# Supplementary material for: UHV-based analytics with electrochemical oxygen activity control
Source: J Mater Chem A Mater. 2025 Jul 31;13(35):29147–60. doi: 10.1039/d5ta02648b (PMC12326307; doi:10.1039/d5ta02648b)
Supplement: TA-013-D5TA02648B-s002 [file TA-013-D5TA02648B-s002.zip]

Archive with 3 entries (3 files):
- ce0.9gd0.1o2-d _gdc10_ xps.vms
- sr0.95ti0.6fe0.4o3-d _stf095_ xps.vms
- srti0.6fe0.4o3-d _stf100_ xps.vms
