# Supplementary material for: UHV-based analytics with electrochemical oxygen activity control
Source: J Mater Chem A Mater. 2025 Jul 31;13(35):29147–60. doi: 10.1039/d5ta02648b (PMC12326307; doi:10.1039/d5ta02648b)
Supplement: TA-013-D5TA02648B-s002 [file TA-013-D5TA02648B-s002.zip › ce0.9gd0.1o2-d _gdc10_ xps.vms]

VAMAS Surface Chemical Analysis Standard Data Transfer Format 1988 May 4
Not Specified
VersaProbe III
soniya
Not Specified
270
Casa Info Follows CasaXPS Version 2.3.23PR1.0
6
Ce 3d survey
Ce 3d survey
Ce 4d survey
Ce 4d survey
Ce 4p3/2 survey
Ce 4p3/2 survey
Gd 3d survey
Gd 3d survey
Gd 4d survey
Gd 4d survey
O 1s survey
O 1s survey
SOFH
Platform: PC
Technique: XPS
TechniqueEx: XPS
FileType:  SPECTRUM
FileDesc: GDC10_b.(sample: unk).(1, GDC10_550C).(acq: unk)
SoftwareVersion: SS 3.3.2.2
InstrumentModel: VersaProbe III
AcqFilename: D:\Experiments\2023\2023_07_28_GDC10_Nenning\GDC10_b_102_1_GDC10_550C_20230728_121103.spe
FileDate: 2023 7 28
AcqFileDate: 2023 7 28
Institution: cest
Operator: soniya
ExperimentID: 2023_07_28_GDC10_Nenning
EnergyReference: none 0.0
AnalyserWorkFcn: 4.550 eV
AnalyserRetardGain: 1.001310
PlatenID: GDC10_b
PhotoFilename: GDC10_b_101_NAN_Blank_20230728_105334.pho
SXIFilename:
SourceAnalyserAngle: 45.0 d
AnalyserSolidAngle: 0.38 sr
IntensityRecal: no
IntensityCalCoeff: 40.604 0.185
EnergyRecal: no
ScanDeflectionSpan: 80 60
ScanDeflectionOffset: 0 0
SCAMultiplierVoltage: 1940.0 V
NarrowAcceptanceAngle: no
RefreshPersistence: 1
PeakToNoiseRatioState: no
DelayBeforeAcquire: 5 seconds
C60IonGun: None
BiasBoxMode: 0
TFCParameters: 1, 1,18,84.32,42.16,20.3,9.965,4.894,2.447,140.6,70.32,33.86,16.62,8.162,4.081,216.2,108.1,52.04,25.55,12.55,6.273,0.9572,1,0.9874,0.9944,0.9775,0.9653,0.8211,0.9103,0.9456,0.9488,0.9677,1,0.7451,0.9486,0.9307,0.9575,0.9864,1
SemFieldOfView: 0.0000000
ImageSizeXY: 0.0000 0.0000
IonGunMode: Standby
SputterIon: Ar+
SputterCurrent: 0.000 uA
SputterRate: 0.000 A/min
SputterEnergy: 0.100 kV
FloatVolt: 0.0 V
FloatEnable: no
GridVolt: 120.0
CondensorVolt: 71.00
ObjectiveVolt: 68.00
BendVolt: 1.20
SputterRaster: 0.00 0.00 mm
SputterRasterOffset: 0.120 0.090 mm
TargetSputterTime: 0.0 min
SputterEmission: 0.00 mA
DeflectionBias: 70.0 V
IonGunGasPressure: 0.000 mPa
NeutIon: Ar+
NeutCurrent: 0.000 uA
NeutRate: 0.000 A/min
NeutEnergy: 0.110 kV
NeutFloatVolt: -100.0 V
NeutFloatEnable: yes
NeutGridVolt: 120.0
NeutCondensorVolt: 73.59
NeutObjectiveVolt: 98.78
NeutBendVolt: 1.14
NeutRaster: 0.00 0.00 mm
NeutRasterOffset: 1.000 0.100 mm
NeutTargetTimedOnTime: 0.0 min
NeutEmission: 7.00 mA
NeutDeflectionBias: 70.0 V
NeutIonGunGasPressure: 0.000 mPa
XpsScanMode: scanned
AnalyserMode: FAT
SurvNumCycles: 1
SurvTimePerStep: 50.000000
NoSpectralRegFull: 8
SpectralRegDefFull: 1 1 Su1s 111 5401 -0.2500 1350.0000 0.0000 1349.0000 1.0000 0.000000 140.00 AREA
SpectralRegDef2Full: 1 1350.0 1 0 2 1
SpectralRegBackgroundFull: 1 0.0 675.0 0.0
SpectralRegHeroFull: 1 675.0 0.0 0.0 0.00
SpectralRegIRFull: 1 0 0.000 0.000 0.0
SpectralRegDefFull: 2 0 Sr3d 38 261 -0.0500 141.0000 128.0000 140.0000 129.0000 0.000000 27.00 AREA
SpectralRegDef2Full: 2 13.0 2 0 6 1
SpectralRegBackgroundFull: 2 0.0 134.5 0.0
SpectralRegHeroFull: 2 134.5 0.0 0.0 0.00
SpectralRegIRFull: 2 0 0.000 0.000 0.0
SpectralRegDefFull: 3 0 La4d 57 321 -0.0500 113.0000 97.0000 112.0000 98.0000 0.000000 55.00 AREA
SpectralRegDef2Full: 3 16.0 1 0 4 1
SpectralRegBackgroundFull: 3 0.0 105.0 0.0
SpectralRegHeroFull: 3 105.0 0.0 0.0 0.00
SpectralRegIRFull: 3 0 0.000 0.000 0.0
SpectralRegDefFull: 4 0 O1s 8 321 -0.0500 541.0000 525.0000 540.0000 526.0000 0.000000 27.00 AREA
SpectralRegDef2Full: 4 16.0 3 0 6 1
SpectralRegBackgroundFull: 4 0.0 533.0 0.0
SpectralRegHeroFull: 4 533.0 0.0 0.0 0.00
SpectralRegIRFull: 4 0 0.000 0.000 0.0
SpectralRegDefFull: 5 0 Co3p 27 301 -0.0500 70.0000 55.0000 69.0000 56.0000 0.000000 55.00 AREA
SpectralRegDef2Full: 5 15.0 2 0 4 1
SpectralRegBackgroundFull: 5 0.0 62.5 0.0
SpectralRegHeroFull: 5 62.5 0.0 0.0 0.00
SpectralRegIRFull: 5 0 0.000 0.000 0.0
SpectralRegDefFull: 6 0 Co2p 27 601 -0.0500 804.0000 774.0000 803.0000 775.0000 0.000000 55.00 AREA
SpectralRegDef2Full: 6 30.0 1 0 4 1
SpectralRegBackgroundFull: 6 0.0 789.0 0.0
SpectralRegHeroFull: 6 789.0 0.0 0.0 0.00
SpectralRegIRFull: 6 0 0.000 0.000 0.0
SpectralRegDefFull: 7 0 S2p 16 201 -0.0500 173.0000 163.0000 172.0000 164.0000 0.000000 55.00 AREA
SpectralRegDef2Full: 7 10.0 3 0 4 1
SpectralRegBackgroundFull: 7 0.0 168.0 0.0
SpectralRegHeroFull: 7 168.0 0.0 0.0 0.00
SpectralRegIRFull: 7 0 0.000 0.000 0.0
SpectralRegDefFull: 8 0 WF5V 27 201 -0.0250 1479.0000 1474.0000 1478.0000 1475.0000 0.000000 13.00 AREA
SpectralRegDef2Full: 8 5.0 2 0 6 1
SpectralRegBackgroundFull: 8 0.0 1476.5 0.0
SpectralRegHeroFull: 8 1476.5 0.0 0.0 0.00
SpectralRegIRFull: 8 0 0.000 0.000 0.0
NoSpectralReg: 1
SpectralRegDef: 1 1 Su1s 111 5401 -0.2500 1350.0000 0.0000 1349.0000 1.0000 0.100000 140.00 AREA
SpectralRegDef2: 1 1350.0 1 0 2 1
SpectralRegBackground: 1 0.0 675.0 0.0
SpectralRegHero: 1 675.0 0.0 0.0 0.00
SpectralRegIR: 1 1 0.000 0.000 0.0
NoSpatialArea: 1
SpatialAreaDef: 1 1 1 (1184.7 692.0 16242.5 45.0 -0.1)
SpatialAreaDesc: 1
SpatialHRPhotoCor: 1 (0.0 0.0)
XraySource: Al 1486.6 mono
XrayAnodePosition: 1
XrayPower: 49.61 W
XrayBeamDiameter: 200.0 um
XRayBeamVoltage: 15000.0 V
XRayCondenserLensVoltage: 7500.0 V
XRayObjectiveCoilCurrent: 0.684 A
XRayBlankingVoltage: 280.0 V
XRayFilamentCurrent: 1.500 A
XRayStigmator: -0.1 -0.2
XRayOffsetInUm: 0 0
XRayMagFactor: 0.360 0.360
XRayDelayFactor: 2000 1000
XRayRotationInDeg: -22.00 V
XRayHighPower: no
XRayEmissionControl: yes
XRayEmissionCurrent: 4.200 mA
XRayStepDelayReadBeam: 5
XRayStepsPerDiameter: 1.0
XRayInterlaceInterval: 1
XRayMaxFilamentCurrent: 1.600 A
XRaySetting: 200u50W15KV
EgunNeutMode: Off
NeutralizerCurrent: 1.0 uA
NeutralizerEnergy: 1.00 V
EgunNeutExtractor: 30.0 V
EgunNeutXSteering: 0.0
EgunNeutYSteering: 0.0
EgunNeutFilament: 0.00 A
EgunNeutPulseLength: 10.0 msec
EgunNeutPulseFrequency: 2
EgunNeutGain: 100
EgunNeutTimePerStep: 100 msec
EgunNeutRampRate: 0.45 A/s
SxiPersistence: 1
SxiSecPerDisplay: 1.0
SxiAutoContrast: yes
SxiAutoContrastLow: 0.30
SxiAutoContrastHigh: 0.30
SxiBindingEnergy: 410.0 eV
SxiPassEnergy: 280 eV
SxiLens2: -943 V
SxiLens3: -330 V
SxiLens4: -357 V
SxiLens5: -357 V
SxiRotator: 0.00 A
SxiLensBias: 0 V
SxiShutterBias: yes
SxiShutterBiasVoltage: 140.0 V
SxiDisplayMode: 1
Detector Acq Time: 20.0 (min)
Number Of Channels: 32
Channel Info: 1 1 1.362
Channel Info: 2 1 1.329
Channel Info: 3 1 1.304
Channel Info: 4 1 1.286
Channel Info: 5 1 1.264
Channel Info: 6 1 1.268
Channel Info: 7 1 1.239
Channel Info: 8 1 1.219
Channel Info: 9 1 1.290
Channel Info: 10 1 1.219
Channel Info: 11 1 1.194
Channel Info: 12 1 1.209
Channel Info: 13 1 1.150
Channel Info: 14 1 1.152
Channel Info: 15 1 1.091
Channel Info: 16 1 1.097
Channel Info: 17 1 1.080
Channel Info: 18 1 1.076
Channel Info: 19 1 0.977
Channel Info: 20 1 0.933
Channel Info: 21 1 0.886
Channel Info: 22 1 0.865
Channel Info: 23 1 0.803
Channel Info: 24 1 0.832
Channel Info: 25 1 0.775
Channel Info: 26 1 0.778
Channel Info: 27 1 0.715
Channel Info: 28 1 0.789
Channel Info: 29 1 0.746
Channel Info: 30 1 0.796
Channel Info: 31 1 0.804
Channel Info: 32 1 0.855
StagePosition: 1.7784 -1.1303 16.2425 45.0062 -0.0500
StageCurrentRotationSpeed: 1.0000
DefectPosID: 1
DefectPosComment:
DefectPosU: 1.1840
DefectPosV: -0.6929
DefectPosX: 1.7784
DefectPosY: -1.1303
DefectPosZ: 16.2425
DefectPosTilt: 45.0063
DefectPosRotation: -0.0500
DefectPosAligment: None
DefectPosReferenceImage: GDC10_b_101_NAN_Blank_20230728_105334.pho
GCIBSputterRate: 0.0 A/min
GCIBBeam: 0.000 kV
GCIBIonization: 100.0 V
GCIBExtractor: 0.00 kV
GCIBRasterSize: 10.0 10.0 mm
GCIBRasterOffset: 0.0 0.0 mm
GCIBWien: 0.00 V
GCIBBend: 0.00 V
GCIBEmission: 0.00 mA
GCIBMagnet: 0.0 A
GCIBObjective: 0.00 Percent
GCIBFocus: 0.00 Percent
GCIBGasPressure: 101.33 kPa
GCIBClusterSize: 2000 atom
GCIBEnergyPerAtom: 0.00 eV/atom
Deconvolution: no
DeconvolutionPassEnergy: 6.50 eV
AutoEGunNeut: no
AutoIonNeut: no
Presputter: no
EOFH
CasaRowLabel:GDC10 CE conditioning 550C
CasaRowLabel:0 mV 1
CasaRowLabel:+800 mV
CasaRowLabel:+200 mV
CasaRowLabel:+100 mV
CasaRowLabel:0 mV
CasaRowLabel:-100 mV
CasaRowLabel:-200 mV
CasaRowLabel:-300 mV
CasaRowLabel:-400 mV
CasaRowLabel:-500 mV
CasaRowLabel:0 mV 2
CasaRowLabel:-700 mV
NORM
REGULAR
7
2
Data Set
d
Original Index
d
0
0
0
0
61
Su1s 1
GDC10 CE conditioning 550C
2023
7
28
0
0
0
0
17
Casa Info Follows
0
0
6
CASA region (*Ce 3d survey*) (*Shirley*) 560.76918 612.678 38.1 6 0 0 1135.0842 -450 0 0 (*Ce 3d*) 140.115 0 51.62
CASA region (*O 1s survey*) (*Shirley*) 950.33114 962.31373 2.88 6 0 0 1135.0842 -450 0 0 (*O 1s*) 15.9994 0 2.93
CASA region (*Ce 4p3/2 survey*) (*Shirley*) 1275.6221 1285.6263 2.26 6 5 0 1135.0842 -450 0 0 (*Ce 4p3/2*) 140.115 0 3.03
CASA region (*Ce 4d survey*) (*Shirley*) 1354.6033 1387.2317 9.95 6 0 0 1135.0842 -450 0 0 (*Ce 4d*) 140.115 0 6.93
CASA region (*Gd 4d survey*) (*Shirley*) 1324.6058 1350.7941 11.561333 6 0 0 1135.0842 -450 0 0 (*Gd 4d*) 158.424 0 10.4
CASA region (*Gd 3d survey*) (*Shirley*) 259.52106 311.46552 95.28585 6 0 0 1135.0842 -450 0 0 (*Gd 3d*) 158.424 0 78.21
0
GDC10_b_102_1_GDC10_550C_20230728_121103.vms Dir:C:\Users\anenn\ownCloud\Messdaten\XPS\ELSA\2023_07_28_GDC10_Nenning\
GDC10_b.(sample: unk).(1, GDC10_550C).(acq: unk)
( 0.017784 m , -0.011303 m , 0.162425 m ) Angle: 45.0062 degrees , -0.05 degrees
GDC10_b
1
1
XPS
0
0
Al
1486.6
49.61
200
200
1e+037
1e+037
FAT
140
1e+037
4.55
1e+037
1e+037
1e+037
1e+037
1e+037
Su1s

-1
Kinetic Energy
eV
136.6
0.25
2
Intensity
d
Transmission
d
pulse counting
0.1
1
1e+037
1e+037
1e+037
1e+037
3
PHI_AtomicNumber
d
111
ESCAPE DEPTH TYPE
d
1
MFP Exponent
d
-0.7
10802
0
1
0
1
12392
139.985
12598
139.985
12495
139.985
12463
139.985
12372
139.985
12628
139.985
12605
139.985
12558
139.985
12335
139.985
12246
139.985
12363
139.984
12423
139.984
12363
139.984
12178
139.984
12166
139.984
12182
139.984
12138
139.984
12179
139.984
12100
139.984
12101
139.984
12128
139.984
12137
139.984
12122
139.984
12344
139.984
12093
139.984
12025
139.984
12091
139.984
12174
139.984
12090
139.983
12109
139.983
11943
139.983
11952
139.983
11976
139.983
11859
139.983
11992
139.983
11946
139.983
11984
139.983
11818
139.983
12028
139.983
11978
139.983
12035
139.983
12025
139.983
11990
139.983
12031
139.983
11992
139.983
12161
139.982
11995
139.982
12180
139.982
12113
139.982
12138
139.982
11929
139.982
12057
139.982
12016
139.982
12013
139.982
12021
139.982
12034
139.982
12101
139.982
12118
139.982
12055
139.982
12090
139.982
12096
139.982
12295
139.982
12159
139.981
12216
139.981
12209
139.981
12257
139.981
12237
139.981
12023
139.981
12226
139.981
12151
139.981
12283
139.981
12123
139.981
12126
139.981
12141
139.981
12233
139.981
12491
139.981
12241
139.981
12006
139.981
12204
139.98
12208
139.98
12364
139.98
12220
139.98
12325
139.98
12058
139.98
12253
139.98
12142
139.98
12303
139.98
12566
139.98
12334
139.98
12389
139.98
12390
139.98
12321
139.98
12533
139.98
12351
139.98
12517
139.979
12570
139.979
12432
139.979
12388
139.979
12505
139.979
12462
139.979
12429
139.979
12557
139.979
12447
139.979
12665
139.979
12544
139.979
12614
139.979
12498
139.979
12866
139.979
12513
139.979
12508
139.978
12459
139.978
12638
139.978
12664
139.978
12568
139.978
12803
139.978
12775
139.978
12641
139.978
12785
139.978
12966
139.978
12706
139.978
12701
139.978
12907
139.978
12807
139.978
13008
139.978
12846
139.977
12852
139.977
12978
139.977
12776
139.977
12886
139.977
12919
139.977
12701
139.977
13004
139.977
13045
139.977
12912
139.977
13022
139.977
12915
139.977
12929
139.977
12827
139.977
12948
139.977
12876
139.976
12796
139.976
12946
139.976
12939
139.976
13106
139.976
12973
139.976
12972
139.976
12999
139.976
13005
139.976
13033
139.976
13235
139.976
13091
139.976
13120
139.976
13324
139.976
13191
139.976
13101
139.975
13209
139.975
12881
139.975
13205
139.975
13160
139.975
13166
139.975
13240
139.975
13211
139.975
13237
139.975
13208
139.975
13160
139.975
13321
139.975
13372
139.975
13442
139.975
13308
139.974
13341
139.974
13347
139.974
13490
139.974
13436
139.974
13316
139.974
13592
139.974
13530
139.974
13708
139.974
13534
139.974
13355
139.974
13427
139.974
13259
139.974
13429
139.974
13313
139.973
13576
139.973
13415
139.973
13702
139.973
13471
139.973
13271
139.973
13692
139.973
13622
139.973
13811
139.973
13620
139.973
13640
139.973
13674
139.973
13701
139.973
13735
139.972
13482
139.972
13651
139.972
13650
139.972
13510
139.972
13627
139.972
13311
139.972
13781
139.972
13587
139.972
13752
139.972
13897
139.972
13629
139.972
13718
139.972
13577
139.972
13632
139.971
13596
139.971
13718
139.971
13648
139.971
13714
139.971
13701
139.971
13836
139.971
13780
139.971
13726
139.971
13666
139.971
13592
139.971
13776
139.971
13622
139.971
13902
139.97
13878
139.97
13880
139.97
13873
139.97
13621
139.97
14082
139.97
13716
139.97
13812
139.97
13883
139.97
13730
139.97
13886
139.97
13847
139.97
13850
139.97
13903
139.969
14001
139.969
14205
139.969
14197
139.969
14094
139.969
14006
139.969
14149
139.969
14329
139.969
14100
139.969
14136
139.969
14186
139.969
14169
139.969
14088
139.968
14155
139.968
14361
139.968
14148
139.968
14315
139.968
14503
139.968
14358
139.968
14414
139.968
14419
139.968
14454
139.968
14532
139.968
14414
139.968
14222
139.968
14451
139.967
14336
139.967
14286
139.967
14524
139.967
14449
139.967
14307
139.967
14412
139.967
14380
139.967
14071
139.967
14037
139.967
14264
139.967
14074
139.967
14487
139.966
14078
139.966
14540
139.966
14298
139.966
14100
139.966
14418
139.966
14114
139.966
14386
139.966
14335
139.966
14342
139.966
14375
139.966
14401
139.966
14483
139.965
14500
139.965
14531
139.965
14512
139.965
14654
139.965
14568
139.965
14509
139.965
14626
139.965
14453
139.965
14564
139.965
14486
139.965
14547
139.965
14616
139.964
14697
139.964
14959
139.964
14831
139.964
14626
139.964
14708
139.964
14609
139.964
14482
139.964
14951
139.964
14752
139.964
14692
139.964
14430
139.964
14951
139.963
14665
139.963
14811
139.963
14701
139.963
14840
139.963
14723
139.963
14561
139.963
14829
139.963
14921
139.963
14946
139.963
15006
139.963
14750
139.963
14922
139.962
14947
139.962
14706
139.962
14835
139.962
14913
139.962
14810
139.962
14963
139.962
14413
139.962
14785
139.962
14583
139.962
14715
139.962
14459
139.961
14593
139.961
14546
139.961
14636
139.961
14616
139.961
14490
139.961
14569
139.961
14398
139.961
14477
139.961
14743
139.961
14549
139.961
14444
139.96
14633
139.96
14777
139.96
14552
139.96
14767
139.96
14426
139.96
14738
139.96
14662
139.96
14678
139.96
14516
139.96
14647
139.96
14851
139.96
14717
139.959
14703
139.959
14751
139.959
14850
139.959
14781
139.959
14813
139.959
14825
139.959
15048
139.959
14724
139.959
14715
139.959
14562
139.959
14767
139.958
14921
139.958
14882
139.958
14706
139.958
14716
139.958
14944
139.958
14760
139.958
14853
139.958
14819
139.958
14905
139.958
14644
139.958
15028
139.957
14816
139.957
15015
139.957
14926
139.957
15016
139.957
15076
139.957
14932
139.957
14969
139.957
14938
139.957
15217
139.957
14876
139.956
15104
139.956
15111
139.956
15288
139.956
14891
139.956
14984
139.956
15202
139.956
15147
139.956
15053
139.956
14898
139.956
15296
139.956
15150
139.955
15300
139.955
15152
139.955
15129
139.955
15289
139.955
14999
139.955
15020
139.955
15225
139.955
15120
139.955
15370
139.955
15333
139.955
15169
139.954
15194
139.954
15293
139.954
15522
139.954
15066
139.954
15272
139.954
15266
139.954
15286
139.954
15229
139.954
15218
139.954
15319
139.953
15472
139.953
15194
139.953
15575
139.953
15165
139.953
15171
139.953
15271
139.953
15220
139.953
15474
139.953
15314
139.953
15203
139.952
15353
139.952
15403
139.952
15405
139.952
15498
139.952
15364
139.952
15483
139.952
15399
139.952
15562
139.952
15407
139.952
15596
139.952
15302
139.951
15597
139.951
15459
139.951
15449
139.951
15328
139.951
15389
139.951
15565
139.951
15538
139.951
15427
139.951
15441
139.951
15668
139.95
15473
139.95
15671
139.95
15542
139.95
15690
139.95
15721
139.95
15616
139.95
15649
139.95
15516
139.95
15651
139.95
15474
139.949
15659
139.949
15434
139.949
15772
139.949
15669
139.949
15961
139.949
15707
139.949
15751
139.949
15638
139.949
15887
139.949
15770
139.948
15863
139.948
15773
139.948
15857
139.948
15876
139.948
15989
139.948
15862
139.948
15912
139.948
15866
139.948
15984
139.947
16096
139.947
15990
139.947
15863
139.947
15979
139.947
15563
139.947
15911
139.947
15992
139.947
16196
139.947
15931
139.947
15911
139.946
15832
139.946
15966
139.946
16008
139.946
15876
139.946
16094
139.946
16258
139.946
15823
139.946
16019
139.946
16276
139.946
15907
139.945
16053
139.945
16019
139.945
16124
139.945
16150
139.945
15978
139.945
16121
139.945
15904
139.945
16002
139.945
16402
139.944
15977
139.944
16199
139.944
16058
139.944
16268
139.944
16485
139.944
16680
139.944
16599
139.944
16766
139.944
17105
139.944
17224
139.943
17496
139.943
17318
139.943
17692
139.943
17529
139.943
17442
139.943
17472
139.943
17647
139.943
17470
139.943
17726
139.942
17625
139.942
17750
139.942
17845
139.942
17644
139.942
17582
139.942
17309
139.942
17353
139.942
17223
139.942
17067
139.941
17071
139.941
17000
139.941
16881
139.941
16505
139.941
16679
139.941
16577
139.941
16595
139.941
16550
139.941
15944
139.941
16102
139.94
15729
139.94
15976
139.94
15856
139.94
15653
139.94
15767
139.94
16108
139.94
15865
139.94
15860
139.94
15651
139.939
15823
139.939
15504
139.939
15833
139.939
15586
139.939
15713
139.939
15961
139.939
15760
139.939
15880
139.939
15930
139.938
15857
139.938
15743
139.938
15654
139.938
15922
139.938
15657
139.938
15738
139.938
15646
139.938
15681
139.938
15761
139.937
15713
139.937
15867
139.937
15744
139.937
16051
139.937
16005
139.937
16098
139.937
15941
139.937
15905
139.937
15844
139.936
15911
139.936
15759
139.936
16117
139.936
16062
139.936
15909
139.936
16224
139.936
15934
139.936
16100
139.936
16209
139.935
16029
139.935
16446
139.935
16508
139.935
16562
139.935
16893
139.935
16875
139.935
16863
139.935
16846
139.934
16777
139.934
16918
139.934
17050
139.934
17214
139.934
17150
139.934
17184
139.934
17136
139.934
17062
139.934
17349
139.933
17005
139.933
17101
139.933
17008
139.933
16875
139.933
17050
139.933
17185
139.933
17052
139.933
17100
139.933
16947
139.932
17040
139.932
16928
139.932
16631
139.932
16689
139.932
16754
139.932
16696
139.932
16509
139.932
16713
139.931
16530
139.931
16709
139.931
16531
139.931
16303
139.931
16668
139.931
16510
139.931
16448
139.931
16329
139.931
16470
139.93
16667
139.93
17002
139.93
16929
139.93
17238
139.93
17351
139.93
17491
139.93
17772
139.93
17822
139.929
17979
139.929
18424
139.929
18339
139.929
18515
139.929
18907
139.929
18784
139.929
18636
139.929
19238
139.929
19058
139.928
19388
139.928
19273
139.928
19421
139.928
19121
139.928
19283
139.928
19190
139.928
19027
139.928
19059
139.927
18808
139.927
18870
139.927
18595
139.927
18555
139.927
18528
139.927
18175
139.927
18094
139.927
17585
139.926
17587
139.926
17430
139.926
17040
139.926
16924
139.926
16157
139.926
16072
139.926
15844
139.926
15886
139.926
15854
139.925
15710
139.925
15547
139.925
15246
139.925
15219
139.925
15331
139.925
15187
139.925
14906
139.925
14962
139.924
14974
139.924
14944
139.924
14528
139.924
14955
139.924
14762
139.924
14820
139.924
14425
139.924
14562
139.923
14780
139.923
14504
139.923
14419
139.923
14585
139.923
14492
139.923
14418
139.923
14600
139.923
14483
139.922
14467
139.922
14428
139.922
14465
139.922
14369
139.922
14200
139.922
14306
139.922
14424
139.922
14457
139.921
14495
139.921
14447
139.921
14295
139.921
14474
139.921
14394
139.921
14528
139.921
14396
139.921
14428
139.92
14295
139.92
14497
139.92
14451
139.92
14429
139.92
14592
139.92
14511
139.92
14332
139.92
14571
139.919
14494
139.919
14709
139.919
14569
139.919
14433
139.919
14548
139.919
14707
139.919
14665
139.919
14468
139.918
14625
139.918
14461
139.918
14725
139.918
14580
139.918
14606
139.918
14348
139.918
14523
139.918
14605
139.917
14464
139.917
14449
139.917
14717
139.917
14484
139.917
14716
139.917
14500
139.917
14622
139.916
14759
139.916
14490
139.916
14774
139.916
14807
139.916
14606
139.916
14547
139.916
14604
139.916
14739
139.915
14716
139.915
14497
139.915
14684
139.915
14729
139.915
14846
139.915
14725
139.915
14749
139.915
14918
139.914
14735
139.914
14872
139.914
14367
139.914
14802
139.914
14636
139.914
14809
139.914
14592
139.913
14895
139.913
14719
139.913
14706
139.913
14757
139.913
14715
139.913
14924
139.913
14908
139.913
14958
139.912
14753
139.912
15046
139.912
14776
139.912
15031
139.912
15008
139.912
14966
139.912
14923
139.912
14926
139.911
14899
139.911
14768
139.911
14984
139.911
14833
139.911
14960
139.911
15025
139.911
14758
139.91
14809
139.91
14803
139.91
14929
139.91
14887
139.91
15074
139.91
15185
139.91
15125
139.91
15102
139.909
14985
139.909
14962
139.909
14953
139.909
14760
139.909
14997
139.909
14981
139.909
15028
139.908
15022
139.908
14985
139.908
14892
139.908
15024
139.908
14986
139.908
15288
139.908
15144
139.907
15005
139.907
14998
139.907
14945
139.907
15235
139.907
15169
139.907
14852
139.907
14956
139.907
15096
139.906
15082
139.906
15094
139.906
15211
139.906
15006
139.906
15127
139.906
15130
139.906
15228
139.905
15127
139.905
15096
139.905
15445
139.905
15325
139.905
15458
139.905
14984
139.905
15359
139.904
15203
139.904
15478
139.904
15308
139.904
15357
139.904
15231
139.904
15301
139.904
15324
139.904
15418
139.903
15339
139.903
15372
139.903
15068
139.903
15314
139.903
15165
139.903
15420
139.903
15467
139.902
15371
139.902
15516
139.902
15496
139.902
15362
139.902
15592
139.902
15539
139.902
15464
139.901
15435
139.901
15591
139.901
15247
139.901
15383
139.901
15369
139.901
15453
139.901
15350
139.9
15224
139.9
15480
139.9
15486
139.9
15582
139.9
15555
139.9
15547
139.9
15508
139.899
15545
139.899
15605
139.899
15706
139.899
15531
139.899
15741
139.899
15674
139.899
15665
139.898
15446
139.898
15664
139.898
15505
139.898
15504
139.898
15699
139.898
15444
139.898
15679
139.897
15364
139.897
15443
139.897
15730
139.897
15455
139.897
15560
139.897
15683
139.897
15740
139.896
15642
139.896
15510
139.896
15556
139.896
15612
139.896
15584
139.896
15640
139.896
15583
139.895
15622
139.895
15975
139.895
15864
139.895
15893
139.895
15688
139.895
15874
139.895
15823
139.894
15812
139.894
15567
139.894
15815
139.894
15705
139.894
15572
139.894
15826
139.894
15630
139.893
15778
139.893
15852
139.893
15545
139.893
15960
139.893
15922
139.893
15938
139.893
15781
139.892
16066
139.892
15782
139.892
15907
139.892
16077
139.892
15852
139.892
15684
139.892
15878
139.891
15863
139.891
15807
139.891
15899
139.891
15929
139.891
15784
139.891
15975
139.89
16014
139.89
15881
139.89
15825
139.89
16140
139.89
15972
139.89
16000
139.89
15719
139.889
15962
139.889
16264
139.889
15910
139.889
15939
139.889
15879
139.889
16066
139.889
16067
139.888
16081
139.888
16135
139.888
15879
139.888
16076
139.888
16202
139.888
16065
139.888
15957
139.887
16278
139.887
16031
139.887
16076
139.887
16195
139.887
15873
139.887
15895
139.886
15975
139.886
15932
139.886
16257
139.886
15912
139.886
16023
139.886
15875
139.886
15869
139.885
16370
139.885
16079
139.885
16136
139.885
16042
139.885
16253
139.885
16319
139.885
15997
139.884
16271
139.884
16017
139.884
16298
139.884
16100
139.884
16300
139.884
16295
139.883
16398
139.883
16312
139.883
16270
139.883
16343
139.883
16279
139.883
16222
139.883
16302
139.882
16537
139.882
16085
139.882
16460
139.882
16097
139.882
16292
139.882
16183
139.881
16354
139.881
16197
139.881
16302
139.881
16559
139.881
16221
139.881
16428
139.881
16595
139.88
16327
139.88
16462
139.88
16495
139.88
16527
139.88
16432
139.88
16506
139.879
16265
139.879
16553
139.879
16502
139.879
16311
139.879
16336
139.879
16386
139.879
16293
139.878
16586
139.878
16430
139.878
16549
139.878
16557
139.878
16521
139.878
16447
139.877
16636
139.877
16779
139.877
16839
139.877
16655
139.877
16574
139.877
16528
139.876
16786
139.876
16461
139.876
16637
139.876
16588
139.876
16356
139.876
16826
139.876
16598
139.875
16732
139.875
16680
139.875
16608
139.875
16742
139.875
16944
139.875
16851
139.874
16584
139.874
17092
139.874
16668
139.874
16686
139.874
16900
139.874
16725
139.874
16667
139.873
16671
139.873
16880
139.873
16954
139.873
16749
139.873
16881
139.873
16797
139.872
17104
139.872
16990
139.872
16869
139.872
16867
139.872
16973
139.872
16949
139.871
16906
139.871
17082
139.871
17078
139.871
17032
139.871
17043
139.871
17247
139.87
16864
139.87
16969
139.87
16859
139.87
16962
139.87
17026
139.87
17144
139.87
17017
139.869
17087
139.869
17031
139.869
17082
139.869
17020
139.869
17393
139.869
16998
139.868
17122
139.868
17049
139.868
17340
139.868
17115
139.868
17233
139.868
17185
139.867
16996
139.867
17273
139.867
17028
139.867
17101
139.867
16814
139.867
17367
139.866
17173
139.866
17290
139.866
17272
139.866
17210
139.866
17469
139.866
17306
139.865
17202
139.865
17017
139.865
17370
139.865
17269
139.865
17108
139.865
17274
139.864
17292
139.864
17424
139.864
17431
139.864
17517
139.864
17555
139.864
17217
139.863
17523
139.863
17251
139.863
17588
139.863
17141
139.863
17511
139.863
17330
139.862
17906
139.862
17651
139.862
17460
139.862
17503
139.862
17713
139.862
17571
139.862
17898
139.861
17681
139.861
17938
139.861
17650
139.861
17655
139.861
17796
139.861
17468
139.86
17446
139.86
17868
139.86
17529
139.86
17682
139.86
17911
139.86
17584
139.859
17611
139.859
17519
139.859
17834
139.859
17715
139.859
17719
139.859
17826
139.858
17743
139.858
17906
139.858
17607
139.858
17782
139.858
17907
139.857
17939
139.857
17683
139.857
17915
139.857
17907
139.857
17767
139.857
17919
139.856
17809
139.856
17990
139.856
17929
139.856
17974
139.856
17954
139.856
17852
139.855
17861
139.855
17781
139.855
17895
139.855
17857
139.855
17916
139.855
17759
139.854
18078
139.854
17903
139.854
18120
139.854
17999
139.854
17846
139.854
18010
139.853
17926
139.853
17771
139.853
17954
139.853
17796
139.853
18024
139.853
17975
139.852
18339
139.852
18147
139.852
18103
139.852
18175
139.852
18192
139.852
17972
139.851
18186
139.851
18227
139.851
18334
139.851
18093
139.851
18573
139.851
18044
139.85
18321
139.85
18413
139.85
18389
139.85
18427
139.85
18215
139.849
18427
139.849
18497
139.849
18430
139.849
18430
139.849
18310
139.849
18333
139.848
18351
139.848
18485
139.848
18342
139.848
18402
139.848
18329
139.848
18492
139.847
18259
139.847
18540
139.847
18379
139.847
18377
139.847
18364
139.847
18586
139.846
18425
139.846
18353
139.846
18694
139.846
18422
139.846
18716
139.845
18844
139.845
18442
139.845
18289
139.845
18590
139.845
18614
139.845
18629
139.844
18771
139.844
18797
139.844
18696
139.844
18777
139.844
18603
139.844
18547
139.843
18594
139.843
18571
139.843
18766
139.843
18785
139.843
18828
139.842
18809
139.842
18555
139.842
18706
139.842
18871
139.842
18746
139.842
18778
139.841
19028
139.841
18863
139.841
18846
139.841
18949
139.841
18643
139.841
18793
139.84
18677
139.84
18800
139.84
19067
139.84
19040
139.84
18755
139.839
19168
139.839
18713
139.839
19029
139.839
19104
139.839
19117
139.839
18998
139.838
19037
139.838
18885
139.838
18880
139.838
19092
139.838
18926
139.838
19089
139.837
19005
139.837
18854
139.837
19057
139.837
18782
139.837
18858
139.836
19102
139.836
19010
139.836
18691
139.836
18804
139.836
18850
139.836
19225
139.835
18951
139.835
19320
139.835
18920
139.835
19111
139.835
19053
139.834
18754
139.834
19038
139.834
18881
139.834
19111
139.834
19099
139.834
18750
139.833
18933
139.833
19020
139.833
19174
139.833
18872
139.833
19058
139.832
19010
139.832
19427
139.832
18952
139.832
19229
139.832
19020
139.832
19140
139.831
18834
139.831
19199
139.831
19210
139.831
19451
139.831
19315
139.83
19154
139.83
18980
139.83
19313
139.83
19625
139.83
19379
139.83
19370
139.829
19515
139.829
19354
139.829
19415
139.829
19382
139.829
19453
139.828
19050
139.828
19177
139.828
19241
139.828
19494
139.828
19642
139.827
19397
139.827
19261
139.827
19551
139.827
19225
139.827
19627
139.827
19689
139.826
19406
139.826
19669
139.826
19505
139.826
19614
139.826
19426
139.825
19405
139.825
19448
139.825
19404
139.825
19426
139.825
19506
139.825
19544
139.824
19475
139.824
19501
139.824
19706
139.824
19664
139.824
19522
139.823
19651
139.823
19594
139.823
19560
139.823
19361
139.823
19667
139.822
19367
139.822
19681
139.822
19614
139.822
19762
139.822
19767
139.822
19840
139.821
19846
139.821
19682
139.821
19932
139.821
19643
139.821
19805
139.82
19845
139.82
20007
139.82
20020
139.82
20054
139.82
19994
139.819
20027
139.819
20159
139.819
20121
139.819
20262
139.819
20222
139.819
20462
139.818
20249
139.818
20343
139.818
20426
139.818
20567
139.818
20291
139.817
20259
139.817
20173
139.817
20460
139.817
20209
139.817
20327
139.816
20222
139.816
20442
139.816
20408
139.816
20275
139.816
20216
139.815
20191
139.815
20401
139.815
20389
139.815
20137
139.815
20320
139.815
20407
139.814
20722
139.814
20483
139.814
20328
139.814
20068
139.814
20402
139.813
20700
139.813
20021
139.813
20354
139.813
20072
139.813
20324
139.812
20360
139.812
20441
139.812
20300
139.812
20379
139.812
20208
139.811
20309
139.811
20249
139.811
20377
139.811
20436
139.811
20130
139.81
20498
139.81
20268
139.81
20252
139.81
20484
139.81
20175
139.809
20195
139.809
20235
139.809
20141
139.809
19923
139.809
20318
139.809
20001
139.808
20494
139.808
20438
139.808
20378
139.808
20411
139.808
20269
139.807
20301
139.807
20491
139.807
20465
139.807
20622
139.807
20406
139.806
20694
139.806
20611
139.806
20827
139.806
20732
139.806
20746
139.805
20700
139.805
20380
139.805
20655
139.805
20308
139.805
20408
139.804
20105
139.804
20002
139.804
20271
139.804
20199
139.804
20195
139.803
20258
139.803
20148
139.803
20259
139.803
20416
139.803
20442
139.802
20748
139.802
20415
139.802
20254
139.802
20473
139.802
20466
139.801
20461
139.801
20452
139.801
20366
139.801
20212
139.801
20210
139.8
20373
139.8
20400
139.8
20403
139.8
20371
139.8
20064
139.799
20293
139.799
20268
139.799
20262
139.799
20438
139.799
20139
139.798
20341
139.798
20175
139.798
20581
139.798
20407
139.798
20225
139.797
20344
139.797
20589
139.797
20286
139.797
20568
139.797
20456
139.796
20154
139.796
20164
139.796
20262
139.796
20346
139.796
20366
139.795
20261
139.795
20425
139.795
20279
139.795
20536
139.795
20318
139.794
20444
139.794
20437
139.794
20751
139.794
20680
139.794
20957
139.793
20635
139.793
20723
139.793
20604
139.793
21012
139.793
21003
139.792
21219
139.792
21033
139.792
21434
139.792
21371
139.792
21854
139.791
22179
139.791
22337
139.791
22685
139.791
23165
139.791
23339
139.79
23980
139.79
24162
139.79
24463
139.79
24639
139.79
24952
139.789
24636
139.789
24085
139.789
23612
139.789
23109
139.789
22961
139.788
22202
139.788
21817
139.788
21702
139.788
21232
139.788
21272
139.787
21146
139.787
21202
139.787
21158
139.787
20971
139.787
20822
139.786
20815
139.786
20768
139.786
20924
139.786
20941
139.785
20844
139.785
20751
139.785
20712
139.785
20618
139.785
20950
139.784
20726
139.784
20872
139.784
20836
139.784
20742
139.784
20733
139.783
20378
139.783
20405
139.783
20490
139.783
20371
139.783
20387
139.782
20196
139.782
20770
139.782
20349
139.782
20569
139.782
20115
139.781
20327
139.781
20229
139.781
20536
139.781
20307
139.781
20565
139.78
20254
139.78
20365
139.78
20513
139.78
20725
139.779
20631
139.779
20421
139.779
20575
139.779
20505
139.779
20346
139.778
20353
139.778
20154
139.778
20493
139.778
20505
139.778
20263
139.777
20384
139.777
20599
139.777
20387
139.777
20836
139.777
20712
139.776
20882
139.776
20892
139.776
20713
139.776
20746
139.776
20827
139.775
20792
139.775
20853
139.775
20957
139.775
20454
139.774
20950
139.774
20537
139.774
20964
139.774
20936
139.774
20962
139.773
20791
139.773
20912
139.773
21134
139.773
21119
139.773
20757
139.772
20957
139.772
20852
139.772
20938
139.772
21159
139.771
21048
139.771
21215
139.771
21058
139.771
21213
139.771
21085
139.77
21243
139.77
20929
139.77
20922
139.77
20921
139.77
21049
139.769
20866
139.769
21003
139.769
21141
139.769
21111
139.769
21209
139.768
21077
139.768
20841
139.768
20989
139.768
21292
139.767
20941
139.767
21356
139.767
21114
139.767
21039
139.767
21169
139.766
21241
139.766
21123
139.766
21379
139.766
21331
139.766
21221
139.765
20997
139.765
21168
139.765
21074
139.765
21154
139.764
21349
139.764
21545
139.764
21317
139.764
21340
139.764
21433
139.763
21182
139.763
21325
139.763
21110
139.763
21152
139.762
21543
139.762
21126
139.762
21443
139.762
21433
139.762
21517
139.761
21171
139.761
21700
139.761
21550
139.761
21667
139.761
21579
139.76
21420
139.76
21268
139.76
21304
139.76
21426
139.759
21437
139.759
21476
139.759
21626
139.759
21322
139.759
21366
139.758
21432
139.758
21326
139.758
21256
139.758
21489
139.757
21749
139.757
21762
139.757
21646
139.757
21291
139.757
21586
139.756
21414
139.756
21911
139.756
21525
139.756
21528
139.756
21579
139.755
21624
139.755
21703
139.755
21857
139.755
21907
139.754
21807
139.754
21905
139.754
21977
139.754
21764
139.754
21661
139.753
21859
139.753
21889
139.753
22088
139.753
22064
139.752
22205
139.752
22003
139.752
21830
139.752
21646
139.752
21823
139.751
21613
139.751
21732
139.751
21721
139.751
21263
139.75
21704
139.75
21443
139.75
21470
139.75
21419
139.75
21319
139.749
21393
139.749
21320
139.749
21332
139.749
21541
139.748
21465
139.748
21576
139.748
21583
139.748
21642
139.748
21721
139.747
21453
139.747
21805
139.747
21360
139.747
21347
139.746
21691
139.746
21855
139.746
21780
139.746
21618
139.746
21696
139.745
21799
139.745
21672
139.745
21755
139.745
21724
139.744
21821
139.744
22067
139.744
22204
139.744
22403
139.744
22807
139.743
22906
139.743
23132
139.743
24112
139.743
25006
139.742
26199
139.742
27096
139.742
28302
139.742
29435
139.741
29937
139.741
29697
139.741
29493
139.741
28628
139.741
27382
139.74
26099
139.74
24796
139.74
23528
139.74
23068
139.739
22383
139.739
22143
139.739
21850
139.739
21446
139.739
21626
139.738
21329
139.738
21662
139.738
21375
139.738
21327
139.737
21231
139.737
21175
139.737
21357
139.737
21479
139.737
21508
139.736
21640
139.736
21522
139.736
22041
139.736
22031
139.735
21973
139.735
22223
139.735
22383
139.735
22689
139.734
23072
139.734
22967
139.734
22909
139.734
23320
139.734
23528
139.733
24083
139.733
23972
139.733
23772
139.733
23899
139.732
23215
139.732
23259
139.732
22975
139.732
22954
139.731
22167
139.731
22133
139.731
22127
139.731
21641
139.731
21873
139.73
21382
139.73
21499
139.73
21718
139.73
21976
139.729
21917
139.729
22416
139.729
22896
139.729
22725
139.728
23160
139.728
23819
139.728
24627
139.728
25159
139.728
26505
139.727
27419
139.727
28409
139.727
29368
139.727
29364
139.726
28764
139.726
28084
139.726
27112
139.726
26633
139.725
27048
139.725
27810
139.725
29167
139.725
29986
139.725
30804
139.724
30748
139.724
29259
139.724
27410
139.724
25802
139.723
23482
139.723
21856
139.723
20808
139.723
19732
139.722
18791
139.722
18120
139.722
17791
139.722
17562
139.722
16961
139.721
17011
139.721
16729
139.721
16997
139.721
16867
139.72
17134
139.72
16797
139.72
16843
139.72
17174
139.719
17123
139.719
17316
139.719
17365
139.719
17641
139.718
18002
139.718
18048
139.718
18357
139.718
19025
139.718
19213
139.717
19574
139.717
20271
139.717
20510
139.717
20561
139.716
21233
139.716
21201
139.716
21671
139.716
21503
139.715
21377
139.715
21425
139.715
21252
139.715
20595
139.714
20378
139.714
19872
139.714
19533
139.714
19211
139.713
18856
139.713
18769
139.713
18625
139.713
18120
139.713
18280
139.712
18467
139.712
18653
139.712
19140
139.712
19307
139.711
19664
139.711
20381
139.711
20870
139.711
21772
139.71
22866
139.71
23855
139.71
25065
139.71
26057
139.709
26459
139.709
26295
139.709
24880
139.709
22641
139.708
20342
139.708
17953
139.708
16048
139.708
14762
139.708
13906
139.707
13544
139.707
13125
139.707
12660
139.707
12486
139.706
12360
139.706
12212
139.706
12216
139.706
11961
139.705
11982
139.705
11878
139.705
11973
139.705
11685
139.704
11884
139.704
11968
139.704
11995
139.704
11784
139.703
11868
139.703
11814
139.703
11818
139.703
11851
139.702
11715
139.702
11723
139.702
12002
139.702
11686
139.702
11859
139.701
11793
139.701
11778
139.701
11749
139.701
11657
139.7
11749
139.7
11773
139.7
11853
139.7
11820
139.699
11905
139.699
11861
139.699
11913
139.699
11937
139.698
11763
139.698
11915
139.698
11846
139.698
11898
139.697
11861
139.697
12026
139.697
11930
139.697
11903
139.696
12000
139.696
11897
139.696
11749
139.696
11981
139.695
12006
139.695
11949
139.695
12047
139.695
12006
139.694
11861
139.694
11842
139.694
12021
139.694
12075
139.693
12302
139.693
12250
139.693
12234
139.693
12115
139.692
12316
139.692
11979
139.692
12154
139.692
12042
139.692
12127
139.691
12142
139.691
12301
139.691
12054
139.691
12334
139.69
12158
139.69
12362
139.69
12310
139.69
12327
139.689
12385
139.689
12274
139.689
12194
139.689
12515
139.688
12332
139.688
12367
139.688
12370
139.688
12374
139.687
12422
139.687
12408
139.687
12595
139.687
12376
139.686
12587
139.686
12461
139.686
12589
139.686
12441
139.685
12423
139.685
12473
139.685
12745
139.685
12576
139.684
12637
139.684
12316
139.684
12693
139.684
12765
139.683
12672
139.683
12710
139.683
12613
139.683
12717
139.682
12684
139.682
12822
139.682
12568
139.682
12840
139.681
12731
139.681
12794
139.681
12934
139.681
12836
139.68
12895
139.68
13070
139.68
12874
139.68
12860
139.679
12729
139.679
12830
139.679
12828
139.679
13026
139.678
12934
139.678
13056
139.678
13021
139.678
13024
139.677
12804
139.677
13006
139.677
12872
139.677
12949
139.676
13138
139.676
13082
139.676
12979
139.676
13174
139.675
13122
139.675
13319
139.675
13218
139.675
13662
139.674
13473
139.674
13619
139.674
13509
139.674
13534
139.673
13775
139.673
13618
139.673
13809
139.673
13931
139.672
13910
139.672
14027
139.672
13828
139.672
13881
139.671
14143
139.671
13957
139.671
14122
139.67
14101
139.67
13995
139.67
14024
139.67
14105
139.669
14289
139.669
14059
139.669
14509
139.669
14140
139.668
14310
139.668
14285
139.668
14360
139.668
14291
139.667
14481
139.667
14532
139.667
14356
139.667
14328
139.666
14425
139.666
14350
139.666
14504
139.666
14283
139.665
14280
139.665
14146
139.665
14265
139.665
14248
139.664
14473
139.664
14376
139.664
14300
139.664
14466
139.663
14391
139.663
14590
139.663
14510
139.663
14542
139.662
14657
139.662
14589
139.662
14646
139.662
14861
139.661
14663
139.661
14899
139.661
14765
139.661
14834
139.66
15016
139.66
15107
139.66
15083
139.659
15140
139.659
15356
139.659
15385
139.659
15560
139.658
15659
139.658
15671
139.658
15677
139.658
15951
139.657
16080
139.657
16325
139.657
16032
139.657
15972
139.656
16308
139.656
16298
139.656
16517
139.656
16634
139.655
16664
139.655
16862
139.655
16895
139.655
16938
139.654
16998
139.654
17036
139.654
17100
139.654
16965
139.653
17022
139.653
17161
139.653
16894
139.652
16907
139.652
17000
139.652
16641
139.652
16585
139.651
16719
139.651
16564
139.651
16740
139.651
16478
139.65
16426
139.65
16228
139.65
16022
139.65
16157
139.649
15787
139.649
15381
139.649
15597
139.649
15439
139.648
15343
139.648
15132
139.648
15011
139.648
14802
139.647
14501
139.647
14639
139.647
14345
139.646
14120
139.646
13855
139.646
13836
139.646
13312
139.645
13155
139.645
13037
139.645
12890
139.645
12732
139.644
12657
139.644
12038
139.644
12178
139.644
11946
139.643
11772
139.643
11976
139.643
11746
139.643
11599
139.642
11343
139.642
11313
139.642
11202
139.641
11176
139.641
11118
139.641
10956
139.641
10969
139.64
10951
139.64
11031
139.64
10823
139.64
10870
139.639
10855
139.639
10574
139.639
11004
139.639
10848
139.638
10938
139.638
10812
139.638
10754
139.637
10662
139.637
10659
139.637
10522
139.637
10520
139.636
10539
139.636
10548
139.636
10504
139.636
10443
139.635
10640
139.635
10231
139.635
10297
139.635
10033
139.634
10276
139.634
9896
139.634
9901
139.633
9736
139.633
9846
139.633
9669
139.633
9683
139.632
9541
139.632
9366
139.632
9182
139.632
9143
139.631
8897
139.631
8812
139.631
8755
139.631
8549
139.63
8480
139.63
8361
139.63
8458
139.629
8082
139.629
8251
139.629
7836
139.629
7972
139.628
7650
139.628
7557
139.628
7433
139.628
7432
139.627
7207
139.627
7223
139.627
7298
139.626
7109
139.626
7162
139.626
7038
139.626
6968
139.625
6940
139.625
6845
139.625
6650
139.625
6781
139.624
6792
139.624
6620
139.624
6540
139.623
6691
139.623
6705
139.623
6606
139.623
6521
139.622
6417
139.622
6547
139.622
6340
139.622
6434
139.621
6248
139.621
6341
139.621
6183
139.621
6238
139.62
6388
139.62
6503
139.62
6285
139.619
6234
139.619
6355
139.619
6509
139.619
6235
139.618
6176
139.618
6341
139.618
6300
139.618
6175
139.617
6217
139.617
6249
139.617
6248
139.616
6269
139.616
6261
139.616
6266
139.616
6183
139.615
6307
139.615
6185
139.615
6248
139.614
6312
139.614
6267
139.614
6275
139.614
6173
139.613
6053
139.613
6170
139.613
6208
139.613
6057
139.612
6286
139.612
6171
139.612
6307
139.611
6290
139.611
6209
139.611
6273
139.611
6286
139.61
6211
139.61
6198
139.61
6201
139.61
6235
139.609
6261
139.609
6238
139.609
6258
139.608
6121
139.608
6254
139.608
6201
139.608
6247
139.607
6205
139.607
6395
139.607
6376
139.606
6362
139.606
6300
139.606
6501
139.606
6344
139.605
6325
139.605
6212
139.605
6327
139.605
6323
139.604
6221
139.604
6347
139.604
6222
139.603
6382
139.603
6250
139.603
6381
139.603
6277
139.602
6224
139.602
6399
139.602
6352
139.601
6349
139.601
6452
139.601
6332
139.601
6470
139.6
6447
139.6
6423
139.6
6313
139.6
6534
139.599
6561
139.599
6433
139.599
6430
139.598
6431
139.598
6409
139.598
6398
139.598
6446
139.597
6391
139.597
6451
139.597
6458
139.596
6307
139.596
6439
139.596
6473
139.596
6366
139.595
6436
139.595
6357
139.595
6553
139.594
6451
139.594
6670
139.594
6561
139.594
6650
139.593
6487
139.593
6512
139.593
6430
139.593
6638
139.592
6408
139.592
6506
139.592
6544
139.591
6524
139.591
6552
139.591
6624
139.591
6549
139.59
6558
139.59
6474
139.59
6716
139.589
6582
139.589
6765
139.589
6710
139.589
6548
139.588
6615
139.588
6481
139.588
6572
139.587
6590
139.587
6557
139.587
6866
139.587
6654
139.586
6835
139.586
6634
139.586
6719
139.585
6810
139.585
6590
139.585
6797
139.585
6645
139.584
6794
139.584
6846
139.584
6811
139.583
6802
139.583
6722
139.583
6668
139.583
6749
139.582
6842
139.582
6796
139.582
6740
139.581
6872
139.581
6790
139.581
6777
139.581
6714
139.58
6704
139.58
6898
139.58
6734
139.579
6934
139.579
6778
139.579
6805
139.579
6754
139.578
6921
139.578
6831
139.578
6825
139.577
6774
139.577
6934
139.577
6884
139.577
6882
139.576
6947
139.576
7099
139.576
6880
139.575
6953
139.575
6850
139.575
6899
139.575
7061
139.574
6950
139.574
6987
139.574
7014
139.573
7003
139.573
6874
139.573
6971
139.573
7177
139.572
6985
139.572
7113
139.572
7009
139.571
7148
139.571
6907
139.571
7085
139.571
7096
139.57
7300
139.57
7115
139.57
7203
139.569
7233
139.569
6982
139.569
7167
139.569
7098
139.568
7078
139.568
7092
139.568
7204
139.567
7115
139.567
7101
139.567
6999
139.566
7051
139.566
6917
139.566
6887
139.566
7076
139.565
6759
139.565
7059
139.565
6852
139.564
7074
139.564
6808
139.564
6949
139.564
6887
139.563
6882
139.563
6727
139.563
6930
139.562
6850
139.562
6784
139.562
6897
139.562
6918
139.561
6863
139.561
6853
139.561
6972
139.56
7001
139.56
6817
139.56
7011
139.559
6960
139.559
6935
139.559
6899
139.559
7028
139.558
6887
139.558
7037
139.558
6972
139.557
6941
139.557
7023
139.557
7147
139.557
6979
139.556
7333
139.556
7166
139.556
7347
139.555
7330
139.555
7234
139.555
7313
139.555
7389
139.554
7473
139.554
7518
139.554
7400
139.553
7502
139.553
7336
139.553
7510
139.552
7402
139.552
7420
139.552
7445
139.552
7511
139.551
7572
139.551
7645
139.551
7517
139.55
7482
139.55
7512
139.55
7771
139.549
7789
139.549
7677
139.549
7620
139.549
7736
139.548
7763
139.548
7679
139.548
7633
139.547
7456
139.547
7528
139.547
7515
139.547
7546
139.546
7425
139.546
7406
139.546
7359
139.545
7375
139.545
7251
139.545
7390
139.544
7180
139.544
7011
139.544
7240
139.544
6989
139.543
6969
139.543
7001
139.543
6941
139.542
6792
139.542
6961
139.542
6807
139.541
6946
139.541
6721
139.541
6876
139.541
6892
139.54
6648
139.54
6782
139.54
6895
139.539
6892
139.539
6794
139.539
6864
139.538
6771
139.538
6749
139.538
7002
139.538
7076
139.537
6959
139.537
7082
139.537
7091
139.536
7151
139.536
7265
139.536
7315
139.535
7317
139.535
7203
139.535
7463
139.535
7466
139.534
7336
139.534
7468
139.534
7581
139.533
7634
139.533
7700
139.533
7772
139.532
7757
139.532
7641
139.532
7949
139.532
7879
139.531
7917
139.531
7966
139.531
7924
139.53
7954
139.53
7736
139.53
7933
139.529
7743
139.529
7778
139.529
7690
139.529
7679
139.528
7542
139.528
7501
139.528
7365
139.527
7231
139.527
7086
139.527
7108
139.526
6964
139.526
6963
139.526
6875
139.526
6752
139.525
6651
139.525
6668
139.525
6566
139.524
6576
139.524
6472
139.524
6430
139.523
6296
139.523
6223
139.523
6359
139.522
6203
139.522
6071
139.522
6069
139.522
6097
139.521
5941
139.521
6079
139.521
5999
139.52
5971
139.52
5838
139.52
5966
139.519
5918
139.519
5860
139.519
5805
139.519
5840
139.518
5883
139.518
5792
139.518
5975
139.517
5939
139.517
5849
139.517
5885
139.516
5807
139.516
5868
139.516
5865
139.515
5969
139.515
6057
139.515
6007
139.515
6012
139.514
5992
139.514
6062
139.514
6100
139.513
5999
139.513
6054
139.513
6001
139.512
6027
139.512
6087
139.512
6066
139.511
5989
139.511
6009
139.511
5949
139.511
5982
139.51
5971
139.51
6073
139.51
5899
139.509
5919
139.509
6041
139.509
5810
139.508
5901
139.508
5652
139.508
5753
139.507
5884
139.507
5777
139.507
5746
139.507
5632
139.506
5704
139.506
5524
139.506
5675
139.505
5623
139.505
5531
139.505
5547
139.504
5416
139.504
5517
139.504
5434
139.503
5512
139.503
5367
139.503
5491
139.503
5408
139.502
5422
139.502
5364
139.502
5389
139.501
5317
139.501
5320
139.501
5300
139.5
5410
139.5
5347
139.5
5360
139.499
5392
139.499
5296
139.499
5184
139.498
5137
139.498
5358
139.498
5243
139.498
5260
139.497
5328
139.497
5281
139.497
5213
139.496
5234
139.496
5267
139.496
5154
139.495
5151
139.495
5132
139.495
5101
139.494
5250
139.494
5185
139.494
5169
139.493
5157
139.493
4996
139.493
5119
139.493
5152
139.492
5166
139.492
5154
139.492
5219
139.491
5073
139.491
5222
139.491
5130
139.49
5290
139.49
5186
139.49
5235
139.489
5215
139.489
5154
139.489
5062
139.488
5074
139.488
5119
139.488
5219
139.488
5233
139.487
5203
139.487
5094
139.487
5104
139.486
5220
139.486
5071
139.486
5138
139.485
5210
139.485
5083
139.485
5167
139.484
5162
139.484
5306
139.484
5047
139.483
5182
139.483
5131
139.483
5044
139.482
5255
139.482
5123
139.482
5077
139.482
5054
139.481
5065
139.481
5099
139.481
5192
139.48
5049
139.48
5187
139.48
5182
139.479
5126
139.479
5302
139.479
5219
139.478
5258
139.478
5152
139.478
5275
139.477
5333
139.477
5145
139.477
5260
139.476
5100
139.476
5214
139.476
5143
139.475
5178
139.475
5252
139.475
5244
139.475
5162
139.474
5080
139.474
5208
139.474
5072
139.473
5126
139.473
5226
139.473
5088
139.472
5228
139.472
5334
139.472
5257
139.471
5142
139.471
5247
139.471
5187
139.47
5252
139.47
5249
139.47
5351
139.469
5294
139.469
5131
139.469
5215
139.468
5381
139.468
5220
139.468
5323
139.467
5351
139.467
5108
139.467
5281
139.467
5183
139.466
5193
139.466
5206
139.466
5248
139.465
5140
139.465
5289
139.465
5219
139.464
5323
139.464
5321
139.464
5396
139.463
5299
139.463
5330
139.463
5300
139.462
5355
139.462
5268
139.462
5287
139.461
5407
139.461
5413
139.461
5490
139.46
5331
139.46
5316
139.46
5402
139.459
5381
139.459
5423
139.459
5428
139.458
5394
139.458
5330
139.458
5364
139.457
5339
139.457
5327
139.457
5353
139.457
5337
139.456
5289
139.456
5337
139.456
5443
139.455
5373
139.455
5488
139.455
5318
139.454
5320
139.454
5331
139.454
5402
139.453
5445
139.453
5376
139.453
5316
139.452
5256
139.452
5293
139.452
5487
139.451
5298
139.451
5447
139.451
5342
139.45
5349
139.45
5480
139.45
5341
139.449
5400
139.449
5284
139.449
5484
139.448
5382
139.448
5400
139.448
5545
139.447
5402
139.447
5433
139.447
5326
139.446
5469
139.446
5428
139.446
5388
139.445
5477
139.445
5380
139.445
5435
139.444
5537
139.444
5426
139.444
5450
139.443
5432
139.443
5452
139.443
5601
139.443
5487
139.442
5480
139.442
5467
139.442
5406
139.441
5522
139.441
5480
139.441
5489
139.44
5282
139.44
5573
139.44
5573
139.439
5460
139.439
5409
139.439
5549
139.438
5552
139.438
5515
139.438
5521
139.437
5430
139.437
5541
139.437
5475
139.436
5445
139.436
5514
139.436
5534
139.435
5545
139.435
5482
139.435
5575
139.434
5616
139.434
5690
139.434
5506
139.433
5621
139.433
5605
139.433
5661
139.432
5553
139.432
5542
139.432
5500
139.431
5609
139.431
5557
139.431
5629
139.43
5665
139.43
5635
139.43
5495
139.429
5589
139.429
5591
139.429
5615
139.428
5670
139.428
5638
139.428
5662
139.427
5743
139.427
5659
139.427
5599
139.426
5516
139.426
5588
139.426
5681
139.425
5582
139.425
5600
139.425
5601
139.424
5736
139.424
5733
139.424
5619
139.423
5678
139.423
5673
139.423
5685
139.422
5761
139.422
5703
139.422
5738
139.421
5776
139.421
5622
139.421
5753
139.42
5750
139.42
5732
139.42
5860
139.419
5820
139.419
5676
139.419
5755
139.418
5793
139.418
5595
139.418
5814
139.417
5676
139.417
5673
139.417
5872
139.416
5798
139.416
5780
139.416
5848
139.415
5739
139.415
5754
139.415
5828
139.414
5879
139.414
5690
139.414
5748
139.413
5685
139.413
5888
139.413
5735
139.412
5794
139.412
5940
139.412
5882
139.411
5865
139.411
5863
139.411
5801
139.41
5850
139.41
5801
139.41
5665
139.409
5746
139.409
5678
139.409
5773
139.408
5890
139.408
5682
139.408
5691
139.407
5750
139.407
5829
139.407
5967
139.406
5792
139.406
5788
139.406
5808
139.405
5803
139.405
5912
139.405
5776
139.404
5726
139.404
5948
139.404
5852
139.403
5777
139.403
5795
139.403
5861
139.402
5902
139.402
5897
139.401
5828
139.401
5749
139.401
5778
139.4
5931
139.4
5962
139.4
5820
139.399
5872
139.399
5778
139.399
5705
139.398
5738
139.398
5808
139.398
5806
139.397
5855
139.397
5798
139.397
5886
139.396
5823
139.396
5868
139.396
5790
139.395
5804
139.395
5747
139.395
5908
139.394
5796
139.394
5835
139.394
5764
139.393
5906
139.393
5793
139.393
5850
139.392
5791
139.392
5926
139.392
5826
139.391
5816
139.391
5842
139.391
5903
139.39
5849
139.39
5857
139.39
5917
139.389
5921
139.389
5972
139.389
5981
139.388
6025
139.388
6031
139.387
5961
139.387
5909
139.387
5969
139.386
5978
139.386
5888
139.386
5935
139.385
6013
139.385
5979
139.385
5950
139.384
5924
139.384
5891
139.384
5929
139.383
5959
139.383
5876
139.383
5897
139.382
5901
139.382
5999
139.382
5818
139.381
5986
139.381
5976
139.381
5875
139.38
5973
139.38
5918
139.38
6078
139.379
5931
139.379
5988
139.379
5882
139.378
5956
139.378
5978
139.378
6073
139.377
6070
139.377
5938
139.376
6171
139.376
6053
139.376
6045
139.375
5936
139.375
6003
139.375
5982
139.374
6040
139.374
6178
139.374
6106
139.373
6140
139.373
6111
139.373
6102
139.372
6119
139.372
6109
139.372
6085
139.371
5958
139.371
6037
139.371
5928
139.37
6019
139.37
6085
139.37
5917
139.369
5991
139.369
5952
139.368
5934
139.368
5979
139.368
5955
139.367
5914
139.367
5903
139.367
5905
139.366
5787
139.366
5823
139.366
5694
139.365
5885
139.365
5851
139.365
5936
139.364
5844
139.364
5729
139.364
5844
139.363
5764
139.363
5745
139.363
5697
139.362
5834
139.362
5587
139.362
5713
139.361
5822
139.361
5650
139.36
5793
139.36
5555
139.36
5638
139.359
5598
139.359
5517
139.359
5550
139.358
5515
139.358
5425
139.358
5459
139.357
5460
139.357
5472
139.357
5351
139.356
5313
139.356
5403
139.356
5367
139.355
5376
139.355
5291
139.354
5430
139.354
5226
139.354
5215
139.353
5266
139.353
5282
139.353
5253
139.352
5433
139.352
5278
139.352
5292
139.351
5360
139.351
5215
139.351
5208
139.35
5236
139.35
5275
139.35
5197
139.349
5189
139.349
5161
139.349
5278
139.348
5211
139.348
5354
139.347
5116
139.347
5155
139.347
5108
139.346
5377
139.346
5297
139.346
5233
139.345
5185
139.345
5093
139.345
5351
139.344
5182
139.344
5279
139.344
5204
139.343
5190
139.343
5238
139.342
5136
139.342
5198
139.342
5330
139.341
5143
139.341
5172
139.341
5169
139.34
5297
139.34
5111
139.34
5305
139.339
5211
139.339
5244
139.339
5228
139.338
5201
139.338
5327
139.338
5332
139.337
5185
139.337
5404
139.336
5235
139.336
5223
139.336
5199
139.335
5223
139.335
5234
139.335
5278
139.334
5448
139.334
5190
139.334
5305
139.333
5315
139.333
5212
139.333
5401
139.332
5329
139.332
5323
139.331
5366
139.331
5138
139.331
5340
139.33
5316
139.33
5266
139.33
5423
139.329
5238
139.329
5312
139.329
5221
139.328
5257
139.328
5357
139.327
5189
139.327
5286
139.327
5205
139.326
5129
139.326
5081
139.326
5157
139.325
5253
139.325
5240
139.325
5071
139.324
5178
139.324
5248
139.324
5225
139.323
5175
139.323
5191
139.322
4997
139.322
5065
139.322
5054
139.321
4932
139.321
4927
139.321
4870
139.32
5018
139.32
5013
139.32
4900
139.319
4950
139.319
4802
139.319
4816
139.318
4872
139.318
4806
139.317
4825
139.317
4676
139.317
4771
139.316
4701
139.316
4878
139.316
4824
139.315
4759
139.315
4757
139.315
4756
139.314
4836
139.314
4749
139.313
4805
139.313
4662
139.313
4775
139.312
4750
139.312
4820
139.312
4643
139.311
4729
139.311
4570
139.311
4645
139.31
4652
139.31
4724
139.309
4679
139.309
4745
139.309
4821
139.308
4728
139.308
4801
139.308
4794
139.307
4775
139.307
4849
139.307
4760
139.306
4753
139.306
4851
139.305
4793
139.305
4871
139.305
4758
139.304
4866
139.304
4744
139.304
4851
139.303
4900
139.303
4868
139.303
4832
139.302
4939
139.302
4888
139.301
5022
139.301
5095
139.301
5086
139.3
5174
139.3
5114
139.3
5172
139.299
5102
139.299
5151
139.299
5192
139.298
5244
139.298
5103
139.297
5143
139.297
5001
139.297
5059
139.296
4837
139.296
4698
139.296
4888
139.295
4692
139.295
4698
139.294
4645
139.294
4571
139.294
4716
139.293
4551
139.293
4559
139.293
4388
139.292
4406
139.292
4392
139.292
4244
139.291
4289
139.291
4193
139.29
4243
139.29
4149
139.29
4151
139.289
4112
139.289
4175
139.289
4094
139.288
4193
139.288
4276
139.287
4132
139.287
4209
139.287
4261
139.286
4388
139.286
4365
139.286
4311
139.285
4352
139.285
4514
139.285
4411
139.284
4403
139.284
4464
139.283
4347
139.283
4299
139.283
4417
139.282
4445
139.282
4379
139.282
4661
139.281
4766
139.281
5209
139.28
5746
139.28
6566
139.28
8000
139.279
9710
139.279
12237
139.279
15089
139.278
17162
139.278
18145
139.278
17884
139.277
15885
139.277
12623
139.276
9417
139.276
7206
139.276
5540
139.275
4594
139.275
4337
139.275
4157
139.274
3978
139.274
3919
139.273
3875
139.273
3918
139.273
3804
139.272
3827
139.272
3733
139.272
3777
139.271
3818
139.271
3825
139.27
3827
139.27
3759
139.27
3821
139.269
3734
139.269
3742
139.269
3809
139.268
3620
139.268
3646
139.267
3705
139.267
3704
139.267
3562
139.266
3624
139.266
3665
139.266
3669
139.265
3709
139.265
3734
139.264
3647
139.264
3612
139.264
3588
139.263
3594
139.263
3595
139.263
3664
139.262
3733
139.262
3737
139.261
3701
139.261
3673
139.261
3778
139.26
3654
139.26
3609
139.26
3676
139.259
3630
139.259
3713
139.258
3637
139.258
3660
139.258
3801
139.257
3780
139.257
3683
139.257
3653
139.256
3691
139.256
3618
139.255
3682
139.255
3800
139.255
3795
139.254
3697
139.254
3608
139.254
3661
139.253
3741
139.253
3832
139.252
3701
139.252
3662
139.252
3804
139.251
3710
139.251
3762
139.251
3662
139.25
3746
139.25
3787
139.249
3680
139.249
3836
139.249
3665
139.248
3705
139.248
3718
139.248
3711
139.247
3722
139.247
3832
139.246
3743
139.246
3683
139.246
3798
139.245
3681
139.245
3862
139.244
3816
139.244
3834
139.244
3783
139.243
3855
139.243
3787
139.243
3894
139.242
3750
139.242
3768
139.241
3883
139.241
3864
139.241
3789
139.24
3800
139.24
3718
139.24
3700
139.239
3714
139.239
3781
139.238
3711
139.238
3778
139.238
3659
139.237
3745
139.237
3854
139.237
3966
139.236
3717
139.236
3819
139.235
3848
139.235
3878
139.235
3750
139.234
3869
139.234
3889
139.233
3876
139.233
3787
139.233
3812
139.232
3952
139.232
3887
139.232
3812
139.231
3799
139.231
3802
139.23
3887
139.23
3863
139.23
3910
139.229
3979
139.229
3875
139.228
3866
139.228
3899
139.228
3828
139.227
3837
139.227
3859
139.227
3872
139.226
3895
139.226
3954
139.225
3780
139.225
3851
139.225
3965
139.224
3919
139.224
3836
139.224
3856
139.223
3850
139.223
3785
139.222
3838
139.222
3856
139.222
3880
139.221
3983
139.221
3845
139.22
3902
139.22
3901
139.22
3899
139.219
3990
139.219
4002
139.219
3933
139.218
3947
139.218
3998
139.217
3957
139.217
3981
139.217
3952
139.216
3946
139.216
3938
139.215
4026
139.215
3753
139.215
3871
139.214
3865
139.214
3850
139.213
3944
139.213
3839
139.213
3994
139.212
4070
139.212
3962
139.212
3886
139.211
3884
139.211
3904
139.21
3955
139.21
3900
139.21
4036
139.209
3916
139.209
3846
139.208
3829
139.208
3948
139.208
3939
139.207
3835
139.207
3914
139.207
3877
139.206
3849
139.206
3882
139.205
3905
139.205
3937
139.205
3889
139.204
3887
139.204
3970
139.203
3876
139.203
3894
139.203
3894
139.202
3892
139.202
4007
139.201
3946
139.201
3859
139.201
3970
139.2
3965
139.2
4060
139.2
4007
139.199
3992
139.199
4016
139.198
4065
139.198
4020
139.198
3961
139.197
4042
139.197
4057
139.196
4039
139.196
4062
139.196
4022
139.195
4060
139.195
4092
139.194
4001
139.194
4152
139.194
3999
139.193
4077
139.193
4093
139.192
4067
139.192
4049
139.192
4230
139.191
4099
139.191
4144
139.191
4180
139.19
4297
139.19
4159
139.189
4013
139.189
4169
139.189
4202
139.188
4137
139.188
4236
139.187
4145
139.187
4152
139.187
4160
139.186
4250
139.186
4212
139.185
4259
139.185
4190
139.185
4245
139.184
4179
139.184
4240
139.183
4258
139.183
4260
139.183
4142
139.182
4118
139.182
4206
139.182
4221
139.181
4317
139.181
4355
139.18
4406
139.18
4285
139.18
4168
139.179
4179
139.179
4306
139.178
4245
139.178
4312
139.178
4278
139.177
4403
139.177
4332
139.176
4333
139.176
4300
139.176
4356
139.175
4290
139.175
4314
139.174
4310
139.174
4264
139.174
4333
139.173
4257
139.173
4264
139.172
4146
139.172
4303
139.172
4247
139.171
4254
139.171
4208
139.17
4286
139.17
4226
139.17
4251
139.169
4327
139.169
4274
139.168
4292
139.168
4334
139.168
4245
139.167
4351
139.167
4303
139.166
4239
139.166
4274
139.166
4190
139.165
4258
139.165
4268
139.164
4277
139.164
4220
139.164
4229
139.163
4309
139.163
4275
139.162
4148
139.162
4303
139.162
4214
139.161
4282
139.161
4260
139.161
4204
139.16
4192
139.16
4157
139.159
4334
139.159
4166
139.159
4137
139.158
4092
139.158
4123
139.157
4105
139.157
4081
139.157
3977
139.156
4122
139.156
4045
139.155
4021
139.155
4002
139.155
4049
139.154
3948
139.154
3994
139.153
3869
139.153
4043
139.153
3964
139.152
4046
139.152
3999
139.151
3971
139.151
3983
139.151
4020
139.15
3923
139.15
3910
139.149
3898
139.149
3943
139.149
3943
139.148
3943
139.148
3852
139.147
3739
139.147
3855
139.147
3868
139.146
3886
139.146
3803
139.145
3780
139.145
3709
139.144
3788
139.144
3778
139.144
3867
139.143
3698
139.143
3723
139.142
3699
139.142
3767
139.142
3897
139.141
3799
139.141
3770
139.14
3774
139.14
3730
139.14
3855
139.139
3805
139.139
3750
139.138
3773
139.138
3692
139.138
3878
139.137
3766
139.137
3749
139.136
3798
139.136
3836
139.136
3790
139.135
3757
139.135
3817
139.134
3738
139.134
3759
139.134
3763
139.133
3709
139.133
3812
139.132
3873
139.132
3909
139.132
3843
139.131
3889
139.131
3829
139.13
3712
139.13
3855
139.13
3728
139.129
3802
139.129
3801
139.128
3859
139.128
3805
139.128
3836
139.127
3958
139.127
3862
139.126
3789
139.126
3872
139.126
3818
139.125
3779
139.125
3841
139.124
3916
139.124
3923
139.123
3889
139.123
3979
139.123
3879
139.122
3860
139.122
3917
139.121
3764
139.121
3864
139.121
3761
139.12
3856
139.12
3836
139.119
3673
139.119
3834
139.119
3741
139.118
3811
139.118
3753
139.117
3834
139.117
3786
139.117
3833
139.116
3755
139.116
3792
139.115
3681
139.115
3786
139.115
3819
139.114
3793
139.114
3708
139.113
3817
139.113
3805
139.112
3688
139.112
3689
139.112
3787
139.111
3787
139.111
3743
139.11
3716
139.11
3792
139.11
3665
139.109
3694
139.109
3626
139.108
3649
139.108
3715
139.108
3721
139.107
3727
139.107
3631
139.106
3713
139.106
3631
139.105
3703
139.105
3647
139.105
3724
139.104
3633
139.104
3501
139.103
3538
139.103
3625
139.103
3598
139.102
3640
139.102
3675
139.101
3633
139.101
3659
139.101
3607
139.1
3651
139.1
3567
139.099
3593
139.099
3613
139.099
3530
139.098
3668
139.098
3687
139.097
3519
139.097
3549
139.096
3588
139.096
3623
139.096
3584
139.095
3636
139.095
3603
139.094
3602
139.094
3647
139.094
3581
139.093
3515
139.093
3501
139.092
3537
139.092
3603
139.091
3522
139.091
3465
139.091
3678
139.09
3553
139.09
3670
139.089
3542
139.089
3675
139.089
3635
139.088
3640
139.088
3721
139.087
3632
139.087
3682
139.087
3657
139.086
3627
139.086
3513
139.085
3659
139.085
3665
139.084
3680
139.084
3594
139.084
3741
139.083
3549
139.083
3641
139.082
3645
139.082
3545
139.082
3571
139.081
3636
139.081
3632
139.08
3616
139.08
3708
139.079
3589
139.079
3650
139.079
3624
139.078
3713
139.078
3643
139.077
3669
139.077
3649
139.077
3707
139.076
3639
139.076
3553
139.075
3682
139.075
3635
139.074
3659
139.074
3681
139.074
3717
139.073
3647
139.073
3654
139.072
3686
139.072
3622
139.072
3606
139.071
3643
139.071
3559
139.07
3723
139.07
3806
139.069
3771
139.069
3774
139.069
3633
139.068
3630
139.068
3696
139.067
3643
139.067
3690
139.067
3674
139.066
3749
139.066
3657
139.065
3670
139.065
3744
139.064
3636
139.064
3739
139.064
3724
139.063
3680
139.063
3697
139.062
3709
139.062
3727
139.061
3629
139.061
3747
139.061
3776
139.06
3731
139.06
3641
139.059
3679
139.059
3752
139.059
3666
139.058
3864
139.058
3675
139.057
3719
139.057
3764
139.056
3789
139.056
3869
139.056
3730
139.055
3794
139.055
3722
139.054
3668
139.054
3792
139.053
3744
139.053
3899
139.053
3731
139.052
3803
139.052
3687
139.051
3716
139.051
3735
139.051
3857
139.05
3870
139.05
3744
139.049
3804
139.049
3732
139.048
3855
139.048
3851
139.048
3911
139.047
3799
139.047
3827
139.046
3721
139.046
3866
139.045
3726
139.045
3900
139.045
3736
139.044
3849
139.044
3788
139.043
3788
139.043
3857
139.042
3820
139.042
3793
139.042
3869
139.041
3924
139.041
3850
139.04
3762
139.04
3802
139.04
3991
139.039
3934
139.039
3913
139.038
3839
139.038
3808
139.037
3826
139.037
3710
139.037
3922
139.036
3869
139.036
3832
139.035
3785
139.035
3873
139.034
3779
139.034
3837
139.034
3786
139.033
4016
139.033
3855
139.032
3770
139.032
3919
139.031
3807
139.031
3829
139.031
3817
139.03
3899
139.03
3814
139.029
3851
139.029
3841
139.028
3827
139.028
3836
139.028
3850
139.027
3924
139.027
3889
139.026
3814
139.026
3774
139.025
3812
139.025
3758
139.025
3758
139.024
3944
139.024
3727
139.023
3958
139.023
3926
139.022
3861
139.022
3848
139.022
3919
139.021
3821
139.021
3880
139.02
3902
139.02
3788
139.019
3954
139.019
3847
139.019
3842
139.018
3841
139.018
3875
139.017
3903
139.017
3822
139.016
3874
139.016
3767
139.016
3844
139.015
3901
139.015
3834
139.014
3827
139.014
3852
139.013
3840
139.013
3871
139.013
3885
139.012
3797
139.012
3784
139.011
3861
139.011
3843
139.01
4034
139.01
3872
139.01
3980
139.009
3858
139.009
3944
139.008
3841
139.008
3928
139.007
3813
139.007
3988
139.007
3860
139.006
3961
139.006
3955
139.005
3840
139.005
3930
139.004
3930
139.004
3904
139.004
3975
139.003
3944
139.003
3811
139.002
3979
139.002
3926
139.001
3940
139.001
3935
139.001
3918
139
3939
139
4022
138.999
3798
138.999
3888
138.998
4055
138.998
3854
138.998
3819
138.997
3876
138.997
3837
138.996
3978
138.996
3972
138.995
3945
138.995
3817
138.994
3960
138.994
4010
138.994
4005
138.993
3929
138.993
3989
138.992
3971
138.992
3925
138.991
3966
138.991
3997
138.991
3903
138.99
4044
138.99
3988
138.989
4018
138.989
3985
138.988
4155
138.988
4009
138.988
4042
138.987
4011
138.987
4064
138.986
3989
138.986
3998
138.985
4006
138.985
4084
138.984
3927
138.984
4031
138.984
4108
138.983
3963
138.983
4038
138.982
4144
138.982
4030
138.981
4141
138.981
4137
138.981
3953
138.98
3916
138.98
4008
138.979
4038
138.979
3947
138.978
3946
138.978
4015
138.978
3959
138.977
3905
138.977
3989
138.976
4055
138.976
4070
138.975
4105
138.975
4006
138.974
4041
138.974
3993
138.974
4106
138.973
3851
138.973
3985
138.972
4050
138.972
4049
138.971
4000
138.971
4011
138.971
4000
138.97
3901
138.97
3878
138.969
4053
138.969
4103
138.968
4007
138.968
3901
138.967
3933
138.967
4041
138.967
4037
138.966
4050
138.966
4124
138.965
4055
138.965
4196
138.964
4113
138.964
4016
138.963
4075
138.963
4127
138.963
4062
138.962
4108
138.962
4023
138.961
4002
138.961
4152
138.96
4052
138.96
4129
138.96
4058
138.959
4209
138.959
4117
138.958
4140
138.958
4161
138.957
4203
138.957
4111
138.956
4169
138.956
4092
138.956
4107
138.955
4092
138.955
4139
138.954
4032
138.954
4084
138.953
4094
138.953
4132
138.952
4142
138.952
4028
138.952
4086
138.951
4143
138.951
4053
138.95
4034
138.95
3992
138.949
4163
138.949
4134
138.948
4035
138.948
4147
138.948
4104
138.947
4150
138.947
4169
138.946
4132
138.946
4196
138.945
4190
138.945
4013
138.944
4082
138.944
4103
138.944
4163
138.943
4151
138.943
4044
138.942
4149
138.942
4165
138.941
4115
138.941
3993
138.94
4068
138.94
4130
138.94
4178
138.939
4161
138.939
4108
138.938
4041
138.938
4147
138.937
4063
138.937
4150
138.936
4070
138.936
4174
138.936
4181
138.935
4126
138.935
4016
138.934
4310
138.934
4128
138.933
4133
138.933
4219
138.932
4132
138.932
4255
138.932
4109
138.931
4224
138.931
4236
138.93
4197
138.93
4233
138.929
4287
138.929
4253
138.928
4182
138.928
4346
138.928
4286
138.927
4344
138.927
4250
138.926
4167
138.926
4310
138.925
4302
138.925
4198
138.924
4186
138.924
4242
138.924
4295
138.923
4245
138.923
4288
138.922
4200
138.922
4390
138.921
4244
138.921
4204
138.92
4186
138.92
4414
138.92
4261
138.919
4299
138.919
4418
138.918
4225
138.918
4269
138.917
4313
138.917
4207
138.916
4295
138.916
4304
138.915
4267
138.915
4340
138.915
4279
138.914
4232
138.914
4232
138.913
4300
138.913
4233
138.912
4343
138.912
4297
138.911
4293
138.911
4207
138.911
4415
138.91
4335
138.91
4349
138.909
4362
138.909
4508
138.908
4382
138.908
4491
138.907
4446
138.907
4598
138.906
4469
138.906
4577
138.906
4332
138.905
4372
138.905
4519
138.904
4397
138.904
4455
138.903
4393
138.903
4394
138.902
4494
138.902
4419
138.902
4408
138.901
4360
138.901
4394
138.9
4274
138.9
4359
138.899
4491
138.899
4369
138.898
4293
138.898
4327
138.897
4395
138.897
4239
138.897
4280
138.896
4276
138.896
4312
138.895
4450
138.895
4372
138.894
4489
138.894
4376
138.893
4527
138.893
4435
138.892
4411
138.892
4435
138.892
4429
138.891
4430
138.891
4600
138.89
4604
138.89
4524
138.889
4547
138.889
4601
138.888
4460
138.888
4488
138.887
4371
138.887
4465
138.887
4425
138.886
4513
138.886
4480
138.885
4477
138.885
4445
138.884
4429
138.884
4517
138.883
4564
138.883
4757
138.882
4569
138.882
4689
138.882
4615
138.881
4529
138.881
4639
138.88
4561
138.88
4627
138.879
4455
138.879
4673
138.878
4500
138.878
4490
138.877
4415
138.877
4400
138.877
4378
138.876
4333
138.876
4298
138.875
4222
138.875
4232
138.874
4270
138.874
4173
138.873
4245
138.873
4124
138.872
4130
138.872
4242
138.872
4140
138.871
4237
138.871
4154
138.87
4183
138.87
4203
138.869
4093
138.869
4072
138.868
4163
138.868
4105
138.867
4093
138.867
4293
138.866
4171
138.866
4114
138.866
4023
138.865
4197
138.865
4145
138.864
4173
138.864
4058
138.863
4047
138.863
4144
138.862
4044
138.862
4087
138.861
4066
138.861
4083
138.861
4070
138.86
4053
138.86
3922
138.859
4110
138.859
3926
138.858
4080
138.858
4072
138.857
4022
138.857
4110
138.856
4097
138.856
4192
138.855
4276
138.855
4198
138.855
4188
138.854
4161
138.854
4099
138.853
4160
138.853
4220
138.852
4150
138.852
4165
138.851
4274
138.851
4231
138.85
4246
138.85
4333
138.849
4306
138.849
4326
138.849
4369
138.848
4349
138.848
4162
138.847
4405
138.847
4325
138.846
4370
138.846
4347
138.845
4426
138.845
4461
138.844
4422
138.844
4318
138.843
4374
138.843
4316
138.843
4373
138.842
4221
138.842
4227
138.841
4203
138.841
4203
138.84
4247
138.84
4044
138.839
4114
138.839
4161
138.838
4145
138.838
4192
138.837
4138
138.837
4033
138.837
4119
138.836
4078
138.836
4091
138.835
4004
138.835
4156
138.834
4027
138.834
4074
138.833
4144
138.833
4172
138.832
4246
138.832
4141
138.831
4268
138.831
4133
138.83
4281
138.83
4248
138.83
4183
138.829
4249
138.829
4203
138.828
4213
138.828
4126
138.827
4193
138.827
4105
138.826
4116
138.826
4058
138.825
4171
138.825
4213
138.824
4121
138.824
4227
138.823
4225
138.823
4169
138.823
4131
138.822
4217
138.822
4169
138.821
4212
138.821
4269
138.82
4269
138.82
4292
138.819
4275
138.819
4261
138.818
4226
138.818
4302
138.817
4179
138.817
4301
138.816
4269
138.816
4319
138.816
4244
138.815
4134
138.815
4215
138.814
4131
138.814
4247
138.813
4068
138.813
4194
138.812
4210
138.812
4143
138.811
4169
138.811
4034
138.81
4252
138.81
4235
138.809
4132
138.809
4239
138.809
4208
138.808
4124
138.808
4085
138.807
4123
138.807
4162
138.806
4173
138.806
4105
138.805
4077
138.805
4182
138.804
4192
138.804
4162
138.803
4120
138.803
4026
138.802
4163
138.802
4145
138.801
4085
138.801
4178
138.801
4096
138.8
4078
138.8
4137
138.799
4168
138.799
4082
138.798
4029
138.798
4183
138.797
4126
138.797
4144
138.796
4064
138.796
4124
138.795
4048
138.795
4122
138.794
4127
138.794
4112
138.793
4032
138.793
4055
138.793
3997
138.792
4154
138.792
4175
138.791
4098
138.791
4087
138.79
4190
138.79
4023
138.789
4141
138.789
4101
138.788
4157
138.788
4279
138.787
4205
138.787
4205
138.786
4390
138.786
4276
138.785
4228
138.785
4187
138.784
4160
138.784
4174
138.784
4315
138.783
4114
138.783
4244
138.782
4222
138.782
4105
138.781
4198
138.781
4143
138.78
4216
138.78
4197
138.779
4159
138.779
4106
138.778
4021
138.778
3928
138.777
4013
138.777
4060
138.776
3977
138.776
4034
138.775
3890
138.775
3998
138.775
3968
138.774
4032
138.774
4065
138.773
4042
138.773
4024
138.772
4138
138.772
3966
138.771
4056
138.771
3972
138.77
4080
138.77
4076
138.769
4154
138.769
4029
138.768
4218
138.768
3984
138.767
4074
138.767
4066
138.766
4186
138.766
4091
138.765
4080
138.765
4073
138.765
4046
138.764
4049
138.764
4004
138.763
4040
138.763
3968
138.762
4044
138.762
4047
138.761
3901
138.761
3958
138.76
3892
138.76
3939
138.759
4021
138.759
4014
138.758
4082
138.758
4164
138.757
4173
138.757
4111
138.756
4194
138.756
4197
138.755
4394
138.755
4455
138.755
4547
138.754
4843
138.754
4657
138.753
4939
138.753
5037
138.752
5173
138.752
5078
138.751
5210
138.751
5182
138.75
5042
138.75
4936
138.749
4773
138.749
4585
138.748
4574
138.748
4271
138.747
4220
138.747
4121
138.746
4122
138.746
4013
138.745
4136
138.745
4117
138.744
3956
138.744
4047
138.743
4005
138.743
4229
138.743
4119
138.742
4123
138.742
4212
138.741
4120
138.741
4194
138.74
4052
138.74
4331
138.739
4206
138.739
4272
138.738
4309
138.738
4274
138.737
4217
138.737
4239
138.736
4217
138.736
4229
138.735
4123
138.735
3939
138.734
4097
138.734
3893
138.733
3980
138.733
3878
138.732
4012
138.732
3801
138.731
3842
138.731
4087
138.73
3980
138.73
4097
138.73
4229
138.729
4171
138.729
4214
138.728
4285
138.728
4452
138.727
4622
138.727
4625
138.726
4984
138.726
5101
138.725
5100
138.725
5256
138.724
5245
138.724
5030
138.723
4700
138.723
4309
138.722
3975
138.722
3792
138.721
3522
138.721
3357
138.72
3282
138.72
3313
138.719
3139
138.719
3254
138.718
3201
138.718
3069
138.717
3077
138.717
3084
138.716
3184
138.716
2993
138.715
3002
138.715
2985
138.714
3045
138.714
3114
138.714
3067
138.713
3159
138.713
3062
138.712
3104
138.712
3119
138.711
3188
138.711
3060
138.71
3106
138.71
3075
138.709
3128
138.709
3057
138.708
3050
138.708
3067
138.707
3211
138.707
3016
138.706
3046
138.706
3084
138.705
2965
138.705
3088
138.704
3156
138.704
3016
138.703
3113
138.703
3088
138.702
3006
138.702
3014
138.701
3078
138.701
3087
138.7
3085
138.7
3035
138.699
3023
138.699
3147
138.698
3113
138.698
3151
138.697
3012
138.697
2957
138.696
3085
138.696
3051
138.695
3092
138.695
3078
138.695
3133
138.694
3144
138.694
3134
138.693
3177
138.693
3158
138.692
3047
138.692
3123
138.691
3078
138.691
3141
138.69
3050
138.69
3124
138.689
3131
138.689
3112
138.688
3077
138.688
3169
138.687
3132
138.687
3126
138.686
3131
138.686
3197
138.685
3130
138.685
3227
138.684
3197
138.684
3275
138.683
3256
138.683
3261
138.682
3248
138.682
3315
138.681
3289
138.681
3277
138.68
3298
138.68
3275
138.679
3363
138.679
3382
138.678
3389
138.678
3327
138.677
3285
138.677
3423
138.676
3369
138.676
3367
138.675
3230
138.675
3318
138.674
3307
138.674
3184
138.673
3185
138.673
3224
138.672
3075
138.672
3228
138.671
3190
138.671
3322
138.67
3332
138.67
3285
138.669
3123
138.669
3313
138.668
3340
138.668
3230
138.667
3334
138.667
3218
138.667
3276
138.666
3282
138.666
3419
138.665
3298
138.665
3323
138.664
3299
138.664
3219
138.663
3196
138.663
3320
138.662
3247
138.662
3370
138.661
3258
138.661
3335
138.66
3277
138.66
3269
138.659
3451
138.659
3347
138.658
3328
138.658
3351
138.657
3427
138.657
3493
138.656
3417
138.656
3476
138.655
3490
138.655
3470
138.654
3394
138.654
3469
138.653
3429
138.653
3343
138.652
3432
138.652
3420
138.651
3427
138.651
3424
138.65
3474
138.65
3414
138.649
3434
138.649
3450
138.648
3451
138.648
3366
138.647
3521
138.647
3366
138.646
3329
138.646
3349
138.645
3399
138.645
3390
138.644
3338
138.644
3301
138.643
3388
138.643
3279
138.642
3423
138.642
3358
138.641
3380
138.641
3255
138.64
3355
138.64
3273
138.639
3313
138.639
3229
138.638
3434
138.638
3346
138.637
3276
138.637
3363
138.636
3347
138.636
3396
138.635
3322
138.635
3439
138.634
3457
138.634
3421
138.633
3423
138.633
3430
138.632
3420
138.632
3498
138.631
3447
138.631
3515
138.63
3544
138.63
3461
138.629
3465
138.629
3485
138.628
3555
138.628
3469
138.627
3475
138.627
3475
138.626
3563
138.626
3492
138.625
3592
138.625
3597
138.624
3637
138.624
3556
138.623
3629
138.623
3603
138.622
3575
138.622
3602
138.621
3615
138.621
3469
138.62
3592
138.62
3411
138.619
3603
138.619
3516
138.618
3671
138.618
3564
138.617
3621
138.617
3491
138.616
3485
138.616
3606
138.615
3530
138.615
3627
138.614
3734
138.614
3672
138.613
3605
138.613
3673
138.612
3800
138.612
3651
138.611
3854
138.611
3855
138.61
3856
138.61
3989
138.609
3885
138.609
4048
138.608
4052
138.608
4015
138.607
4043
138.607
4039
138.606
4011
138.606
4000
138.605
4077
138.605
3993
138.604
3885
138.604
4005
138.603
4040
138.603
3972
138.602
4083
138.602
4112
138.601
4053
138.601
4185
138.6
4213
138.6
4195
138.599
4309
138.599
4353
138.598
4405
138.598
4438
138.597
4497
138.597
4375
138.596
4533
138.596
4500
138.595
4411
138.595
4406
138.594
4511
138.594
4332
138.593
4091
138.593
4027
138.592
3853
138.592
3628
138.591
3486
138.591
3377
138.59
3302
138.589
3175
138.589
3194
138.588
3124
138.588
3083
138.587
2988
138.587
2982
138.586
3012
138.586
3053
138.585
3002
138.585
3079
138.584
2959
138.584
3078
138.583
3077
138.583
3061
138.582
2979
138.582
3058
138.581
3004
138.581
3086
138.58
2952
138.58
2917
138.579
2986
138.579
2942
138.578
2954
138.578
2903
138.577
2846
138.577
2814
138.576
2867
138.576
2787
138.575
2830
138.575
2929
138.574
2960
138.574
3011
138.573
2845
138.573
3011
138.572
2843
138.572
3076
138.571
2854
138.571
3101
138.57
3081
138.57
2994
138.569
3081
138.569
3097
138.568
3127
138.568
3234
138.567
3400
138.567
3439
138.566
3725
138.566
3836
138.565
4228
138.565
4568
138.564
4812
138.564
5223
138.563
5305
138.563
5554
138.562
5496
138.562
5405
138.561
4861
138.56
4758
138.56
4597
138.559
4676
138.559
4844
138.558
5081
138.558
5320
138.557
5801
138.557
6307
138.556
6563
138.556
6735
138.555
6598
138.555
6243
138.554
6150
138.554
5505
138.553
5341
138.553
4950
138.552
4868
138.552
4655
138.551
4552
138.551
4455
138.55
4532
138.55
4579
138.549
4461
138.549
4571
138.548
4486
138.548
4478
138.547
4429
138.547
4517
138.546
4561
138.546
4560
138.545
4643
138.545
4586
138.544
4877
138.544
4865
138.543
4998
138.543
5197
138.542
5260
138.542
5307
138.541
5278
138.541
5479
138.54
5459
138.539
5447
138.539
5483
138.538
5488
138.538
5645
138.537
5804
138.537
5836
138.536
5870
138.536
5915
138.535
5922
138.535
5963
138.534
5782
138.534
5593
138.533
5228
138.533
5034
138.532
4824
138.532
4751
138.531
4709
138.531
4767
138.53
5062
138.53
5374
138.529
5618
138.529
5815
138.528
5802
138.528
5607
138.527
5064
138.527
4612
138.526
4065
138.526
3460
138.525
2829
138.525
2409
138.524
2011
138.523
1553
138.523
1218
138.522
996
138.522
847
138.521
788
138.521
712
138.52
688
138.52
658
138.519
641
138.519
636
138.518
631
138.518
629
138.517
608
138.517
578
138.516
599
138.516
589
138.515
592
138.515
616
138.514
590
138.514
613
138.513
557
138.513
561
138.512
555
138.512
532
138.511
525
138.511
531
138.51
529
138.51
570
138.509
546
138.508
589
138.508
554
138.507
519
138.507
566
138.506
530
138.506
547
138.505
507
138.505
524
138.504
515
138.504
531
138.503
529
138.503
528
138.502
533
138.502
539
138.501
542
138.501
524
138.5
520
138.5
542
138.499
537
138.499
560
138.498
525
138.498
552
138.497
530
138.496
590
138.496
520
138.495
539
138.495
530
138.494
535
138.494
547
138.493
536
138.493
510
138.492
528
138.492
535
138.491
566
138.491
567
138.49
540
138.49
578
138.489
562
138.489
531
138.488
561
138.488
549
138.487
527
138.487
551
138.486
580
138.486
548
138.485
550
138.484
544
138.484
592
138.483
564
138.483
481
138.482
578
138.482
502
138.481
522
138.481
586
138.48
551
138.48
571
138.479
546
138.479
557
138.478
559
138.478
530
138.477
571
138.477
581
138.476
519
138.476
547
138.475
546
138.475
588
138.474
554
138.473
572
138.473
515
138.472
557
138.472
561
138.471
544
138.471
519
138.47
577
138.47
570
138.469
568
138.469
584
138.468
616
138.468
562
138.467
537
138.467
535
138.466
573
138.466
552
138.465
588
138.465
568
138.464
572
138.464
555
138.463
545
138.462
596
138.462
559
138.461
528
138.461
586
138.46
602
138.46
547
138.459
563
138.459
546
138.458
549
138.458
594
138.457
547
138.457
584
138.456
580
138.456
558
138.455
568
138.455
587
138.454
598
138.453
594
138.453
644
138.452
578
138.452
678
138.451
586
138.451
618
138.45
586
138.45
645
138.449
580
138.449
584
138.448
602
138.448
581
138.447
632
138.447
565
138.446
600
138.446
584
138.445
579
138.445
602
138.444
576
138.443
569
138.443
579
138.442
584
138.442
568
138.441
601
138.441
580
138.44
619
138.44
585
138.439
576
138.439
606
138.438
622
138.438
603
138.437
588
138.437
620
138.436
563
138.435
579
138.435
627
138.434
585
138.434
624
138.433
602
138.433
604
138.432
604
138.432
620
138.431
612
138.431
638
138.43
579
138.43
621
138.429
611
138.429
624
138.428
619
138.428
646
138.427
608
138.426
622
138.426
647
138.425
615
138.425
636
138.424
643
138.424
637
138.423
700
138.423
636
138.422
645
138.422
647
138.421
628
138.421
653
138.42
629
138.42
654
138.419
695
138.418
643
138.418
660
138.417
620
138.417
652
138.416
669
138.416
649
138.415
629
138.415
693
138.414
696
138.414
649
138.413
659
138.413
680
138.412
697
138.412
700
138.411
647
138.41
704
138.41
645
138.409
650
138.409
640
138.408
667
138.408
673
138.407
711
138.407
701
138.406
665
138.406
635
138.405
626
138.405
598
138.404
684
138.404
556
138.403
682
138.402
611
138.402
645
138.401
661
138.401
642
138.4
599
138.4
619
138.399
648
138.399
618
138.398
664
138.398
614
138.397
626
138.397
640
138.396
668
138.395
633
138.395
651
138.394
655
138.394
656
138.393
663
138.393
696
138.392
665
138.392
726
138.391
739
138.391
698
138.39
692
138.39
655
138.389
695
138.389
637
138.388
577
138.387
624
138.387
632
138.386
646
138.386
661
138.385
618
138.385
657
138.384
664
138.384
698
138.383
675
138.383
691
138.382
711
138.382
736
138.381
761
138.38
792
138.38
824
138.379
850
138.379
898
138.378
878
138.378
894
138.377
927
138.377
854
138.376
874
138.376
819
138.375
789
138.374
706
138.374
715
138.373
696
138.373
660
138.372
619
138.372
599
138.371
603
138.371
578
138.37
549
138.37
592
138.369
604
138.369
538
138.368
568
138.367
558
138.367
602
138.366
582
138.366
578
138.365
557
138.365
581
138.364
533
138.364
520
138.363
521
138.363
546
138.362
554
138.362
559
138.361
548
138.36
589
138.36
542
138.359
604
138.359
592
138.358
589
138.358
615
138.357
630
138.357
571
138.356
683
138.356
672
138.355
703
138.354
717
138.354
712
138.353
749
138.353
699
138.352
795
138.352
798
138.351
887
138.351
917
138.35
1009
138.35
1010
138.349
1029
138.349
1118
138.348
1122
138.347
1171
138.347
1167
138.346
1232
138.346
1260
138.345
1247
138.345
1238
138.344
1326
138.344
1360
138.343
1340
138.343
1420
138.342
1320
138.341
1370
138.341
1351
138.34
1350
138.34
1298
138.339
1280
138.339
1303
138.338
1359
138.338
1343
138.337
1321
138.337
1343
138.336
1391
138.335
1377
138.335
1410
138.334
1267
138.334
1221
138.333
1156
138.333
1019
138.332
857
138.332
694
138.331
607
138.331
470
138.33
382
138.329
319
138.329
269
138.328
233
138.328
214
138.327
191
138.327
159
138.326
166
138.326
154
138.325
142
138.325
137
138.324
147
138.323
159
138.323
169
138.322
184
138.322
217
138.321
254
138.321
251
138.32
294
138.32
308
138.319
328
138.318
376
138.318
426
138.317
454
138.317
527
138.316
536
138.316
624
138.315
672
138.315
637
138.314
745
138.314
774
138.313
795
138.312
797
138.312
774
138.311
749
138.311
645
138.31
685
138.31
688
138.309
639
138.309
613
138.308
641
138.308
646
138.307
693
138.306
684
138.306
673
138.305
623
138.305
621
138.304
526
138.304
435
138.303
308
138.303
231
138.302
122
138.301
64
138.301
37
138.3
20
138.3
20
138.299
19
138.299
16
138.298
12
138.298
12
138.297
O 1s 1
GDC10 CE conditioning 550C
2023
7
28
0
0
0
0
14
Casa Info Follows
0
0
1
CASA region (*O 1s*) (*Shirley*) 955.51171 960.57264 2.88 6 1 0 1135.0842 -450 0 0 (*O 1s*) 15.9994 0 2.93
2
CASA comp (*O 1s main*) (*LA(4,5,10)*) Area 58539.395 1e-020 661535.2 -1 1 MFWHM 1.2917318 0.29 7.25 -1 1 Position 958.44732 955.51171 959.00161 -1 1 RSF 2.88 MASS 15.9994 INDEX -1 (*O 1s*) CONST (**) UNCORRECTEDRSF 2.93
CASA comp (*O 1s Bixbyite*) (*GL(0)*) Area 225.51613 1e-020 517095.2 -1 1 MFWHM 1.0231796 0.24945778 6.2364446 -1 1 Position 957.07613 0 0 0 -1.37119 RSF 2.88 MASS 15.9994 INDEX -1 (*O 1s*) CONST (**) UNCORRECTEDRSF 2.93
GDC10_b_103_2_GDC10_550C_CE_conditioning_20230728_130133.vms Dir:C:\Users\anenn\ownCloud\Messdaten\XPS\ELSA\2023_07_28_GDC10_Nenning\
GDC10_b.(sample: unk).(2, GDC10_550C_CE_conditioning).(acq: unk)
( 0.017784 m , -0.011303 m , 0.162425 m ) Angle: 45.0062 degrees , -0.05 degrees
GDC10_b
1
2
XPS
1
0
Al
1486.6
49.61
200
200
1e+037
1e+037
FAT
27
1e+037
4.55
1e+037
1e+037
1e+037
1e+037
1e+037
O
1s
-1
Kinetic Energy
eV
945.6
0.05
2
Intensity
d
Transmission
d
pulse counting
0.9
1
1e+037
1e+037
1e+037
1e+037
4
PHI_AtomicNumber
d
8
ESCAPE DEPTH TYPE
d
1
MFP Exponent
d
-0.7
PROPAGATION_CONVERGED
d
1
642
0
1
0
1
9218
24.3601
9102
24.3599
9201
24.3597
8981
24.3595
9129
24.3593
8973
24.3591
9033
24.3589
8713
24.3587
8909
24.3585
8936
24.3583
8800
24.3581
8841
24.3579
8682
24.3577
8728
24.3575
8737
24.3573
8800
24.3571
8624
24.3569
8611
24.3567
8609
24.3565
8812
24.3563
8684
24.3561
8536
24.3559
8451
24.3557
8624
24.3554
8521
24.3552
8576
24.355
8312
24.3548
8459
24.3546
8404
24.3544
8467
24.3542
8555
24.354
8550
24.3538
8601
24.3536
8494
24.3534
8513
24.3532
8605
24.353
8477
24.3528
8385
24.3526
8464
24.3524
8402
24.3522
8450
24.352
8415
24.3518
8537
24.3516
8335
24.3514
8528
24.3512
8399
24.351
8383
24.3508
8390
24.3506
8358
24.3504
8306
24.3502
8176
24.35
8185
24.3498
8090
24.3496
8302
24.3493
8301
24.3491
8128
24.3489
8059
24.3487
7911
24.3485
8045
24.3483
7998
24.3481
7994
24.3479
7962
24.3477
7955
24.3475
7805
24.3473
7854
24.3471
7939
24.3469
7866
24.3467
7795
24.3465
7861
24.3463
7663
24.3461
7748
24.3459
7586
24.3457
7498
24.3455
7510
24.3453
7659
24.3451
7522
24.3449
7645
24.3447
7565
24.3445
7412
24.3443
7449
24.3441
7437
24.3439
7371
24.3437
7388
24.3435
7512
24.3432
7448
24.343
7465
24.3428
7390
24.3426
7613
24.3424
7385
24.3422
7435
24.342
7568
24.3418
7299
24.3416
7506
24.3414
7352
24.3412
7369
24.341
7330
24.3408
7312
24.3406
7226
24.3404
7459
24.3402
7397
24.34
7424
24.3398
7481
24.3396
7375
24.3394
7378
24.3392
7364
24.339
7367
24.3388
7196
24.3386
7460
24.3384
7302
24.3382
7391
24.338
7416
24.3378
7323
24.3376
7387
24.3374
7252
24.3372
7238
24.3369
7203
24.3367
7462
24.3365
7336
24.3363
7420
24.3361
7332
24.3359
7304
24.3357
7389
24.3355
7518
24.3353
7338
24.3351
7528
24.3349
7402
24.3347
7437
24.3345
7451
24.3343
7495
24.3341
7383
24.3339
7298
24.3337
7362
24.3335
7502
24.3333
7525
24.3331
7675
24.3329
7470
24.3327
7541
24.3325
7424
24.3323
7654
24.3321
7568
24.3319
7487
24.3317
7524
24.3315
7632
24.3313
7678
24.3311
7509
24.3308
7738
24.3306
7498
24.3304
7715
24.3302
7548
24.33
7545
24.3298
7622
24.3296
7644
24.3294
7741
24.3292
7665
24.329
7774
24.3288
7831
24.3286
7637
24.3284
7659
24.3282
7724
24.328
7721
24.3278
7683
24.3276
7777
24.3274
7644
24.3272
7650
24.327
7905
24.3268
7668
24.3266
7725
24.3264
7775
24.3262
7722
24.326
7652
24.3258
7582
24.3256
7525
24.3254
7542
24.3252
7534
24.325
7634
24.3248
7406
24.3245
7518
24.3243
7539
24.3241
7473
24.3239
7491
24.3237
7436
24.3235
7473
24.3233
7348
24.3231
7465
24.3229
7306
24.3227
7348
24.3225
7391
24.3223
7193
24.3221
7278
24.3219
7283
24.3217
7249
24.3215
7179
24.3213
7300
24.3211
7310
24.3209
7115
24.3207
7089
24.3205
7217
24.3203
7063
24.3201
7235
24.3199
7105
24.3197
7234
24.3195
7117
24.3193
7134
24.3191
7138
24.3189
7348
24.3187
7303
24.3184
7336
24.3182
7282
24.318
7282
24.3178
7364
24.3176
7338
24.3174
7406
24.3172
7455
24.317
7613
24.3168
7659
24.3166
7964
24.3164
7893
24.3162
8048
24.316
8264
24.3158
8280
24.3156
8410
24.3154
8637
24.3152
8811
24.315
9089
24.3148
9311
24.3146
9641
24.3144
10119
24.3142
10456
24.314
10798
24.3138
11215
24.3136
11573
24.3134
12122
24.3132
12910
24.313
13504
24.3128
14393
24.3126
15463
24.3124
16013
24.3121
17127
24.3119
18344
24.3117
19604
24.3115
20855
24.3113
22113
24.3111
23789
24.3109
25154
24.3107
26682
24.3105
28459
24.3103
30026
24.3101
31803
24.3099
32994
24.3097
35194
24.3095
36520
24.3093
38047
24.3091
39067
24.3089
39977
24.3087
40623
24.3085
41079
24.3083
41154
24.3081
41222
24.3079
41404
24.3077
40728
24.3075
39675
24.3073
39138
24.3071
37282
24.3069
36523
24.3067
34602
24.3065
33476
24.3063
31490
24.306
29571
24.3058
28099
24.3056
25879
24.3054
24207
24.3052
22530
24.305
20748
24.3048
19220
24.3046
17392
24.3044
16442
24.3042
15122
24.304
13965
24.3038
12867
24.3036
11965
24.3034
11203
24.3032
10477
24.303
9866
24.3028
9491
24.3026
9099
24.3024
8716
24.3022
8116
24.302
8080
24.3018
7851
24.3016
7714
24.3014
7500
24.3012
7352
24.301
7355
24.3008
7285
24.3006
7147
24.3004
6991
24.3002
6987
24.3
7064
24.2997
6716
24.2995
6948
24.2993
6961
24.2991
6895
24.2989
6742
24.2987
6796
24.2985
6675
24.2983
6791
24.2981
6655
24.2979
6650
24.2977
6713
24.2975
6604
24.2973
6797
24.2971
6624
24.2969
6779
24.2967
6718
24.2965
6791
24.2963
6656
24.2961
6624
24.2959
6638
24.2957
6489
24.2955
6533
24.2953
6723
24.2951
Ce 3d 2
GDC10 CE conditioning 550C
2023
7
28
0
0
0
0
22
Casa Info Follows
0
0
2
CASA region (*Ce 3d*) (*Tougaard*) 574.74218 610.36659 53.9 6 3 0 1135.0842 -450 0 0 (*Ce 3d*) 140.115 0 51.62
CASA region (*Ce 3d*) (*Linear*) 565.60985 574.6394 53.9 6 0 2 1135.0842 -450 0 0 (*Ce 3d*) 140.115 0 51.62
9
CASA comp (*Ce3d 4+ 5/2 sat1*) (*LA(1.53,243)*) Area 72102.838 10 1000000 -1 1 MFWHM 2.0603933 1 4 -1 1.1262278 Position 589.44468 586.6 596.6 -1 -16.069394 RSF 59.8964 MASS 140.115 INDEX -1 (*Ce 3d*) CONST (**) UNCORRECTEDRSF 51.62
CASA comp (*Ce3d 4+ 3/2 sat1*) (*GL(40)*) Area 50127.48 10 100000 0 0.695222 MFWHM 2.1761668 1 3 0 1.05619 Position 571.03738 0 0 0 -18.4073 RSF 59.896407 MASS 140.115 INDEX -1 (*Ce 3d*) CONST (**) UNCORRECTEDRSF 51.62
CASA comp (*Ce3d 4+ 5/2*) (*LA(4,8,10)*) Area 69834.555 0 749627.5 0 0.968541 MFWHM 1.6616619 1.5 1.85 0 0.806478 Position 605.56918 0 0 0 16.1245 RSF 59.896407 MASS 140.115 INDEX -1 (*Ce 3d*) CONST (**) UNCORRECTEDRSF 51.62
CASA comp (*Ce3d 4+ 3/2*) (*LA(5,10,10)*) Area 49017.312 10 100000 0 0.679825 MFWHM 1.5500133 1 2 0 0.75229 Position 587.04969 0 0 0 -2.39499 RSF 59.896407 MASS 140.115 INDEX -1 (*Ce 3d*) CONST (**) UNCORRECTEDRSF 51.62
CASA comp (*Ce3d 4+ 3/2 sat 2*) (*LA(6,10,10)*) Area 53173.32 10 100000 0 0.737465 MFWHM 4.4418783 1 6 0 2.15584 Position 580.62589 0 0 0 -8.81879 RSF 59.896407 MASS 140.115 INDEX -1 (*Ce 3d*) CONST (**) UNCORRECTEDRSF 51.62
CASA comp (*Ce3d 4+ BG*) (*GL(0)*) Area 78740.626 10 1000000 0 1.09206 MFWHM 14.999746 8 15 0 7.28004 Position 593.58989 0 0 0 4.14521 RSF 59.89 MASS 140.115 INDEX -1 (*Ce 3d*) CONST (**) UNCORRECTEDRSF 51.62
CASA comp (*Ce3d 4+ 3/2 sat2*) (*LA(1.53,243)*) Area 68465.25 1e-020 749627.5 0 0.94955 MFWHM 4.2222815 0.93627136 23.406784 0 2.04926 Position 598.98069 0 0 0 9.53601 RSF 59.896407 MASS 140.115 INDEX -1 (*Ce 3d*) CONST (**) UNCORRECTEDRSF 51.62
CASA comp (*Ce3d 4+ 5/2 sat3*) (*LA(4,10,10)*) Area 22763.948 1e-020 749627.5 0 0.315715 MFWHM 2.1059692 0.84894354 21.223588 0 1.02212 Position 603.42148 0 0 0 13.9768 RSF 59.896407 MASS 140.115 INDEX -1 (*Ce 3d*) CONST (**) UNCORRECTEDRSF 51.62
CASA comp (*Ce3d 4+ 5/2 sat3*) (*LA(1.53,243)*) Area 15176.061 1e-020 749627.5 0 0.210478 MFWHM 2.1057219 0.84894354 21.223588 0 1.022 Position 584.79509 0 0 0 -4.64959 RSF 59.8964 MASS 140.115 INDEX -1 (*Ce 3d*) CONST (**) UNCORRECTEDRSF 51.62
GDC10_b_103_2_GDC10_550C_CE_conditioning_20230728_130133.vms Dir:C:\Users\anenn\ownCloud\Messdaten\XPS\ELSA\2023_07_28_GDC10_Nenning\
GDC10_b.(sample: unk).(2, GDC10_550C_CE_conditioning).(acq: unk)
( 0.017784 m , -0.011303 m , 0.162425 m ) Angle: 45.0062 degrees , -0.05 degrees
GDC10_b
1
2
XPS
1
0
Al
1486.6
49.61
200
200
1e+037
1e+037
FAT
27
1e+037
4.55
1e+037
1e+037
1e+037
1e+037
1e+037
Ce
3d
-1
Kinetic Energy
eV
562.6
0.05
2
Intensity
d
Transmission
d
pulse counting
0.3
1
1e+037
1e+037
1e+037
1e+037
4
PHI_AtomicNumber
d
58
ESCAPE DEPTH TYPE
d
1
MFP Exponent
d
-0.7
PROPAGATION_CONVERGED
d
1
2002
0
1
0
1
12713
25.8572
12677
25.857
12818
25.8569
12692
25.8567
12416
25.8565
12601
25.8563
12665
25.8562
12679
25.856
12569
25.8558
12827
25.8556
12474
25.8554
12745
25.8553
12635
25.8551
12670
25.8549
12713
25.8547
12829
25.8546
12583
25.8544
12601
25.8542
12502
25.854
12722
25.8539
12643
25.8537
12933
25.8535
12642
25.8533
12613
25.8531
12658
25.853
12795
25.8528
12746
25.8526
12668
25.8524
12802
25.8523
12845
25.8521
12491
25.8519
12790
25.8517
12414
25.8515
12634
25.8514
12655
25.8512
12694
25.851
12438
25.8508
12544
25.8507
12632
25.8505
12806
25.8503
12745
25.8501
12944
25.8499
12672
25.8498
12572
25.8496
12801
25.8494
12785
25.8492
12784
25.8491
12945
25.8489
12900
25.8487
12764
25.8485
12535
25.8483
12642
25.8482
12739
25.848
12700
25.8478
12768
25.8476
12625
25.8475
12684
25.8473
12552
25.8471
12594
25.8469
12727
25.8467
12788
25.8466
12719
25.8464
12965
25.8462
12814
25.846
12764
25.8459
12663
25.8457
12750
25.8455
12773
25.8453
12785
25.8452
12436
25.845
12671
25.8448
12887
25.8446
12628
25.8444
12754
25.8443
12808
25.8441
12839
25.8439
12754
25.8437
12861
25.8435
12847
25.8434
12949
25.8432
12604
25.843
12801
25.8428
12672
25.8427
12646
25.8425
12835
25.8423
12622
25.8421
12528
25.8419
12685
25.8418
12650
25.8416
12815
25.8414
12778
25.8412
12937
25.8411
12839
25.8409
13026
25.8407
12791
25.8405
12866
25.8403
12734
25.8402
12935
25.84
12587
25.8398
12937
25.8396
12810
25.8395
12904
25.8393
12809
25.8391
13171
25.8389
12823
25.8387
12854
25.8386
12796
25.8384
12991
25.8382
12932
25.838
12880
25.8379
12910
25.8377
13063
25.8375
13051
25.8373
12739
25.8371
12985
25.837
13096
25.8368
12871
25.8366
13009
25.8364
13103
25.8363
13090
25.8361
13169
25.8359
13130
25.8357
13251
25.8355
13139
25.8354
13342
25.8352
13275
25.835
13403
25.8348
13404
25.8346
13611
25.8345
13532
25.8343
13794
25.8341
13797
25.8339
13476
25.8338
13950
25.8336
13679
25.8334
14057
25.8332
13976
25.833
14325
25.8329
14286
25.8327
14263
25.8325
14560
25.8323
14734
25.8322
14878
25.832
15024
25.8318
15080
25.8316
15232
25.8314
15371
25.8313
15136
25.8311
15811
25.8309
15840
25.8307
16005
25.8305
16157
25.8304
16431
25.8302
16522
25.83
16766
25.8298
16965
25.8297
17208
25.8295
17427
25.8293
17503
25.8291
17711
25.8289
17875
25.8288
18328
25.8286
18381
25.8284
18442
25.8282
18415
25.828
18595
25.8279
18854
25.8277
18944
25.8275
19023
25.8273
18725
25.8272
19000
25.827
18938
25.8268
18703
25.8266
19000
25.8264
18620
25.8263
18263
25.8261
18694
25.8259
18253
25.8257
18114
25.8255
17790
25.8254
17791
25.8252
17262
25.825
17098
25.8248
16799
25.8247
16704
25.8245
16420
25.8243
16291
25.8241
16356
25.8239
15731
25.8238
15685
25.8236
15513
25.8234
15230
25.8232
15159
25.823
14868
25.8229
14696
25.8227
14700
25.8225
14587
25.8223
14265
25.8222
14578
25.822
13972
25.8218
13975
25.8216
13846
25.8214
13790
25.8213
13424
25.8211
13565
25.8209
13209
25.8207
13413
25.8205
13159
25.8204
13424
25.8202
13031
25.82
13065
25.8198
13251
25.8196
13067
25.8195
12907
25.8193
13055
25.8191
12798
25.8189
12809
25.8188
12593
25.8186
12724
25.8184
12742
25.8182
12864
25.818
12691
25.8179
12635
25.8177
12636
25.8175
12516
25.8173
12347
25.8171
12656
25.817
12416
25.8168
12496
25.8166
12581
25.8164
12495
25.8162
12615
25.8161
12469
25.8159
12675
25.8157
12479
25.8155
12473
25.8154
12603
25.8152
12531
25.815
12341
25.8148
12570
25.8146
12392
25.8145
12681
25.8143
12417
25.8141
12544
25.8139
12273
25.8137
12233
25.8136
12231
25.8134
12492
25.8132
12419
25.813
12367
25.8128
12240
25.8127
12499
25.8125
12388
25.8123
12421
25.8121
12355
25.8119
12314
25.8118
12460
25.8116
12298
25.8114
12631
25.8112
12367
25.8111
12552
25.8109
12370
25.8107
12391
25.8105
12591
25.8103
12631
25.8102
12478
25.81
12358
25.8098
12672
25.8096
12632
25.8094
12679
25.8093
12618
25.8091
12542
25.8089
12458
25.8087
12552
25.8085
12696
25.8084
12651
25.8082
12568
25.808
12724
25.8078
12668
25.8076
12564
25.8075
12587
25.8073
12579
25.8071
12855
25.8069
12621
25.8067
12727
25.8066
12636
25.8064
12876
25.8062
12724
25.806
12799
25.8059
12874
25.8057
12652
25.8055
12878
25.8053
13035
25.8051
12784
25.805
12894
25.8048
12999
25.8046
13003
25.8044
12993
25.8042
12901
25.8041
13023
25.8039
12959
25.8037
12922
25.8035
12754
25.8033
13130
25.8032
13168
25.803
13218
25.8028
12910
25.8026
13232
25.8024
12936
25.8023
13108
25.8021
12877
25.8019
13290
25.8017
13143
25.8015
13299
25.8014
13103
25.8012
13417
25.801
13263
25.8008
13172
25.8006
13237
25.8005
13498
25.8003
13345
25.8001
13360
25.7999
13452
25.7997
13381
25.7996
13411
25.7994
13721
25.7992
13564
25.799
13599
25.7988
13678
25.7987
13816
25.7985
13789
25.7983
13482
25.7981
13807
25.7979
13556
25.7978
13597
25.7976
13767
25.7974
13895
25.7972
14042
25.797
14080
25.7969
14132
25.7967
13913
25.7965
14080
25.7963
14045
25.7961
14110
25.796
14077
25.7958
13902
25.7956
14229
25.7954
13982
25.7952
14282
25.7951
14170
25.7949
13996
25.7947
14415
25.7945
14520
25.7943
14334
25.7942
14167
25.794
14249
25.7938
14119
25.7936
14054
25.7934
14193
25.7933
14390
25.7931
13981
25.7929
14271
25.7927
14078
25.7925
14049
25.7924
13997
25.7922
14089
25.792
14277
25.7918
14047
25.7916
13978
25.7915
13759
25.7913
13971
25.7911
13731
25.7909
13714
25.7907
13575
25.7906
13681
25.7904
13687
25.7902
13646
25.79
13516
25.7898
13346
25.7897
13392
25.7895
13300
25.7893
13357
25.7891
13213
25.7889
13146
25.7888
13117
25.7886
13068
25.7884
13173
25.7882
12918
25.788
12866
25.7879
12786
25.7877
12766
25.7875
12662
25.7873
12488
25.7871
12608
25.787
12663
25.7868
12639
25.7866
12518
25.7864
12749
25.7862
12647
25.7861
12603
25.7859
12419
25.7857
12389
25.7855
12484
25.7853
12620
25.7852
12575
25.785
12524
25.7848
12661
25.7846
12247
25.7844
12220
25.7843
12244
25.7841
12568
25.7839
12342
25.7837
12333
25.7835
12447
25.7834
12577
25.7832
12555
25.783
12476
25.7828
12328
25.7826
12430
25.7825
12589
25.7823
12437
25.7821
12377
25.7819
12215
25.7817
12559
25.7816
12475
25.7814
12419
25.7812
12391
25.781
12517
25.7808
12545
25.7807
12547
25.7805
12592
25.7803
12759
25.7801
12447
25.7799
12723
25.7797
12637
25.7796
12744
25.7794
12851
25.7792
12804
25.779
12715
25.7788
12896
25.7787
12819
25.7785
13163
25.7783
12993
25.7781
13028
25.7779
13033
25.7778
13185
25.7776
13255
25.7774
13058
25.7772
13422
25.777
13230
25.7769
13543
25.7767
13585
25.7765
13589
25.7763
13531
25.7761
13689
25.776
13657
25.7758
13500
25.7756
13903
25.7754
13753
25.7752
14158
25.7751
13933
25.7749
14057
25.7747
14378
25.7745
14350
25.7743
14390
25.7741
14715
25.774
14928
25.7738
15103
25.7736
15304
25.7734
15226
25.7732
15280
25.7731
15749
25.7729
15386
25.7727
15950
25.7725
15925
25.7723
16118
25.7722
16516
25.772
16663
25.7718
16781
25.7716
16998
25.7714
17275
25.7713
17463
25.7711
17689
25.7709
17729
25.7707
18089
25.7705
18006
25.7703
18149
25.7702
18465
25.77
18344
25.7698
18523
25.7696
18466
25.7694
18205
25.7693
18312
25.7691
18038
25.7689
18034
25.7687
17716
25.7685
17292
25.7684
17381
25.7682
17138
25.768
16969
25.7678
16357
25.7676
15991
25.7675
16054
25.7673
15572
25.7671
15599
25.7669
15268
25.7667
15311
25.7665
15376
25.7664
14975
25.7662
14853
25.766
15179
25.7658
14985
25.7656
15077
25.7655
15046
25.7653
15485
25.7651
15661
25.7649
15530
25.7647
15911
25.7646
16211
25.7644
16140
25.7642
16483
25.764
16824
25.7638
17071
25.7636
17332
25.7635
17382
25.7633
17719
25.7631
18088
25.7629
18152
25.7627
18464
25.7626
18855
25.7624
18981
25.7622
19176
25.762
19308
25.7618
19200
25.7617
19619
25.7615
19567
25.7613
19472
25.7611
19812
25.7609
19744
25.7607
19498
25.7606
19604
25.7604
19770
25.7602
19222
25.76
19209
25.7598
18922
25.7597
18506
25.7595
18295
25.7593
17753
25.7591
17968
25.7589
17466
25.7588
17020
25.7586
16654
25.7584
16267
25.7582
16187
25.758
15781
25.7578
15252
25.7577
14895
25.7575
14734
25.7573
14565
25.7571
14138
25.7569
13948
25.7568
13734
25.7566
13505
25.7564
13287
25.7562
12937
25.756
12679
25.7559
12654
25.7557
12387
25.7555
12195
25.7553
12326
25.7551
11957
25.7549
11919
25.7548
11750
25.7546
11462
25.7544
11357
25.7542
11022
25.754
11357
25.7539
11095
25.7537
10914
25.7535
10895
25.7533
10799
25.7531
10777
25.7529
10640
25.7528
10644
25.7526
10756
25.7524
10708
25.7522
10383
25.752
10422
25.7519
10452
25.7517
10431
25.7515
10205
25.7513
10335
25.7511
10332
25.7509
10175
25.7508
9992
25.7506
10148
25.7504
9997
25.7502
9819
25.75
9915
25.7499
9957
25.7497
9973
25.7495
10072
25.7493
10114
25.7491
9916
25.7489
9779
25.7488
9993
25.7486
9829
25.7484
9920
25.7482
9797
25.748
9790
25.7479
9891
25.7477
9802
25.7475
9906
25.7473
9726
25.7471
9749
25.7469
9612
25.7468
9889
25.7466
9757
25.7464
9735
25.7462
9792
25.746
9828
25.7459
9737
25.7457
9833
25.7455
9882
25.7453
9695
25.7451
9966
25.7449
9755
25.7448
9768
25.7446
9913
25.7444
9831
25.7442
9855
25.744
9860
25.7439
9696
25.7437
10010
25.7435
9989
25.7433
9945
25.7431
9907
25.7429
9987
25.7428
9958
25.7426
9875
25.7424
9765
25.7422
9761
25.742
9886
25.7419
9843
25.7417
9879
25.7415
10023
25.7413
9961
25.7411
10094
25.7409
10101
25.7408
10064
25.7406
10207
25.7404
9987
25.7402
10030
25.74
10091
25.7398
10175
25.7397
10112
25.7395
10150
25.7393
10080
25.7391
10212
25.7389
10452
25.7388
10236
25.7386
10328
25.7384
10358
25.7382
10251
25.738
10456
25.7378
10435
25.7377
10491
25.7375
10640
25.7373
10515
25.7371
10703
25.7369
10657
25.7368
10618
25.7366
10800
25.7364
10780
25.7362
10708
25.736
10863
25.7358
10777
25.7357
10793
25.7355
10973
25.7353
10928
25.7351
11110
25.7349
11095
25.7347
10934
25.7346
11252
25.7344
11354
25.7342
11131
25.734
11354
25.7338
11302
25.7337
11223
25.7335
11438
25.7333
11654
25.7331
11594
25.7329
11853
25.7327
11879
25.7326
11794
25.7324
11763
25.7322
12042
25.732
11881
25.7318
12072
25.7316
12166
25.7315
12216
25.7313
12065
25.7311
11971
25.7309
12223
25.7307
12140
25.7306
12271
25.7304
12432
25.7302
12520
25.73
12336
25.7298
12556
25.7296
12550
25.7295
12567
25.7293
12755
25.7291
12779
25.7289
12750
25.7287
12820
25.7285
12905
25.7284
12941
25.7282
12978
25.728
13040
25.7278
13101
25.7276
13025
25.7274
13107
25.7273
13138
25.7271
13128
25.7269
13202
25.7267
13129
25.7265
13050
25.7264
12996
25.7262
12883
25.726
12962
25.7258
13326
25.7256
13124
25.7254
13165
25.7253
13169
25.7251
13019
25.7249
13017
25.7247
12763
25.7245
12847
25.7243
12807
25.7242
12628
25.724
12843
25.7238
12440
25.7236
12533
25.7234
12327
25.7232
12204
25.7231
12277
25.7229
12279
25.7227
12379
25.7225
11987
25.7223
11944
25.7221
11913
25.722
11854
25.7218
11739
25.7216
11663
25.7214
11812
25.7212
11727
25.7211
11689
25.7209
11630
25.7207
11508
25.7205
11323
25.7203
11264
25.7201
11186
25.72
11280
25.7198
11166
25.7196
10966
25.7194
10936
25.7192
11156
25.719
11012
25.7189
10786
25.7187
10906
25.7185
10928
25.7183
10585
25.7181
10609
25.7179
10777
25.7178
10705
25.7176
10769
25.7174
10757
25.7172
10655
25.717
10756
25.7168
10764
25.7167
10367
25.7165
10671
25.7163
10438
25.7161
10464
25.7159
10553
25.7157
10540
25.7156
10521
25.7154
10553
25.7152
10416
25.715
10449
25.7148
10390
25.7146
10409
25.7145
10553
25.7143
10500
25.7141
10511
25.7139
10674
25.7137
10504
25.7135
10549
25.7134
10586
25.7132
10607
25.713
10572
25.7128
10798
25.7126
11082
25.7125
10787
25.7123
10940
25.7121
10801
25.7119
10946
25.7117
11286
25.7115
11037
25.7114
11094
25.7112
11112
25.711
11307
25.7108
11398
25.7106
11376
25.7104
11408
25.7103
11535
25.7101
11525
25.7099
11684
25.7097
11742
25.7095
11634
25.7093
11747
25.7092
11752
25.709
11785
25.7088
12048
25.7086
12084
25.7084
12578
25.7082
12386
25.7081
12442
25.7079
12501
25.7077
12725
25.7075
12875
25.7073
12841
25.7071
13130
25.707
13088
25.7068
13419
25.7066
13455
25.7064
13526
25.7062
13687
25.706
13908
25.7059
14181
25.7057
14406
25.7055
14596
25.7053
14591
25.7051
14967
25.7049
15282
25.7048
15472
25.7046
15936
25.7044
16036
25.7042
16347
25.704
16498
25.7038
16719
25.7036
16836
25.7035
17022
25.7033
17067
25.7031
17094
25.7029
17203
25.7027
17321
25.7025
17586
25.7024
17098
25.7022
17405
25.702
17231
25.7018
17194
25.7016
16695
25.7014
16485
25.7013
16246
25.7011
15733
25.7009
15520
25.7007
15234
25.7005
14730
25.7003
14241
25.7002
13888
25.7
13487
25.6998
12964
25.6996
12503
25.6994
12288
25.6992
11756
25.6991
11438
25.6989
11011
25.6987
10529
25.6985
10212
25.6983
10108
25.6981
9628
25.698
9679
25.6978
9079
25.6976
9179
25.6974
8769
25.6972
8804
25.697
8413
25.6969
8340
25.6967
8338
25.6965
8109
25.6963
7997
25.6961
7904
25.6959
7895
25.6958
7826
25.6956
7592
25.6954
7577
25.6952
7671
25.695
7573
25.6948
7434
25.6946
7377
25.6945
7390
25.6943
7459
25.6941
7336
25.6939
7426
25.6937
7215
25.6935
7366
25.6934
7271
25.6932
7217
25.693
7284
25.6928
7192
25.6926
7105
25.6924
7323
25.6923
6969
25.6921
7284
25.6919
7294
25.6917
7232
25.6915
7224
25.6913
7030
25.6912
7129
25.691
6988
25.6908
7033
25.6906
7274
25.6904
7069
25.6902
7081
25.6901
7003
25.6899
6923
25.6897
6970
25.6895
6934
25.6893
6977
25.6891
7182
25.6889
7067
25.6888
7122
25.6886
7145
25.6884
7125
25.6882
6947
25.688
7027
25.6878
7015
25.6877
7004
25.6875
7047
25.6873
7028
25.6871
7090
25.6869
7107
25.6867
6861
25.6866
7197
25.6864
6895
25.6862
7128
25.686
7024
25.6858
6890
25.6856
7094
25.6854
6954
25.6853
7188
25.6851
7011
25.6849
7062
25.6847
6891
25.6845
6966
25.6843
7012
25.6842
6966
25.684
7019
25.6838
6912
25.6836
6927
25.6834
7043
25.6832
6863
25.6831
7093
25.6829
6969
25.6827
6965
25.6825
6968
25.6823
6886
25.6821
6837
25.6819
6923
25.6818
7072
25.6816
6881
25.6814
6828
25.6812
6952
25.681
7032
25.6808
7008
25.6807
6992
25.6805
7038
25.6803
6935
25.6801
6923
25.6799
6955
25.6797
6799
25.6796
6850
25.6794
6998
25.6792
6922
25.679
7011
25.6788
7086
25.6786
6775
25.6784
6969
25.6783
7045
25.6781
6929
25.6779
6791
25.6777
7069
25.6775
6903
25.6773
6955
25.6772
6804
25.677
6949
25.6768
6833
25.6766
7034
25.6764
6903
25.6762
Gd 3d 3
GDC10 CE conditioning 550C
2023
7
28
0
0
0
0
12
Casa Info Follows
0
0
1
CASA region (*Gd 3d*) (*Shirley*) 278.1215 313.557 95.28585 6 0 0 1135.0842 -450 0 0 (*Gd 3d*) 158.424 0 78.21
0
GDC10_b_103_2_GDC10_550C_CE_conditioning_20230728_130133.vms Dir:C:\Users\anenn\ownCloud\Messdaten\XPS\ELSA\2023_07_28_GDC10_Nenning\
GDC10_b.(sample: unk).(2, GDC10_550C_CE_conditioning).(acq: unk)
( 0.017784 m , -0.011303 m , 0.162425 m ) Angle: 45.0062 degrees , -0.05 degrees
GDC10_b
1
2
XPS
1
0
Al
1486.6
49.61
200
200
1e+037
1e+037
FAT
27
1e+037
4.55
1e+037
1e+037
1e+037
1e+037
1e+037
Gd
3d
-1
Kinetic Energy
eV
256.6
0.05
2
Intensity
d
Transmission
d
pulse counting
0.3
1
1e+037
1e+037
1e+037
1e+037
3
PHI_AtomicNumber
d
64
ESCAPE DEPTH TYPE
d
1
MFP Exponent
d
-0.7
2402
0
1
0
1
8432
26.7349
8490
26.7348
8283
26.7347
8416
26.7346
8295
26.7345
8475
26.7344
8348
26.7343
8347
26.7342
8302
26.7341
8416
26.734
8594
26.7339
8403
26.7338
8484
26.7337
8366
26.7336
8304
26.7335
8404
26.7334
8409
26.7333
8503
26.7332
8313
26.7331
8645
26.733
8470
26.7329
8279
26.7328
8556
26.7327
8496
26.7326
8412
26.7325
8426
26.7324
8401
26.7323
8466
26.7322
8330
26.7321
8612
26.732
8317
26.7319
8398
26.7318
8597
26.7317
8522
26.7316
8457
26.7315
8392
26.7314
8524
26.7313
8290
26.7312
8401
26.7311
8338
26.731
8294
26.7309
8335
26.7308
8255
26.7307
8322
26.7306
8498
26.7305
8314
26.7304
8518
26.7303
8375
26.7302
8465
26.7301
8451
26.73
8397
26.7299
8449
26.7298
8307
26.7297
8420
26.7296
8475
26.7295
8400
26.7294
8438
26.7293
8278
26.7292
8502
26.7291
8395
26.729
8539
26.7289
8358
26.7288
8690
26.7287
8396
26.7286
8526
26.7285
8414
26.7284
8405
26.7283
8402
26.7282
8296
26.7281
8411
26.728
8308
26.7279
8341
26.7277
8425
26.7276
8405
26.7275
8513
26.7274
8430
26.7273
8449
26.7272
8592
26.7271
8311
26.727
8563
26.7269
8435
26.7268
8553
26.7267
8398
26.7266
8211
26.7265
8443
26.7264
8548
26.7263
8329
26.7262
8470
26.7261
8570
26.726
8490
26.7259
8383
26.7258
8432
26.7257
8467
26.7256
8440
26.7255
8393
26.7254
8540
26.7253
8500
26.7252
8488
26.7251
8330
26.725
8603
26.7249
8437
26.7248
8429
26.7247
8517
26.7246
8395
26.7245
8540
26.7244
8555
26.7243
8508
26.7242
8512
26.7241
8483
26.724
8501
26.7239
8434
26.7238
8380
26.7237
8574
26.7236
8445
26.7235
8459
26.7234
8368
26.7233
8478
26.7232
8470
26.7231
8371
26.723
8411
26.7229
8427
26.7228
8387
26.7227
8376
26.7226
8416
26.7225
8377
26.7224
8382
26.7223
8389
26.7222
8267
26.722
8483
26.7219
8470
26.7218
8479
26.7217
8570
26.7216
8408
26.7215
8428
26.7214
8527
26.7213
8310
26.7212
8441
26.7211
8341
26.721
8300
26.7209
8343
26.7208
8259
26.7207
8200
26.7206
8547
26.7205
8350
26.7204
8390
26.7203
8334
26.7202
8502
26.7201
8366
26.72
8457
26.7199
8414
26.7198
8294
26.7197
8371
26.7196
8446
26.7195
8346
26.7194
8347
26.7193
8534
26.7192
8554
26.7191
8478
26.719
8407
26.7189
8528
26.7188
8387
26.7187
8428
26.7186
8396
26.7185
8549
26.7184
8459
26.7183
8483
26.7181
8578
26.718
8527
26.7179
8645
26.7178
8387
26.7177
8382
26.7176
8487
26.7175
8433
26.7174
8632
26.7173
8549
26.7172
8637
26.7171
8702
26.717
8647
26.7169
8648
26.7168
8619
26.7167
8710
26.7166
8700
26.7165
8630
26.7164
8707
26.7163
8559
26.7162
8623
26.7161
8686
26.716
8799
26.7159
8758
26.7158
8797
26.7157
8804
26.7156
8824
26.7155
8766
26.7154
9091
26.7153
8713
26.7152
8973
26.7151
8772
26.715
8723
26.7148
9037
26.7147
8944
26.7146
8946
26.7145
9046
26.7144
9050
26.7143
8969
26.7142
9097
26.7141
8985
26.714
9162
26.7139
9010
26.7138
9008
26.7137
9158
26.7136
9128
26.7135
9174
26.7134
9198
26.7133
9086
26.7132
9037
26.7131
9196
26.713
9085
26.7129
9049
26.7128
9128
26.7127
9141
26.7126
9069
26.7125
9255
26.7124
9251
26.7123
9232
26.7122
9195
26.712
9162
26.7119
9153
26.7118
9094
26.7117
9169
26.7116
9033
26.7115
9335
26.7114
9056
26.7113
9192
26.7112
9332
26.7111
9338
26.711
9309
26.7109
9212
26.7108
9372
26.7107
9220
26.7106
9281
26.7105
9296
26.7104
9241
26.7103
9327
26.7102
9136
26.7101
9275
26.71
9251
26.7099
9292
26.7098
9217
26.7097
9457
26.7095
9316
26.7094
9340
26.7093
9107
26.7092
9475
26.7091
9213
26.709
9394
26.7089
9336
26.7088
9257
26.7087
9246
26.7086
9133
26.7085
9110
26.7084
9260
26.7083
9145
26.7082
9266
26.7081
9194
26.708
9116
26.7079
9203
26.7078
9236
26.7077
9145
26.7076
9148
26.7075
9084
26.7074
8983
26.7073
9147
26.7071
9065
26.707
9111
26.7069
9199
26.7068
9007
26.7067
9193
26.7066
8878
26.7065
9014
26.7064
9098
26.7063
9160
26.7062
9029
26.7061
8852
26.706
9184
26.7059
8986
26.7058
8990
26.7057
8922
26.7056
8935
26.7055
8857
26.7054
9077
26.7053
8871
26.7052
9040
26.705
8857
26.7049
8893
26.7048
8626
26.7047
8850
26.7046
8830
26.7045
8848
26.7044
8906
26.7043
8735
26.7042
8835
26.7041
8719
26.704
9030
26.7039
8884
26.7038
8846
26.7037
8826
26.7036
8846
26.7035
8629
26.7034
8763
26.7033
8785
26.7032
8869
26.7031
8616
26.7029
8536
26.7028
8761
26.7027
8628
26.7026
8645
26.7025
8615
26.7024
8696
26.7023
8571
26.7022
8571
26.7021
8450
26.702
8590
26.7019
8614
26.7018
8521
26.7017
8811
26.7016
8536
26.7015
8563
26.7014
8537
26.7013
8430
26.7012
8533
26.701
8526
26.7009
8355
26.7008
8550
26.7007
8562
26.7006
8430
26.7005
8393
26.7004
8263
26.7003
8319
26.7002
8303
26.7001
8461
26.7
8423
26.6999
8312
26.6998
8236
26.6997
8355
26.6996
8178
26.6995
8303
26.6994
8367
26.6992
8138
26.6991
8134
26.699
8277
26.6989
8263
26.6988
8131
26.6987
8118
26.6986
8186
26.6985
8054
26.6984
8152
26.6983
8205
26.6982
8075
26.6981
8251
26.698
8109
26.6979
8256
26.6978
8100
26.6977
8023
26.6975
8087
26.6974
8121
26.6973
8296
26.6972
8207
26.6971
8219
26.697
8183
26.6969
8157
26.6968
8211
26.6967
8119
26.6966
8169
26.6965
8208
26.6964
8078
26.6963
8151
26.6962
7975
26.6961
8323
26.696
8146
26.6958
8309
26.6957
8014
26.6956
8204
26.6955
8155
26.6954
8026
26.6953
8100
26.6952
7989
26.6951
8043
26.695
8247
26.6949
8193
26.6948
8150
26.6947
8036
26.6946
8144
26.6945
8029
26.6944
8147
26.6942
8014
26.6941
8294
26.694
8129
26.6939
8072
26.6938
8145
26.6937
8082
26.6936
8079
26.6935
8045
26.6934
8304
26.6933
8275
26.6932
8037
26.6931
8095
26.693
8004
26.6929
8043
26.6928
8130
26.6926
7966
26.6925
8049
26.6924
8025
26.6923
8278
26.6922
8108
26.6921
8012
26.692
8039
26.6919
8063
26.6918
8106
26.6917
8000
26.6916
8123
26.6915
8249
26.6914
8125
26.6913
8309
26.6911
8155
26.691
8068
26.6909
8236
26.6908
7988
26.6907
7994
26.6906
8106
26.6905
8005
26.6904
7979
26.6903
8173
26.6902
8084
26.6901
8061
26.69
7969
26.6899
8116
26.6898
8027
26.6896
8028
26.6895
7964
26.6894
8036
26.6893
8135
26.6892
8155
26.6891
8243
26.689
8032
26.6889
8056
26.6888
8212
26.6887
8064
26.6886
8052
26.6885
7959
26.6884
8045
26.6882
7977
26.6881
8024
26.688
7996
26.6879
8063
26.6878
7995
26.6877
8112
26.6876
8049
26.6875
8153
26.6874
8189
26.6873
8083
26.6872
8001
26.6871
7933
26.687
8035
26.6868
8173
26.6867
8089
26.6866
8048
26.6865
8080
26.6864
8026
26.6863
8189
26.6862
7861
26.6861
8099
26.686
7989
26.6859
7820
26.6858
8088
26.6857
8001
26.6855
8001
26.6854
7984
26.6853
8008
26.6852
8163
26.6851
8123
26.685
8055
26.6849
7942
26.6848
8235
26.6847
8101
26.6846
8040
26.6845
8065
26.6844
8054
26.6843
8072
26.6841
8050
26.684
8000
26.6839
8036
26.6838
8075
26.6837
7855
26.6836
8002
26.6835
8158
26.6834
8075
26.6833
8128
26.6832
8077
26.6831
8104
26.683
8028
26.6828
8195
26.6827
8014
26.6826
7954
26.6825
7948
26.6824
7931
26.6823
8125
26.6822
8187
26.6821
8049
26.682
8185
26.6819
8109
26.6818
8123
26.6816
8111
26.6815
8085
26.6814
7932
26.6813
7969
26.6812
8251
26.6811
8131
26.681
8059
26.6809
7931
26.6808
8077
26.6807
8134
26.6806
8140
26.6805
8206
26.6803
7990
26.6802
7999
26.6801
8158
26.68
8208
26.6799
8022
26.6798
7863
26.6797
8219
26.6796
8085
26.6795
8222
26.6794
8048
26.6793
8223
26.6791
8035
26.679
7910
26.6789
8220
26.6788
8083
26.6787
8274
26.6786
8126
26.6785
8104
26.6784
8160
26.6783
8122
26.6782
8052
26.6781
8033
26.6779
8279
26.6778
8079
26.6777
8301
26.6776
8194
26.6775
8171
26.6774
7935
26.6773
8205
26.6772
8154
26.6771
8137
26.677
8201
26.6769
8128
26.6767
8094
26.6766
8221
26.6765
8185
26.6764
8214
26.6763
8277
26.6762
8258
26.6761
8249
26.676
8358
26.6759
8378
26.6758
8331
26.6756
8247
26.6755
8175
26.6754
8344
26.6753
8168
26.6752
8416
26.6751
8402
26.675
8401
26.6749
8295
26.6748
8332
26.6747
8165
26.6746
8284
26.6744
8333
26.6743
8367
26.6742
8261
26.6741
8290
26.674
8457
26.6739
8451
26.6738
8320
26.6737
8524
26.6736
8392
26.6735
8279
26.6733
8560
26.6732
8398
26.6731
8468
26.673
8549
26.6729
8579
26.6728
8375
26.6727
8487
26.6726
8544
26.6725
8434
26.6724
8618
26.6722
8550
26.6721
8594
26.672
8518
26.6719
8622
26.6718
8601
26.6717
8644
26.6716
8714
26.6715
8655
26.6714
8739
26.6713
8690
26.6711
8778
26.671
8656
26.6709
8758
26.6708
8746
26.6707
8637
26.6706
8642
26.6705
8740
26.6704
8762
26.6703
8616
26.6701
8691
26.67
8681
26.6699
8759
26.6698
8908
26.6697
8741
26.6696
8825
26.6695
8713
26.6694
8716
26.6693
8832
26.6692
8891
26.669
8842
26.6689
8941
26.6688
8789
26.6687
8937
26.6686
8820
26.6685
8879
26.6684
8723
26.6683
8882
26.6682
8837
26.668
8848
26.6679
8994
26.6678
8861
26.6677
8818
26.6676
8950
26.6675
8960
26.6674
8940
26.6673
8871
26.6672
8941
26.6671
9054
26.6669
8874
26.6668
8913
26.6667
8860
26.6666
8716
26.6665
8904
26.6664
9075
26.6663
8876
26.6662
8953
26.6661
8918
26.6659
8785
26.6658
8955
26.6657
8865
26.6656
8859
26.6655
8860
26.6654
8898
26.6653
8816
26.6652
8971
26.6651
8881
26.6649
8959
26.6648
8749
26.6647
8838
26.6646
8900
26.6645
8808
26.6644
8759
26.6643
9014
26.6642
8735
26.6641
8982
26.6639
8823
26.6638
8854
26.6637
8800
26.6636
8770
26.6635
8786
26.6634
8859
26.6633
8844
26.6632
8797
26.6631
8796
26.6629
8765
26.6628
8728
26.6627
8883
26.6626
8996
26.6625
8849
26.6624
8854
26.6623
8739
26.6622
8706
26.662
8802
26.6619
8649
26.6618
8746
26.6617
8833
26.6616
8586
26.6615
8728
26.6614
8828
26.6613
8825
26.6612
8724
26.661
8711
26.6609
8819
26.6608
8813
26.6607
8881
26.6606
8737
26.6605
8728
26.6604
8708
26.6603
8633
26.6601
8655
26.66
8673
26.6599
8626
26.6598
8567
26.6597
8570
26.6596
8611
26.6595
8620
26.6594
8528
26.6593
8729
26.6591
8572
26.659
8601
26.6589
8567
26.6588
8575
26.6587
8616
26.6586
8375
26.6585
8603
26.6584
8376
26.6582
8659
26.6581
8504
26.658
8508
26.6579
8710
26.6578
8442
26.6577
8466
26.6576
8487
26.6575
8680
26.6573
8385
26.6572
8450
26.6571
8580
26.657
8458
26.6569
8527
26.6568
8498
26.6567
8567
26.6566
8524
26.6564
8535
26.6563
8424
26.6562
8553
26.6561
8624
26.656
8379
26.6559
8503
26.6558
8393
26.6557
8460
26.6555
8358
26.6554
8461
26.6553
8518
26.6552
8336
26.6551
8580
26.655
8387
26.6549
8619
26.6548
8442
26.6546
8649
26.6545
8487
26.6544
8495
26.6543
8393
26.6542
8594
26.6541
8394
26.654
8327
26.6539
8572
26.6537
8507
26.6536
8497
26.6535
8423
26.6534
8503
26.6533
8415
26.6532
8416
26.6531
8526
26.653
8430
26.6528
8402
26.6527
8409
26.6526
8578
26.6525
8379
26.6524
8669
26.6523
8432
26.6522
8488
26.6521
8543
26.6519
8524
26.6518
8427
26.6517
8631
26.6516
8480
26.6515
8563
26.6514
8446
26.6513
8611
26.6511
8394
26.651
8710
26.6509
8419
26.6508
8460
26.6507
8547
26.6506
8634
26.6505
8626
26.6504
8533
26.6502
8549
26.6501
8673
26.65
8721
26.6499
8738
26.6498
8737
26.6497
8680
26.6496
8791
26.6495
8762
26.6493
8718
26.6492
8711
26.6491
8561
26.649
8759
26.6489
8976
26.6488
8840
26.6487
8845
26.6485
9021
26.6484
8899
26.6483
8933
26.6482
9103
26.6481
8911
26.648
9022
26.6479
9290
26.6477
9203
26.6476
9341
26.6475
9334
26.6474
9254
26.6473
9366
26.6472
9166
26.6471
9285
26.647
9239
26.6468
9316
26.6467
9522
26.6466
9353
26.6465
9381
26.6464
9355
26.6463
9218
26.6462
9487
26.646
9398
26.6459
9524
26.6458
9496
26.6457
9454
26.6456
9412
26.6455
9545
26.6454
9514
26.6452
9489
26.6451
9468
26.645
9705
26.6449
9664
26.6448
9831
26.6447
9599
26.6446
9672
26.6444
9929
26.6443
9565
26.6442
9753
26.6441
9884
26.644
9691
26.6439
9563
26.6438
9634
26.6436
9744
26.6435
9837
26.6434
9761
26.6433
9752
26.6432
9935
26.6431
9786
26.643
9787
26.6428
9876
26.6427
9781
26.6426
9960
26.6425
10033
26.6424
10002
26.6423
9940
26.6422
10050
26.642
9968
26.6419
10027
26.6418
9953
26.6417
9969
26.6416
10079
26.6415
9897
26.6414
10100
26.6412
9940
26.6411
10004
26.641
10079
26.6409
10060
26.6408
9851
26.6407
10113
26.6406
10179
26.6404
10041
26.6403
10110
26.6402
9879
26.6401
9962
26.64
10126
26.6399
9969
26.6398
10172
26.6396
10180
26.6395
10118
26.6394
10127
26.6393
10228
26.6392
10234
26.6391
10231
26.639
10207
26.6388
10058
26.6387
9962
26.6386
10105
26.6385
9933
26.6384
10066
26.6383
10089
26.6381
10088
26.638
10046
26.6379
9888
26.6378
9898
26.6377
9958
26.6376
9974
26.6375
10013
26.6373
10166
26.6372
9894
26.6371
9998
26.637
9957
26.6369
9901
26.6368
9716
26.6367
9772
26.6365
9684
26.6364
9719
26.6363
9769
26.6362
9819
26.6361
9802
26.636
9781
26.6358
9699
26.6357
9809
26.6356
9923
26.6355
9795
26.6354
9901
26.6353
9705
26.6352
9679
26.635
9623
26.6349
9720
26.6348
9660
26.6347
9767
26.6346
9698
26.6345
9652
26.6343
9631
26.6342
9598
26.6341
9777
26.634
9580
26.6339
9614
26.6338
9574
26.6337
9608
26.6335
9561
26.6334
9505
26.6333
9601
26.6332
9430
26.6331
9544
26.633
9582
26.6328
9377
26.6327
9280
26.6326
9375
26.6325
9430
26.6324
9229
26.6323
9227
26.6322
9395
26.632
9050
26.6319
9025
26.6318
8937
26.6317
9022
26.6316
9050
26.6315
8830
26.6313
8938
26.6312
8827
26.6311
8944
26.631
8785
26.6309
8812
26.6308
8862
26.6306
8814
26.6305
8670
26.6304
8734
26.6303
8755
26.6302
8521
26.6301
8802
26.6299
8737
26.6298
8529
26.6297
8493
26.6296
8510
26.6295
8468
26.6294
8453
26.6293
8477
26.6291
8323
26.629
8449
26.6289
8254
26.6288
8374
26.6287
8367
26.6286
8307
26.6284
8298
26.6283
8448
26.6282
8250
26.6281
8195
26.628
8241
26.6279
8124
26.6277
8217
26.6276
8155
26.6275
8060
26.6274
8274
26.6273
8232
26.6272
8203
26.627
8082
26.6269
8092
26.6268
8051
26.6267
7966
26.6266
7993
26.6265
8108
26.6263
7954
26.6262
8106
26.6261
7905
26.626
8065
26.6259
8072
26.6258
8000
26.6256
8130
26.6255
8066
26.6254
7842
26.6253
7895
26.6252
8127
26.6251
7949
26.6249
7915
26.6248
7885
26.6247
7934
26.6246
7959
26.6245
7915
26.6244
7984
26.6242
7736
26.6241
7923
26.624
7925
26.6239
7925
26.6238
7984
26.6237
8027
26.6235
7884
26.6234
7904
26.6233
7807
26.6232
7666
26.6231
7853
26.623
7821
26.6228
7835
26.6227
7660
26.6226
7557
26.6225
7707
26.6224
7834
26.6223
7867
26.6221
8020
26.622
7890
26.6219
7786
26.6218
7770
26.6217
7723
26.6216
7757
26.6214
7641
26.6213
7780
26.6212
7599
26.6211
7718
26.621
7792
26.6208
7687
26.6207
7778
26.6206
7687
26.6205
7560
26.6204
7704
26.6203
7681
26.6201
7739
26.62
7734
26.6199
7606
26.6198
7454
26.6197
7803
26.6196
7633
26.6194
7900
26.6193
7704
26.6192
7658
26.6191
7749
26.619
7745
26.6189
7534
26.6187
7731
26.6186
7462
26.6185
7672
26.6184
7747
26.6183
7675
26.6181
7818
26.618
7561
26.6179
7557
26.6178
7603
26.6177
7550
26.6176
7703
26.6174
7582
26.6173
7661
26.6172
7557
26.6171
7690
26.617
7565
26.6168
7655
26.6167
7613
26.6166
7811
26.6165
7769
26.6164
7512
26.6163
7616
26.6161
7405
26.616
7558
26.6159
7682
26.6158
7717
26.6157
7524
26.6156
7646
26.6154
7596
26.6153
7503
26.6152
7523
26.6151
7746
26.615
7559
26.6148
7551
26.6147
7586
26.6146
7596
26.6145
7584
26.6144
7623
26.6143
7544
26.6141
7610
26.614
7687
26.6139
7648
26.6138
7774
26.6137
7654
26.6135
7501
26.6134
7674
26.6133
7665
26.6132
7576
26.6131
7674
26.613
7694
26.6128
7678
26.6127
7624
26.6126
7683
26.6125
7616
26.6124
7678
26.6122
7692
26.6121
7717
26.612
7531
26.6119
7641
26.6118
7651
26.6117
7608
26.6115
7514
26.6114
7603
26.6113
7476
26.6112
7662
26.6111
7564
26.6109
7611
26.6108
7480
26.6107
7563
26.6106
7447
26.6105
7583
26.6103
7662
26.6102
7660
26.6101
7641
26.61
7550
26.6099
7689
26.6098
7549
26.6096
7698
26.6095
7544
26.6094
7433
26.6093
7488
26.6092
7451
26.609
7566
26.6089
7497
26.6088
7764
26.6087
7671
26.6086
7595
26.6084
7707
26.6083
7610
26.6082
7610
26.6081
7461
26.608
7542
26.6078
7549
26.6077
7609
26.6076
7429
26.6075
7546
26.6074
7638
26.6073
7655
26.6071
7534
26.607
7641
26.6069
7596
26.6068
7649
26.6067
7661
26.6065
7736
26.6064
7717
26.6063
7545
26.6062
7553
26.6061
7637
26.6059
7579
26.6058
7617
26.6057
7701
26.6056
7562
26.6055
7630
26.6053
7800
26.6052
7659
26.6051
7741
26.605
7738
26.6049
7501
26.6048
7480
26.6046
7734
26.6045
7640
26.6044
7673
26.6043
7656
26.6042
7614
26.604
7605
26.6039
7752
26.6038
7691
26.6037
7611
26.6036
7752
26.6034
7745
26.6033
7523
26.6032
7779
26.6031
7598
26.603
7795
26.6028
Ce 4d 4
GDC10 CE conditioning 550C
2023
7
28
0
0
0
0
19
Casa Info Follows
0
0
1
CASA region (*Ce 4d*) (*Shirley*) 1357.1 1384.1 7.70847 6 0 0 1135.0842 -450 0 0 (*Ce 4d*) 140.115 0 6.93
7
CASA comp (*Ce 4d 4+*) (*LA(1.53,243)*) Area 37927.795 1e-020 913710.9 -1 1 MFWHM 8.5156109 8 9 -1 1 Position 1369.281 1357.1 1384.1 -1 1 RSF 11.1 MASS 140.115 INDEX -1 (*Ce 4d*) CONST (**) UNCORRECTEDRSF 6.93
CASA comp (*Ce 4d 4+*) (*LA(1.53,243)*) Area 9685.8485 1e-020 448535.14 0 0.255376 MFWHM 1.9567596 1.047377 26.184424 0 0.229785 Position 1362.692 0 0 0 -6.58899 RSF 11.1 MASS 140.115 INDEX -1 (*Ce 4d*) CONST (**) UNCORRECTEDRSF 6.93
CASA comp (*Ce 4d 4+*) (*LA(4,20,10)*) Area 28700.266 1e-020 431010.53 0 0.756708 MFWHM 2.7152196 1.047377 26.184424 0 0.318852 Position 1380.021 0 0 0 10.74 RSF 11.1 MASS 140.115 INDEX -1 (*Ce 4d*) CONST (**) UNCORRECTEDRSF 6.93
CASA comp (*Ce 4d 4+*) (*LA(1.53,243)*) Area 14944.044 1e-020 373221 0 0.394013 MFWHM 2.5530312 1.047377 26.184424 0 0.299806 Position 1376.0844 0 0 0 6.80341 RSF 11.1 MASS 140.115 INDEX -1 (*Ce 4d*) CONST (**) UNCORRECTEDRSF 6.93
CASA comp (*Ce 4d 4+*) (*LA(1.53,243)*) Area 12218.932 1e-020 373221 0 0.322163 MFWHM 1.9225524 0.72379257 18.094814 0 0.225768 Position 1366.0157 0 0 0 -3.26532 RSF 11.1 MASS 140.115 INDEX -1 (*Ce 4d*) CONST (**) UNCORRECTEDRSF 6.93
CASA comp (*Ce 4d 4+*) (*LA(1.53,243)*) Area 14277.88 1e-020 373221 0 0.376449 MFWHM 3.2358129 0.69810658 17.452664 0 0.379986 Position 1373.6177 0 0 0 4.33671 RSF 11.1 MASS 140.115 INDEX -1 (*Ce 4d*) CONST (**) UNCORRECTEDRSF 6.93
CASA comp (*Ce 4d 4+*) (*LA(1.53,243)*) Area 3362.7693 1e-020 373221 0 0.0886624 MFWHM 1.195166 0.64339886 16.084972 0 0.14035 Position 1379.4604 0 0 0 10.1794 RSF 11.1 MASS 140.115 INDEX -1 (*Ce 4d*) CONST (**) UNCORRECTEDRSF 6.93
GDC10_b_103_2_GDC10_550C_CE_conditioning_20230728_130133.vms Dir:C:\Users\anenn\ownCloud\Messdaten\XPS\ELSA\2023_07_28_GDC10_Nenning\
GDC10_b.(sample: unk).(2, GDC10_550C_CE_conditioning).(acq: unk)
( 0.017784 m , -0.011303 m , 0.162425 m ) Angle: 45.0062 degrees , -0.05 degrees
GDC10_b
1
2
XPS
1
0
Al
1486.6
49.61
200
200
1e+037
1e+037
FAT
27
1e+037
4.55
1e+037
1e+037
1e+037
1e+037
1e+037
Ce
4d
-1
Kinetic Energy
eV
1355.6
0.05
2
Intensity
d
Transmission
d
pulse counting
0.9
1
1e+037
1e+037
1e+037
1e+037
4
PHI_AtomicNumber
d
58
ESCAPE DEPTH TYPE
d
1
MFP Exponent
d
-0.7
PROPAGATION_CONVERGED
d
1
1202
0
1
0
1
4501
22.7415
4634
22.7413
4729
22.7411
4469
22.7409
4619
22.7408
4542
22.7406
4634
22.7404
4554
22.7402
4571
22.74
4619
22.7398
4641
22.7396
4518
22.7394
4601
22.7393
4590
22.7391
4495
22.7389
4589
22.7387
4748
22.7385
4583
22.7383
4567
22.7381
4542
22.7379
4612
22.7378
4535
22.7376
4591
22.7374
4630
22.7372
4523
22.737
4448
22.7368
4567
22.7366
4512
22.7364
4610
22.7363
4621
22.7361
4544
22.7359
4550
22.7357
4579
22.7355
4471
22.7353
4607
22.7351
4583
22.7349
4504
22.7348
4663
22.7346
4483
22.7344
4679
22.7342
4566
22.734
4691
22.7338
4637
22.7336
4542
22.7334
4680
22.7333
4494
22.7331
4574
22.7329
4560
22.7327
4671
22.7325
4509
22.7323
4662
22.7321
4547
22.7319
4691
22.7318
4761
22.7316
4714
22.7314
4487
22.7312
4613
22.731
4737
22.7308
4598
22.7306
4743
22.7304
4589
22.7303
4566
22.7301
4739
22.7299
4721
22.7297
4688
22.7295
4698
22.7293
4682
22.7291
4672
22.7289
4806
22.7288
4612
22.7286
4753
22.7284
4690
22.7282
4747
22.728
4694
22.7278
4737
22.7276
4803
22.7274
4778
22.7273
4721
22.7271
4799
22.7269
4767
22.7267
4664
22.7265
4760
22.7263
4759
22.7261
4695
22.7259
4826
22.7258
4745
22.7256
4824
22.7254
4729
22.7252
4854
22.725
4837
22.7248
4881
22.7246
4775
22.7244
5053
22.7243
4881
22.7241
4987
22.7239
4962
22.7237
5061
22.7235
5056
22.7233
5120
22.7231
5042
22.7229
5140
22.7228
5180
22.7226
5290
22.7224
5274
22.7222
5211
22.722
5397
22.7218
5307
22.7216
5438
22.7215
5450
22.7213
5590
22.7211
5512
22.7209
5816
22.7207
5786
22.7205
5841
22.7203
6146
22.7201
6095
22.72
6029
22.7198
6347
22.7196
6269
22.7194
6616
22.7192
6589
22.719
6782
22.7188
6914
22.7186
6978
22.7185
7083
22.7183
7287
22.7181
7477
22.7179
7653
22.7177
7907
22.7175
7875
22.7173
7897
22.7171
8135
22.717
8341
22.7168
8447
22.7166
8724
22.7164
8852
22.7162
8861
22.716
9158
22.7158
9013
22.7156
9377
22.7155
9189
22.7153
9180
22.7151
9212
22.7149
9179
22.7147
9184
22.7145
9167
22.7143
9107
22.7141
9061
22.714
8905
22.7138
8850
22.7136
8697
22.7134
8684
22.7132
8583
22.713
8467
22.7128
8259
22.7126
8150
22.7125
8070
22.7123
7868
22.7121
7865
22.7119
7703
22.7117
7610
22.7115
7504
22.7113
7491
22.7112
7382
22.711
7212
22.7108
7304
22.7106
7162
22.7104
7033
22.7102
7024
22.71
7028
22.7098
7089
22.7097
7006
22.7095
6871
22.7093
7040
22.7091
6912
22.7089
6851
22.7087
7097
22.7085
6970
22.7083
7238
22.7082
7271
22.708
7356
22.7078
7332
22.7076
7616
22.7074
7833
22.7072
7762
22.707
7973
22.7068
7982
22.7067
8070
22.7065
8456
22.7063
8538
22.7061
8735
22.7059
9069
22.7057
8927
22.7055
9312
22.7054
9466
22.7052
9650
22.705
9888
22.7048
10037
22.7046
10327
22.7044
10391
22.7042
10788
22.704
10876
22.7039
10984
22.7037
11280
22.7035
11222
22.7033
11293
22.7031
11451
22.7029
11431
22.7027
11628
22.7025
11436
22.7024
11580
22.7022
11384
22.702
11267
22.7018
11348
22.7016
11274
22.7014
11174
22.7012
11197
22.7011
10675
22.7009
10912
22.7007
10425
22.7005
10483
22.7003
10104
22.7001
9977
22.6999
9723
22.6997
9752
22.6996
9321
22.6994
9642
22.6992
9267
22.699
9199
22.6988
8995
22.6986
8960
22.6984
8549
22.6982
8592
22.6981
8235
22.6979
8374
22.6977
8163
22.6975
8059
22.6973
7926
22.6971
7904
22.6969
7874
22.6968
7830
22.6966
7541
22.6964
7711
22.6962
7587
22.696
7302
22.6958
7512
22.6956
7358
22.6954
7271
22.6953
7214
22.6951
7198
22.6949
7130
22.6947
7186
22.6945
7042
22.6943
7225
22.6941
7098
22.6939
7004
22.6938
7180
22.6936
7058
22.6934
7105
22.6932
7100
22.693
7135
22.6928
6992
22.6926
7135
22.6925
7090
22.6923
6997
22.6921
7094
22.6919
7131
22.6917
7113
22.6915
7091
22.6913
7113
22.6911
7108
22.691
7051
22.6908
7105
22.6906
7169
22.6904
7063
22.6902
7072
22.69
7121
22.6898
7118
22.6897
7009
22.6895
7066
22.6893
7036
22.6891
7057
22.6889
7010
22.6887
7188
22.6885
7181
22.6883
7061
22.6882
6992
22.688
7133
22.6878
7062
22.6876
7099
22.6874
7138
22.6872
7041
22.687
7095
22.6868
6934
22.6867
7029
22.6865
6909
22.6863
6999
22.6861
6907
22.6859
6955
22.6857
6912
22.6855
6943
22.6854
7067
22.6852
7092
22.685
6975
22.6848
6874
22.6846
7035
22.6844
7011
22.6842
6980
22.684
6961
22.6839
6928
22.6837
7006
22.6835
7023
22.6833
7046
22.6831
7037
22.6829
6998
22.6827
7096
22.6826
7309
22.6824
7094
22.6822
7090
22.682
7219
22.6818
7350
22.6816
7435
22.6814
7531
22.6812
7575
22.6811
7511
22.6809
7470
22.6807
7509
22.6805
7515
22.6803
7705
22.6801
7436
22.6799
7637
22.6798
7668
22.6796
7795
22.6794
7784
22.6792
8000
22.679
7783
22.6788
7884
22.6786
7909
22.6784
8150
22.6783
8005
22.6781
8098
22.6779
8478
22.6777
8261
22.6775
8142
22.6773
8570
22.6771
8213
22.677
8434
22.6768
8497
22.6766
8492
22.6764
8433
22.6762
8447
22.676
8498
22.6758
8428
22.6756
8770
22.6755
8486
22.6753
8657
22.6751
8663
22.6749
8671
22.6747
8782
22.6745
8702
22.6743
8755
22.6742
8640
22.674
8810
22.6738
8874
22.6736
8803
22.6734
8667
22.6732
8693
22.673
8539
22.6729
8749
22.6727
8706
22.6725
8789
22.6723
8644
22.6721
8843
22.6719
8673
22.6717
8813
22.6715
8667
22.6714
8827
22.6712
8710
22.671
8799
22.6708
8751
22.6706
8871
22.6704
8927
22.6702
8746
22.6701
8936
22.6699
9012
22.6697
9081
22.6695
9101
22.6693
9123
22.6691
9152
22.6689
9230
22.6687
9260
22.6686
9234
22.6684
9445
22.6682
9384
22.668
9376
22.6678
9532
22.6676
9258
22.6674
9694
22.6673
9441
22.6671
9498
22.6669
9465
22.6667
9626
22.6665
9760
22.6663
9849
22.6661
9686
22.666
9771
22.6658
9545
22.6656
9649
22.6654
9737
22.6652
9759
22.665
9695
22.6648
9774
22.6646
9558
22.6645
9720
22.6643
9502
22.6641
9303
22.6639
9261
22.6637
9490
22.6635
9303
22.6633
9149
22.6632
9211
22.663
9158
22.6628
8883
22.6626
9039
22.6624
8543
22.6622
8657
22.662
8651
22.6619
8453
22.6617
8374
22.6615
8276
22.6613
8153
22.6611
8016
22.6609
7915
22.6607
7940
22.6605
7693
22.6604
7674
22.6602
7649
22.66
7559
22.6598
7564
22.6596
7319
22.6594
7501
22.6592
7303
22.6591
7254
22.6589
7150
22.6587
7284
22.6585
7179
22.6583
7109
22.6581
7289
22.6579
7158
22.6578
7324
22.6576
7331
22.6574
7336
22.6572
7263
22.657
7309
22.6568
7466
22.6566
7389
22.6564
7448
22.6563
7672
22.6561
7747
22.6559
7897
22.6557
8023
22.6555
7998
22.6553
8216
22.6551
8286
22.655
8372
22.6548
8531
22.6546
8603
22.6544
8748
22.6542
8872
22.654
9167
22.6538
9444
22.6537
9489
22.6535
9615
22.6533
9764
22.6531
9918
22.6529
9862
22.6527
9642
22.6525
10120
22.6524
9950
22.6522
9923
22.652
10108
22.6518
9824
22.6516
9799
22.6514
9636
22.6512
9717
22.651
9502
22.6509
9306
22.6507
9045
22.6505
8880
22.6503
8759
22.6501
8433
22.6499
8375
22.6497
7925
22.6496
7776
22.6494
7600
22.6492
7320
22.649
7274
22.6488
6957
22.6486
6777
22.6484
6452
22.6483
6300
22.6481
6176
22.6479
6073
22.6477
5797
22.6475
5617
22.6473
5434
22.6471
5264
22.647
4910
22.6468
4901
22.6466
4600
22.6464
4507
22.6462
4342
22.646
4114
22.6458
3957
22.6457
3802
22.6455
3710
22.6453
3523
22.6451
3291
22.6449
3180
22.6447
2934
22.6445
2818
22.6443
2720
22.6442
2575
22.644
2312
22.6438
2212
22.6436
2143
22.6434
1911
22.6432
1916
22.643
1733
22.6429
1681
22.6427
1562
22.6425
1519
22.6423
1322
22.6421
1321
22.6419
1294
22.6417
1260
22.6416
1092
22.6414
1231
22.6412
1086
22.641
1041
22.6408
1060
22.6406
992
22.6404
1050
22.6403
1031
22.6401
1000
22.6399
1008
22.6397
998
22.6395
953
22.6393
1016
22.6391
910
22.639
935
22.6388
984
22.6386
883
22.6384
880
22.6382
909
22.638
893
22.6378
902
22.6377
890
22.6375
870
22.6373
838
22.6371
893
22.6369
873
22.6367
870
22.6365
869
22.6363
874
22.6362
860
22.636
915
22.6358
866
22.6356
938
22.6354
879
22.6352
865
22.635
832
22.6349
893
22.6347
820
22.6345
856
22.6343
903
22.6341
911
22.6339
893
22.6337
888
22.6336
904
22.6334
861
22.6332
881
22.633
892
22.6328
881
22.6326
859
22.6324
843
22.6323
883
22.6321
868
22.6319
918
22.6317
921
22.6315
936
22.6313
917
22.6311
852
22.631
867
22.6308
810
22.6306
903
22.6304
857
22.6302
888
22.63
922
22.6298
883
22.6297
943
22.6295
Gd 4d 5
GDC10 CE conditioning 550C
2023
7
28
0
0
0
0
12
Casa Info Follows
0
0
1
CASA region (*Gd 4d*) (*Shirley*) 1324.3629 1352.8251 11.561333 6 0 0 1135.0842 -450 0 0 (*Gd 4d*) 158.424 0 10.4
0
GDC10_b_103_2_GDC10_550C_CE_conditioning_20230728_130133.vms Dir:C:\Users\anenn\ownCloud\Messdaten\XPS\ELSA\2023_07_28_GDC10_Nenning\
GDC10_b.(sample: unk).(2, GDC10_550C_CE_conditioning).(acq: unk)
( 0.017784 m , -0.011303 m , 0.162425 m ) Angle: 45.0062 degrees , -0.05 degrees
GDC10_b
1
2
XPS
1
0
Al
1486.6
49.61
200
200
1e+037
1e+037
FAT
27
1e+037
4.55
1e+037
1e+037
1e+037
1e+037
1e+037
Gd
4d
-1
Kinetic Energy
eV
1319.6
0.05
2
Intensity
d
Transmission
d
pulse counting
0.9
1
1e+037
1e+037
1e+037
1e+037
3
PHI_AtomicNumber
d
64
ESCAPE DEPTH TYPE
d
1
MFP Exponent
d
-0.7
1402
0
1
0
1
5564
22.8774
5538
22.8772
5634
22.877
5487
22.8768
5617
22.8766
5518
22.8764
5676
22.8762
5595
22.876
5532
22.8759
5467
22.8757
5434
22.8755
5527
22.8753
5541
22.8751
5489
22.8749
5475
22.8747
5451
22.8745
5470
22.8743
5554
22.8741
5472
22.874
5547
22.8738
5501
22.8736
5564
22.8734
5565
22.8732
5386
22.873
5518
22.8728
5524
22.8726
5482
22.8724
5440
22.8723
5509
22.8721
5410
22.8719
5495
22.8717
5437
22.8715
5391
22.8713
5504
22.8711
5406
22.8709
5419
22.8707
5252
22.8705
5386
22.8704
5380
22.8702
5408
22.87
5457
22.8698
5368
22.8696
5383
22.8694
5425
22.8692
5534
22.869
5387
22.8688
5445
22.8686
5502
22.8685
5414
22.8683
5422
22.8681
5415
22.8679
5324
22.8677
5362
22.8675
5336
22.8673
5572
22.8671
5416
22.8669
5277
22.8668
5340
22.8666
5489
22.8664
5503
22.8662
5291
22.866
5324
22.8658
5311
22.8656
5339
22.8654
5296
22.8652
5281
22.865
5279
22.8649
5487
22.8647
5397
22.8645
5538
22.8643
5419
22.8641
5478
22.8639
5373
22.8637
5443
22.8635
5451
22.8633
5368
22.8632
5426
22.863
5288
22.8628
5487
22.8626
5338
22.8624
5450
22.8622
5339
22.862
5489
22.8618
5284
22.8616
5437
22.8614
5377
22.8613
5514
22.8611
5458
22.8609
5305
22.8607
5550
22.8605
5229
22.8603
5374
22.8601
5382
22.8599
5349
22.8597
5296
22.8596
5286
22.8594
5403
22.8592
5353
22.859
5417
22.8588
5334
22.8586
5431
22.8584
5462
22.8582
5489
22.858
5498
22.8578
5390
22.8577
5345
22.8575
5324
22.8573
5391
22.8571
5351
22.8569
5280
22.8567
5339
22.8565
5392
22.8563
5416
22.8561
5463
22.856
5330
22.8558
5405
22.8556
5417
22.8554
5430
22.8552
5337
22.855
5475
22.8548
5423
22.8546
5409
22.8544
5440
22.8542
5431
22.8541
5321
22.8539
5502
22.8537
5495
22.8535
5532
22.8533
5569
22.8531
5329
22.8529
5477
22.8527
5405
22.8525
5466
22.8524
5379
22.8522
5459
22.852
5446
22.8518
5510
22.8516
5572
22.8514
5354
22.8512
5404
22.851
5524
22.8508
5532
22.8506
5581
22.8505
5496
22.8503
5415
22.8501
5508
22.8499
5606
22.8497
5629
22.8495
5471
22.8493
5569
22.8491
5511
22.8489
5413
22.8488
5377
22.8486
5542
22.8484
5469
22.8482
5586
22.848
5514
22.8478
5529
22.8476
5523
22.8474
5562
22.8472
5403
22.8471
5560
22.8469
5501
22.8467
5485
22.8465
5545
22.8463
5602
22.8461
5547
22.8459
5406
22.8457
5659
22.8455
5652
22.8453
5537
22.8452
5498
22.845
5555
22.8448
5518
22.8446
5524
22.8444
5555
22.8442
5434
22.844
5626
22.8438
5539
22.8436
5435
22.8435
5574
22.8433
5433
22.8431
5696
22.8429
5531
22.8427
5596
22.8425
5426
22.8423
5630
22.8421
5598
22.8419
5626
22.8418
5554
22.8416
5621
22.8414
5688
22.8412
5589
22.841
5634
22.8408
5831
22.8406
5534
22.8404
5638
22.8402
5662
22.84
5549
22.8399
5795
22.8397
5685
22.8395
5620
22.8393
5619
22.8391
5523
22.8389
5685
22.8387
5665
22.8385
5519
22.8383
5574
22.8382
5738
22.838
5699
22.8378
5659
22.8376
5675
22.8374
5607
22.8372
5690
22.837
5573
22.8368
5627
22.8366
5626
22.8365
5640
22.8363
5676
22.8361
5625
22.8359
5661
22.8357
5588
22.8355
5553
22.8353
5748
22.8351
5844
22.8349
5769
22.8348
5705
22.8346
5799
22.8344
5698
22.8342
5874
22.834
5613
22.8338
5737
22.8336
5729
22.8334
5811
22.8332
5798
22.8331
5707
22.8329
5713
22.8327
5707
22.8325
5832
22.8323
5752
22.8321
5765
22.8319
5766
22.8317
5770
22.8315
5656
22.8314
5656
22.8312
5860
22.831
5705
22.8308
5743
22.8306
5734
22.8304
5856
22.8302
5671
22.83
5844
22.8298
5788
22.8296
5888
22.8295
5735
22.8293
5733
22.8291
5751
22.8289
5644
22.8287
5646
22.8285
5779
22.8283
5810
22.8281
5856
22.8279
5781
22.8278
5925
22.8276
5679
22.8274
5883
22.8272
5732
22.827
5763
22.8268
5751
22.8266
5767
22.8264
5792
22.8262
5828
22.8261
5792
22.8259
5931
22.8257
5646
22.8255
5844
22.8253
5791
22.8251
5747
22.8249
5715
22.8247
5877
22.8245
5606
22.8244
5996
22.8242
5614
22.824
5803
22.8238
5953
22.8236
5802
22.8234
5828
22.8232
5831
22.823
5823
22.8228
5839
22.8227
5772
22.8225
5745
22.8223
5833
22.8221
5781
22.8219
5806
22.8217
5922
22.8215
5646
22.8213
5756
22.8211
5890
22.821
5859
22.8208
5871
22.8206
5769
22.8204
5761
22.8202
5794
22.82
5917
22.8198
5733
22.8196
5783
22.8194
5716
22.8193
5774
22.8191
5815
22.8189
5844
22.8187
5762
22.8185
5651
22.8183
5815
22.8181
5728
22.8179
5763
22.8177
5741
22.8176
5609
22.8174
5776
22.8172
5648
22.817
5740
22.8168
5694
22.8166
5771
22.8164
5837
22.8162
5702
22.816
5709
22.8159
5685
22.8157
5771
22.8155
5867
22.8153
5780
22.8151
5656
22.8149
5770
22.8147
5838
22.8145
5796
22.8143
5800
22.8142
5764
22.814
5874
22.8138
5790
22.8136
5742
22.8134
5770
22.8132
5747
22.813
5764
22.8128
5772
22.8126
5749
22.8125
5788
22.8123
5753
22.8121
5777
22.8119
5756
22.8117
5741
22.8115
5769
22.8113
5794
22.8111
5809
22.811
5769
22.8108
5778
22.8106
5692
22.8104
5729
22.8102
5899
22.81
5809
22.8098
5797
22.8096
5658
22.8094
5800
22.8093
5869
22.8091
5848
22.8089
5887
22.8087
5896
22.8085
5882
22.8083
5911
22.8081
5871
22.8079
6026
22.8077
6124
22.8076
6098
22.8074
6005
22.8072
6003
22.807
6080
22.8068
6065
22.8066
6126
22.8064
6189
22.8062
6141
22.806
6058
22.8059
6060
22.8057
6182
22.8055
6126
22.8053
6159
22.8051
6162
22.8049
6093
22.8047
6254
22.8045
6183
22.8043
6215
22.8042
6279
22.804
6190
22.8038
6155
22.8036
6338
22.8034
6250
22.8032
6365
22.803
6353
22.8028
6330
22.8026
6373
22.8025
6207
22.8023
6393
22.8021
6163
22.8019
6521
22.8017
6255
22.8015
6354
22.8013
6377
22.8011
6338
22.801
6423
22.8008
6362
22.8006
6301
22.8004
6325
22.8002
6321
22.8
6536
22.7998
6581
22.7996
6371
22.7994
6350
22.7993
6306
22.7991
6448
22.7989
6314
22.7987
6269
22.7985
6475
22.7983
6408
22.7981
6407
22.7979
6445
22.7977
6497
22.7976
6571
22.7974
6350
22.7972
6529
22.797
6472
22.7968
6481
22.7966
6669
22.7964
6604
22.7962
6656
22.796
6548
22.7959
6619
22.7957
6550
22.7955
6391
22.7953
6649
22.7951
6626
22.7949
6636
22.7947
6481
22.7945
6503
22.7944
6593
22.7942
6530
22.794
6612
22.7938
6627
22.7936
6585
22.7934
6540
22.7932
6529
22.793
6488
22.7928
6543
22.7927
6499
22.7925
6566
22.7923
6233
22.7921
6412
22.7919
6321
22.7917
6303
22.7915
6413
22.7913
6313
22.7911
6388
22.791
6471
22.7908
6346
22.7906
6420
22.7904
6450
22.7902
6544
22.79
6267
22.7898
6552
22.7896
6443
22.7895
6591
22.7893
6388
22.7891
6439
22.7889
6517
22.7887
6469
22.7885
6499
22.7883
6542
22.7881
6420
22.7879
6525
22.7878
6390
22.7876
6375
22.7874
6569
22.7872
6497
22.787
6602
22.7868
6478
22.7866
6520
22.7864
6656
22.7863
6647
22.7861
6768
22.7859
6637
22.7857
6613
22.7855
6610
22.7853
6784
22.7851
6793
22.7849
6801
22.7847
6798
22.7846
6748
22.7844
6788
22.7842
6959
22.784
6931
22.7838
6978
22.7836
6980
22.7834
7062
22.7832
7062
22.7831
7006
22.7829
7098
22.7827
7019
22.7825
6925
22.7823
7057
22.7821
7128
22.7819
7109
22.7817
7192
22.7815
7130
22.7814
7294
22.7812
7144
22.781
7250
22.7808
7199
22.7806
7220
22.7804
7150
22.7802
7202
22.78
7309
22.7798
7136
22.7797
7222
22.7795
7159
22.7793
7034
22.7791
7275
22.7789
7269
22.7787
7316
22.7785
7537
22.7783
7322
22.7782
7385
22.778
7318
22.7778
7286
22.7776
7242
22.7774
7267
22.7772
7280
22.777
7433
22.7768
7307
22.7766
7522
22.7765
7374
22.7763
7374
22.7761
7265
22.7759
7378
22.7757
7434
22.7755
7499
22.7753
7327
22.7751
7351
22.775
7329
22.7748
7490
22.7746
7459
22.7744
7343
22.7742
7325
22.774
7074
22.7738
7237
22.7736
7420
22.7735
7119
22.7733
7214
22.7731
7139
22.7729
7076
22.7727
6976
22.7725
7034
22.7723
7023
22.7721
7044
22.7719
6985
22.7718
6903
22.7716
6823
22.7714
6734
22.7712
6708
22.771
6735
22.7708
6702
22.7706
6579
22.7704
6641
22.7703
6661
22.7701
6521
22.7699
6475
22.7697
6392
22.7695
6306
22.7693
6220
22.7691
6211
22.7689
6134
22.7687
6204
22.7686
6045
22.7684
6301
22.7682
5805
22.768
5786
22.7678
5743
22.7676
5720
22.7674
5549
22.7672
5551
22.7671
5478
22.7669
5487
22.7667
5390
22.7665
5428
22.7663
5275
22.7661
5283
22.7659
5215
22.7657
5114
22.7656
5040
22.7654
5039
22.7652
5025
22.765
4900
22.7648
4930
22.7646
4917
22.7644
4813
22.7642
4889
22.764
4984
22.7639
5034
22.7637
4946
22.7635
4934
22.7633
4934
22.7631
4967
22.7629
5020
22.7627
4991
22.7625
4847
22.7624
4962
22.7622
4922
22.762
4934
22.7618
4842
22.7616
4864
22.7614
4888
22.7612
4918
22.761
4867
22.7609
4988
22.7607
4921
22.7605
4863
22.7603
4851
22.7601
4988
22.7599
5079
22.7597
4991
22.7595
5020
22.7593
4822
22.7592
4979
22.759
4927
22.7588
5080
22.7586
4869
22.7584
4914
22.7582
4917
22.758
4962
22.7578
4869
22.7577
4879
22.7575
4885
22.7573
4844
22.7571
4971
22.7569
4958
22.7567
5049
22.7565
4885
22.7563
4867
22.7562
4815
22.756
4850
22.7558
4845
22.7556
4826
22.7554
4833
22.7552
4961
22.755
4808
22.7548
4950
22.7547
4890
22.7545
4871
22.7543
4917
22.7541
4926
22.7539
4884
22.7537
4895
22.7535
4926
22.7533
4922
22.7531
4858
22.753
4917
22.7528
4946
22.7526
4959
22.7524
4867
22.7522
4781
22.752
4924
22.7518
4928
22.7516
4885
22.7515
5020
22.7513
4797
22.7511
4895
22.7509
4887
22.7507
4924
22.7505
4932
22.7503
4939
22.7501
4761
22.75
4807
22.7498
4833
22.7496
4888
22.7494
4933
22.7492
4816
22.749
5033
22.7488
4729
22.7486
4890
22.7485
4841
22.7483
4922
22.7481
4753
22.7479
4783
22.7477
4705
22.7475
4809
22.7473
4771
22.7471
4680
22.747
4752
22.7468
4852
22.7466
4762
22.7464
4655
22.7462
4801
22.746
4811
22.7458
4658
22.7456
4719
22.7455
4704
22.7453
VB_edge 6
GDC10 CE conditioning 550C
2023
7
28
0
0
0
0
11
Casa Info Follows
0
0
0
0
GDC10_b_103_2_GDC10_550C_CE_conditioning_20230728_130133.vms Dir:C:\Users\anenn\ownCloud\Messdaten\XPS\ELSA\2023_07_28_GDC10_Nenning\
GDC10_b.(sample: unk).(2, GDC10_550C_CE_conditioning).(acq: unk)
( 0.017784 m , -0.011303 m , 0.162425 m ) Angle: 45.0062 degrees , -0.05 degrees
GDC10_b
1
2
XPS
1
0
Al
1486.6
49.61
200
200
1e+037
1e+037
FAT
27
1e+037
4.55
1e+037
1e+037
1e+037
1e+037
1e+037
VB edge

-1
Kinetic Energy
eV
1478.6
0.05
2
Intensity
d
Transmission
d
pulse counting
3
1
1e+037
1e+037
1e+037
1e+037
3
PHI_AtomicNumber
d
64
ESCAPE DEPTH TYPE
d
1
MFP Exponent
d
-0.7
402
0
1
0
1
2449
22.2893
2538
22.2891
2515
22.2889
2747
22.2887
2672
22.2885
2792
22.2884
2794
22.2882
2885
22.288
2819
22.2878
2873
22.2876
2878
22.2875
3000
22.2873
3080
22.2871
3206
22.2869
3091
22.2867
3293
22.2866
3143
22.2864
3282
22.2862
3310
22.286
3291
22.2858
3331
22.2857
3298
22.2855
3371
22.2853
3409
22.2851
3313
22.2849
3472
22.2848
3419
22.2846
3529
22.2844
3584
22.2842
3678
22.284
3689
22.2839
3744
22.2837
3754
22.2835
3890
22.2833
3997
22.2831
3988
22.283
3955
22.2828
3990
22.2826
4136
22.2824
4135
22.2822
4165
22.2821
4112
22.2819
4264
22.2817
4106
22.2815
4218
22.2814
4178
22.2812
4135
22.281
4006
22.2808
4020
22.2806
4105
22.2805
3835
22.2803
3865
22.2801
3898
22.2799
3769
22.2797
3764
22.2796
3556
22.2794
3642
22.2792
3636
22.279
3480
22.2788
3623
22.2787
3545
22.2785
3541
22.2783
3493
22.2781
3496
22.2779
3514
22.2778
3418
22.2776
3547
22.2774
3481
22.2772
3516
22.277
3444
22.2769
3441
22.2767
3423
22.2765
3419
22.2763
3457
22.2761
3386
22.276
3303
22.2758
3358
22.2756
3435
22.2754
3359
22.2752
3545
22.2751
3274
22.2749
3414
22.2747
3358
22.2745
3382
22.2743
3439
22.2742
3368
22.274
3420
22.2738
3357
22.2736
3473
22.2734
3469
22.2733
3453
22.2731
3465
22.2729
3419
22.2727
3418
22.2725
3511
22.2724
3538
22.2722
3621
22.272
3695
22.2718
3626
22.2716
3574
22.2715
3676
22.2713
3610
22.2711
3785
22.2709
3708
22.2707
3790
22.2706
3597
22.2704
3690
22.2702
3690
22.27
3710
22.2698
3821
22.2697
3598
22.2695
3704
22.2693
3577
22.2691
3538
22.269
3470
22.2688
3413
22.2686
3378
22.2684
3367
22.2682
3244
22.2681
3099
22.2679
2997
22.2677
2876
22.2675
2730
22.2673
2604
22.2672
2501
22.267
2368
22.2668
2141
22.2666
1906
22.2664
1844
22.2663
1590
22.2661
1437
22.2659
1327
22.2657
1173
22.2655
1071
22.2654
888
22.2652
759
22.265
654
22.2648
517
22.2646
446
22.2645
364
22.2643
283
22.2641
258
22.2639
216
22.2637
169
22.2636
138
22.2634
95
22.2632
81
22.263
68
22.2628
64
22.2627
42
22.2625
50
22.2623
40
22.2621
37
22.2619
22
22.2618
28
22.2616
19
22.2614
28
22.2612
10
22.2611
29
22.2609
15
22.2607
23
22.2605
13
22.2603
19
22.2602
11
22.26
14
22.2598
16
22.2596
23
22.2594
6
22.2593
14
22.2591
8
22.2589
16
22.2587
10
22.2585
13
22.2584
16
22.2582
13
22.258
11
22.2578
11
22.2576
9
22.2575
15
22.2573
9
22.2571
16
22.2569
6
22.2567
14
22.2566
8
22.2564
21
22.2562
14
22.256
15
22.2559
12
22.2557
14
22.2555
15
22.2553
14
22.2551
15
22.255
15
22.2548
13
22.2546
7
22.2544
16
22.2542
18
22.2541
13
22.2539
9
22.2537
9
22.2535
10
22.2533
O 1s 1
0 mV 1
2023
7
28
0
0
0
0
15
Casa Info Follows
0
0
1
CASA region (*O 1s*) (*Shirley*) 953.62341 960.58171 2.88 6 1 0 1135.0842 -450 0 0 (*O 1s*) 15.9994 0 2.93
2
CASA comp (*O 1s main*) (*LA(4,5,10)*) Area 60406.512 1e-020 661535.2 -1 1 MFWHM 1.3111198 0.29 7.25 -1 1 Position 957.16765 954.89334 959.00161 -1 1 RSF 2.88 MASS 15.9994 INDEX -1 (*O 1s*) CONST (**) UNCORRECTEDRSF 2.93
CASA comp (*O 1s Bixbyite*) (*GL(0)*) Area 339.31695 1e-020 517095.2 -1 1 MFWHM 0.6521619 0.24945778 6.2364446 -1 1 Position 955.79646 0 0 0 -1.37119 RSF 2.88 MASS 15.9994 INDEX -1 (*O 1s*) CONST (**) UNCORRECTEDRSF 2.93
GDC10_b_105_3_GDC10 0V CE donditioned_20230728_144053.vms Dir:F:\Experiments Gretel\2023\2023_07_28_GDC10_Nenning\
GDC10_b.(sample: unk).(3, GDC10 0V CE donditioned).(acq: unk)
( 0.017784 m , -0.011303 m , 0.162404 m ) Angle: 45.0062 degrees , -0.05 degrees
GDC10_b
1
3
CasaXP3
XPS
0
0
Al
1486.6
49.61
200
200
1e+037
1e+037
FAT
27
1e+037
4.55
1e+037
1e+037
1e+037
1e+037
1e+037
O
1s
-1
Kinetic Energy
eV
945.6
0.05
2
Intensity
d
Transmission
d
pulse counting
0.3
1
1e+037
1e+037
1e+037
1e+037
4
PHI_AtomicNumber
d
8
ESCAPE DEPTH TYPE
d
1
MFP Exponent
d
-0.7
PROPAGATION_CONVERGED
d
1
642
0
1
0
1
2989
24.3601
3007
24.3599
2923
24.3597
2955
24.3595
2898
24.3593
2955
24.3591
2948
24.3589
2947
24.3587
2997
24.3585
2995
24.3583
3066
24.3581
2893
24.3579
3010
24.3577
2987
24.3575
2920
24.3573
3009
24.3571
2792
24.3569
2898
24.3567
2915
24.3565
2915
24.3563
2858
24.3561
2967
24.3559
2875
24.3557
2868
24.3554
2836
24.3552
2871
24.355
2791
24.3548
2824
24.3546
2845
24.3544
2816
24.3542
2730
24.354
2849
24.3538
2723
24.3536
2685
24.3534
2754
24.3532
2753
24.353
2791
24.3528
2776
24.3526
2698
24.3524
2680
24.3522
2749
24.352
2602
24.3518
2731
24.3516
2665
24.3514
2657
24.3512
2715
24.351
2635
24.3508
2620
24.3506
2624
24.3504
2579
24.3502
2582
24.35
2561
24.3498
2621
24.3496
2599
24.3493
2634
24.3491
2569
24.3489
2615
24.3487
2541
24.3485
2616
24.3483
2582
24.3481
2612
24.3479
2540
24.3477
2657
24.3475
2539
24.3473
2613
24.3471
2562
24.3469
2580
24.3467
2520
24.3465
2646
24.3463
2546
24.3461
2519
24.3459
2573
24.3457
2514
24.3455
2584
24.3453
2611
24.3451
2536
24.3449
2481
24.3447
2490
24.3445
2609
24.3443
2639
24.3441
2529
24.3439
2509
24.3437
2630
24.3435
2484
24.3432
2507
24.343
2566
24.3428
2555
24.3426
2555
24.3424
2580
24.3422
2561
24.342
2578
24.3418
2452
24.3416
2480
24.3414
2499
24.3412
2499
24.341
2569
24.3408
2531
24.3406
2619
24.3404
2556
24.3402
2546
24.34
2569
24.3398
2545
24.3396
2628
24.3394
2515
24.3392
2580
24.339
2543
24.3388
2514
24.3386
2519
24.3384
2582
24.3382
2540
24.338
2629
24.3378
2592
24.3376
2621
24.3374
2529
24.3372
2636
24.3369
2602
24.3367
2633
24.3365
2582
24.3363
2628
24.3361
2571
24.3359
2613
24.3357
2616
24.3355
2726
24.3353
2739
24.3351
2585
24.3349
2740
24.3347
2605
24.3345
2661
24.3343
2515
24.3341
2653
24.3339
2656
24.3337
2591
24.3335
2563
24.3333
2659
24.3331
2578
24.3329
2647
24.3327
2607
24.3325
2647
24.3323
2561
24.3321
2587
24.3319
2686
24.3317
2644
24.3315
2704
24.3313
2664
24.3311
2656
24.3308
2550
24.3306
2648
24.3304
2591
24.3302
2601
24.33
2643
24.3298
2584
24.3296
2598
24.3294
2558
24.3292
2566
24.329
2527
24.3288
2606
24.3286
2498
24.3284
2494
24.3282
2448
24.328
2440
24.3278
2512
24.3276
2451
24.3274
2442
24.3272
2475
24.327
2464
24.3268
2447
24.3266
2514
24.3264
2430
24.3262
2444
24.326
2415
24.3258
2257
24.3256
2437
24.3254
2334
24.3252
2353
24.325
2350
24.3248
2412
24.3245
2486
24.3243
2418
24.3241
2532
24.3239
2446
24.3237
2511
24.3235
2474
24.3233
2537
24.3231
2483
24.3229
2496
24.3227
2631
24.3225
2689
24.3223
2676
24.3221
2566
24.3219
2637
24.3217
2686
24.3215
2702
24.3213
2804
24.3211
2837
24.3209
3018
24.3207
3014
24.3205
3162
24.3203
3130
24.3201
3377
24.3199
3307
24.3197
3545
24.3195
3589
24.3193
3772
24.3191
3948
24.3189
4065
24.3187
4208
24.3184
4493
24.3182
4642
24.318
4952
24.3178
5265
24.3176
5546
24.3174
5777
24.3172
6166
24.317
6512
24.3168
6936
24.3166
7420
24.3164
7821
24.3162
8462
24.316
9055
24.3158
9406
24.3156
10048
24.3154
10564
24.3152
11094
24.315
11825
24.3148
12247
24.3146
12680
24.3144
13154
24.3142
13340
24.314
13782
24.3138
14008
24.3136
13823
24.3134
14025
24.3132
14023
24.313
13849
24.3128
13504
24.3126
13406
24.3124
12930
24.3121
12420
24.3119
11901
24.3117
11474
24.3115
10903
24.3113
10098
24.3111
9574
24.3109
8993
24.3107
8448
24.3105
7937
24.3103
7249
24.3101
6851
24.3099
6226
24.3097
5687
24.3095
5375
24.3093
4914
24.3091
4578
24.3089
4194
24.3087
3987
24.3085
3634
24.3083
3409
24.3081
3235
24.3079
3073
24.3077
2953
24.3075
2842
24.3073
2818
24.3071
2747
24.3069
2583
24.3067
2568
24.3065
2486
24.3063
2435
24.306
2428
24.3058
2503
24.3056
2491
24.3054
2436
24.3052
2351
24.305
2327
24.3048
2390
24.3046
2304
24.3044
2402
24.3042
2330
24.304
2281
24.3038
2284
24.3036
2301
24.3034
2316
24.3032
2289
24.303
2266
24.3028
2289
24.3026
2252
24.3024
2351
24.3022
2195
24.302
2215
24.3018
2199
24.3016
2293
24.3014
2336
24.3012
2260
24.301
2316
24.3008
2226
24.3006
2251
24.3004
2128
24.3002
2306
24.3
2195
24.2997
2269
24.2995
2206
24.2993
2230
24.2991
2235
24.2989
2145
24.2987
2267
24.2985
2266
24.2983
2311
24.2981
2272
24.2979
2308
24.2977
2309
24.2975
2222
24.2973
2226
24.2971
2228
24.2969
2181
24.2967
2185
24.2965
2236
24.2963
2197
24.2961
2239
24.2959
2242
24.2957
2193
24.2955
2223
24.2953
2221
24.2951
VB_edge 2
0 mV 1
2023
7
28
0
0
0
0
15
Casa Info Follows
0
0
1
CASA region (*FE*) (*Linear*) 1481.0964 1487.2413 2.93 6 99 0 1135.0842 -450 0 0 (*O 1s*) 15.9994 0 2.93
2
CASA comp (*FE*) (*SB(0)LA(2,600)*) Area 362684.37 0 4009760.5 -1 1 MFWHM 4.3987407 0.41 10.25 -1 1 Position 1483.7403 1482.5928 1487.2413 -1 1 RSF 1 MASS 0 INDEX -1 (*NoTag*) CONST (**) UNCORRECTEDRSF 0
CASA comp (*Ce3+*) (*LA(8,15,10)*) Area 66.542652 1e-020 63642.824 -1 1 MFWHM 1.0606755 1 1.5 -1 1 Position 1485.2971 1484.9 1485.8 -1 1 RSF 1 MASS 0 INDEX -1 (*NoTag*) CONST (**) UNCORRECTEDRSF 0
GDC10_b_105_3_GDC10 0V CE donditioned_20230728_144053.vms Dir:F:\Experiments Gretel\2023\2023_07_28_GDC10_Nenning\
GDC10_b.(sample: unk).(3, GDC10 0V CE donditioned).(acq: unk)
( 0.017784 m , -0.011303 m , 0.162404 m ) Angle: 45.0062 degrees , -0.05 degrees
GDC10_b
1
3
CasaXP3
XPS
0
0
Al
1486.6
49.61
200
200
1e+037
1e+037
FAT
27
1e+037
4.55
1e+037
1e+037
1e+037
1e+037
1e+037
VB edge

-1
Kinetic Energy
eV
1478.6
0.05
2
Intensity
d
Transmission
d
pulse counting
0.9
1
1e+037
1e+037
1e+037
1e+037
4
PHI_AtomicNumber
d
64
ESCAPE DEPTH TYPE
d
1
MFP Exponent
d
-0.7
PROPAGATION_CONVERGED
d
0
402
0
1
0
1
1145
22.2893
1115
22.2891
1096
22.2889
1091
22.2887
1152
22.2885
1133
22.2884
1179
22.2882
1168
22.288
1177
22.2878
1249
22.2876
1180
22.2875
1203
22.2873
1197
22.2871
1257
22.2869
1247
22.2867
1273
22.2866
1221
22.2864
1216
22.2862
1281
22.286
1269
22.2858
1265
22.2857
1245
22.2855
1261
22.2853
1151
22.2851
1210
22.2849
1216
22.2848
1164
22.2846
1112
22.2844
1159
22.2842
1133
22.284
1121
22.2839
1052
22.2837
1073
22.2835
1104
22.2833
1088
22.2831
1059
22.283
1070
22.2828
998
22.2826
1026
22.2824
1041
22.2822
1083
22.2821
1036
22.2819
1047
22.2817
1089
22.2815
1079
22.2814
1030
22.2812
1058
22.281
1086
22.2808
1088
22.2806
1027
22.2805
1011
22.2803
1013
22.2801
1046
22.2799
1016
22.2797
1020
22.2796
1032
22.2794
954
22.2792
1013
22.279
1075
22.2788
995
22.2787
1064
22.2785
988
22.2783
1038
22.2781
1032
22.2779
1027
22.2778
1076
22.2776
992
22.2774
1099
22.2772
1066
22.277
1084
22.2769
1094
22.2767
1096
22.2765
1084
22.2763
1085
22.2761
1094
22.276
1124
22.2758
1145
22.2756
1074
22.2754
1090
22.2752
1074
22.2751
1144
22.2749
1111
22.2747
1130
22.2745
1102
22.2743
1084
22.2742
1099
22.274
1065
22.2738
1137
22.2736
1040
22.2734
1036
22.2733
981
22.2731
931
22.2729
943
22.2727
960
22.2725
877
22.2724
811
22.2722
831
22.272
754
22.2718
741
22.2716
713
22.2715
658
22.2713
619
22.2711
577
22.2709
523
22.2707
471
22.2706
435
22.2704
349
22.2702
328
22.27
277
22.2698
252
22.2697
234
22.2695
191
22.2693
151
22.2691
129
22.269
112
22.2688
121
22.2686
83
22.2684
91
22.2682
73
22.2681
74
22.2679
48
22.2677
39
22.2675
48
22.2673
42
22.2672
48
22.267
43
22.2668
54
22.2666
42
22.2664
68
22.2663
52
22.2661
58
22.2659
55
22.2657
56
22.2655
60
22.2654
48
22.2652
44
22.265
44
22.2648
51
22.2646
44
22.2645
31
22.2643
50
22.2641
45
22.2639
28
22.2637
32
22.2636
27
22.2634
44
22.2632
34
22.263
21
22.2628
25
22.2627
20
22.2625
17
22.2623
10
22.2621
8
22.2619
12
22.2618
11
22.2616
14
22.2614
5
22.2612
9
22.2611
4
22.2609
6
22.2607
3
22.2605
8
22.2603
11
22.2602
2
22.26
10
22.2598
4
22.2596
3
22.2594
6
22.2593
8
22.2591
2
22.2589
1
22.2587
4
22.2585
2
22.2584
4
22.2582
5
22.258
7
22.2578
3
22.2576
5
22.2575
1
22.2573
7
22.2571
6
22.2569
5
22.2567
2
22.2566
3
22.2564
4
22.2562
2
22.256
1
22.2559
3
22.2557
4
22.2555
3
22.2553
0
22.2551
6
22.255
3
22.2548
7
22.2546
3
22.2544
8
22.2542
3
22.2541
6
22.2539
7
22.2537
9
22.2535
4
22.2533
O 1s 2
+800 mV
2023
7
28
0
0
0
0
15
Casa Info Follows
0
0
1
CASA region (*O 1s*) (*Shirley*) 955.19181 960.58171 2.88 6 1 0 1135.0842 -450 0 0 (*O 1s*) 15.9994 0 2.93
2
CASA comp (*O 1s main*) (*LA(4,5,10)*) Area 60081.075 1e-020 661535.2 -1 1 MFWHM 1.3015832 0.29 7.25 -1 1 Position 958.07634 955.19181 959.00161 -1 1 RSF 2.88 MASS 15.9994 INDEX -1 (*O 1s*) CONST (**) UNCORRECTEDRSF 2.93
CASA comp (*O 1s Bixbyite*) (*GL(0)*) Area 575.42906 1e-020 517095.2 -1 1 MFWHM 0.93460987 0.24945778 6.2364446 -1 1 Position 956.70515 0 0 0 -1.37119 RSF 2.88 MASS 15.9994 INDEX -1 (*O 1s*) CONST (**) UNCORRECTEDRSF 2.93
GDC10_b_106_4_GDC10_voltage_sweep_20230728_150909.vms Dir:F:\Experiments Gretel\2023\2023_07_28_GDC10_Nenning\
GDC10_b.(sample: unk).(4, GDC10_voltage_sweep).(acq: unk)
( 0.017784 m , -0.011303 m , 0.162404 m ) Angle: 45.0062 degrees , -0.05 degrees
GDC10_b
1
4
CasaXP3
XPS
1
0
Al
1486.6
49.61
200
200
1e+037
1e+037
FAT
27
1e+037
4.55
1e+037
1e+037
1e+037
1e+037
1e+037
O
1s
-1
Kinetic Energy
eV
945.6
0.05
2
Intensity
d
Transmission
d
pulse counting
0.9
1
1e+037
1e+037
1e+037
1e+037
4
PHI_AtomicNumber
d
8
ESCAPE DEPTH TYPE
d
1
MFP Exponent
d
-0.7
PROPAGATION_CONVERGED
d
1
642
0
1
0
1
8758
24.3601
8965
24.3599
8780
24.3597
8850
24.3595
8859
24.3593
8834
24.3591
8878
24.3589
8886
24.3587
8889
24.3585
8560
24.3583
8535
24.3581
8691
24.3579
8763
24.3577
8604
24.3575
8602
24.3573
8552
24.3571
8562
24.3569
8526
24.3567
8886
24.3565
8802
24.3563
8721
24.3561
8617
24.3559
8663
24.3557
8649
24.3554
8630
24.3552
8592
24.355
8629
24.3548
8478
24.3546
8613
24.3544
8649
24.3542
8634
24.354
8645
24.3538
8378
24.3536
8581
24.3534
8524
24.3532
8407
24.353
8434
24.3528
8447
24.3526
8345
24.3524
8464
24.3522
8297
24.352
8310
24.3518
8393
24.3516
8363
24.3514
8375
24.3512
8414
24.351
8298
24.3508
8109
24.3506
8152
24.3504
8271
24.3502
8022
24.35
7969
24.3498
8096
24.3496
7981
24.3493
7950
24.3491
7917
24.3489
7785
24.3487
7822
24.3485
7765
24.3483
7895
24.3481
7773
24.3479
7773
24.3477
7777
24.3475
7874
24.3473
7896
24.3471
7694
24.3469
7788
24.3467
7748
24.3465
7748
24.3463
7633
24.3461
7802
24.3459
7802
24.3457
7742
24.3455
7681
24.3453
7644
24.3451
7567
24.3449
7747
24.3447
7663
24.3445
7541
24.3443
7503
24.3441
7485
24.3439
7535
24.3437
7531
24.3435
7498
24.3432
7599
24.343
7421
24.3428
7556
24.3426
7572
24.3424
7669
24.3422
7510
24.342
7612
24.3418
7434
24.3416
7553
24.3414
7461
24.3412
7548
24.341
7529
24.3408
7505
24.3406
7430
24.3404
7654
24.3402
7384
24.34
7613
24.3398
7440
24.3396
7530
24.3394
7528
24.3392
7499
24.339
7550
24.3388
7584
24.3386
7415
24.3384
7548
24.3382
7297
24.338
7526
24.3378
7450
24.3376
7514
24.3374
7674
24.3372
7482
24.3369
7667
24.3367
7474
24.3365
7511
24.3363
7531
24.3361
7634
24.3359
7534
24.3357
7528
24.3355
7487
24.3353
7394
24.3351
7626
24.3349
7451
24.3347
7620
24.3345
7653
24.3343
7691
24.3341
7496
24.3339
7602
24.3337
7429
24.3335
7657
24.3333
7622
24.3331
7723
24.3329
7673
24.3327
7745
24.3325
7734
24.3323
7823
24.3321
7874
24.3319
7778
24.3317
7779
24.3315
7802
24.3313
7913
24.3311
7787
24.3308
7830
24.3306
7856
24.3304
7900
24.3302
7970
24.33
7793
24.3298
7880
24.3296
7797
24.3294
7902
24.3292
7832
24.329
7896
24.3288
7777
24.3286
8062
24.3284
7777
24.3282
8023
24.328
7707
24.3278
7966
24.3276
7730
24.3274
7735
24.3272
7825
24.327
7863
24.3268
7766
24.3266
7832
24.3264
7571
24.3262
7746
24.326
7740
24.3258
7879
24.3256
7733
24.3254
7813
24.3252
7700
24.325
7606
24.3248
7571
24.3245
7635
24.3243
7619
24.3241
7623
24.3239
7648
24.3237
7654
24.3235
7681
24.3233
7650
24.3231
7371
24.3229
7604
24.3227
7471
24.3225
7561
24.3223
7564
24.3221
7451
24.3219
7583
24.3217
7479
24.3215
7371
24.3213
7586
24.3211
7482
24.3209
7515
24.3207
7530
24.3205
7476
24.3203
7504
24.3201
7628
24.3199
7642
24.3197
7713
24.3195
7720
24.3193
7775
24.3191
7710
24.3189
7839
24.3187
7905
24.3184
8016
24.3182
8225
24.318
8147
24.3178
8411
24.3176
8498
24.3174
8509
24.3172
8968
24.317
9060
24.3168
9393
24.3166
9619
24.3164
9754
24.3162
10270
24.316
10355
24.3158
10981
24.3156
11356
24.3154
11642
24.3152
12316
24.315
12929
24.3148
13175
24.3146
14116
24.3144
14643
24.3142
15669
24.314
16569
24.3138
17687
24.3136
18299
24.3134
19724
24.3132
20951
24.313
22202
24.3128
23564
24.3126
25310
24.3124
26848
24.3121
28517
24.3119
29907
24.3117
32002
24.3115
32804
24.3113
34783
24.3111
36539
24.3109
38065
24.3107
38837
24.3105
40284
24.3103
40813
24.3101
41588
24.3099
41806
24.3097
42648
24.3095
42051
24.3093
41765
24.3091
40759
24.3089
40194
24.3087
39220
24.3085
38290
24.3083
36717
24.3081
34979
24.3079
33239
24.3077
31402
24.3075
29530
24.3073
27305
24.3071
25933
24.3069
23688
24.3067
21876
24.3065
20481
24.3063
18839
24.306
17329
24.3058
16159
24.3056
14645
24.3054
13680
24.3052
12800
24.305
11694
24.3048
11080
24.3046
10674
24.3044
9973
24.3042
9593
24.304
9142
24.3038
8631
24.3036
8347
24.3034
8218
24.3032
7960
24.303
7673
24.3028
7636
24.3026
7657
24.3024
7337
24.3022
7328
24.302
7235
24.3018
7313
24.3016
7075
24.3014
7025
24.3012
7077
24.301
7082
24.3008
7205
24.3006
7003
24.3004
6985
24.3002
6917
24.3
6775
24.2997
6942
24.2995
6783
24.2993
6786
24.2991
6831
24.2989
6914
24.2987
6954
24.2985
6858
24.2983
6861
24.2981
6697
24.2979
6826
24.2977
6735
24.2975
6838
24.2973
6757
24.2971
6748
24.2969
6759
24.2967
6781
24.2965
6762
24.2963
6757
24.2961
6838
24.2959
6695
24.2957
6804
24.2955
6804
24.2953
6722
24.2951
VB_edge 5
+800 mV
2023
7
28
0
0
0
0
15
Casa Info Follows
0
0
1
CASA region (*FE*) (*Linear*) 1483.321 1487.2413 2.93 6 99 0 1135.0842 -450 0 0 (*O 1s*) 15.9994 0 2.93
2
CASA comp (*FE*) (*SB(0)LA(2,600)*) Area 410625.94 0 4009760.5 -1 1 MFWHM 4.6153987 0.41 10.25 -1 1 Position 1484.5988 1483.321 1487.2413 -1 1 RSF 1 MASS 0 INDEX -1 (*NoTag*) CONST (**) UNCORRECTEDRSF 0
CASA comp (*Ce3+*) (*LA(8,15,10)*) Area 0.018665993 1e-020 63642.824 -1 1 MFWHM 1.5 1 1.5 -1 1 Position 1484.9272 1484.9 1485.8 -1 1 RSF 1 MASS 0 INDEX -1 (*NoTag*) CONST (**) UNCORRECTEDRSF 0
GDC10_b_106_4_GDC10_voltage_sweep_20230728_150909.vms Dir:F:\Experiments Gretel\2023\2023_07_28_GDC10_Nenning\
GDC10_b.(sample: unk).(4, GDC10_voltage_sweep).(acq: unk)
( 0.017784 m , -0.011303 m , 0.162404 m ) Angle: 45.0062 degrees , -0.05 degrees
GDC10_b
1
4
CasaXP3
XPS
1
0
Al
1486.6
49.61
200
200
1e+037
1e+037
FAT
27
1e+037
4.55
1e+037
1e+037
1e+037
1e+037
1e+037
VB edge

-1
Kinetic Energy
eV
1478.6
0.05
2
Intensity
d
Transmission
d
pulse counting
3
1
1e+037
1e+037
1e+037
1e+037
4
PHI_AtomicNumber
d
64
ESCAPE DEPTH TYPE
d
1
MFP Exponent
d
-0.7
PROPAGATION_CONVERGED
d
1
402
0
1
0
1
2967
22.2893
3102
22.2891
3041
22.2889
3159
22.2887
3072
22.2885
3150
22.2884
3183
22.2882
3134
22.288
3212
22.2878
3239
22.2876
3281
22.2875
3368
22.2873
3288
22.2871
3414
22.2869
3447
22.2867
3510
22.2866
3481
22.2864
3514
22.2862
3559
22.286
3705
22.2858
3571
22.2857
3575
22.2855
3744
22.2853
3682
22.2851
3787
22.2849
3897
22.2848
3958
22.2846
3893
22.2844
4165
22.2842
4056
22.284
4105
22.2839
4203
22.2837
4171
22.2835
4289
22.2833
4233
22.2831
4290
22.283
4307
22.2828
4247
22.2826
4331
22.2824
4197
22.2822
4103
22.2821
4040
22.2819
4017
22.2817
3913
22.2815
3869
22.2814
3852
22.2812
3810
22.281
3738
22.2808
3739
22.2806
3702
22.2805
3797
22.2803
3677
22.2801
3636
22.2799
3529
22.2797
3635
22.2796
3616
22.2794
3572
22.2792
3559
22.279
3540
22.2788
3539
22.2787
3516
22.2785
3518
22.2783
3578
22.2781
3535
22.2779
3476
22.2778
3511
22.2776
3482
22.2774
3528
22.2772
3457
22.277
3448
22.2769
3459
22.2767
3430
22.2765
3450
22.2763
3449
22.2761
3414
22.276
3407
22.2758
3470
22.2756
3479
22.2754
3363
22.2752
3474
22.2751
3457
22.2749
3499
22.2747
3379
22.2745
3550
22.2743
3603
22.2742
3571
22.274
3605
22.2738
3589
22.2736
3666
22.2734
3660
22.2733
3645
22.2731
3738
22.2729
3677
22.2727
3746
22.2725
3679
22.2724
3841
22.2722
3744
22.272
3809
22.2718
3881
22.2716
3893
22.2715
3878
22.2713
3800
22.2711
3742
22.2709
3697
22.2707
3645
22.2706
3557
22.2704
3583
22.2702
3567
22.27
3349
22.2698
3398
22.2697
3182
22.2695
3141
22.2693
3088
22.2691
2900
22.269
2849
22.2688
2684
22.2686
2522
22.2684
2415
22.2682
2288
22.2681
2096
22.2679
1942
22.2677
1748
22.2675
1540
22.2673
1424
22.2672
1242
22.267
1108
22.2668
971
22.2666
843
22.2664
711
22.2663
581
22.2661
511
22.2659
451
22.2657
353
22.2655
281
22.2654
226
22.2652
181
22.265
145
22.2648
133
22.2646
96
22.2645
77
22.2643
74
22.2641
78
22.2639
51
22.2637
43
22.2636
39
22.2634
42
22.2632
32
22.263
27
22.2628
23
22.2627
25
22.2625
18
22.2623
19
22.2621
13
22.2619
19
22.2618
22
22.2616
22
22.2614
18
22.2612
19
22.2611
14
22.2609
18
22.2607
18
22.2605
16
22.2603
14
22.2602
21
22.26
12
22.2598
20
22.2596
14
22.2594
15
22.2593
13
22.2591
14
22.2589
17
22.2587
10
22.2585
15
22.2584
10
22.2582
11
22.258
8
22.2578
4
22.2576
9
22.2575
5
22.2573
10
22.2571
5
22.2569
11
22.2567
8
22.2566
10
22.2564
9
22.2562
5
22.256
9
22.2559
8
22.2557
14
22.2555
10
22.2553
15
22.2551
6
22.255
7
22.2548
9
22.2546
13
22.2544
11
22.2542
4
22.2541
18
22.2539
11
22.2537
8
22.2535
7
22.2533
Su1s 1
+800 mV
2023
7
28
0
0
0
0
18
Casa Info Follows
0
0
6
CASA region (*Ce 3d survey*) (*Shirley*) 560.76918 612.678 38.1 6 0 0 1135.0842 -450 0 0 (*Ce 3d*) 140.115 0 51.62
CASA region (*O 1s survey*) (*Shirley*) 950.33114 962.31373 2.88 6 0 0 1135.0842 -450 0 0 (*O 1s*) 15.9994 0 2.93
CASA region (*Ce 4p3/2 survey*) (*Shirley*) 1275.6221 1285.6263 2.26 6 5 0 1135.0842 -450 0 0 (*Ce 4p3/2*) 140.115 0 3.03
CASA region (*Ce 4d survey*) (*Shirley*) 1354.6033 1387.2317 9.95 6 0 0 1135.0842 -450 0 0 (*Ce 4d*) 140.115 0 6.93
CASA region (*Gd 4d survey*) (*Shirley*) 1324.6058 1350.7941 11.561333 6 0 0 1135.0842 -450 0 0 (*Gd 4d*) 158.424 0 10.4
CASA region (*Gd 3d survey*) (*Shirley*) 259.52106 311.46552 95.28585 6 0 0 1135.0842 -450 0 0 (*Gd 3d*) 158.424 0 78.21
0
GDC10_b_106_4_GDC10_voltage_sweep_20230728_150909.vms Dir:F:\Experiments Gretel\2023\2023_07_28_GDC10_Nenning\
GDC10_b.(sample: unk).(4, GDC10_voltage_sweep).(acq: unk)
( 0.017784 m , -0.011303 m , 0.162404 m ) Angle: 45.0062 degrees , -0.05 degrees
GDC10_b
1
4
CasaXP3
XPS
1
0
Al
1486.6
49.61
200
200
1e+037
1e+037
FAT
140
1e+037
4.55
1e+037
1e+037
1e+037
1e+037
1e+037
Su1s

-1
Kinetic Energy
eV
136.6
0.25
2
Intensity
d
Transmission
d
pulse counting
0.2
1
1e+037
1e+037
1e+037
1e+037
3
PHI_AtomicNumber
d
111
ESCAPE DEPTH TYPE
d
1
MFP Exponent
d
-0.7
10802
0
1
0
1
30330
139.985
30280
139.985
30548
139.985
30441
139.985
30426
139.985
30486
139.985
30446
139.985
30626
139.985
30365
139.985
30330
139.985
30363
139.984
30409
139.984
30240
139.984
30223
139.984
30358
139.984
30494
139.984
30377
139.984
29983
139.984
30304
139.984
30173
139.984
29934
139.984
30115
139.984
29927
139.984
30072
139.984
29993
139.984
29845
139.984
29783
139.984
29652
139.984
29620
139.983
29928
139.983
29828
139.983
29770
139.983
29705
139.983
29818
139.983
29730
139.983
29593
139.983
30021
139.983
29669
139.983
29722
139.983
29926
139.983
29775
139.983
29493
139.983
29953
139.983
29397
139.983
29725
139.983
29475
139.982
29376
139.982
29640
139.982
29828
139.982
29466
139.982
29594
139.982
29702
139.982
29760
139.982
29444
139.982
29821
139.982
29763
139.982
29514
139.982
29409
139.982
29597
139.982
29530
139.982
29644
139.982
29629
139.982
29526
139.981
29692
139.981
29764
139.981
29668
139.981
29648
139.981
29860
139.981
29894
139.981
30197
139.981
30119
139.981
29802
139.981
29786
139.981
29896
139.981
29596
139.981
29755
139.981
30237
139.981
29709
139.981
29560
139.98
30066
139.98
30052
139.98
29919
139.98
29898
139.98
29899
139.98
30116
139.98
29897
139.98
29696
139.98
29807
139.98
29958
139.98
29909
139.98
30110
139.98
30189
139.98
30223
139.98
30046
139.98
30129
139.979
30075
139.979
30192
139.979
30580
139.979
30153
139.979
30206
139.979
30392
139.979
30015
139.979
30349
139.979
30185
139.979
30136
139.979
30131
139.979
30728
139.979
30333
139.979
30371
139.979
30401
139.978
30365
139.978
30244
139.978
30492
139.978
30645
139.978
30581
139.978
30565
139.978
30508
139.978
30258
139.978
30739
139.978
30601
139.978
30601
139.978
30421
139.978
30473
139.978
30550
139.978
30736
139.977
30300
139.977
30674
139.977
30522
139.977
30780
139.977
30547
139.977
30689
139.977
30583
139.977
31303
139.977
30610
139.977
30858
139.977
30652
139.977
30844
139.977
31040
139.977
30693
139.977
31150
139.976
30384
139.976
30918
139.976
30694
139.976
30725
139.976
30829
139.976
31035
139.976
30854
139.976
31216
139.976
30668
139.976
30600
139.976
30828
139.976
30947
139.976
30748
139.976
30639
139.976
30721
139.975
30871
139.975
30574
139.975
30746
139.975
31024
139.975
31203
139.975
31186
139.975
30741
139.975
30979
139.975
31148
139.975
30980
139.975
31046
139.975
31203
139.975
31183
139.975
31191
139.974
30969
139.974
31285
139.974
31449
139.974
30928
139.974
31273
139.974
31185
139.974
31327
139.974
31372
139.974
31278
139.974
31729
139.974
31595
139.974
31397
139.974
31694
139.974
31312
139.973
31551
139.973
31711
139.973
31926
139.973
31730
139.973
31721
139.973
31775
139.973
31685
139.973
31710
139.973
31787
139.973
31725
139.973
32017
139.973
32153
139.973
31885
139.972
31853
139.972
32032
139.972
32147
139.972
31819
139.972
31824
139.972
32046
139.972
31944
139.972
31978
139.972
31625
139.972
32096
139.972
31837
139.972
31799
139.972
31569
139.972
31993
139.971
31920
139.971
32183
139.971
31799
139.971
32033
139.971
31642
139.971
31636
139.971
31788
139.971
31580
139.971
31438
139.971
31758
139.971
31970
139.971
31769
139.971
31797
139.97
31768
139.97
31660
139.97
31926
139.97
32100
139.97
31759
139.97
31905
139.97
32046
139.97
32064
139.97
32011
139.97
31774
139.97
32056
139.97
32319
139.97
32114
139.969
32055
139.969
32022
139.969
32217
139.969
32196
139.969
32376
139.969
32586
139.969
32347
139.969
32614
139.969
32455
139.969
32457
139.969
32346
139.969
32477
139.968
32714
139.968
32980
139.968
33013
139.968
32706
139.968
33160
139.968
33198
139.968
33341
139.968
33053
139.968
33206
139.968
33445
139.968
33136
139.968
33312
139.968
33097
139.967
32831
139.967
33111
139.967
33029
139.967
32928
139.967
33144
139.967
33162
139.967
32825
139.967
32994
139.967
32819
139.967
32834
139.967
32922
139.967
32901
139.966
32732
139.966
32726
139.966
32876
139.966
32732
139.966
32774
139.966
32836
139.966
32572
139.966
32892
139.966
33118
139.966
32966
139.966
33019
139.966
32946
139.965
32979
139.965
33328
139.965
32940
139.965
33279
139.965
33173
139.965
33282
139.965
33621
139.965
33260
139.965
33560
139.965
33500
139.965
33423
139.965
33348
139.964
33138
139.964
33538
139.964
33631
139.964
33541
139.964
33539
139.964
33530
139.964
33529
139.964
33748
139.964
33690
139.964
33558
139.964
33607
139.964
33664
139.963
33570
139.963
33640
139.963
33857
139.963
33961
139.963
34140
139.963
33854
139.963
33819
139.963
34169
139.963
34080
139.963
34282
139.963
34266
139.963
33966
139.962
33874
139.962
33747
139.962
34067
139.962
33779
139.962
33844
139.962
33558
139.962
33572
139.962
33542
139.962
33345
139.962
33780
139.962
33721
139.961
33632
139.961
33424
139.961
33150
139.961
33217
139.961
33408
139.961
33411
139.961
33266
139.961
33027
139.961
33282
139.961
33438
139.961
33415
139.96
33000
139.96
33273
139.96
33258
139.96
33520
139.96
33438
139.96
33261
139.96
33215
139.96
33490
139.96
33574
139.96
33097
139.96
33212
139.96
33456
139.959
33663
139.959
33497
139.959
33220
139.959
33244
139.959
33597
139.959
33188
139.959
33425
139.959
33525
139.959
33778
139.959
33826
139.959
33880
139.958
33884
139.958
33615
139.958
33666
139.958
34004
139.958
33833
139.958
33846
139.958
33834
139.958
34054
139.958
33721
139.958
33984
139.958
33939
139.957
33944
139.957
34043
139.957
33921
139.957
34244
139.957
33865
139.957
33945
139.957
34040
139.957
34233
139.957
33985
139.957
34195
139.956
33978
139.956
34633
139.956
33958
139.956
34348
139.956
34145
139.956
34361
139.956
34072
139.956
34342
139.956
34122
139.956
34111
139.956
34534
139.955
34488
139.955
34207
139.955
34521
139.955
34436
139.955
34421
139.955
34297
139.955
34588
139.955
34433
139.955
34155
139.955
34281
139.955
34500
139.954
34298
139.954
34193
139.954
34698
139.954
34686
139.954
34351
139.954
34271
139.954
34414
139.954
34623
139.954
34558
139.954
34785
139.953
34940
139.953
34614
139.953
34743
139.953
34638
139.953
34812
139.953
34787
139.953
34465
139.953
34341
139.953
34580
139.953
34744
139.952
34641
139.952
34540
139.952
34755
139.952
35157
139.952
35010
139.952
34953
139.952
34390
139.952
34991
139.952
34871
139.952
34870
139.952
34933
139.951
34862
139.951
35079
139.951
34738
139.951
34996
139.951
34992
139.951
35046
139.951
35305
139.951
35097
139.951
34836
139.951
35171
139.95
35101
139.95
35038
139.95
35386
139.95
34766
139.95
35343
139.95
35488
139.95
35252
139.95
35726
139.95
35420
139.95
35546
139.949
35478
139.949
35377
139.949
35540
139.949
35623
139.949
35785
139.949
35546
139.949
35640
139.949
35933
139.949
35503
139.949
35431
139.948
35611
139.948
35957
139.948
35639
139.948
35872
139.948
35900
139.948
35958
139.948
36088
139.948
35939
139.948
35848
139.947
36103
139.947
35763
139.947
36210
139.947
35985
139.947
36239
139.947
35919
139.947
35606
139.947
36407
139.947
35807
139.947
36094
139.946
35934
139.946
35524
139.946
35947
139.946
36033
139.946
35996
139.946
36660
139.946
35861
139.946
36271
139.946
36425
139.946
36367
139.945
36063
139.945
36114
139.945
36398
139.945
36236
139.945
36773
139.945
36509
139.945
36164
139.945
36107
139.945
36482
139.944
36307
139.944
36400
139.944
36331
139.944
36428
139.944
36570
139.944
36781
139.944
36806
139.944
37327
139.944
37622
139.944
38202
139.943
38100
139.943
38803
139.943
38649
139.943
39104
139.943
39420
139.943
39626
139.943
39921
139.943
39778
139.943
39748
139.942
39811
139.942
39720
139.942
40074
139.942
39742
139.942
39802
139.942
39639
139.942
39579
139.942
38936
139.942
39134
139.941
38792
139.941
38223
139.941
38374
139.941
37752
139.941
37859
139.941
37331
139.941
37353
139.941
37150
139.941
37225
139.941
36601
139.94
36589
139.94
36429
139.94
35650
139.94
35716
139.94
35880
139.94
35851
139.94
35671
139.94
35416
139.94
35856
139.939
35843
139.939
35564
139.939
35516
139.939
35360
139.939
35394
139.939
35662
139.939
35339
139.939
35442
139.939
35471
139.938
35486
139.938
35452
139.938
35444
139.938
35525
139.938
35832
139.938
35158
139.938
35754
139.938
35577
139.938
35428
139.937
35728
139.937
35628
139.937
35530
139.937
35626
139.937
35240
139.937
35578
139.937
35873
139.937
35677
139.937
35820
139.936
35423
139.936
35933
139.936
36004
139.936
35861
139.936
36245
139.936
35719
139.936
36530
139.936
35991
139.936
35928
139.935
36637
139.935
36414
139.935
36482
139.935
37359
139.935
36874
139.935
37105
139.935
37277
139.935
37949
139.934
37851
139.934
37770
139.934
38136
139.934
38070
139.934
38452
139.934
38686
139.934
38766
139.934
38765
139.934
38913
139.933
38545
139.933
38896
139.933
38485
139.933
38448
139.933
38968
139.933
38829
139.933
38708
139.933
38580
139.933
38260
139.932
37930
139.932
37918
139.932
37792
139.932
37830
139.932
38002
139.932
37351
139.932
37198
139.932
37289
139.931
37158
139.931
36903
139.931
36884
139.931
37105
139.931
36752
139.931
37201
139.931
37195
139.931
37318
139.931
37166
139.93
37416
139.93
37661
139.93
37262
139.93
37914
139.93
37721
139.93
38025
139.93
38533
139.93
39166
139.929
39369
139.929
39912
139.929
40244
139.929
40612
139.929
40997
139.929
41403
139.929
41755
139.929
41626
139.929
42446
139.928
42289
139.928
42530
139.928
43039
139.928
43306
139.928
43082
139.928
43267
139.928
43437
139.928
42925
139.927
43285
139.927
42565
139.927
42163
139.927
42027
139.927
41647
139.927
41102
139.927
40954
139.927
40260
139.926
39802
139.926
39704
139.926
39284
139.926
38801
139.926
38496
139.926
37445
139.926
37196
139.926
36345
139.926
35823
139.925
35733
139.925
35378
139.925
35091
139.925
35042
139.925
34463
139.925
34697
139.925
33890
139.925
34055
139.924
33790
139.924
33706
139.924
33330
139.924
33413
139.924
33135
139.924
32933
139.924
32809
139.924
32882
139.923
32789
139.923
32730
139.923
32458
139.923
32679
139.923
33003
139.923
32557
139.923
32738
139.923
32735
139.922
32707
139.922
32504
139.922
32755
139.922
32407
139.922
32541
139.922
32449
139.922
32357
139.922
32650
139.921
32588
139.921
32593
139.921
32432
139.921
32440
139.921
32507
139.921
32633
139.921
32494
139.921
32639
139.92
32394
139.92
32527
139.92
32445
139.92
32428
139.92
32543
139.92
32237
139.92
32792
139.92
32268
139.919
32767
139.919
32589
139.919
32150
139.919
32455
139.919
32277
139.919
32607
139.919
32423
139.919
32918
139.918
32632
139.918
32503
139.918
32754
139.918
32677
139.918
32578
139.918
32639
139.918
32836
139.918
32974
139.917
32648
139.917
32569
139.917
32611
139.917
32660
139.917
32879
139.917
32666
139.917
32739
139.916
32741
139.916
32878
139.916
32672
139.916
32915
139.916
32855
139.916
32632
139.916
33089
139.916
33012
139.915
33100
139.915
32864
139.915
32738
139.915
32901
139.915
32905
139.915
32768
139.915
32916
139.915
32984
139.914
32932
139.914
33043
139.914
33038
139.914
32992
139.914
33136
139.914
33072
139.914
32993
139.913
33171
139.913
33352
139.913
33273
139.913
33009
139.913
33131
139.913
32930
139.913
32923
139.913
33408
139.912
33038
139.912
33064
139.912
33328
139.912
33051
139.912
33641
139.912
33045
139.912
33463
139.912
33421
139.911
33421
139.911
33152
139.911
33035
139.911
33043
139.911
33169
139.911
33020
139.911
33499
139.91
33494
139.91
33444
139.91
33781
139.91
33522
139.91
33548
139.91
33330
139.91
33564
139.91
33290
139.909
33482
139.909
33420
139.909
33511
139.909
33448
139.909
33616
139.909
33495
139.909
33557
139.908
33471
139.908
33493
139.908
33477
139.908
33547
139.908
33742
139.908
33509
139.908
33946
139.907
33598
139.907
33595
139.907
33525
139.907
33558
139.907
33752
139.907
33558
139.907
33965
139.907
33552
139.906
33849
139.906
34113
139.906
33900
139.906
33752
139.906
34147
139.906
33730
139.906
33781
139.905
33699
139.905
34111
139.905
33795
139.905
34106
139.905
33924
139.905
34130
139.905
33924
139.904
34155
139.904
34144
139.904
34103
139.904
33972
139.904
33639
139.904
33988
139.904
33972
139.904
34160
139.903
34299
139.903
34035
139.903
34307
139.903
34158
139.903
34452
139.903
34079
139.903
34489
139.902
34131
139.902
34173
139.902
34174
139.902
34223
139.902
34657
139.902
34245
139.902
34639
139.901
34366
139.901
34772
139.901
34673
139.901
34831
139.901
34310
139.901
34341
139.901
34183
139.9
34513
139.9
34671
139.9
34491
139.9
34316
139.9
34508
139.9
34623
139.9
34242
139.899
34365
139.899
34603
139.899
34774
139.899
34571
139.899
34919
139.899
34580
139.899
34887
139.898
34577
139.898
34559
139.898
34893
139.898
34764
139.898
35088
139.898
34953
139.898
35123
139.897
34933
139.897
34861
139.897
34883
139.897
34916
139.897
34533
139.897
34769
139.897
34737
139.896
35202
139.896
34595
139.896
34798
139.896
35022
139.896
35051
139.896
34980
139.896
35385
139.895
35191
139.895
35266
139.895
34746
139.895
35312
139.895
35017
139.895
35130
139.895
35352
139.894
35182
139.894
35481
139.894
35293
139.894
35492
139.894
35215
139.894
35500
139.894
35228
139.893
35524
139.893
35264
139.893
35256
139.893
35147
139.893
35306
139.893
35330
139.893
35147
139.892
35677
139.892
35383
139.892
35471
139.892
35217
139.892
35091
139.892
35533
139.892
35318
139.891
35424
139.891
35477
139.891
35732
139.891
35099
139.891
35325
139.891
35508
139.89
35587
139.89
35657
139.89
35538
139.89
35512
139.89
35283
139.89
35644
139.89
35561
139.889
35479
139.889
35352
139.889
35625
139.889
36028
139.889
35458
139.889
35539
139.889
35943
139.888
35428
139.888
35624
139.888
35335
139.888
35619
139.888
35534
139.888
35904
139.888
35869
139.887
35575
139.887
35773
139.887
35936
139.887
36028
139.887
35816
139.887
36187
139.886
35622
139.886
36080
139.886
35867
139.886
35738
139.886
36092
139.886
35670
139.886
35974
139.885
36160
139.885
36137
139.885
35884
139.885
36029
139.885
35902
139.885
36063
139.885
35911
139.884
36115
139.884
36141
139.884
35993
139.884
36426
139.884
36082
139.884
36405
139.883
36409
139.883
35983
139.883
36370
139.883
36373
139.883
36353
139.883
36876
139.883
36669
139.882
36528
139.882
36365
139.882
36593
139.882
36351
139.882
36641
139.882
36209
139.881
36683
139.881
36523
139.881
36523
139.881
36381
139.881
36552
139.881
36431
139.881
36886
139.88
36367
139.88
36637
139.88
36611
139.88
37211
139.88
36681
139.88
36853
139.879
36768
139.879
36702
139.879
36612
139.879
37138
139.879
36749
139.879
36787
139.879
36757
139.878
36881
139.878
36724
139.878
36591
139.878
36868
139.878
36914
139.878
37107
139.877
36859
139.877
37043
139.877
36889
139.877
37177
139.877
36668
139.877
37585
139.876
36842
139.876
37049
139.876
37276
139.876
37074
139.876
37148
139.876
37535
139.876
37582
139.875
37401
139.875
37129
139.875
37291
139.875
37275
139.875
37337
139.875
37501
139.874
37489
139.874
37106
139.874
37443
139.874
37330
139.874
37816
139.874
37240
139.874
37512
139.873
37756
139.873
37412
139.873
37473
139.873
37928
139.873
37548
139.873
37744
139.872
37497
139.872
37417
139.872
37366
139.872
37606
139.872
37716
139.872
37580
139.871
37771
139.871
37617
139.871
37750
139.871
37989
139.871
37598
139.871
38144
139.87
37672
139.87
38261
139.87
37957
139.87
37840
139.87
37759
139.87
38116
139.87
38011
139.869
38081
139.869
38090
139.869
37924
139.869
37818
139.869
38218
139.869
37977
139.868
38058
139.868
37809
139.868
37961
139.868
37948
139.868
38201
139.868
38276
139.867
38078
139.867
38016
139.867
38451
139.867
38555
139.867
38275
139.867
38555
139.866
38192
139.866
38399
139.866
38410
139.866
38100
139.866
38453
139.866
38501
139.865
38366
139.865
38509
139.865
38849
139.865
38289
139.865
38453
139.865
38507
139.864
38731
139.864
38599
139.864
38487
139.864
38544
139.864
38260
139.864
38836
139.863
38635
139.863
38678
139.863
39165
139.863
39238
139.863
38809
139.863
39152
139.862
38519
139.862
39202
139.862
38753
139.862
39037
139.862
39023
139.862
39146
139.862
38815
139.861
38677
139.861
39185
139.861
39147
139.861
38937
139.861
39110
139.861
39252
139.86
38949
139.86
38816
139.86
39071
139.86
39387
139.86
39227
139.86
39366
139.859
38905
139.859
39086
139.859
39261
139.859
39523
139.859
39535
139.859
39850
139.858
39209
139.858
39568
139.858
39325
139.858
39763
139.858
39428
139.857
39730
139.857
39669
139.857
39436
139.857
39513
139.857
39633
139.857
39743
139.856
39490
139.856
39737
139.856
40111
139.856
39485
139.856
39851
139.856
39540
139.855
39925
139.855
39721
139.855
39811
139.855
39755
139.855
40372
139.855
39991
139.854
39825
139.854
39752
139.854
40122
139.854
39946
139.854
40002
139.854
39624
139.853
39738
139.853
40205
139.853
40107
139.853
39940
139.853
40412
139.853
40381
139.852
40566
139.852
40776
139.852
40193
139.852
40228
139.852
40622
139.852
40455
139.851
40293
139.851
40351
139.851
40390
139.851
40604
139.851
40424
139.851
40997
139.85
40825
139.85
41145
139.85
40543
139.85
40522
139.85
40799
139.849
40734
139.849
40618
139.849
40595
139.849
40663
139.849
40447
139.849
40778
139.848
40719
139.848
40517
139.848
40767
139.848
41003
139.848
41188
139.848
40559
139.847
40697
139.847
41280
139.847
41259
139.847
40938
139.847
41353
139.847
40619
139.846
41285
139.846
40931
139.846
41232
139.846
41143
139.846
40807
139.845
41161
139.845
41211
139.845
40950
139.845
40894
139.845
41032
139.845
40902
139.844
41012
139.844
41116
139.844
41200
139.844
41520
139.844
41185
139.844
40954
139.843
41642
139.843
41594
139.843
41106
139.843
41485
139.843
41376
139.842
41932
139.842
41583
139.842
42040
139.842
41877
139.842
42223
139.842
41369
139.841
41738
139.841
41798
139.841
41394
139.841
41904
139.841
42370
139.841
42054
139.84
41910
139.84
41730
139.84
41940
139.84
42280
139.84
42151
139.839
41816
139.839
42145
139.839
41881
139.839
42181
139.839
42141
139.839
42383
139.838
42709
139.838
42161
139.838
42558
139.838
42377
139.838
42151
139.838
42365
139.837
42286
139.837
42069
139.837
42149
139.837
42244
139.837
42429
139.836
42292
139.836
42365
139.836
42396
139.836
41947
139.836
42746
139.836
42827
139.835
42224
139.835
42554
139.835
42080
139.835
42489
139.835
42487
139.834
42303
139.834
42193
139.834
42578
139.834
42737
139.834
42323
139.834
42355
139.833
42320
139.833
42383
139.833
42319
139.833
42375
139.833
42340
139.832
42715
139.832
42379
139.832
42190
139.832
42670
139.832
42278
139.832
42502
139.831
42318
139.831
42378
139.831
42527
139.831
42576
139.831
42465
139.83
42833
139.83
42586
139.83
42632
139.83
42642
139.83
42414
139.83
42674
139.829
42915
139.829
42577
139.829
43036
139.829
42600
139.829
42980
139.828
43252
139.828
42835
139.828
43222
139.828
42830
139.828
43103
139.827
43247
139.827
43109
139.827
43038
139.827
43433
139.827
43078
139.827
43215
139.826
43223
139.826
43439
139.826
43525
139.826
43049
139.826
43160
139.825
43206
139.825
43523
139.825
43365
139.825
43322
139.825
43399
139.825
43374
139.824
43418
139.824
43514
139.824
43309
139.824
43409
139.824
43471
139.823
43230
139.823
43740
139.823
43570
139.823
43835
139.823
43572
139.822
43334
139.822
43686
139.822
43933
139.822
43746
139.822
43500
139.822
44196
139.821
43744
139.821
44133
139.821
43825
139.821
43917
139.821
43955
139.82
44017
139.82
44131
139.82
44279
139.82
43897
139.82
44265
139.819
44231
139.819
44164
139.819
44535
139.819
44589
139.819
44929
139.819
44561
139.818
44944
139.818
44752
139.818
45295
139.818
45072
139.818
44777
139.817
44977
139.817
44862
139.817
44641
139.817
45090
139.817
44906
139.816
45065
139.816
44706
139.816
45109
139.816
45230
139.816
45010
139.815
45391
139.815
44812
139.815
45020
139.815
44936
139.815
44879
139.815
45109
139.814
45174
139.814
45142
139.814
44830
139.814
45276
139.814
45455
139.813
45303
139.813
44673
139.813
45097
139.813
45197
139.813
45245
139.812
45238
139.812
45001
139.812
45259
139.812
45091
139.812
45141
139.811
44694
139.811
44780
139.811
44722
139.811
44932
139.811
45336
139.81
45051
139.81
44787
139.81
45042
139.81
45027
139.81
44775
139.809
44785
139.809
44752
139.809
44933
139.809
44813
139.809
45005
139.809
44859
139.808
45001
139.808
45654
139.808
44947
139.808
45243
139.808
45099
139.807
45342
139.807
45874
139.807
45583
139.807
45584
139.807
45646
139.806
45430
139.806
45687
139.806
45900
139.806
45954
139.806
45838
139.805
45748
139.805
45767
139.805
45389
139.805
45692
139.805
45786
139.804
45247
139.804
45388
139.804
45502
139.804
45243
139.804
44946
139.803
45067
139.803
45369
139.803
45012
139.803
44900
139.803
44713
139.802
45207
139.802
45073
139.802
44755
139.802
45116
139.802
45096
139.801
45309
139.801
45246
139.801
45547
139.801
45270
139.801
45557
139.8
45602
139.8
45177
139.8
45439
139.8
44952
139.8
45088
139.799
45196
139.799
45466
139.799
45120
139.799
44676
139.799
45052
139.798
44884
139.798
44708
139.798
45130
139.798
44667
139.798
45033
139.797
45014
139.797
44751
139.797
45049
139.797
44870
139.797
44826
139.796
44810
139.796
45080
139.796
45034
139.796
44922
139.796
45408
139.795
45029
139.795
45476
139.795
45027
139.795
45298
139.795
44773
139.794
45494
139.794
45770
139.794
45855
139.794
45473
139.794
45471
139.793
46093
139.793
45871
139.793
46300
139.793
46539
139.793
46399
139.792
46796
139.792
46443
139.792
46738
139.792
46884
139.792
47349
139.791
47546
139.791
48325
139.791
48667
139.791
49284
139.791
49728
139.79
50067
139.79
50977
139.79
51460
139.79
52735
139.79
53261
139.789
54096
139.789
54204
139.789
54550
139.789
54166
139.789
52918
139.788
51822
139.788
50822
139.788
50066
139.788
49309
139.788
48274
139.787
48485
139.787
47565
139.787
47770
139.787
46978
139.787
47005
139.786
46699
139.786
46509
139.786
46248
139.786
46048
139.785
45955
139.785
45544
139.785
45457
139.785
45587
139.785
46089
139.784
45910
139.784
45977
139.784
45836
139.784
46036
139.784
45539
139.783
45773
139.783
45333
139.783
45502
139.783
45428
139.783
45456
139.782
45304
139.782
45378
139.782
44962
139.782
45253
139.782
45310
139.781
45218
139.781
45085
139.781
45199
139.781
45213
139.781
45286
139.78
44891
139.78
45115
139.78
45143
139.78
45197
139.779
44918
139.779
45035
139.779
45937
139.779
45643
139.779
45171
139.778
45415
139.778
45078
139.778
45113
139.778
45437
139.778
45518
139.777
45720
139.777
45711
139.777
45787
139.777
45630
139.777
45541
139.776
45811
139.776
45818
139.776
45943
139.776
45754
139.776
45791
139.775
45572
139.775
46067
139.775
45982
139.775
45775
139.774
45808
139.774
46151
139.774
46352
139.774
45811
139.774
46153
139.773
46109
139.773
46070
139.773
46212
139.773
45874
139.773
46185
139.772
45824
139.772
46186
139.772
46530
139.772
46120
139.771
46094
139.771
46185
139.771
46500
139.771
46236
139.771
46283
139.77
46610
139.77
46623
139.77
46719
139.77
46395
139.77
46581
139.769
46837
139.769
46532
139.769
46487
139.769
46786
139.769
46738
139.768
46944
139.768
46370
139.768
46901
139.768
46686
139.767
46343
139.767
46792
139.767
46328
139.767
46846
139.767
46315
139.766
46687
139.766
46505
139.766
46713
139.766
46697
139.766
47025
139.765
46735
139.765
47195
139.765
46784
139.765
46811
139.764
46605
139.764
47054
139.764
46609
139.764
46805
139.764
47046
139.763
47268
139.763
46980
139.763
46855
139.763
47150
139.762
47168
139.762
47362
139.762
47433
139.762
47212
139.762
47306
139.761
47274
139.761
47388
139.761
47351
139.761
46921
139.761
47295
139.76
47240
139.76
47429
139.76
47414
139.76
47674
139.759
47888
139.759
47488
139.759
47661
139.759
47576
139.759
47399
139.758
47010
139.758
47609
139.758
47170
139.758
47470
139.757
47476
139.757
47182
139.757
47046
139.757
47787
139.757
47440
139.756
47518
139.756
47643
139.756
47472
139.756
48018
139.756
48116
139.755
47940
139.755
47968
139.755
48165
139.755
47962
139.754
47949
139.754
47978
139.754
48518
139.754
48230
139.754
48539
139.753
48516
139.753
48453
139.753
48878
139.753
48533
139.752
48789
139.752
48535
139.752
48683
139.752
48437
139.752
48281
139.751
48107
139.751
48263
139.751
48102
139.751
47617
139.75
47545
139.75
47826
139.75
47769
139.75
47366
139.75
47487
139.749
47606
139.749
47528
139.749
47184
139.749
47396
139.748
47435
139.748
47498
139.748
47729
139.748
47755
139.748
47786
139.747
48065
139.747
47763
139.747
47773
139.747
47559
139.746
48081
139.746
47943
139.746
48030
139.746
47785
139.746
48085
139.745
47680
139.745
48428
139.745
48264
139.745
48322
139.744
48225
139.744
48391
139.744
48092
139.744
48730
139.744
49121
139.743
49681
139.743
50193
139.743
50915
139.743
51868
139.742
52872
139.742
54846
139.742
57077
139.742
58422
139.741
61276
139.741
63791
139.741
65630
139.741
66167
139.741
65851
139.74
64316
139.74
61953
139.74
58909
139.74
55907
139.739
54105
139.739
51679
139.739
50010
139.739
49406
139.739
48718
139.738
47658
139.738
47253
139.738
47344
139.738
47136
139.737
47281
139.737
47006
139.737
46979
139.737
47303
139.737
47237
139.736
47533
139.736
47305
139.736
47216
139.736
47804
139.735
47998
139.735
48195
139.735
48759
139.735
48368
139.734
49088
139.734
49482
139.734
49785
139.734
50375
139.734
50750
139.733
51342
139.733
51666
139.733
51864
139.733
53049
139.732
52031
139.732
53074
139.732
51900
139.732
51922
139.731
50917
139.731
50339
139.731
49096
139.731
48593
139.731
47838
139.73
47186
139.73
47300
139.73
47017
139.73
46715
139.729
46819
139.729
46996
139.729
47795
139.729
48024
139.728
48792
139.728
49058
139.728
50347
139.728
51692
139.728
53035
139.727
54653
139.727
56175
139.727
59114
139.727
61775
139.726
63462
139.726
64489
139.726
64181
139.726
62095
139.725
60125
139.725
58221
139.725
58975
139.725
60352
139.725
62950
139.724
65414
139.724
66713
139.724
67773
139.724
65844
139.723
62868
139.723
58662
139.723
54011
139.723
50158
139.722
46426
139.722
43916
139.722
41857
139.722
40458
139.722
39185
139.721
38752
139.721
37647
139.721
37626
139.721
37221
139.72
36980
139.72
37308
139.72
36866
139.72
36901
139.719
37224
139.719
37600
139.719
37527
139.719
37832
139.718
38502
139.718
38919
139.718
38836
139.718
40060
139.718
40217
139.717
41221
139.717
41583
139.717
42537
139.717
43614
139.716
44282
139.716
45296
139.716
46456
139.716
47049
139.715
47125
139.715
47742
139.715
47346
139.715
46742
139.714
46575
139.714
45501
139.714
44698
139.714
44171
139.713
42635
139.713
41651
139.713
40890
139.713
40591
139.713
40360
139.712
39615
139.712
39949
139.712
39935
139.712
40552
139.711
41052
139.711
41750
139.711
42857
139.711
43676
139.71
44855
139.71
46858
139.71
48832
139.71
51195
139.709
53526
139.709
55969
139.709
57563
139.709
58290
139.708
56137
139.708
52220
139.708
47596
139.708
41847
139.708
37097
139.707
33458
139.707
30918
139.707
29513
139.707
28260
139.706
27922
139.706
27530
139.706
27385
139.706
26939
139.705
26918
139.705
26425
139.705
26087
139.705
26491
139.704
26449
139.704
26467
139.704
26145
139.704
26152
139.703
26381
139.703
26251
139.703
25853
139.703
25996
139.702
25920
139.702
25954
139.702
25970
139.702
26201
139.702
25880
139.701
26010
139.701
26215
139.701
26001
139.701
26176
139.7
26255
139.7
26291
139.7
26105
139.7
26259
139.699
26199
139.699
26394
139.699
25952
139.699
26244
139.698
26361
139.698
26300
139.698
26308
139.698
25931
139.697
26140
139.697
26375
139.697
26119
139.697
26309
139.696
26591
139.696
26418
139.696
26570
139.696
26617
139.695
26366
139.695
26773
139.695
26645
139.695
26660
139.694
26743
139.694
26385
139.694
26664
139.694
26222
139.693
26977
139.693
26860
139.693
26647
139.693
26566
139.692
26989
139.692
26694
139.692
26709
139.692
26654
139.692
26885
139.691
26751
139.691
27158
139.691
27068
139.691
27023
139.69
27081
139.69
27004
139.69
27019
139.69
27138
139.689
27028
139.689
27258
139.689
26949
139.689
27180
139.688
27277
139.688
27098
139.688
26965
139.688
27286
139.687
27078
139.687
27636
139.687
27355
139.687
27382
139.686
27662
139.686
27310
139.686
27608
139.686
27400
139.685
27497
139.685
27538
139.685
28041
139.685
27789
139.684
27689
139.684
27656
139.684
27694
139.684
27745
139.683
27715
139.683
27888
139.683
27411
139.683
27773
139.682
27778
139.682
27962
139.682
28012
139.682
27740
139.681
27817
139.681
27503
139.681
28033
139.681
28073
139.68
27836
139.68
28038
139.68
27959
139.68
28069
139.679
27820
139.679
28411
139.679
28112
139.679
28275
139.678
27744
139.678
28345
139.678
28355
139.678
28450
139.677
28391
139.677
28564
139.677
28521
139.677
28461
139.676
28652
139.676
28553
139.676
28866
139.676
28906
139.675
28924
139.675
28587
139.675
28800
139.675
28901
139.674
29175
139.674
29202
139.674
29558
139.674
29657
139.673
29929
139.673
29811
139.673
30000
139.673
29830
139.672
30141
139.672
30275
139.672
30264
139.672
30434
139.671
30780
139.671
30756
139.671
30564
139.67
30645
139.67
30496
139.67
30889
139.67
31002
139.669
30969
139.669
31014
139.669
31164
139.669
31368
139.668
31401
139.668
31121
139.668
31425
139.668
31249
139.667
31165
139.667
31598
139.667
31645
139.667
31147
139.666
31432
139.666
31572
139.666
31180
139.666
31546
139.665
31832
139.665
31617
139.665
31545
139.665
31559
139.664
31550
139.664
31157
139.664
31750
139.664
31451
139.663
31667
139.663
31813
139.663
31868
139.663
31637
139.662
32166
139.662
31777
139.662
31803
139.662
31726
139.661
32106
139.661
31964
139.661
32240
139.661
32146
139.66
32416
139.66
32329
139.66
32898
139.659
33098
139.659
33056
139.659
32783
139.659
33395
139.658
33590
139.658
33836
139.658
33720
139.658
34187
139.657
34722
139.657
34515
139.657
34854
139.657
34995
139.656
35084
139.656
35612
139.656
35678
139.656
35910
139.655
36054
139.655
36142
139.655
36818
139.655
36557
139.654
36776
139.654
37120
139.654
37295
139.654
37609
139.653
36994
139.653
37495
139.653
37429
139.652
37308
139.652
37175
139.652
37221
139.652
37032
139.651
37033
139.651
36962
139.651
36537
139.651
36562
139.65
36684
139.65
36175
139.65
35735
139.65
35577
139.649
35045
139.649
35361
139.649
34443
139.649
34609
139.648
33928
139.648
33859
139.648
33776
139.648
33266
139.647
32963
139.647
32757
139.647
32757
139.646
32005
139.646
31514
139.646
30843
139.646
30712
139.645
30255
139.645
29944
139.645
29307
139.645
28880
139.644
28550
139.644
28061
139.644
27675
139.644
27290
139.643
26839
139.643
26452
139.643
26486
139.643
25983
139.642
25614
139.642
25555
139.642
25229
139.641
24788
139.641
24833
139.641
24576
139.641
24906
139.64
24791
139.64
24570
139.64
24272
139.64
24084
139.639
23908
139.639
23901
139.639
23901
139.639
24203
139.638
23930
139.638
23807
139.638
23715
139.637
23830
139.637
23458
139.637
23632
139.637
23238
139.636
23584
139.636
23236
139.636
23236
139.636
22791
139.635
23070
139.635
22730
139.635
23005
139.635
22755
139.634
22472
139.634
22729
139.634
22403
139.633
22450
139.633
22218
139.633
22241
139.633
21841
139.632
21561
139.632
21019
139.632
20637
139.632
20735
139.631
20051
139.631
20237
139.631
19738
139.631
19411
139.63
19395
139.63
18977
139.63
18989
139.629
18764
139.629
18449
139.629
17923
139.629
18054
139.628
17445
139.628
17190
139.628
16957
139.628
17024
139.627
16692
139.627
16372
139.627
16438
139.626
16103
139.626
15903
139.626
15798
139.626
15409
139.625
15577
139.625
15326
139.625
15028
139.625
15034
139.624
15045
139.624
15160
139.624
14630
139.623
14751
139.623
14399
139.623
14651
139.623
14496
139.622
14270
139.622
14489
139.622
14411
139.622
14215
139.621
14254
139.621
13976
139.621
14248
139.621
14187
139.62
14050
139.62
13766
139.62
14028
139.619
13963
139.619
13951
139.619
13787
139.619
14022
139.618
13885
139.618
13734
139.618
13786
139.618
13697
139.617
14038
139.617
13974
139.617
13736
139.616
13925
139.616
13663
139.616
13947
139.616
13705
139.615
13700
139.615
13713
139.615
13510
139.614
13643
139.614
13785
139.614
13761
139.614
13829
139.613
13906
139.613
13718
139.613
13550
139.613
13770
139.612
13678
139.612
13943
139.612
13906
139.611
13845
139.611
13729
139.611
13598
139.611
13857
139.61
13609
139.61
13683
139.61
13940
139.61
13836
139.609
13957
139.609
13655
139.609
13957
139.608
13644
139.608
13932
139.608
13673
139.608
13790
139.607
13805
139.607
13788
139.607
13953
139.606
13708
139.606
13814
139.606
14005
139.606
13850
139.605
13779
139.605
13720
139.605
13954
139.605
13939
139.604
13916
139.604
13922
139.604
13826
139.603
14052
139.603
13827
139.603
13917
139.603
13933
139.602
14053
139.602
14166
139.602
13923
139.601
13856
139.601
13849
139.601
13946
139.601
13886
139.6
14261
139.6
14286
139.6
14316
139.6
13991
139.599
14071
139.599
14046
139.599
14259
139.598
14029
139.598
14148
139.598
13921
139.598
14023
139.597
14241
139.597
14107
139.597
14214
139.596
14127
139.596
14123
139.596
14165
139.596
14301
139.595
14171
139.595
14318
139.595
14332
139.594
14071
139.594
14403
139.594
14286
139.594
14114
139.593
14294
139.593
14217
139.593
14575
139.593
14460
139.592
14312
139.592
14297
139.592
14654
139.591
14441
139.591
14415
139.591
14385
139.591
14458
139.59
14433
139.59
14311
139.59
14568
139.589
14722
139.589
14328
139.589
14692
139.589
14303
139.588
14543
139.588
14476
139.588
14421
139.587
14427
139.587
14469
139.587
14715
139.587
14479
139.586
14763
139.586
14429
139.586
14662
139.585
14573
139.585
14645
139.585
14747
139.585
14550
139.584
14912
139.584
14582
139.584
14901
139.583
14651
139.583
14617
139.583
14788
139.583
14897
139.582
14753
139.582
14814
139.582
14937
139.581
14582
139.581
14794
139.581
14803
139.581
14798
139.58
14828
139.58
14669
139.58
14751
139.579
14930
139.579
14978
139.579
14922
139.579
14995
139.578
14931
139.578
14949
139.578
15000
139.577
14948
139.577
15032
139.577
15004
139.577
15019
139.576
15089
139.576
14982
139.576
15268
139.575
15174
139.575
15266
139.575
15114
139.575
15326
139.574
15297
139.574
14983
139.574
15396
139.573
15103
139.573
15200
139.573
15175
139.573
15559
139.572
15388
139.572
15346
139.572
15460
139.571
15408
139.571
15331
139.571
15585
139.571
15392
139.57
15429
139.57
15408
139.57
15342
139.569
15664
139.569
15664
139.569
15538
139.569
15643
139.568
15742
139.568
15370
139.568
15550
139.567
15618
139.567
15403
139.567
15440
139.566
15435
139.566
15457
139.566
15505
139.566
15192
139.565
15280
139.565
15382
139.565
15308
139.564
15410
139.564
15275
139.564
15399
139.564
15110
139.563
15178
139.563
15283
139.563
15030
139.562
15213
139.562
14959
139.562
15214
139.562
15004
139.561
15007
139.561
15240
139.561
15115
139.56
15062
139.56
15023
139.56
15085
139.559
15331
139.559
15149
139.559
15327
139.559
15106
139.558
15308
139.558
15433
139.558
15390
139.557
15377
139.557
15506
139.557
15522
139.557
15478
139.556
15587
139.556
15894
139.556
15715
139.555
15916
139.555
15876
139.555
15862
139.555
15862
139.554
16009
139.554
16062
139.554
16088
139.553
16229
139.553
16450
139.553
16238
139.552
16353
139.552
16479
139.552
16326
139.552
16543
139.551
16298
139.551
16467
139.551
16629
139.55
16505
139.55
16897
139.55
16709
139.549
16696
139.549
16890
139.549
16643
139.549
16726
139.548
16507
139.548
16866
139.548
16601
139.547
16720
139.547
16559
139.547
16789
139.547
16486
139.546
16342
139.546
16511
139.546
16404
139.545
16327
139.545
16210
139.545
16144
139.544
16225
139.544
16089
139.544
15888
139.544
15958
139.543
15601
139.543
15690
139.543
15419
139.542
15541
139.542
15185
139.542
15351
139.541
15073
139.541
15045
139.541
15017
139.541
15060
139.54
15001
139.54
15188
139.54
15019
139.539
15024
139.539
15058
139.539
15006
139.538
15018
139.538
15349
139.538
14912
139.538
15212
139.537
15172
139.537
15163
139.537
15328
139.536
15504
139.536
15603
139.536
15786
139.535
15636
139.535
15777
139.535
15899
139.535
15931
139.534
16064
139.534
16155
139.534
16281
139.533
16399
139.533
16483
139.533
16639
139.532
17028
139.532
16680
139.532
16976
139.532
17153
139.531
17263
139.531
17113
139.531
17288
139.53
17149
139.53
17478
139.53
17087
139.529
17448
139.529
17286
139.529
17236
139.529
17301
139.528
16873
139.528
16741
139.528
16635
139.527
16699
139.527
16267
139.527
16335
139.526
15993
139.526
16092
139.526
15626
139.526
15402
139.525
15130
139.525
15181
139.525
14994
139.524
14859
139.524
14635
139.524
14278
139.523
14159
139.523
14018
139.523
13839
139.522
13957
139.522
13880
139.522
13441
139.522
13625
139.521
13337
139.521
13217
139.521
13130
139.52
13030
139.52
13117
139.52
13015
139.519
13111
139.519
13099
139.519
12982
139.519
13202
139.518
12770
139.518
12674
139.518
12889
139.517
12766
139.517
12789
139.517
12928
139.516
12860
139.516
12971
139.516
12919
139.515
13014
139.515
12988
139.515
12911
139.515
13275
139.514
12906
139.514
13235
139.514
13114
139.513
13399
139.513
13293
139.513
13510
139.512
13308
139.512
13365
139.512
13189
139.511
13336
139.511
13278
139.511
13272
139.511
13285
139.51
13329
139.51
13047
139.51
13223
139.509
12914
139.509
13034
139.509
12976
139.508
12989
139.508
12742
139.508
12707
139.507
12831
139.507
12629
139.507
12630
139.507
12750
139.506
12598
139.506
12549
139.506
12474
139.505
12427
139.505
12245
139.505
12377
139.504
12137
139.504
11999
139.504
12080
139.503
12151
139.503
12134
139.503
12152
139.503
12202
139.502
12034
139.502
12065
139.502
12039
139.501
11829
139.501
12088
139.501
11675
139.5
11914
139.5
11542
139.5
11902
139.499
11755
139.499
11902
139.499
11710
139.498
11624
139.498
11588
139.498
11482
139.498
11691
139.497
11697
139.497
11555
139.497
11230
139.496
11705
139.496
11465
139.496
11478
139.495
11295
139.495
11292
139.495
11319
139.494
11518
139.494
11308
139.494
11395
139.493
11389
139.493
11249
139.493
11161
139.493
11477
139.492
11134
139.492
11287
139.492
11367
139.491
11364
139.491
11435
139.491
11484
139.49
11202
139.49
11202
139.49
11278
139.489
11363
139.489
11145
139.489
11148
139.488
11030
139.488
11248
139.488
11108
139.488
11432
139.487
11236
139.487
11063
139.487
11205
139.486
11235
139.486
11331
139.486
11137
139.485
11368
139.485
11110
139.485
11055
139.484
11110
139.484
11217
139.484
11137
139.483
11221
139.483
11448
139.483
11332
139.482
11300
139.482
11171
139.482
11307
139.482
11345
139.481
11248
139.481
11336
139.481
11346
139.48
11359
139.48
11129
139.48
11369
139.479
11336
139.479
11431
139.479
11398
139.478
11343
139.478
11449
139.478
11288
139.477
11272
139.477
11316
139.477
11270
139.476
11433
139.476
11413
139.476
11016
139.475
11404
139.475
11438
139.475
11382
139.475
11374
139.474
11332
139.474
11457
139.474
11399
139.473
11520
139.473
11262
139.473
11323
139.472
11415
139.472
11385
139.472
11509
139.471
11538
139.471
11422
139.471
11605
139.47
11463
139.47
11338
139.47
11301
139.469
11437
139.469
11445
139.469
11477
139.468
11315
139.468
11418
139.468
11334
139.467
11725
139.467
11544
139.467
11640
139.467
11565
139.466
11291
139.466
11345
139.466
11609
139.465
11600
139.465
11500
139.465
11752
139.464
11588
139.464
11557
139.464
11688
139.463
11539
139.463
11652
139.463
11475
139.462
11772
139.462
11619
139.462
11647
139.461
11609
139.461
11672
139.461
11647
139.46
11612
139.46
11727
139.46
11824
139.459
11686
139.459
11699
139.459
11793
139.458
11701
139.458
11783
139.458
11829
139.457
11849
139.457
11631
139.457
11739
139.457
11779
139.456
11887
139.456
11730
139.456
11883
139.455
11858
139.455
11793
139.455
11697
139.454
11634
139.454
11797
139.454
11787
139.453
11771
139.453
11770
139.453
11814
139.452
11800
139.452
11875
139.452
11771
139.451
11864
139.451
11708
139.451
11619
139.45
11708
139.45
11582
139.45
12009
139.449
11752
139.449
12076
139.449
11898
139.448
11803
139.448
11815
139.448
11897
139.447
11862
139.447
11926
139.447
11980
139.446
11734
139.446
12031
139.446
11623
139.445
11822
139.445
11767
139.445
11879
139.444
11785
139.444
12017
139.444
11958
139.443
11928
139.443
11965
139.443
11878
139.443
11945
139.442
11984
139.442
11993
139.442
11923
139.441
11896
139.441
11920
139.441
11902
139.44
11979
139.44
11921
139.44
11996
139.439
11871
139.439
12037
139.439
12170
139.438
11946
139.438
11970
139.438
11998
139.437
12049
139.437
12296
139.437
12180
139.436
12378
139.436
12035
139.436
12166
139.435
12226
139.435
12236
139.435
12068
139.434
12185
139.434
12253
139.434
12370
139.433
12421
139.433
12391
139.433
12095
139.432
12344
139.432
12245
139.432
12345
139.431
12298
139.431
12221
139.431
12141
139.43
12340
139.43
12422
139.43
12449
139.429
12309
139.429
12225
139.429
12329
139.428
12416
139.428
12384
139.428
12462
139.427
12454
139.427
12364
139.427
12437
139.426
12374
139.426
12286
139.426
12496
139.425
12372
139.425
12167
139.425
12341
139.424
12459
139.424
12456
139.424
12334
139.423
12365
139.423
12469
139.423
12464
139.422
12435
139.422
12348
139.422
12465
139.421
12418
139.421
12294
139.421
12539
139.42
12153
139.42
12637
139.42
12565
139.419
12604
139.419
12488
139.419
12728
139.418
12657
139.418
12455
139.418
12705
139.417
12741
139.417
12469
139.417
12767
139.416
12471
139.416
12676
139.416
12584
139.415
12533
139.415
12669
139.415
12510
139.414
12768
139.414
12689
139.414
12692
139.413
12235
139.413
12434
139.413
12506
139.412
12782
139.412
12633
139.412
12814
139.411
12688
139.411
12782
139.411
12619
139.41
12689
139.41
12598
139.41
12667
139.409
12657
139.409
12460
139.409
12696
139.408
12625
139.408
12699
139.408
12650
139.407
12850
139.407
12806
139.407
12808
139.406
12794
139.406
12671
139.406
12637
139.405
12771
139.405
12666
139.405
12587
139.404
12644
139.404
12665
139.404
12943
139.403
12538
139.403
12647
139.403
12723
139.402
12813
139.402
12665
139.401
12989
139.401
12839
139.401
12844
139.4
12867
139.4
12694
139.4
12842
139.399
12758
139.399
12847
139.399
12700
139.398
12743
139.398
12717
139.398
13072
139.397
12747
139.397
12926
139.397
12948
139.396
12959
139.396
12631
139.396
12947
139.395
12882
139.395
12781
139.395
13064
139.394
12835
139.394
12640
139.394
12550
139.393
12771
139.393
12731
139.393
12922
139.392
12623
139.392
13024
139.392
12720
139.391
12883
139.391
12973
139.391
12915
139.39
12996
139.39
12847
139.39
13080
139.389
12940
139.389
12834
139.389
12957
139.388
13043
139.388
12933
139.387
13127
139.387
12982
139.387
13069
139.386
13198
139.386
13045
139.386
13033
139.385
13200
139.385
13350
139.385
13268
139.384
13091
139.384
13167
139.384
13178
139.383
13176
139.383
13270
139.383
13153
139.382
13196
139.382
13178
139.382
13014
139.381
13233
139.381
13201
139.381
13005
139.38
13028
139.38
13052
139.38
12945
139.379
13007
139.379
13084
139.379
13068
139.378
13284
139.378
13178
139.378
13191
139.377
13159
139.377
13206
139.376
13013
139.376
13086
139.376
13052
139.375
13033
139.375
13187
139.375
13102
139.374
13375
139.374
12984
139.374
13279
139.373
13160
139.373
13279
139.373
13238
139.372
13210
139.372
13541
139.372
13464
139.371
13287
139.371
13348
139.371
13334
139.37
13357
139.37
13184
139.37
13363
139.369
13078
139.369
13157
139.368
13286
139.368
12992
139.368
13173
139.367
12891
139.367
13143
139.367
12943
139.366
12950
139.366
12908
139.366
12874
139.365
12796
139.365
12781
139.365
12677
139.364
12896
139.364
12633
139.364
12845
139.363
12931
139.363
12783
139.363
12728
139.362
12674
139.362
12758
139.362
12553
139.361
12486
139.361
12516
139.36
12341
139.36
12354
139.36
12295
139.359
12194
139.359
12396
139.359
12299
139.358
12156
139.358
12164
139.358
12028
139.357
12013
139.357
11964
139.357
12023
139.356
11849
139.356
11768
139.356
11990
139.355
11812
139.355
11661
139.354
11547
139.354
11632
139.354
11360
139.353
11663
139.353
11627
139.353
11428
139.352
11695
139.352
11434
139.352
11615
139.351
11421
139.351
11561
139.351
11556
139.35
11461
139.35
11551
139.35
11369
139.349
11496
139.349
11340
139.349
11323
139.348
11619
139.348
11411
139.347
11300
139.347
11551
139.347
11415
139.346
11647
139.346
11379
139.346
11524
139.345
11500
139.345
11512
139.345
11383
139.344
11332
139.344
11264
139.344
11530
139.343
11414
139.343
11524
139.342
11440
139.342
11481
139.342
11496
139.341
11628
139.341
11559
139.341
11554
139.34
11316
139.34
11576
139.34
11489
139.339
11660
139.339
11291
139.339
11489
139.338
11461
139.338
11569
139.338
11441
139.337
11379
139.337
11426
139.336
11483
139.336
11460
139.336
11595
139.335
11576
139.335
11674
139.335
11372
139.334
11494
139.334
11405
139.334
11587
139.333
11620
139.333
11550
139.333
11603
139.332
11690
139.332
11759
139.331
11651
139.331
11616
139.331
11564
139.33
11723
139.33
11564
139.33
11573
139.329
11480
139.329
11720
139.329
11592
139.328
11603
139.328
11368
139.327
11704
139.327
11621
139.327
11626
139.326
11517
139.326
11572
139.326
11566
139.325
11514
139.325
11582
139.325
11377
139.324
11435
139.324
11240
139.324
11315
139.323
11199
139.323
11342
139.322
11200
139.322
11120
139.322
11275
139.321
11165
139.321
11156
139.321
10904
139.32
10947
139.32
10802
139.32
10832
139.319
10845
139.319
11029
139.319
10900
139.318
10744
139.318
10665
139.317
10729
139.317
10677
139.317
10606
139.316
10801
139.316
10652
139.316
10553
139.315
10528
139.315
10445
139.315
10494
139.314
10544
139.314
10343
139.313
10520
139.313
10424
139.313
10399
139.312
10260
139.312
10431
139.312
10368
139.311
10218
139.311
10355
139.311
10176
139.31
10313
139.31
10259
139.309
10253
139.309
10432
139.309
10235
139.308
10287
139.308
10301
139.308
10433
139.307
10422
139.307
10503
139.307
10500
139.306
10570
139.306
10511
139.305
10680
139.305
10579
139.305
10560
139.304
10470
139.304
10589
139.304
10574
139.303
10551
139.303
10648
139.303
10640
139.302
10595
139.302
10699
139.301
10662
139.301
10666
139.301
10992
139.3
10865
139.3
11019
139.3
11021
139.299
11197
139.299
11479
139.299
11488
139.298
11188
139.298
11371
139.297
11529
139.297
11453
139.297
11218
139.296
11323
139.296
11222
139.296
10916
139.295
10638
139.295
10357
139.294
10506
139.294
10427
139.294
10431
139.293
10371
139.293
10254
139.293
10192
139.292
9985
139.292
9678
139.292
9818
139.291
9503
139.291
9546
139.29
9346
139.29
9269
139.29
9022
139.289
9076
139.289
8996
139.289
9085
139.288
9023
139.288
9151
139.287
8983
139.287
9167
139.287
9139
139.286
9020
139.286
9444
139.286
9187
139.285
9471
139.285
9362
139.285
9747
139.284
9689
139.284
9693
139.283
9504
139.283
9503
139.283
9620
139.282
9821
139.282
9648
139.282
9756
139.281
9819
139.281
10251
139.28
10387
139.28
11277
139.28
12185
139.279
13898
139.279
16227
139.279
19899
139.278
24352
139.278
29776
139.278
35551
139.277
39457
139.277
40076
139.276
37361
139.276
31478
139.276
24570
139.275
17916
139.275
13863
139.275
11204
139.274
9817
139.274
9176
139.273
8898
139.273
8742
139.273
8572
139.272
8608
139.272
8428
139.272
8334
139.271
8171
139.271
8206
139.27
8064
139.27
8315
139.27
8108
139.269
8125
139.269
7987
139.269
8294
139.268
7821
139.268
8161
139.267
8155
139.267
8028
139.267
8177
139.266
8025
139.266
8044
139.266
7966
139.265
8028
139.265
8113
139.264
8103
139.264
7998
139.264
8101
139.263
8124
139.263
8010
139.263
8067
139.262
7887
139.262
8008
139.261
8144
139.261
7896
139.261
7789
139.26
8051
139.26
8090
139.26
8265
139.259
8016
139.259
7981
139.258
8037
139.258
8046
139.258
7931
139.257
8083
139.257
7937
139.257
8148
139.256
8072
139.256
8006
139.255
8052
139.255
8062
139.255
7951
139.254
8001
139.254
8042
139.254
8082
139.253
8045
139.253
8077
139.252
8284
139.252
8198
139.252
8060
139.251
8040
139.251
8057
139.251
8073
139.25
8004
139.25
8175
139.249
8074
139.249
7959
139.249
8198
139.248
8088
139.248
8150
139.248
8075
139.247
7993
139.247
8091
139.246
8001
139.246
8027
139.246
8183
139.245
8094
139.245
8172
139.244
8241
139.244
8378
139.244
8218
139.243
8202
139.243
8078
139.243
8150
139.242
8116
139.242
8145
139.241
8071
139.241
8041
139.241
8154
139.24
8166
139.24
8075
139.24
8195
139.239
8345
139.239
8166
139.238
8193
139.238
8374
139.238
8268
139.237
8214
139.237
8296
139.237
8403
139.236
8329
139.236
8257
139.235
8353
139.235
8152
139.235
8418
139.234
8395
139.234
8133
139.233
8389
139.233
8404
139.233
8322
139.232
8368
139.232
8408
139.232
8364
139.231
8414
139.231
8378
139.23
8553
139.23
8372
139.23
8419
139.229
8316
139.229
8427
139.228
8375
139.228
8395
139.228
8453
139.227
8331
139.227
8357
139.227
8547
139.226
8388
139.226
8412
139.225
8470
139.225
8493
139.225
8326
139.224
8373
139.224
8393
139.224
8547
139.223
8654
139.223
8631
139.222
8537
139.222
8431
139.222
8523
139.221
8412
139.221
8403
139.22
8426
139.22
8445
139.22
8513
139.219
8547
139.219
8508
139.219
8378
139.218
8616
139.218
8209
139.217
8205
139.217
8472
139.217
8466
139.216
8362
139.216
8614
139.215
8552
139.215
8530
139.215
8516
139.214
8575
139.214
8525
139.213
8517
139.213
8427
139.213
8664
139.212
8306
139.212
8423
139.212
8484
139.211
8511
139.211
8449
139.21
8677
139.21
8454
139.21
8442
139.209
8570
139.209
8523
139.208
8476
139.208
8478
139.208
8519
139.207
8635
139.207
8551
139.207
8789
139.206
8603
139.206
8711
139.205
8554
139.205
8591
139.205
8239
139.204
8515
139.204
8569
139.203
8672
139.203
8454
139.203
8663
139.202
8476
139.202
8703
139.201
8516
139.201
8643
139.201
8454
139.2
8510
139.2
8740
139.2
8571
139.199
8730
139.199
8571
139.198
8674
139.198
8608
139.198
8712
139.197
8930
139.197
8927
139.196
8850
139.196
8803
139.196
8760
139.195
8633
139.195
8790
139.194
8920
139.194
8748
139.194
8866
139.193
8724
139.193
8945
139.192
8934
139.192
8983
139.192
9014
139.191
9012
139.191
9001
139.191
8834
139.19
9162
139.19
9139
139.189
9019
139.189
9203
139.189
8884
139.188
9166
139.188
9004
139.187
9258
139.187
9048
139.187
9041
139.186
9052
139.186
9201
139.185
9032
139.185
9198
139.185
9088
139.184
9330
139.184
9241
139.183
9138
139.183
9133
139.183
9323
139.182
9210
139.182
9222
139.182
9258
139.181
9137
139.181
9176
139.18
9414
139.18
9285
139.18
9403
139.179
9377
139.179
9214
139.178
9412
139.178
9287
139.178
9317
139.177
9266
139.177
9251
139.176
9296
139.176
9359
139.176
9270
139.175
9382
139.175
9135
139.174
9364
139.174
9335
139.174
9465
139.173
9347
139.173
9282
139.172
9266
139.172
9271
139.172
9112
139.171
9233
139.171
9033
139.17
9194
139.17
9274
139.17
9210
139.169
9191
139.169
9336
139.168
9327
139.168
9475
139.168
9303
139.167
9467
139.167
9604
139.166
9240
139.166
9374
139.166
9399
139.165
9412
139.165
9372
139.164
9296
139.164
9329
139.164
9395
139.163
9396
139.163
9221
139.162
9579
139.162
9405
139.162
9448
139.161
9263
139.161
9345
139.161
9284
139.16
9414
139.16
9237
139.159
9223
139.159
9117
139.159
9118
139.158
8984
139.158
9080
139.157
9024
139.157
8959
139.157
8986
139.156
9042
139.156
8945
139.155
8802
139.155
8739
139.155
8990
139.154
8765
139.154
8946
139.153
8648
139.153
8844
139.153
8796
139.152
8772
139.152
8536
139.151
8672
139.151
8587
139.151
8651
139.15
8654
139.15
8711
139.149
8569
139.149
8737
139.149
8503
139.148
8680
139.148
8685
139.147
8496
139.147
8419
139.147
8562
139.146
8335
139.146
8359
139.145
8355
139.145
8210
139.144
8319
139.144
8379
139.144
8354
139.143
8344
139.143
8227
139.142
8496
139.142
8206
139.142
8268
139.141
8351
139.141
8456
139.14
8381
139.14
8397
139.14
8316
139.139
8387
139.139
8524
139.138
8442
139.138
8373
139.138
8444
139.137
8358
139.137
8161
139.136
8150
139.136
8320
139.136
8231
139.135
8350
139.135
8530
139.134
8278
139.134
8413
139.134
8470
139.133
8363
139.133
8420
139.132
8232
139.132
8299
139.132
8347
139.131
8355
139.131
8295
139.13
8388
139.13
8520
139.13
8584
139.129
8335
139.129
8507
139.128
8379
139.128
8316
139.128
8439
139.127
8363
139.127
8411
139.126
8478
139.126
8206
139.126
8339
139.125
8307
139.125
8368
139.124
8485
139.124
8317
139.123
8422
139.123
8341
139.123
8442
139.122
8349
139.122
8178
139.121
8358
139.121
8545
139.121
8260
139.12
8289
139.12
8311
139.119
8389
139.119
8362
139.119
8257
139.118
8197
139.118
8225
139.117
8202
139.117
8200
139.117
8215
139.116
8127
139.116
8288
139.115
8071
139.115
8228
139.115
8231
139.114
8082
139.114
8250
139.113
7979
139.113
8189
139.112
7975
139.112
8232
139.112
8069
139.111
8217
139.111
8100
139.11
8175
139.11
7891
139.11
8186
139.109
7989
139.109
8129
139.108
8034
139.108
8021
139.108
7975
139.107
8029
139.107
8002
139.106
8032
139.106
7949
139.105
7987
139.105
7803
139.105
7939
139.104
7770
139.104
7894
139.103
7859
139.103
7893
139.103
7857
139.102
7983
139.102
7872
139.101
7891
139.101
7835
139.101
7897
139.1
7883
139.1
7859
139.099
7990
139.099
7890
139.099
7889
139.098
7892
139.098
7957
139.097
7810
139.097
7773
139.096
7786
139.096
7735
139.096
7789
139.095
7759
139.095
7921
139.094
7783
139.094
7854
139.094
7809
139.093
7889
139.093
7854
139.092
7614
139.092
7804
139.091
7918
139.091
7772
139.091
7931
139.09
7953
139.09
7847
139.089
7897
139.089
7821
139.089
7765
139.088
7828
139.088
7815
139.087
7817
139.087
7845
139.087
7833
139.086
7695
139.086
7805
139.085
7841
139.085
7909
139.084
7738
139.084
7626
139.084
7920
139.083
7847
139.083
7774
139.082
7796
139.082
7920
139.082
7938
139.081
7897
139.081
7872
139.08
7783
139.08
7959
139.079
8014
139.079
7774
139.079
7933
139.078
7809
139.078
7828
139.077
7913
139.077
8002
139.077
7981
139.076
7934
139.076
7962
139.075
8021
139.075
7873
139.074
7938
139.074
8007
139.074
7783
139.073
7947
139.073
7857
139.072
7892
139.072
8003
139.072
7878
139.071
8092
139.071
7955
139.07
8051
139.07
8085
139.069
8066
139.069
8056
139.069
8075
139.068
8096
139.068
7993
139.067
7970
139.067
7938
139.067
7926
139.066
8001
139.066
8196
139.065
8028
139.065
8050
139.064
8005
139.064
8126
139.064
8013
139.063
8140
139.063
7976
139.062
8003
139.062
8210
139.061
8003
139.061
8209
139.061
7996
139.06
8172
139.06
8132
139.059
8012
139.059
8251
139.059
8067
139.058
7986
139.058
8024
139.057
8157
139.057
8072
139.056
8138
139.056
8139
139.056
8132
139.055
8373
139.055
8112
139.054
8378
139.054
8213
139.053
8275
139.053
8097
139.053
8261
139.052
8227
139.052
8091
139.051
8316
139.051
8191
139.051
8284
139.05
8365
139.05
8279
139.049
8455
139.049
8138
139.048
8511
139.048
8343
139.048
8217
139.047
8311
139.047
8352
139.046
8085
139.046
8312
139.045
8285
139.045
8352
139.045
8274
139.044
8281
139.044
8305
139.043
8297
139.043
8181
139.042
8271
139.042
8179
139.042
8439
139.041
8413
139.041
8330
139.04
8363
139.04
8380
139.04
8233
139.039
8371
139.039
8338
139.038
8359
139.038
8355
139.037
8315
139.037
8521
139.037
8471
139.036
8513
139.036
8406
139.035
8393
139.035
8470
139.034
8302
139.034
8324
139.034
8327
139.033
8495
139.033
8477
139.032
8518
139.032
8459
139.031
8384
139.031
8201
139.031
8387
139.03
8236
139.03
8389
139.029
8323
139.029
8471
139.028
8449
139.028
8370
139.028
8284
139.027
8307
139.027
8227
139.026
8391
139.026
8226
139.025
8323
139.025
8295
139.025
8247
139.024
8230
139.024
8186
139.023
8208
139.023
8191
139.022
8364
139.022
8231
139.022
8430
139.021
8127
139.021
8324
139.02
8287
139.02
8224
139.019
8260
139.019
8485
139.019
8419
139.018
8224
139.018
8313
139.017
8377
139.017
8429
139.016
8318
139.016
8360
139.016
8336
139.015
8415
139.015
8229
139.014
8603
139.014
8208
139.013
8233
139.013
8264
139.013
8330
139.012
8517
139.012
8395
139.011
8219
139.011
8362
139.01
8420
139.01
8372
139.01
8276
139.009
8424
139.009
8467
139.008
8401
139.008
8425
139.007
8533
139.007
8557
139.007
8515
139.006
8387
139.006
8468
139.005
8473
139.005
8503
139.004
8305
139.004
8519
139.004
8378
139.003
8285
139.003
8523
139.002
8504
139.002
8526
139.001
8445
139.001
8355
139.001
8446
139
8459
139
8272
138.999
8829
138.999
8323
138.998
8541
138.998
8517
138.998
8564
138.997
8492
138.997
8639
138.996
8646
138.996
8541
138.995
8529
138.995
8591
138.994
8531
138.994
8575
138.994
8645
138.993
8613
138.993
8502
138.992
8569
138.992
8844
138.991
8507
138.991
8782
138.991
8667
138.99
8613
138.99
8669
138.989
8806
138.989
8591
138.988
8809
138.988
8715
138.988
8720
138.987
8748
138.987
8841
138.986
8652
138.986
8736
138.985
8743
138.985
8751
138.984
8664
138.984
8766
138.984
8720
138.983
8740
138.983
8742
138.982
8825
138.982
8867
138.981
8856
138.981
8786
138.981
8734
138.98
8852
138.98
8760
138.979
8784
138.979
8794
138.978
8623
138.978
8823
138.978
8689
138.977
8931
138.977
8897
138.976
8671
138.976
8687
138.975
8840
138.975
8557
138.974
8821
138.974
8703
138.974
8878
138.973
8808
138.973
8818
138.972
8759
138.972
8712
138.971
8802
138.971
8864
138.971
8780
138.97
8840
138.97
8884
138.969
8706
138.969
8581
138.968
8724
138.968
8676
138.967
8620
138.967
8807
138.967
8729
138.966
8949
138.966
9008
138.965
8826
138.965
8796
138.964
8660
138.964
8710
138.963
8741
138.963
8928
138.963
8955
138.962
8809
138.962
8820
138.961
8898
138.961
8758
138.96
9043
138.96
8913
138.96
9022
138.959
9034
138.959
8982
138.958
8971
138.958
9070
138.957
9068
138.957
8955
138.956
9026
138.956
8914
138.956
8859
138.955
8995
138.955
8946
138.954
8949
138.954
9120
138.953
8964
138.953
8808
138.952
9087
138.952
8948
138.952
9018
138.951
8865
138.951
9019
138.95
8925
138.95
8957
138.949
8875
138.949
8825
138.948
9002
138.948
8733
138.948
8994
138.947
8809
138.947
8848
138.946
8977
138.946
9033
138.945
8951
138.945
8929
138.944
8762
138.944
8940
138.944
8903
138.943
8901
138.943
8962
138.942
8915
138.942
8976
138.941
8900
138.941
8874
138.94
8914
138.94
8830
138.94
8970
138.939
8841
138.939
9097
138.938
8969
138.938
8991
138.937
8959
138.937
8822
138.936
8940
138.936
8785
138.936
8951
138.935
8833
138.935
9250
138.934
9119
138.934
9033
138.933
9235
138.933
9072
138.932
9005
138.932
8990
138.932
8956
138.931
9127
138.931
9072
138.93
9077
138.93
9033
138.929
9052
138.929
9157
138.928
9336
138.928
9346
138.928
9096
138.927
9301
138.927
9207
138.926
9270
138.926
9157
138.925
9445
138.925
9347
138.924
9373
138.924
9281
138.924
9216
138.923
9344
138.923
9297
138.922
9304
138.922
9301
138.921
9329
138.921
9233
138.92
9383
138.92
9225
138.92
9465
138.919
9354
138.919
9600
138.918
9259
138.918
9246
138.917
9423
138.917
9253
138.916
9373
138.916
9224
138.915
9415
138.915
9263
138.915
9313
138.914
9377
138.914
9171
138.913
9340
138.913
9250
138.912
9156
138.912
9255
138.911
9433
138.911
9303
138.911
9461
138.91
9390
138.91
9439
138.909
9440
138.909
9529
138.908
9452
138.908
9548
138.907
9561
138.907
9479
138.906
9615
138.906
9484
138.906
9747
138.905
9702
138.905
9736
138.904
9801
138.904
9676
138.903
9595
138.903
9550
138.902
9634
138.902
9657
138.902
9539
138.901
9489
138.901
9485
138.9
9475
138.9
9654
138.899
9347
138.899
9437
138.898
9340
138.898
9166
138.897
9387
138.897
9308
138.897
9535
138.896
9352
138.896
9673
138.895
9496
138.895
9655
138.894
9692
138.894
9533
138.893
9590
138.893
9554
138.892
9393
138.892
9611
138.892
9695
138.891
9615
138.891
9735
138.89
9813
138.89
9704
138.889
9808
138.889
9823
138.888
9864
138.888
9668
138.887
9750
138.887
9601
138.887
9742
138.886
9384
138.886
9640
138.885
9527
138.885
9675
138.884
9667
138.884
9810
138.883
9870
138.883
9735
138.882
9863
138.882
10140
138.882
9967
138.881
10116
138.881
10045
138.88
10070
138.88
9983
138.879
10107
138.879
10060
138.878
9808
138.878
10060
138.877
9672
138.877
9810
138.877
9710
138.876
9641
138.876
9406
138.875
9308
138.875
9380
138.874
9317
138.874
9167
138.873
9206
138.873
9092
138.872
9102
138.872
9109
138.872
9082
138.871
9143
138.871
9069
138.87
9112
138.87
9069
138.869
9063
138.869
9016
138.868
8949
138.868
9194
138.867
9159
138.867
9015
138.866
9082
138.866
8755
138.866
8855
138.865
8957
138.865
8774
138.864
8811
138.864
8824
138.863
8968
138.863
8857
138.862
8865
138.862
8885
138.861
8903
138.861
8987
138.861
8815
138.86
8754
138.86
8846
138.859
8926
138.859
8981
138.858
8935
138.858
9058
138.857
9011
138.857
9020
138.856
8922
138.856
8879
138.855
8977
138.855
8962
138.855
8970
138.854
9029
138.854
9166
138.853
9102
138.853
9087
138.852
9120
138.852
9194
138.851
9321
138.851
9215
138.85
9348
138.85
9388
138.849
9414
138.849
9365
138.849
9406
138.848
9492
138.848
9429
138.847
9695
138.847
9719
138.846
9572
138.846
9468
138.845
9475
138.845
9579
138.844
9629
138.844
9548
138.843
9454
138.843
9435
138.843
9268
138.842
9409
138.842
9402
138.841
9361
138.841
9171
138.84
9210
138.84
9171
138.839
9130
138.839
8968
138.838
9017
138.838
8928
138.837
8878
138.837
8717
138.837
8753
138.836
8859
138.836
8835
138.835
8961
138.835
8915
138.834
9084
138.834
9042
138.833
8825
138.833
8940
138.832
8921
138.832
9091
138.831
8997
138.831
9098
138.83
8992
138.83
9112
138.83
9054
138.829
9109
138.829
8967
138.828
9116
138.828
9005
138.827
8993
138.827
9012
138.826
8937
138.826
9048
138.825
8931
138.825
8930
138.824
8810
138.824
9062
138.823
8790
138.823
8948
138.823
8854
138.822
9095
138.822
8886
138.821
9085
138.821
9067
138.82
9141
138.82
9180
138.819
9099
138.819
9153
138.818
8994
138.818
9213
138.817
9172
138.817
9164
138.816
9391
138.816
9203
138.816
9234
138.815
9147
138.815
9140
138.814
9374
138.814
9129
138.813
8944
138.813
9077
138.812
9091
138.812
8956
138.811
8946
138.811
9131
138.81
8968
138.81
9119
138.809
8940
138.809
9015
138.809
8873
138.808
9065
138.808
9019
138.807
9074
138.807
9156
138.806
8925
138.806
8958
138.805
9026
138.805
8988
138.804
9019
138.804
8932
138.803
8978
138.803
9003
138.802
8875
138.802
8798
138.801
8959
138.801
8803
138.801
8829
138.8
8839
138.8
8833
138.799
8950
138.799
8812
138.798
8941
138.798
8870
138.797
8841
138.797
9027
138.796
8746
138.796
8760
138.795
8872
138.795
8845
138.794
8871
138.794
8747
138.793
8678
138.793
8900
138.793
8859
138.792
8760
138.792
8800
138.791
8723
138.791
8686
138.79
8752
138.79
8750
138.789
8712
138.789
8973
138.788
8759
138.788
8816
138.787
8945
138.787
8976
138.786
9053
138.786
9075
138.785
9174
138.785
9328
138.784
9223
138.784
9142
138.784
9062
138.783
9275
138.783
8982
138.782
9181
138.782
9019
138.781
9173
138.781
9204
138.78
9083
138.78
9020
138.779
8921
138.779
8985
138.778
8849
138.778
8954
138.777
8617
138.777
8680
138.776
8529
138.776
8554
138.775
8446
138.775
8629
138.775
8677
138.774
8536
138.774
8546
138.773
8775
138.773
8600
138.772
8638
138.772
8600
138.771
8512
138.771
8558
138.77
8676
138.77
8719
138.769
8811
138.769
8801
138.768
8861
138.768
8707
138.767
8665
138.767
8767
138.766
8927
138.766
8801
138.765
8909
138.765
8656
138.765
8907
138.764
8756
138.764
8844
138.763
8794
138.763
8810
138.762
8710
138.762
8516
138.761
8681
138.761
8380
138.76
8616
138.76
8504
138.759
8738
138.759
8683
138.758
8878
138.758
8811
138.757
8830
138.757
8781
138.756
8749
138.756
9049
138.755
9128
138.755
9077
138.755
9078
138.754
9368
138.754
9506
138.753
9933
138.753
10020
138.752
10533
138.752
10745
138.751
10787
138.751
11104
138.75
11153
138.75
11331
138.749
11157
138.749
10819
138.748
10661
138.748
10117
138.747
9765
138.747
9678
138.746
9184
138.746
9385
138.745
8821
138.745
8897
138.744
8859
138.744
8891
138.743
8813
138.743
8722
138.743
8780
138.742
8917
138.742
8755
138.741
8871
138.741
8758
138.74
9186
138.74
8939
138.739
9054
138.739
9110
138.738
9150
138.738
9121
138.737
9352
138.737
9402
138.736
9531
138.736
9246
138.735
9323
138.735
9147
138.734
9070
138.734
8898
138.733
9008
138.733
8663
138.732
8706
138.732
8767
138.731
8502
138.731
8700
138.73
8610
138.73
8460
138.73
8711
138.729
8831
138.729
8962
138.728
8871
138.728
9203
138.727
9276
138.727
9437
138.726
9887
138.726
10310
138.725
10467
138.725
10637
138.724
11307
138.724
11486
138.723
11510
138.723
11326
138.722
10433
138.722
9734
138.721
8969
138.721
8251
138.72
7898
138.72
7537
138.719
7258
138.719
7123
138.718
6964
138.718
6833
138.717
6928
138.717
6801
138.716
6762
138.716
6772
138.715
6700
138.715
6647
138.714
6768
138.714
6779
138.714
6618
138.713
6680
138.713
6672
138.712
6679
138.712
6533
138.711
6684
138.711
6672
138.71
6745
138.71
6753
138.709
6620
138.709
6658
138.708
6733
138.708
6752
138.707
6647
138.707
6588
138.706
6586
138.706
6576
138.705
6734
138.705
6675
138.704
6697
138.704
6582
138.703
6595
138.703
6728
138.702
6664
138.702
6695
138.701
6575
138.701
6770
138.7
6815
138.7
6717
138.699
6682
138.699
6714
138.698
6560
138.698
6736
138.697
6670
138.697
6724
138.696
6683
138.696
6755
138.695
6650
138.695
6730
138.695
6712
138.694
6632
138.694
6753
138.693
6691
138.693
6682
138.692
6650
138.692
6645
138.691
6834
138.691
6736
138.69
6625
138.69
6756
138.689
6811
138.689
6787
138.688
6726
138.688
6739
138.687
6812
138.687
6826
138.686
6791
138.686
6806
138.685
6922
138.685
6902
138.684
6980
138.684
6801
138.683
6835
138.683
7080
138.682
6939
138.682
7080
138.681
7089
138.681
6993
138.68
7207
138.68
7084
138.679
7243
138.679
6983
138.678
7171
138.678
7063
138.677
7175
138.677
7238
138.676
7368
138.676
7216
138.675
7244
138.675
7195
138.674
7000
138.674
7013
138.673
7097
138.673
7053
138.672
6922
138.672
6930
138.671
7117
138.671
7054
138.67
7114
138.67
6984
138.669
6857
138.669
6974
138.668
6989
138.668
6945
138.667
7043
138.667
6941
138.667
7001
138.666
7037
138.666
7138
138.665
7006
138.665
7067
138.664
7025
138.664
7147
138.663
7116
138.663
7076
138.662
7043
138.662
7235
138.661
7246
138.661
7146
138.66
7253
138.66
7234
138.659
7218
138.659
7330
138.658
7272
138.658
7350
138.657
7239
138.657
7217
138.656
7528
138.656
7440
138.655
7445
138.655
7446
138.654
7651
138.654
7549
138.653
7530
138.653
7389
138.652
7459
138.652
7529
138.651
7643
138.651
7529
138.65
7391
138.65
7401
138.649
7339
138.649
7420
138.648
7363
138.648
7308
138.647
7187
138.647
7501
138.646
7126
138.646
7353
138.645
7302
138.645
7238
138.644
7310
138.644
7254
138.643
7244
138.643
7315
138.642
7133
138.642
7225
138.641
7260
138.641
7300
138.64
7212
138.64
7250
138.639
7191
138.639
7306
138.638
7423
138.638
7188
138.637
7233
138.637
7200
138.636
7411
138.636
7353
138.635
7234
138.635
7301
138.634
7376
138.634
7380
138.633
7401
138.633
7318
138.632
7374
138.632
7355
138.631
7376
138.631
7266
138.63
7359
138.63
7450
138.629
7540
138.629
7348
138.628
7483
138.628
7413
138.627
7537
138.627
7664
138.626
7627
138.626
7696
138.625
7606
138.625
7573
138.624
7734
138.624
7669
138.623
7812
138.623
7726
138.622
7715
138.622
7818
138.621
7791
138.621
7697
138.62
7707
138.62
7624
138.619
7807
138.619
7800
138.618
7590
138.618
7859
138.617
7807
138.617
7680
138.616
7725
138.616
7810
138.615
7629
138.615
7788
138.614
7829
138.614
7878
138.613
7834
138.613
7902
138.612
8055
138.612
7983
138.611
8205
138.611
8160
138.61
8270
138.61
8327
138.609
8432
138.609
8505
138.608
8502
138.608
8518
138.607
8427
138.607
8683
138.606
8663
138.606
8652
138.605
8561
138.605
8654
138.604
8768
138.604
8655
138.603
8727
138.603
8626
138.602
8529
138.602
8728
138.601
8684
138.601
8848
138.6
8741
138.6
9075
138.599
9043
138.599
9248
138.598
9272
138.598
9411
138.597
9368
138.597
9337
138.596
9636
138.596
9632
138.595
9499
138.595
9566
138.594
9533
138.594
9738
138.593
9228
138.593
9182
138.592
8914
138.592
8712
138.591
8445
138.591
7974
138.59
7702
138.589
7404
138.589
7131
138.588
6769
138.588
6802
138.587
6880
138.587
6583
138.586
6531
138.586
6509
138.585
6650
138.585
6687
138.584
6630
138.584
6525
138.583
6599
138.583
6608
138.582
6518
138.582
6568
138.581
6430
138.581
6615
138.58
6432
138.58
6460
138.579
6510
138.579
6549
138.578
6473
138.578
6358
138.577
6373
138.577
6268
138.576
6396
138.576
6134
138.575
6380
138.575
6443
138.574
6259
138.574
6316
138.573
6285
138.573
6320
138.572
6331
138.572
6380
138.571
6348
138.571
6273
138.57
6393
138.57
6419
138.569
6460
138.569
6460
138.568
6518
138.568
6681
138.567
6679
138.567
6885
138.566
7221
138.566
7492
138.565
7798
138.565
8061
138.564
8878
138.564
9537
138.563
10195
138.563
11038
138.562
11625
138.562
12069
138.561
11918
138.56
11716
138.56
10875
138.559
10230
138.559
10258
138.558
9982
138.558
10320
138.557
10642
138.557
11486
138.556
12396
138.556
13211
138.555
14020
138.555
14470
138.554
14578
138.554
14114
138.553
13191
138.553
12747
138.552
11718
138.552
11131
138.551
10701
138.551
10135
138.55
9953
138.55
9771
138.549
9691
138.549
9558
138.548
9741
138.548
9606
138.547
9621
138.547
9577
138.546
9572
138.546
9709
138.545
9591
138.545
9816
138.544
9705
138.544
10014
138.543
10234
138.543
10425
138.542
10613
138.542
10897
138.541
11314
138.541
11142
138.54
11358
138.539
11739
138.539
11552
138.538
11814
138.538
11901
138.537
12173
138.537
12338
138.536
12161
138.536
12567
138.535
12798
138.535
12791
138.534
12832
138.534
12580
138.533
12425
138.533
12022
138.532
11404
138.532
11061
138.531
10472
138.531
10234
138.53
10011
138.53
10035
138.529
10511
138.529
10875
138.528
11706
138.528
12007
138.527
12324
138.527
12138
138.526
11510
138.526
10291
138.525
9133
138.525
7907
138.524
6801
138.523
5681
138.523
4642
138.522
3767
138.522
2940
138.521
2383
138.521
1919
138.52
1685
138.52
1608
138.519
1412
138.519
1452
138.518
1369
138.518
1311
138.517
1269
138.517
1294
138.516
1276
138.516
1285
138.515
1240
138.515
1292
138.514
1318
138.514
1395
138.513
1307
138.513
1405
138.512
1397
138.512
1353
138.511
1339
138.511
1222
138.51
1223
138.51
1261
138.509
1221
138.508
1231
138.508
1184
138.507
1121
138.507
1209
138.506
1210
138.506
1199
138.505
1180
138.505
1175
138.504
1124
138.504
1189
138.503
1168
138.503
1108
138.502
1167
138.502
1163
138.501
1163
138.501
1155
138.5
1150
138.5
1183
138.499
1169
138.499
1187
138.498
1078
138.498
1098
138.497
1205
138.496
1131
138.496
1196
138.495
1203
138.495
1132
138.494
1152
138.494
1193
138.493
1172
138.493
1217
138.492
1215
138.492
1202
138.491
1145
138.491
1181
138.49
1194
138.49
1184
138.489
1166
138.489
1254
138.488
1187
138.488
1215
138.487
1155
138.487
1177
138.486
1214
138.486
1206
138.485
1172
138.484
1180
138.484
1190
138.483
1200
138.483
1169
138.482
1222
138.482
1160
138.481
1191
138.481
1188
138.48
1177
138.48
1160
138.479
1180
138.479
1181
138.478
1258
138.478
1170
138.477
1193
138.477
1209
138.476
1176
138.476
1142
138.475
1162
138.475
1230
138.474
1207
138.473
1158
138.473
1202
138.472
1156
138.472
1267
138.471
1184
138.471
1222
138.47
1238
138.47
1220
138.469
1232
138.469
1199
138.468
1207
138.468
1212
138.467
1248
138.467
1174
138.466
1269
138.466
1181
138.465
1152
138.465
1199
138.464
1202
138.464
1249
138.463
1238
138.462
1237
138.462
1215
138.461
1188
138.461
1280
138.46
1235
138.46
1259
138.459
1205
138.459
1233
138.458
1191
138.458
1249
138.457
1228
138.457
1219
138.456
1331
138.456
1291
138.455
1288
138.455
1227
138.454
1276
138.453
1230
138.453
1240
138.452
1270
138.452
1249
138.451
1215
138.451
1288
138.45
1225
138.45
1247
138.449
1211
138.449
1289
138.448
1273
138.448
1273
138.447
1198
138.447
1218
138.446
1220
138.446
1209
138.445
1234
138.445
1209
138.444
1334
138.443
1322
138.443
1210
138.442
1349
138.442
1210
138.441
1209
138.441
1227
138.44
1269
138.44
1277
138.439
1218
138.439
1294
138.438
1312
138.438
1249
138.437
1197
138.437
1218
138.436
1237
138.435
1302
138.435
1281
138.434
1320
138.434
1322
138.433
1336
138.433
1358
138.432
1295
138.432
1349
138.431
1302
138.431
1301
138.43
1376
138.43
1300
138.429
1298
138.429
1338
138.428
1297
138.428
1343
138.427
1304
138.426
1337
138.426
1346
138.425
1317
138.425
1290
138.424
1380
138.424
1399
138.423
1373
138.423
1385
138.422
1335
138.422
1395
138.421
1421
138.421
1344
138.42
1383
138.42
1396
138.419
1411
138.418
1430
138.418
1394
138.417
1377
138.417
1385
138.416
1406
138.416
1429
138.415
1383
138.415
1464
138.414
1459
138.414
1411
138.413
1444
138.413
1389
138.412
1385
138.412
1528
138.411
1432
138.41
1482
138.41
1456
138.409
1504
138.409
1468
138.408
1437
138.408
1440
138.407
1478
138.407
1464
138.406
1450
138.406
1402
138.405
1399
138.405
1433
138.404
1437
138.404
1403
138.403
1491
138.402
1356
138.402
1389
138.401
1357
138.401
1425
138.4
1376
138.4
1359
138.399
1387
138.399
1399
138.398
1400
138.398
1430
138.397
1418
138.397
1365
138.396
1377
138.395
1320
138.395
1379
138.394
1406
138.394
1422
138.393
1414
138.393
1467
138.392
1494
138.392
1485
138.391
1496
138.391
1501
138.39
1520
138.39
1502
138.389
1421
138.389
1439
138.388
1455
138.387
1434
138.387
1448
138.386
1400
138.386
1494
138.385
1417
138.385
1464
138.384
1386
138.384
1474
138.383
1436
138.383
1466
138.382
1453
138.382
1485
138.381
1481
138.38
1502
138.38
1610
138.379
1673
138.379
1710
138.378
1780
138.378
1819
138.377
1946
138.377
1928
138.376
1982
138.376
1930
138.375
1887
138.374
1825
138.374
1663
138.373
1566
138.373
1557
138.372
1537
138.372
1350
138.371
1467
138.371
1348
138.37
1273
138.37
1279
138.369
1266
138.369
1326
138.368
1237
138.367
1236
138.367
1252
138.366
1262
138.366
1233
138.365
1216
138.365
1216
138.364
1217
138.364
1180
138.363
1158
138.363
1210
138.362
1214
138.362
1205
138.361
1201
138.36
1162
138.36
1168
138.359
1194
138.359
1207
138.358
1190
138.358
1306
138.357
1312
138.357
1286
138.356
1352
138.356
1419
138.355
1448
138.354
1375
138.354
1492
138.353
1423
138.353
1483
138.352
1630
138.352
1614
138.351
1665
138.351
1770
138.35
1824
138.35
1923
138.349
2014
138.349
2203
138.348
2168
138.347
2359
138.347
2470
138.346
2619
138.346
2569
138.345
2604
138.345
2750
138.344
2696
138.344
2742
138.343
2726
138.343
2799
138.342
2800
138.341
2930
138.341
2918
138.34
2913
138.34
2917
138.339
2815
138.339
2932
138.338
2897
138.338
2816
138.337
2827
138.337
2742
138.336
2814
138.335
2896
138.335
2849
138.334
2975
138.334
2875
138.333
2841
138.333
2745
138.332
2467
138.332
2332
138.331
2027
138.331
1732
138.33
1381
138.329
1174
138.329
929
138.328
802
138.328
681
138.327
568
138.327
467
138.326
427
138.326
412
138.325
384
138.325
368
138.324
346
138.323
361
138.323
302
138.322
349
138.322
383
138.321
390
138.321
474
138.32
496
138.32
602
138.319
612
138.318
697
138.318
699
138.317
835
138.317
870
138.316
999
138.316
1059
138.315
1139
138.315
1198
138.314
1276
138.314
1410
138.313
1538
138.312
1509
138.312
1653
138.311
1580
138.311
1685
138.31
1552
138.31
1590
138.309
1484
138.309
1504
138.308
1397
138.308
1380
138.307
1398
138.306
1434
138.306
1490
138.305
1441
138.305
1438
138.304
1441
138.304
1398
138.303
1278
138.303
1096
138.302
874
138.301
594
138.301
331
138.3
190
138.3
117
138.299
64
138.299
51
138.298
44
138.298
39
138.297
Ce 3d 3
+800 mV
2023
7
28
0
0
0
0
28
Casa Info Follows
0
0
2
CASA region (*Ce 3d*) (*Tougaard*) 574.75515 610.37383 53.9 6 0 0 1135.0842 -450 0 0 (*Ce 3d*) 140.115 0 51.62
CASA region (*Ce 3d*) (*Linear*) 565.60985 574.6394 53.9 6 0 1 1135.0842 -450 0 0 (*Ce 3d*) 140.115 0 51.62
14
CASA comp (*Ce3d 4+*) (*LA(1.53,243)*) Area 72105.71 10 1000000 -1 1 MFWHM 2.0303184 1 4 -1 1.1262278 Position 589.06725 586.6 596.6 -1 -16.069394 RSF 53.9 MASS 140.115 INDEX -1 (*Ce 3d*) CONST (**) UNCORRECTEDRSF 51.62
CASA comp (*Ce3d 4+*) (*GL(40)*) Area 50129.476 10 100000 0 0.695222 MFWHM 2.144402 1 3 0 1.05619 Position 570.65995 0 0 0 -18.4073 RSF 53.9 MASS 140.115 INDEX -1 (*Ce 3d*) CONST (**) UNCORRECTEDRSF 51.62
CASA comp (*Ce3d 4+*) (*LA(4,8,10)*) Area 69837.336 0 749627.5 0 0.968541 MFWHM 1.6374072 1.5 1.85 0 0.806478 Position 605.19175 0 0 0 16.1245 RSF 53.9 MASS 140.115 INDEX -1 (*Ce 3d*) CONST (**) UNCORRECTEDRSF 51.62
CASA comp (*Ce3d 4+*) (*LA(5,10,10)*) Area 49019.264 10 100000 0 0.679825 MFWHM 1.5273883 1 2 0 0.75229 Position 586.67226 0 0 0 -2.39499 RSF 53.9 MASS 140.115 INDEX -1 (*Ce 3d*) CONST (**) UNCORRECTEDRSF 51.62
CASA comp (*Ce3d 4+*) (*LA(6,10,10)*) Area 53175.437 10 100000 0 0.737465 MFWHM 4.3770417 1 6 0 2.15584 Position 580.24846 0 0 0 -8.81879 RSF 53.9 MASS 140.115 INDEX -1 (*Ce 3d*) CONST (**) UNCORRECTEDRSF 51.62
CASA comp (*Ce3d 4+*) (*GL(0)*) Area 78743.761 10 1000000 0 1.09206 MFWHM 14.780799 8 15 0 7.28004 Position 593.21246 0 0 0 4.14521 RSF 53.9 MASS 140.115 INDEX -1 (*Ce 3d*) CONST (**) UNCORRECTEDRSF 51.62
CASA comp (*Ce3d 4+*) (*LA(1.53,243)*) Area 68467.976 1e-020 749627.5 0 0.94955 MFWHM 4.1606504 0.93627136 23.406784 0 2.04926 Position 598.60326 0 0 0 9.53601 RSF 53.9 MASS 140.115 INDEX -1 (*Ce 3d*) CONST (**) UNCORRECTEDRSF 51.62
CASA comp (*Ce3d 4+*) (*LA(4,10,10)*) Area 22764.854 1e-020 749627.5 0 0.315715 MFWHM 2.0752291 0.84894354 21.223588 0 1.02212 Position 603.04405 0 0 0 13.9768 RSF 53.9 MASS 140.115 INDEX -1 (*Ce 3d*) CONST (**) UNCORRECTEDRSF 51.62
CASA comp (*Ce3d 4+*) (*LA(1.53,243)*) Area 15176.666 1e-020 749627.5 0 0.210478 MFWHM 2.0749855 0.84894354 21.223588 0 1.022 Position 584.41766 0 0 0 -4.64959 RSF 53.9 MASS 140.115 INDEX -1 (*Ce 3d*) CONST (**) UNCORRECTEDRSF 51.62
CASA comp (*Ce3d 3+*) (*LA(8,10,10)*) Area 1466.0746 1e-020 893550 -1 1 MFWHM 2.6851948 2.6 2.8 -1 1 Position 607.45625 604.6 607.6 -1 1 RSF 53.9 MASS 140.115 INDEX -1 (*Ce 3d*) CONST (**) UNCORRECTEDRSF 51.62
CASA comp (*Ce3d 3+*) (*LA(8,10,10)*) Area 977.38307 1e-020 893550 9 0.66666667 MFWHM 2.6851948 0.2 5 9 1 Position 588.91215 0 0 9 -18.5441 RSF 53.9 MASS 140.115 INDEX -1 (*Ce 3d*) CONST (**) UNCORRECTEDRSF 51.62
CASA comp (*Ce3d 3+*) (*GL(0)*) Area 2493.2651 1e-020 893550 9 1.70064 MFWHM 4.00333 0.2 5 9 1.49089 Position 602.73589 0 0 9 -4.72036 RSF 53.9 MASS 140.115 INDEX -1 (*Ce 3d*) CONST (**) UNCORRECTEDRSF 51.62
CASA comp (*Ce3d 3+*) (*LA(8,10,10)*) Area 1567.2689 100 1000000 9 1.069024 MFWHM 4.00333 0.2 5 9 1.49089 Position 584.28509 0 0 9 -23.17116 RSF 53.9 MASS 140.115 INDEX -1 (*Ce 3d*) CONST (**) UNCORRECTEDRSF 51.62
CASA comp (*Ce3d 3+*) (*LA(1.53,243)*) Area 334.81039 1e-020 893550 9 0.228372 MFWHM 5.8426347 0.70523427 17.630857 9 2.17587 Position 594.13785 0 0 9 -13.3184 RSF 53.9 MASS 140.115 INDEX -1 (*Ce 3d*) CONST (**) UNCORRECTEDRSF 51.62
GDC10_b_106_4_GDC10_voltage_sweep_20230728_150909.vms Dir:F:\Experiments Gretel\2023\2023_07_28_GDC10_Nenning\
GDC10_b.(sample: unk).(4, GDC10_voltage_sweep).(acq: unk)
( 0.017784 m , -0.011303 m , 0.162404 m ) Angle: 45.0062 degrees , -0.05 degrees
GDC10_b
1
4
CasaXP3
XPS
1
0
Al
1486.6
49.61
200
200
1e+037
1e+037
FAT
27
1e+037
4.55
1e+037
1e+037
1e+037
1e+037
1e+037
Ce
3d
-1
Kinetic Energy
eV
562.6
0.05
2
Intensity
d
Transmission
d
pulse counting
0.3
1
1e+037
1e+037
1e+037
1e+037
4
PHI_AtomicNumber
d
58
ESCAPE DEPTH TYPE
d
1
MFP Exponent
d
-0.7
PROPAGATION_CONVERGED
d
1
2002
0
1
0
1
13141
25.8572
13216
25.857
13159
25.8569
13168
25.8567
12884
25.8565
13144
25.8563
13287
25.8562
13184
25.856
13385
25.8558
13083
25.8556
13031
25.8554
12991
25.8553
12947
25.8551
13162
25.8549
13100
25.8547
13010
25.8546
12956
25.8544
13138
25.8542
13174
25.854
12852
25.8539
13071
25.8537
13078
25.8535
13022
25.8533
13172
25.8531
13196
25.853
13227
25.8528
13024
25.8526
13242
25.8524
13089
25.8523
13087
25.8521
13128
25.8519
13041
25.8517
12969
25.8515
13261
25.8514
13222
25.8512
12845
25.851
13004
25.8508
13083
25.8507
13139
25.8505
13211
25.8503
13045
25.8501
13105
25.8499
13052
25.8498
12964
25.8496
13220
25.8494
13224
25.8492
13269
25.8491
13227
25.8489
13203
25.8487
13215
25.8485
13096
25.8483
13184
25.8482
13252
25.848
13015
25.8478
13038
25.8476
13162
25.8475
13128
25.8473
13051
25.8471
13183
25.8469
13253
25.8467
13485
25.8466
13090
25.8464
13199
25.8462
13197
25.846
13136
25.8459
13136
25.8457
13252
25.8455
12956
25.8453
13339
25.8452
13153
25.845
13441
25.8448
13198
25.8446
12975
25.8444
13324
25.8443
13168
25.8441
13259
25.8439
13265
25.8437
13044
25.8435
13096
25.8434
13363
25.8432
13253
25.843
13264
25.8428
13288
25.8427
13165
25.8425
13238
25.8423
13301
25.8421
13184
25.8419
13111
25.8418
13371
25.8416
13160
25.8414
13374
25.8412
13165
25.8411
13241
25.8409
13198
25.8407
13176
25.8405
13323
25.8403
13245
25.8402
13437
25.84
13334
25.8398
13328
25.8396
13496
25.8395
13521
25.8393
13372
25.8391
13590
25.8389
13384
25.8387
13368
25.8386
13551
25.8384
13407
25.8382
13490
25.838
13383
25.8379
13657
25.8377
13599
25.8375
13897
25.8373
13475
25.8371
13941
25.837
13695
25.8368
13716
25.8366
13725
25.8364
13807
25.8363
14071
25.8361
14018
25.8359
14114
25.8357
14353
25.8355
14224
25.8354
14159
25.8352
14265
25.835
14311
25.8348
14493
25.8346
14541
25.8345
14506
25.8343
14702
25.8341
14771
25.8339
14937
25.8338
14956
25.8336
15475
25.8334
15459
25.8332
15533
25.833
15764
25.8329
15890
25.8327
16028
25.8325
16298
25.8323
16311
25.8322
16360
25.832
16767
25.8318
16798
25.8316
17219
25.8314
17239
25.8313
17675
25.8311
17626
25.8309
17831
25.8307
18183
25.8305
18296
25.8304
18652
25.8302
18730
25.83
18719
25.8298
19061
25.8297
18792
25.8295
19037
25.8293
19395
25.8291
18993
25.8289
19485
25.8288
19622
25.8286
19545
25.8284
19572
25.8282
19694
25.828
19611
25.8279
19034
25.8277
19061
25.8275
18895
25.8273
18566
25.8272
18624
25.827
18257
25.8268
18262
25.8266
18122
25.8264
17977
25.8263
17791
25.8261
17429
25.8259
17121
25.8257
17116
25.8255
16464
25.8254
16397
25.8252
16207
25.825
16202
25.8248
15826
25.8247
15650
25.8245
15508
25.8243
15293
25.8241
15170
25.8239
14828
25.8238
14853
25.8236
14589
25.8234
14530
25.8232
14477
25.823
14159
25.8229
14293
25.8227
14206
25.8225
14006
25.8223
14156
25.8222
13849
25.822
13897
25.8218
13594
25.8216
13591
25.8214
13687
25.8213
13459
25.8211
13352
25.8209
13474
25.8207
13341
25.8205
13381
25.8204
13205
25.8202
13308
25.82
13415
25.8198
13436
25.8196
13185
25.8195
13239
25.8193
13013
25.8191
13057
25.8189
13061
25.8188
12994
25.8186
12995
25.8184
12991
25.8182
12963
25.818
13100
25.8179
12933
25.8177
12921
25.8175
13095
25.8173
12935
25.8171
12767
25.817
13098
25.8168
12889
25.8166
12923
25.8164
12656
25.8162
12827
25.8161
12879
25.8159
12902
25.8157
12957
25.8155
12823
25.8154
12907
25.8152
12777
25.815
12960
25.8148
12948
25.8146
12890
25.8145
12946
25.8143
12881
25.8141
12889
25.8139
12958
25.8137
12876
25.8136
12846
25.8134
12836
25.8132
13085
25.813
12800
25.8128
12879
25.8127
12974
25.8125
12753
25.8123
12916
25.8121
12841
25.8119
12785
25.8118
13129
25.8116
12913
25.8114
12898
25.8112
12910
25.8111
12826
25.8109
13003
25.8107
13032
25.8105
13037
25.8103
12842
25.8102
13218
25.81
13016
25.8098
13106
25.8096
13306
25.8094
13126
25.8093
13163
25.8091
13088
25.8089
13161
25.8087
13094
25.8085
13267
25.8084
13124
25.8082
13119
25.808
13342
25.8078
13290
25.8076
13343
25.8075
13248
25.8073
13121
25.8071
13312
25.8069
13138
25.8067
13172
25.8066
13262
25.8064
13323
25.8062
13221
25.806
13468
25.8059
13256
25.8057
13466
25.8055
13242
25.8053
13587
25.8051
13312
25.805
13776
25.8048
13166
25.8046
13442
25.8044
13394
25.8042
13371
25.8041
13658
25.8039
13564
25.8037
13521
25.8035
13508
25.8033
13605
25.8032
13582
25.803
13621
25.8028
13589
25.8026
13712
25.8024
13621
25.8023
13660
25.8021
13587
25.8019
13570
25.8017
13850
25.8015
13786
25.8014
13916
25.8012
13777
25.801
13957
25.8008
13894
25.8006
14151
25.8005
14268
25.8003
14054
25.8001
14112
25.7999
14072
25.7997
14151
25.7996
14205
25.7994
14305
25.7992
14405
25.799
14241
25.7988
14436
25.7987
14404
25.7985
14467
25.7983
14364
25.7981
14512
25.7979
14454
25.7978
14539
25.7976
14380
25.7974
14562
25.7972
14487
25.797
14565
25.7969
14689
25.7967
14772
25.7965
14717
25.7963
14780
25.7961
14568
25.796
14766
25.7958
14595
25.7956
14697
25.7954
14754
25.7952
14562
25.7951
14734
25.7949
14439
25.7947
14677
25.7945
14716
25.7943
14600
25.7942
14505
25.794
14722
25.7938
14509
25.7936
14680
25.7934
14363
25.7933
14335
25.7931
14362
25.7929
14444
25.7927
14341
25.7925
14077
25.7924
14327
25.7922
14227
25.792
14190
25.7918
14041
25.7916
14099
25.7915
13847
25.7913
14040
25.7911
13910
25.7909
13555
25.7907
13716
25.7906
13663
25.7904
13867
25.7902
13550
25.79
13312
25.7898
13482
25.7897
13395
25.7895
13335
25.7893
13375
25.7891
13175
25.7889
13092
25.7888
13308
25.7886
13002
25.7884
13134
25.7882
13071
25.788
13142
25.7879
13053
25.7877
12935
25.7875
12898
25.7873
13072
25.7871
12844
25.787
13059
25.7868
13024
25.7866
12811
25.7864
12945
25.7862
12604
25.7861
12750
25.7859
12605
25.7857
12888
25.7855
12907
25.7853
12772
25.7852
13001
25.785
12702
25.7848
12955
25.7846
12751
25.7844
12851
25.7843
12658
25.7841
12875
25.7839
12732
25.7837
12846
25.7835
12886
25.7834
12899
25.7832
12685
25.783
12743
25.7828
12978
25.7826
12891
25.7825
12775
25.7823
13049
25.7821
13067
25.7819
13046
25.7817
12907
25.7816
13085
25.7814
13300
25.7812
13073
25.781
13338
25.7808
13239
25.7807
13286
25.7805
13154
25.7803
13171
25.7801
13352
25.7799
13293
25.7797
13468
25.7796
13467
25.7794
13434
25.7792
13778
25.779
13677
25.7788
13764
25.7787
13648
25.7785
13608
25.7783
13680
25.7781
13707
25.7779
14035
25.7778
14089
25.7776
13962
25.7774
14110
25.7772
14122
25.777
14145
25.7769
14407
25.7767
14561
25.7765
14497
25.7763
14610
25.7761
14832
25.776
14723
25.7758
14876
25.7756
15209
25.7754
15371
25.7752
15239
25.7751
15645
25.7749
15800
25.7747
15908
25.7745
16004
25.7743
16157
25.7741
16183
25.774
16304
25.7738
16689
25.7736
16886
25.7734
16931
25.7732
17316
25.7731
17554
25.7729
17802
25.7727
18234
25.7725
18504
25.7723
18209
25.7722
18587
25.772
18786
25.7718
18787
25.7716
18818
25.7714
18935
25.7713
18906
25.7711
18982
25.7709
18711
25.7707
18635
25.7705
18618
25.7703
18338
25.7702
18211
25.77
17915
25.7698
17669
25.7696
17419
25.7694
16983
25.7693
17302
25.7691
16901
25.7689
16829
25.7687
16367
25.7685
16018
25.7684
15766
25.7682
15769
25.768
15714
25.7678
15608
25.7676
15640
25.7675
15294
25.7673
15690
25.7671
15781
25.7669
15640
25.7667
15510
25.7665
15730
25.7664
16106
25.7662
16094
25.766
16755
25.7658
16655
25.7656
16910
25.7655
17260
25.7653
17403
25.7651
17664
25.7649
18111
25.7647
18227
25.7646
18318
25.7644
18778
25.7642
19094
25.764
19207
25.7638
19713
25.7636
19610
25.7635
19756
25.7633
19931
25.7631
20256
25.7629
20220
25.7627
20323
25.7626
20181
25.7624
20482
25.7622
20255
25.762
20144
25.7618
19910
25.7617
19835
25.7615
19642
25.7613
19633
25.7611
19260
25.7609
19150
25.7607
18876
25.7606
18159
25.7604
18083
25.7602
17753
25.76
17524
25.7598
17144
25.7597
16749
25.7595
16409
25.7593
15862
25.7591
15582
25.7589
15497
25.7588
14955
25.7586
15031
25.7584
14565
25.7582
14235
25.758
14153
25.7578
14003
25.7577
13741
25.7575
13397
25.7573
13104
25.7571
12866
25.7569
12635
25.7568
12601
25.7566
12400
25.7564
12092
25.7562
12215
25.756
12145
25.7559
12084
25.7557
11730
25.7555
11690
25.7553
11485
25.7551
11405
25.7549
11270
25.7548
11118
25.7546
11301
25.7544
11118
25.7542
11096
25.754
11019
25.7539
10979
25.7537
10875
25.7535
10921
25.7533
10658
25.7531
10763
25.7529
10598
25.7528
10602
25.7526
10643
25.7524
10549
25.7522
10464
25.752
10635
25.7519
10494
25.7517
10402
25.7515
10441
25.7513
10537
25.7511
10331
25.7509
10245
25.7508
10330
25.7506
10305
25.7504
10209
25.7502
10120
25.75
10207
25.7499
10284
25.7497
10296
25.7495
10186
25.7493
10214
25.7491
10090
25.7489
10137
25.7488
10026
25.7486
9923
25.7484
10098
25.7482
10014
25.748
10003
25.7479
9970
25.7477
10089
25.7475
10062
25.7473
9933
25.7471
10267
25.7469
9879
25.7468
10078
25.7466
9965
25.7464
10111
25.7462
9997
25.746
10359
25.7459
10126
25.7457
10034
25.7455
10210
25.7453
10139
25.7451
10250
25.7449
10025
25.7448
10110
25.7446
10228
25.7444
10174
25.7442
10200
25.744
10264
25.7439
10279
25.7437
10264
25.7435
10086
25.7433
10275
25.7431
10288
25.7429
10312
25.7428
10220
25.7426
10365
25.7424
10251
25.7422
10286
25.742
10513
25.7419
10297
25.7417
10373
25.7415
10465
25.7413
10544
25.7411
10218
25.7409
10784
25.7408
10560
25.7406
10835
25.7404
10693
25.7402
10631
25.74
10598
25.7398
10930
25.7397
10635
25.7395
10864
25.7393
10899
25.7391
10988
25.7389
10729
25.7388
10808
25.7386
10924
25.7384
10995
25.7382
10848
25.738
11077
25.7378
11088
25.7377
11148
25.7375
11194
25.7373
11305
25.7371
11195
25.7369
11261
25.7368
11446
25.7366
11404
25.7364
11389
25.7362
11682
25.736
11341
25.7358
11557
25.7357
11439
25.7355
11741
25.7353
11664
25.7351
11814
25.7349
11827
25.7347
11946
25.7346
11993
25.7344
12167
25.7342
11968
25.734
12236
25.7338
12078
25.7337
12096
25.7335
12388
25.7333
12439
25.7331
12342
25.7329
12435
25.7327
12445
25.7326
12646
25.7324
12653
25.7322
13024
25.732
12825
25.7318
12921
25.7316
13019
25.7315
12945
25.7313
12992
25.7311
13041
25.7309
13011
25.7307
13028
25.7306
13117
25.7304
13337
25.7302
13212
25.73
13231
25.7298
13410
25.7296
13454
25.7295
13172
25.7293
13554
25.7291
13274
25.7289
13332
25.7287
13481
25.7285
13267
25.7284
13602
25.7282
13619
25.728
13677
25.7278
13603
25.7276
13568
25.7274
13433
25.7273
13361
25.7271
13399
25.7269
13423
25.7267
13220
25.7265
13391
25.7264
13243
25.7262
13327
25.726
13271
25.7258
13126
25.7256
13363
25.7254
13190
25.7253
13230
25.7251
12900
25.7249
12939
25.7247
12816
25.7245
12550
25.7243
12689
25.7242
12527
25.724
12379
25.7238
12430
25.7236
12307
25.7234
12369
25.7232
12448
25.7231
12074
25.7229
12075
25.7227
12134
25.7225
12021
25.7223
11971
25.7221
11832
25.722
11765
25.7218
11768
25.7216
11620
25.7214
11691
25.7212
11504
25.7211
11378
25.7209
11395
25.7207
11558
25.7205
11244
25.7203
11243
25.7201
11080
25.72
11224
25.7198
11164
25.7196
11095
25.7194
10890
25.7192
11234
25.719
11013
25.7189
11140
25.7187
10920
25.7185
11212
25.7183
10799
25.7181
11032
25.7179
10794
25.7178
10910
25.7176
10726
25.7174
10821
25.7172
10853
25.717
10771
25.7168
11011
25.7167
10930
25.7165
10918
25.7163
10737
25.7161
10853
25.7159
10898
25.7157
10992
25.7156
11008
25.7154
10891
25.7152
10837
25.715
11017
25.7148
11005
25.7146
11045
25.7145
11057
25.7143
11018
25.7141
11220
25.7139
11129
25.7137
11468
25.7135
11321
25.7134
11149
25.7132
11257
25.713
11669
25.7128
11410
25.7126
11506
25.7125
11738
25.7123
11576
25.7121
11665
25.7119
11490
25.7117
11867
25.7115
12000
25.7114
11999
25.7112
12079
25.711
12046
25.7108
12186
25.7106
12183
25.7104
12152
25.7103
12538
25.7101
12400
25.7099
12356
25.7097
12819
25.7095
12744
25.7093
12985
25.7092
13151
25.709
13147
25.7088
13408
25.7086
13486
25.7084
13675
25.7082
13828
25.7081
13632
25.7079
13890
25.7077
14141
25.7075
14302
25.7073
14631
25.7071
14668
25.707
14964
25.7068
15072
25.7066
15318
25.7064
15477
25.7062
15774
25.706
16263
25.7059
16229
25.7057
16582
25.7055
16794
25.7053
17096
25.7051
17042
25.7049
17482
25.7048
17604
25.7046
17676
25.7044
17929
25.7042
17835
25.704
18025
25.7038
17929
25.7036
18050
25.7035
17629
25.7033
17751
25.7031
17354
25.7029
17321
25.7027
16929
25.7025
16424
25.7024
16222
25.7022
15731
25.702
15396
25.7018
14809
25.7016
14545
25.7014
14053
25.7013
13696
25.7011
13127
25.7009
12702
25.7007
12367
25.7005
11958
25.7003
11554
25.7002
11083
25.7
10617
25.6998
10655
25.6996
10201
25.6994
9966
25.6992
9800
25.6991
9559
25.6989
9315
25.6987
8918
25.6985
8868
25.6983
8466
25.6981
8696
25.698
8612
25.6978
8426
25.6976
8168
25.6974
8298
25.6972
8074
25.697
7998
25.6969
8129
25.6967
7988
25.6965
7859
25.6963
7856
25.6961
7590
25.6959
7660
25.6958
7717
25.6956
7689
25.6954
7584
25.6952
7699
25.695
7570
25.6948
7546
25.6946
7526
25.6945
7683
25.6943
7545
25.6941
7623
25.6939
7451
25.6937
7534
25.6935
7411
25.6934
7381
25.6932
7406
25.693
7460
25.6928
7385
25.6926
7483
25.6924
7394
25.6923
7415
25.6921
7258
25.6919
7260
25.6917
7338
25.6915
7342
25.6913
7384
25.6912
7329
25.691
7316
25.6908
7116
25.6906
7269
25.6904
7234
25.6902
7279
25.6901
7296
25.6899
7168
25.6897
7392
25.6895
7250
25.6893
7375
25.6891
7207
25.6889
7088
25.6888
7157
25.6886
7349
25.6884
7158
25.6882
7143
25.688
7186
25.6878
7155
25.6877
7237
25.6875
7117
25.6873
7194
25.6871
7214
25.6869
7244
25.6867
7240
25.6866
7254
25.6864
7307
25.6862
7202
25.686
7265
25.6858
7289
25.6856
7208
25.6854
7086
25.6853
7242
25.6851
7196
25.6849
7230
25.6847
7267
25.6845
7215
25.6843
7275
25.6842
7158
25.684
7323
25.6838
7247
25.6836
7165
25.6834
7216
25.6832
7179
25.6831
7123
25.6829
7295
25.6827
7277
25.6825
7182
25.6823
7194
25.6821
7234
25.6819
7103
25.6818
7120
25.6816
7168
25.6814
7324
25.6812
7197
25.681
7140
25.6808
7223
25.6807
7298
25.6805
7071
25.6803
7081
25.6801
7281
25.6799
7344
25.6797
7211
25.6796
7126
25.6794
7248
25.6792
7191
25.679
7116
25.6788
7118
25.6786
7313
25.6784
7393
25.6783
7154
25.6781
7301
25.6779
7181
25.6777
7373
25.6775
7175
25.6773
7130
25.6772
7116
25.677
7270
25.6768
7109
25.6766
7101
25.6764
7126
25.6762
Ce 4d 4
+800 mV
2023
7
28
0
0
0
0
28
Casa Info Follows
0
0
1
CASA region (*Ce 4d*) (*Shirley*) 1357.1 1384.1 7.70847 6 0 0 1135.0842 -450 0 0 (*Ce 4d*) 140.115 0 6.93
15
CASA comp (*Ce 4d 4+*) (*LA(1.53,243)*) Area 38292.583 1e-020 913710.9 -1 1 MFWHM 8.4429801 8 9 -1 1 Position 1368.9072 1357.1 1384.1 -1 1 RSF 11.1 MASS 140.115 INDEX -1 (*Ce 4d*) CONST (**) UNCORRECTEDRSF 6.93
CASA comp (*Ce 4d 4+*) (*LA(1.53,243)*) Area 9779.0066 1e-020 448535.14 0 0.255376 MFWHM 1.9400702 1.047377 26.184424 0 0.229785 Position 1362.3182 0 0 0 -6.58899 RSF 11.1 MASS 140.115 INDEX -1 (*Ce 4d*) CONST (**) UNCORRECTEDRSF 6.93
CASA comp (*Ce 4d 4+*) (*LA(4,20,10)*) Area 28976.304 1e-020 431010.53 0 0.756708 MFWHM 2.6920611 1.047377 26.184424 0 0.318852 Position 1379.6472 0 0 0 10.74 RSF 11.1 MASS 140.115 INDEX -1 (*Ce 4d*) CONST (**) UNCORRECTEDRSF 6.93
CASA comp (*Ce 4d 4+*) (*LA(1.53,243)*) Area 15087.775 1e-020 373221 0 0.394013 MFWHM 2.5312561 1.047377 26.184424 0 0.299806 Position 1375.7106 0 0 0 6.80341 RSF 11.1 MASS 140.115 INDEX -1 (*Ce 4d*) CONST (**) UNCORRECTEDRSF 6.93
CASA comp (*Ce 4d 4+*) (*LA(1.53,243)*) Area 12336.453 1e-020 373221 0 0.322163 MFWHM 1.9061547 0.72379257 18.094814 0 0.225768 Position 1365.6419 0 0 0 -3.26532 RSF 11.1 MASS 140.115 INDEX -1 (*Ce 4d*) CONST (**) UNCORRECTEDRSF 6.93
CASA comp (*Ce 4d 4+*) (*LA(1.53,243)*) Area 14415.205 1e-020 373221 0 0.376449 MFWHM 3.2082143 0.69810658 17.452664 0 0.379986 Position 1373.2439 0 0 0 4.33671 RSF 11.1 MASS 140.115 INDEX -1 (*Ce 4d*) CONST (**) UNCORRECTEDRSF 6.93
CASA comp (*Ce 4d 4+*) (*LA(1.53,243)*) Area 3395.1123 1e-020 373221 0 0.0886624 MFWHM 1.1849723 0.64339886 16.084972 0 0.14035 Position 1379.0866 0 0 0 10.1794 RSF 11.1 MASS 140.115 INDEX -1 (*Ce 4d*) CONST (**) UNCORRECTEDRSF 6.93
CASA comp (*Ce 4d 3+*) (*LA(1.53,243)*) Area 416.74233 1e-020 1193403.9 -1 1 MFWHM 3.7855604 1.46 36.5 -1 1 Position 1375.3103 1357.1 1384.1 -1 1 RSF 11.1 MASS 140.115 INDEX -1 (*Ce 4d*) CONST (**) UNCORRECTEDRSF 6.93
CASA comp (*Ce 4d 3+*) (*LA(1.53,243)*) Area 135.24831 1e-020 585258 7 0.324537 MFWHM 1.6565537 1.46 36.5 7 0.437598 Position 1379.3849 0 0 7 4.07459 RSF 11.1 MASS 140.115 INDEX -1 (*Ce 4d*) CONST (**) UNCORRECTEDRSF 6.93
CASA comp (*Ce 4d 3+*) (*LA(1.53,243)*) Area 37.049685 1e-020 585258 7 0.0889031 MFWHM 5.0394516 1.46 36.5 7 1.33123 Position 1362.8682 0 0 7 -12.4421 RSF 11.1 MASS 140.115 INDEX -1 (*Ce 4d*) CONST (**) UNCORRECTEDRSF 6.93
CASA comp (*Ce 4d 3+*) (*LA(1.53,243)*) Area 25.703417 1e-020 796230.65 7 0.061677 MFWHM 1.3716032 1.46 36.5 7 0.362325 Position 1381.8346 0 0 7 6.52431 RSF 11.1 MASS 140.115 INDEX -1 (*Ce 4d*) CONST (**) UNCORRECTEDRSF 6.93
CASA comp (*Ce 4d 3+*) (*LA(1.53,243)*) Area 54.901218 1e-020 585258 7 0.131739 MFWHM 2.2239221 0.74671193 18.667798 7 0.587475 Position 1371.4572 0 0 7 -3.85311 RSF 11.1 MASS 140.115 INDEX -1 (*Ce 4d*) CONST (**) UNCORRECTEDRSF 6.93
CASA comp (*Ce 4d 3+*) (*LA(1.53,243)*) Area 41.112256 1e-020 585258 7 0.0986515 MFWHM 1.3671059 0.74671193 18.667798 7 0.361137 Position 1377.8237 0 0 7 2.51342 RSF 11.1 MASS 140.115 INDEX -1 (*Ce 4d*) CONST (**) UNCORRECTEDRSF 6.93
CASA comp (*Ce 4d 3+*) (*LA(1.53,243)*) Area 3.6207574 1e-020 585258 7 0.00868824 MFWHM 0.94791948 0.61793887 15.448472 7 0.250404 Position 1384.5271 0 0 7 9.21679 RSF 11.1 MASS 140.115 INDEX -1 (*Ce 4d*) CONST (**) UNCORRECTEDRSF 6.93
CASA comp (*Ce 4d 3+*) (*LA(1.53,243)*) Area 5.465659 1e-020 585258 7 0.0131152 MFWHM 1.4272396 0.56965403 14.241351 7 0.377022 Position 1368.6316 0 0 7 -6.67863 RSF 11.1 MASS 140.115 INDEX -1 (*Ce 4d*) CONST (**) UNCORRECTEDRSF 6.93
GDC10_b_106_4_GDC10_voltage_sweep_20230728_150909.vms Dir:F:\Experiments Gretel\2023\2023_07_28_GDC10_Nenning\
GDC10_b.(sample: unk).(4, GDC10_voltage_sweep).(acq: unk)
( 0.017784 m , -0.011303 m , 0.162404 m ) Angle: 45.0062 degrees , -0.05 degrees
GDC10_b
1
4
CasaXP3
XPS
1
0
Al
1486.6
49.61
200
200
1e+037
1e+037
FAT
27
1e+037
4.55
1e+037
1e+037
1e+037
1e+037
1e+037
Ce
4d
-1
Kinetic Energy
eV
1355.6
0.05
2
Intensity
d
Transmission
d
pulse counting
0.9
1
1e+037
1e+037
1e+037
1e+037
4
PHI_AtomicNumber
d
58
ESCAPE DEPTH TYPE
d
1
MFP Exponent
d
-0.7
PROPAGATION_CONVERGED
d
1
1202
0
1
0
1
4733
22.7415
4668
22.7413
4803
22.7411
4714
22.7409
4624
22.7408
4781
22.7406
4688
22.7404
4696
22.7402
4709
22.74
4654
22.7398
4720
22.7396
4638
22.7394
4797
22.7393
4633
22.7391
4709
22.7389
4580
22.7387
4801
22.7385
4699
22.7383
4789
22.7381
4710
22.7379
4689
22.7378
4749
22.7376
4790
22.7374
4677
22.7372
4659
22.737
4651
22.7368
4700
22.7366
4784
22.7364
4712
22.7363
4752
22.7361
4741
22.7359
4755
22.7357
4737
22.7355
4678
22.7353
4784
22.7351
4678
22.7349
4637
22.7348
4755
22.7346
4691
22.7344
4534
22.7342
4771
22.734
4680
22.7338
4772
22.7336
4678
22.7334
4719
22.7333
4819
22.7331
4713
22.7329
4737
22.7327
4592
22.7325
4707
22.7323
4628
22.7321
4846
22.7319
4742
22.7318
4686
22.7316
4836
22.7314
4785
22.7312
4882
22.731
4773
22.7308
4799
22.7306
4781
22.7304
4856
22.7303
4852
22.7301
4870
22.7299
4827
22.7297
4816
22.7295
4829
22.7293
4830
22.7291
4985
22.7289
4824
22.7288
4792
22.7286
4749
22.7284
4829
22.7282
4817
22.728
4893
22.7278
4858
22.7276
4804
22.7274
4841
22.7273
4856
22.7271
4894
22.7269
4887
22.7267
5025
22.7265
4931
22.7263
4942
22.7261
5022
22.7259
4963
22.7258
5064
22.7256
5172
22.7254
5020
22.7252
4984
22.725
5297
22.7248
5131
22.7246
5221
22.7244
5206
22.7243
5366
22.7241
5407
22.7239
5330
22.7237
5421
22.7235
5327
22.7233
5424
22.7231
5609
22.7229
5675
22.7228
5568
22.7226
5646
22.7224
5829
22.7222
5993
22.722
5871
22.7218
6074
22.7216
6044
22.7215
6279
22.7213
6318
22.7211
6411
22.7209
6622
22.7207
6700
22.7205
6721
22.7203
6897
22.7201
6935
22.72
7286
22.7198
7358
22.7196
7554
22.7194
7723
22.7192
7810
22.719
8126
22.7188
8284
22.7186
8419
22.7185
8486
22.7183
8829
22.7181
8777
22.7179
8940
22.7177
9071
22.7175
9270
22.7173
9455
22.7171
9291
22.717
9431
22.7168
9341
22.7166
9480
22.7164
9646
22.7162
9501
22.716
9690
22.7158
9339
22.7156
9424
22.7155
9278
22.7153
9281
22.7151
9136
22.7149
8932
22.7147
8681
22.7145
8745
22.7143
8564
22.7141
8387
22.714
8275
22.7138
8159
22.7136
7932
22.7134
7920
22.7132
7738
22.713
7692
22.7128
7666
22.7126
7533
22.7125
7372
22.7123
7232
22.7121
7425
22.7119
7206
22.7117
7281
22.7115
7164
22.7113
7215
22.7112
7096
22.711
7057
22.7108
7124
22.7106
7164
22.7104
7302
22.7102
7183
22.71
7224
22.7098
7302
22.7097
7450
22.7095
7558
22.7093
7665
22.7091
7620
22.7089
7725
22.7087
7835
22.7085
8085
22.7083
8163
22.7082
8306
22.708
8380
22.7078
8597
22.7076
8799
22.7074
9094
22.7072
9329
22.707
9439
22.7068
9702
22.7067
9849
22.7065
10067
22.7063
10479
22.7061
10579
22.7059
10518
22.7057
10860
22.7055
10964
22.7054
10954
22.7052
11135
22.705
11403
22.7048
11714
22.7046
11540
22.7044
11614
22.7042
11702
22.704
11739
22.7039
11837
22.7037
11722
22.7035
11618
22.7033
11561
22.7031
11564
22.7029
11396
22.7027
11528
22.7025
11141
22.7024
10913
22.7022
10939
22.702
10833
22.7018
10500
22.7016
10515
22.7014
10147
22.7012
10203
22.7011
9715
22.7009
9700
22.7007
9458
22.7005
9388
22.7003
9129
22.7001
9072
22.6999
8808
22.6997
8711
22.6996
8566
22.6994
8597
22.6992
8407
22.699
8299
22.6988
8224
22.6986
8029
22.6984
8167
22.6982
7915
22.6981
7723
22.6979
7764
22.6977
7840
22.6975
7670
22.6973
7621
22.6971
7640
22.6969
7666
22.6968
7366
22.6966
7484
22.6964
7654
22.6962
7386
22.696
7444
22.6958
7365
22.6956
7200
22.6954
7233
22.6953
7197
22.6951
7178
22.6949
7080
22.6947
7363
22.6945
7227
22.6943
7212
22.6941
7425
22.6939
7327
22.6938
7382
22.6936
7215
22.6934
7271
22.6932
7222
22.693
7360
22.6928
7259
22.6926
7150
22.6925
7290
22.6923
7231
22.6921
7335
22.6919
7299
22.6917
7141
22.6915
7241
22.6913
7257
22.6911
7405
22.691
7202
22.6908
7221
22.6906
7233
22.6904
7351
22.6902
7368
22.69
7262
22.6898
7046
22.6897
7178
22.6895
7294
22.6893
7153
22.6891
7162
22.6889
7078
22.6887
7003
22.6885
7126
22.6883
7104
22.6882
7180
22.688
7184
22.6878
7237
22.6876
7158
22.6874
7167
22.6872
7079
22.687
7180
22.6868
7376
22.6867
7054
22.6865
7261
22.6863
7213
22.6861
7075
22.6859
7226
22.6857
7252
22.6855
7267
22.6854
7264
22.6852
7207
22.685
7140
22.6848
7170
22.6846
7236
22.6844
7353
22.6842
7387
22.684
7251
22.6839
7370
22.6837
7352
22.6835
7395
22.6833
7522
22.6831
7373
22.6829
7565
22.6827
7430
22.6826
7635
22.6824
7573
22.6822
7664
22.682
7807
22.6818
7738
22.6816
7896
22.6814
7863
22.6812
7919
22.6811
7785
22.6809
8033
22.6807
7955
22.6805
7936
22.6803
7976
22.6801
7929
22.6799
8160
22.6798
8255
22.6796
8315
22.6794
8398
22.6792
8320
22.679
8377
22.6788
8463
22.6786
8479
22.6784
8561
22.6783
8682
22.6781
8654
22.6779
8757
22.6777
8698
22.6775
8795
22.6773
8595
22.6771
8658
22.677
8653
22.6768
8944
22.6766
8759
22.6764
8829
22.6762
8846
22.676
8813
22.6758
8995
22.6756
8994
22.6755
9120
22.6753
9064
22.6751
8917
22.6749
8976
22.6747
9044
22.6745
8912
22.6743
9033
22.6742
9038
22.674
8812
22.6738
8902
22.6736
8972
22.6734
8978
22.6732
8936
22.673
8819
22.6729
8864
22.6727
9004
22.6725
9017
22.6723
9024
22.6721
9015
22.6719
8920
22.6717
9141
22.6715
8956
22.6714
9217
22.6712
9196
22.671
9145
22.6708
9327
22.6706
9400
22.6704
9261
22.6702
9457
22.6701
9517
22.6699
9513
22.6697
9439
22.6695
9609
22.6693
9782
22.6691
9571
22.6689
9613
22.6687
9625
22.6686
9743
22.6684
9805
22.6682
9810
22.668
9820
22.6678
9766
22.6676
9868
22.6674
9984
22.6673
9986
22.6671
10014
22.6669
9974
22.6667
9829
22.6665
9921
22.6663
9896
22.6661
9905
22.666
9873
22.6658
9934
22.6656
9784
22.6654
9703
22.6652
9533
22.665
9560
22.6648
9589
22.6646
9547
22.6645
9328
22.6643
9393
22.6641
9115
22.6639
8912
22.6637
8878
22.6635
8844
22.6633
8645
22.6632
8626
22.663
8477
22.6628
8394
22.6626
8244
22.6624
8034
22.6622
8151
22.662
7891
22.6619
7998
22.6617
7901
22.6615
7836
22.6613
7681
22.6611
7759
22.6609
7535
22.6607
7609
22.6605
7564
22.6604
7476
22.6602
7524
22.66
7377
22.6598
7294
22.6596
7524
22.6594
7475
22.6592
7410
22.6591
7441
22.6589
7358
22.6587
7406
22.6585
7421
22.6583
7550
22.6581
7674
22.6579
7579
22.6578
7853
22.6576
7890
22.6574
7982
22.6572
7977
22.657
8407
22.6568
8249
22.6566
8543
22.6564
8546
22.6563
8821
22.6561
8655
22.6559
8983
22.6557
9004
22.6555
9177
22.6553
9618
22.6551
9591
22.655
9692
22.6548
9819
22.6546
9936
22.6544
9815
22.6542
10209
22.654
10099
22.6538
10213
22.6537
10127
22.6535
10203
22.6533
10102
22.6531
10162
22.6529
9897
22.6527
10098
22.6525
9943
22.6524
9647
22.6522
9525
22.652
9343
22.6518
8910
22.6516
8853
22.6514
8628
22.6512
8432
22.651
8071
22.6509
7875
22.6507
7690
22.6505
7557
22.6503
7182
22.6501
6961
22.6499
6854
22.6497
6393
22.6496
6344
22.6494
6130
22.6492
5832
22.649
5778
22.6488
5506
22.6486
5330
22.6484
5209
22.6483
5060
22.6481
4767
22.6479
4611
22.6477
4390
22.6475
4275
22.6473
4112
22.6471
3830
22.647
3710
22.6468
3570
22.6466
3495
22.6464
3274
22.6462
3037
22.646
2916
22.6458
2775
22.6457
2520
22.6455
2420
22.6453
2284
22.6451
2208
22.6449
2018
22.6447
2020
22.6445
1817
22.6443
1733
22.6442
1660
22.644
1516
22.6438
1547
22.6436
1437
22.6434
1360
22.6432
1264
22.643
1237
22.6429
1210
22.6427
1148
22.6425
1060
22.6423
1050
22.6421
1060
22.6419
1045
22.6417
1012
22.6416
1084
22.6414
961
22.6412
975
22.641
952
22.6408
957
22.6406
969
22.6404
1002
22.6403
925
22.6401
918
22.6399
962
22.6397
969
22.6395
909
22.6393
911
22.6391
957
22.639
915
22.6388
880
22.6386
959
22.6384
916
22.6382
905
22.638
893
22.6378
880
22.6377
886
22.6375
891
22.6373
905
22.6371
881
22.6369
867
22.6367
889
22.6365
917
22.6363
853
22.6362
951
22.636
820
22.6358
956
22.6356
839
22.6354
868
22.6352
807
22.635
876
22.6349
855
22.6347
863
22.6345
931
22.6343
895
22.6341
863
22.6339
894
22.6337
893
22.6336
918
22.6334
937
22.6332
892
22.633
938
22.6328
924
22.6326
858
22.6324
970
22.6323
939
22.6321
926
22.6319
928
22.6317
922
22.6315
909
22.6313
983
22.6311
980
22.631
1012
22.6308
956
22.6306
988
22.6304
967
22.6302
990
22.63
1012
22.6298
1009
22.6297
1043
22.6295
O 1s 2
+200 mV
2023
7
28
0
0
0
0
15
Casa Info Follows
0
0
1
CASA region (*O 1s*) (*Shirley*) 954.15596 960.58171 2.88 6 1 0 1135.0842 -450 0 0 (*O 1s*) 15.9994 0 2.93
2
CASA comp (*O 1s main*) (*LA(4,5,10)*) Area 59415.076 1e-020 661535.2 -1 1 MFWHM 1.2946395 0.29 7.25 -1 1 Position 957.35165 954.89334 959.00161 -1 1 RSF 2.88 MASS 15.9994 INDEX -1 (*O 1s*) CONST (**) UNCORRECTEDRSF 2.93
CASA comp (*O 1s Bixbyite*) (*GL(0)*) Area 726.88298 1e-020 517095.2 -1 1 MFWHM 1.0373335 0.24945778 6.2364446 -1 1 Position 955.98046 0 0 0 -1.37119 RSF 2.88 MASS 15.9994 INDEX -1 (*O 1s*) CONST (**) UNCORRECTEDRSF 2.93
GDC10_b_107_4_GDC10_voltage_sweep_20230728_160157.vms Dir:F:\Experiments Gretel\2023\2023_07_28_GDC10_Nenning\
GDC10_b.(sample: unk).(4, GDC10_voltage_sweep).(acq: unk)
( 0.017784 m , -0.011303 m , 0.162425 m ) Angle: 45.0062 degrees , -0.05 degrees
GDC10_b
1
4
CasaXP3
XPS
2
0
Al
1486.6
49.61
200
200
1e+037
1e+037
FAT
27
1e+037
4.55
1e+037
1e+037
1e+037
1e+037
1e+037
O
1s
-1
Kinetic Energy
eV
945.6
0.05
2
Intensity
d
Transmission
d
pulse counting
0.9
1
1e+037
1e+037
1e+037
1e+037
4
PHI_AtomicNumber
d
8
ESCAPE DEPTH TYPE
d
1
MFP Exponent
d
-0.7
PROPAGATION_CONVERGED
d
1
642
0
1
0
1
8609
24.3601
8734
24.3599
8438
24.3597
8579
24.3595
8589
24.3593
8505
24.3591
8526
24.3589
8638
24.3587
8436
24.3585
8574
24.3583
8482
24.3581
8233
24.3579
8411
24.3577
8490
24.3575
8414
24.3573
8311
24.3571
8488
24.3569
8521
24.3567
8360
24.3565
8371
24.3563
8520
24.3561
8392
24.3559
8415
24.3557
8403
24.3554
8397
24.3552
8428
24.355
8322
24.3548
8266
24.3546
8256
24.3544
8275
24.3542
8079
24.354
8085
24.3538
8015
24.3536
8218
24.3534
8007
24.3532
8031
24.353
8040
24.3528
8123
24.3526
7960
24.3524
8050
24.3522
8010
24.352
7845
24.3518
7651
24.3516
7697
24.3514
7767
24.3512
7673
24.351
7607
24.3508
7593
24.3506
7713
24.3504
7624
24.3502
7616
24.35
7563
24.3498
7574
24.3496
7509
24.3493
7708
24.3491
7556
24.3489
7480
24.3487
7553
24.3485
7693
24.3483
7637
24.3481
7563
24.3479
7612
24.3477
7440
24.3475
7650
24.3473
7514
24.3471
7491
24.3469
7262
24.3467
7507
24.3465
7385
24.3463
7270
24.3461
7541
24.3459
7332
24.3457
7506
24.3455
7454
24.3453
7466
24.3451
7337
24.3449
7318
24.3447
7404
24.3445
7436
24.3443
7335
24.3441
7450
24.3439
7298
24.3437
7377
24.3435
7604
24.3432
7455
24.343
7379
24.3428
7446
24.3426
7346
24.3424
7382
24.3422
7258
24.342
7295
24.3418
7239
24.3416
7413
24.3414
7433
24.3412
7374
24.341
7317
24.3408
7373
24.3406
7294
24.3404
7493
24.3402
7466
24.34
7364
24.3398
7479
24.3396
7493
24.3394
7387
24.3392
7389
24.339
7390
24.3388
7536
24.3386
7528
24.3384
7458
24.3382
7603
24.338
7702
24.3378
7617
24.3376
7581
24.3374
7624
24.3372
7600
24.3369
7624
24.3367
7765
24.3365
7497
24.3363
7696
24.3361
7639
24.3359
7606
24.3357
7586
24.3355
7592
24.3353
7585
24.3351
7741
24.3349
7717
24.3347
7642
24.3345
7827
24.3343
7735
24.3341
7555
24.3339
7791
24.3337
7714
24.3335
7768
24.3333
7688
24.3331
7649
24.3329
7687
24.3327
7821
24.3325
7732
24.3323
7705
24.3321
7740
24.3319
7668
24.3317
7977
24.3315
7740
24.3313
7684
24.3311
7634
24.3308
7754
24.3306
7696
24.3304
7791
24.3302
7674
24.33
7718
24.3298
7584
24.3296
7634
24.3294
7640
24.3292
7481
24.329
7404
24.3288
7614
24.3286
7658
24.3284
7469
24.3282
7721
24.328
7347
24.3278
7479
24.3276
7371
24.3274
7465
24.3272
7292
24.327
7410
24.3268
7377
24.3266
7459
24.3264
7344
24.3262
7463
24.326
7289
24.3258
7441
24.3256
7479
24.3254
7445
24.3252
7250
24.325
7296
24.3248
7433
24.3245
7383
24.3243
7327
24.3241
7370
24.3239
7330
24.3237
7358
24.3235
7441
24.3233
7399
24.3231
7576
24.3229
7576
24.3227
7357
24.3225
7626
24.3223
7678
24.3221
7753
24.3219
7786
24.3217
7825
24.3215
7772
24.3213
7926
24.3211
8110
24.3209
8284
24.3207
8543
24.3205
8491
24.3203
8641
24.3201
8803
24.3199
9036
24.3197
9498
24.3195
9497
24.3193
9995
24.3191
10191
24.3189
10480
24.3187
10810
24.3184
11393
24.3182
11935
24.318
12392
24.3178
12949
24.3176
13582
24.3174
14310
24.3172
14853
24.317
15810
24.3168
16750
24.3166
17672
24.3164
18989
24.3162
19887
24.316
21300
24.3158
22717
24.3156
24465
24.3154
25852
24.3152
27039
24.315
29081
24.3148
30268
24.3146
32374
24.3144
33661
24.3142
35229
24.314
36562
24.3138
37996
24.3136
39008
24.3134
40036
24.3132
40845
24.313
41552
24.3128
42108
24.3126
42108
24.3124
42032
24.3121
41262
24.3119
40774
24.3117
39294
24.3115
38417
24.3113
36701
24.3111
34979
24.3109
33500
24.3107
31927
24.3105
30003
24.3103
28277
24.3101
26179
24.3099
24480
24.3097
22512
24.3095
20788
24.3093
19101
24.3091
17708
24.3089
16527
24.3087
15142
24.3085
14045
24.3083
12958
24.3081
11954
24.3079
11139
24.3077
10752
24.3075
10002
24.3073
9476
24.3071
9026
24.3069
8719
24.3067
8445
24.3065
8246
24.3063
7867
24.306
7665
24.3058
7584
24.3056
7517
24.3054
7502
24.3052
7298
24.305
7264
24.3048
7094
24.3046
7259
24.3044
7106
24.3042
7120
24.304
6944
24.3038
6835
24.3036
6872
24.3034
6874
24.3032
6874
24.303
6941
24.3028
6913
24.3026
6918
24.3024
6808
24.3022
6908
24.302
6608
24.3018
6846
24.3016
6727
24.3014
6572
24.3012
6760
24.301
6733
24.3008
6771
24.3006
6750
24.3004
6665
24.3002
6711
24.3
6663
24.2997
6708
24.2995
6676
24.2993
6747
24.2991
6774
24.2989
6909
24.2987
6711
24.2985
6783
24.2983
6668
24.2981
6678
24.2979
6755
24.2977
6756
24.2975
6692
24.2973
6651
24.2971
6740
24.2969
6687
24.2967
6440
24.2965
6636
24.2963
6560
24.2961
6670
24.2959
6624
24.2957
6647
24.2955
6679
24.2953
6666
24.2951
VB_edge 5
+200 mV
2023
7
28
0
0
0
0
15
Casa Info Follows
0
0
1
CASA region (*FE*) (*Linear*) 1481.0964 1487.2413 2.93 6 99 0 1135.0842 -450 0 0 (*O 1s*) 15.9994 0 2.93
2
CASA comp (*FE*) (*SB(0)LA(2,600)*) Area 358442.13 0 4009760.5 -1 1 MFWHM 4.268472 0.41 10.25 -1 1 Position 1483.9173 1482.5928 1487.2413 -1 1 RSF 1 MASS 0 INDEX -1 (*NoTag*) CONST (**) UNCORRECTEDRSF 0
CASA comp (*Ce3+*) (*LA(8,15,10)*) Area 32.674026 1e-020 63642.824 -1 1 MFWHM 1.5 1 1.5 -1 1 Position 1485.1729 1484.9 1485.8 -1 1 RSF 1 MASS 0 INDEX -1 (*NoTag*) CONST (**) UNCORRECTEDRSF 0
GDC10_b_107_4_GDC10_voltage_sweep_20230728_160157.vms Dir:F:\Experiments Gretel\2023\2023_07_28_GDC10_Nenning\
GDC10_b.(sample: unk).(4, GDC10_voltage_sweep).(acq: unk)
( 0.017784 m , -0.011303 m , 0.162425 m ) Angle: 45.0062 degrees , -0.05 degrees
GDC10_b
1
4
CasaXP3
XPS
2
0
Al
1486.6
49.61
200
200
1e+037
1e+037
FAT
27
1e+037
4.55
1e+037
1e+037
1e+037
1e+037
1e+037
VB edge

-1
Kinetic Energy
eV
1478.6
0.05
2
Intensity
d
Transmission
d
pulse counting
3
1
1e+037
1e+037
1e+037
1e+037
4
PHI_AtomicNumber
d
64
ESCAPE DEPTH TYPE
d
1
MFP Exponent
d
-0.7
PROPAGATION_CONVERGED
d
1
402
0
1
0
1
3587
22.2893
3488
22.2891
3608
22.2889
3653
22.2887
3630
22.2885
3667
22.2884
3754
22.2882
3833
22.288
3833
22.2878
3894
22.2876
4025
22.2875
4080
22.2873
4143
22.2871
4219
22.2869
4169
22.2867
4161
22.2866
4278
22.2864
4285
22.2862
4400
22.286
4204
22.2858
4351
22.2857
4230
22.2855
4328
22.2853
4345
22.2851
4250
22.2849
4183
22.2848
4171
22.2846
4013
22.2844
4073
22.2842
3977
22.284
4007
22.2839
3819
22.2837
3722
22.2835
3775
22.2833
3746
22.2831
3756
22.283
3626
22.2828
3701
22.2826
3738
22.2824
3632
22.2822
3747
22.2821
3569
22.2819
3522
22.2817
3567
22.2815
3555
22.2814
3617
22.2812
3586
22.281
3570
22.2808
3546
22.2806
3552
22.2805
3559
22.2803
3612
22.2801
3619
22.2799
3453
22.2797
3580
22.2796
3442
22.2794
3484
22.2792
3469
22.279
3497
22.2788
3478
22.2787
3486
22.2785
3562
22.2783
3502
22.2781
3424
22.2779
3485
22.2778
3592
22.2776
3467
22.2774
3529
22.2772
3475
22.277
3570
22.2769
3473
22.2767
3604
22.2765
3602
22.2763
3685
22.2761
3656
22.276
3638
22.2758
3745
22.2756
3678
22.2754
3755
22.2752
3809
22.2751
3874
22.2749
3749
22.2747
3792
22.2745
3898
22.2743
3733
22.2742
3790
22.274
3782
22.2738
3718
22.2736
3675
22.2734
3666
22.2733
3641
22.2731
3559
22.2729
3539
22.2727
3445
22.2725
3432
22.2724
3256
22.2722
3183
22.272
3066
22.2718
2977
22.2716
2932
22.2715
2760
22.2713
2613
22.2711
2499
22.2709
2317
22.2707
2182
22.2706
2068
22.2704
1820
22.2702
1749
22.27
1542
22.2698
1369
22.2697
1203
22.2695
1031
22.2693
917
22.2691
807
22.269
669
22.2688
527
22.2686
465
22.2684
382
22.2682
305
22.2681
296
22.2679
245
22.2677
227
22.2675
189
22.2673
160
22.2672
140
22.267
102
22.2668
100
22.2666
112
22.2664
104
22.2663
91
22.2661
103
22.2659
87
22.2657
99
22.2655
87
22.2654
69
22.2652
66
22.265
62
22.2648
60
22.2646
68
22.2645
51
22.2643
73
22.2641
58
22.2639
59
22.2637
45
22.2636
50
22.2634
58
22.2632
59
22.263
44
22.2628
40
22.2627
38
22.2625
30
22.2623
32
22.2621
33
22.2619
22
22.2618
16
22.2616
28
22.2614
15
22.2612
14
22.2611
21
22.2609
13
22.2607
21
22.2605
17
22.2603
15
22.2602
17
22.26
11
22.2598
7
22.2596
10
22.2594
8
22.2593
14
22.2591
14
22.2589
12
22.2587
7
22.2585
11
22.2584
18
22.2582
14
22.258
13
22.2578
8
22.2576
12
22.2575
11
22.2573
9
22.2571
10
22.2569
14
22.2567
10
22.2566
12
22.2564
13
22.2562
14
22.256
10
22.2559
7
22.2557
18
22.2555
3
22.2553
12
22.2551
9
22.255
16
22.2548
14
22.2546
13
22.2544
9
22.2542
20
22.2541
12
22.2539
17
22.2537
10
22.2535
13
22.2533
Su1s 1
+200 mV
2023
7
28
0
0
0
0
18
Casa Info Follows
0
0
6
CASA region (*Ce 3d survey*) (*Shirley*) 560.76918 612.678 38.1 6 0 0 1135.0842 -450 0 0 (*Ce 3d*) 140.115 0 51.62
CASA region (*O 1s survey*) (*Shirley*) 950.33114 962.31373 2.88 6 0 0 1135.0842 -450 0 0 (*O 1s*) 15.9994 0 2.93
CASA region (*Ce 4p3/2 survey*) (*Shirley*) 1275.6221 1285.6263 2.26 6 5 0 1135.0842 -450 0 0 (*Ce 4p3/2*) 140.115 0 3.03
CASA region (*Ce 4d survey*) (*Shirley*) 1354.6033 1387.2317 9.95 6 0 0 1135.0842 -450 0 0 (*Ce 4d*) 140.115 0 6.93
CASA region (*Gd 4d survey*) (*Shirley*) 1324.6058 1350.7941 11.561333 6 0 0 1135.0842 -450 0 0 (*Gd 4d*) 158.424 0 10.4
CASA region (*Gd 3d survey*) (*Shirley*) 259.52106 311.46552 95.28585 6 0 0 1135.0842 -450 0 0 (*Gd 3d*) 158.424 0 78.21
0
GDC10_b_107_4_GDC10_voltage_sweep_20230728_160157.vms Dir:F:\Experiments Gretel\2023\2023_07_28_GDC10_Nenning\
GDC10_b.(sample: unk).(4, GDC10_voltage_sweep).(acq: unk)
( 0.017784 m , -0.011303 m , 0.162425 m ) Angle: 45.0062 degrees , -0.05 degrees
GDC10_b
1
4
CasaXP3
XPS
2
0
Al
1486.6
49.61
200
200
1e+037
1e+037
FAT
140
1e+037
4.55
1e+037
1e+037
1e+037
1e+037
1e+037
Su1s

-1
Kinetic Energy
eV
136.6
0.25
2
Intensity
d
Transmission
d
pulse counting
0.2
1
1e+037
1e+037
1e+037
1e+037
3
PHI_AtomicNumber
d
111
ESCAPE DEPTH TYPE
d
1
MFP Exponent
d
-0.7
10802
0
1
0
1
29220
139.985
28867
139.985
28639
139.985
29044
139.985
28931
139.985
28879
139.985
29053
139.985
28868
139.985
29050
139.985
29000
139.985
28748
139.984
29041
139.984
28724
139.984
28719
139.984
28787
139.984
28516
139.984
28921
139.984
28755
139.984
28709
139.984
28714
139.984
28520
139.984
28935
139.984
28463
139.984
28590
139.984
28579
139.984
29028
139.984
28411
139.984
28709
139.984
28856
139.983
28632
139.983
28634
139.983
28844
139.983
28571
139.983
28820
139.983
28632
139.983
28327
139.983
28368
139.983
28513
139.983
28353
139.983
28484
139.983
28439
139.983
28186
139.983
28115
139.983
28277
139.983
28125
139.983
28616
139.982
28409
139.982
28294
139.982
28516
139.982
28502
139.982
28589
139.982
28115
139.982
28458
139.982
28316
139.982
28427
139.982
28116
139.982
28306
139.982
28395
139.982
28347
139.982
28293
139.982
28541
139.982
28198
139.982
28312
139.981
28346
139.981
28524
139.981
28382
139.981
28568
139.981
28477
139.981
28519
139.981
28640
139.981
28565
139.981
28414
139.981
28592
139.981
28231
139.981
28547
139.981
28497
139.981
28423
139.981
28506
139.981
28664
139.98
28522
139.98
28840
139.98
28570
139.98
28736
139.98
28637
139.98
28577
139.98
28663
139.98
28414
139.98
28680
139.98
28879
139.98
29098
139.98
28859
139.98
28526
139.98
28770
139.98
29089
139.98
28767
139.979
28860
139.979
28873
139.979
28682
139.979
28830
139.979
28695
139.979
28843
139.979
29156
139.979
29000
139.979
29036
139.979
28847
139.979
28903
139.979
28940
139.979
29320
139.979
28905
139.979
29015
139.978
29145
139.978
29162
139.978
29098
139.978
28889
139.978
29488
139.978
29253
139.978
29246
139.978
29534
139.978
28931
139.978
29501
139.978
29225
139.978
29097
139.978
29286
139.978
29502
139.978
29354
139.977
29376
139.977
29346
139.977
29555
139.977
29368
139.977
29382
139.977
29524
139.977
29527
139.977
29477
139.977
29846
139.977
29513
139.977
29437
139.977
29493
139.977
29571
139.977
29404
139.977
29382
139.976
29417
139.976
29705
139.976
29304
139.976
29511
139.976
29689
139.976
29556
139.976
29561
139.976
29623
139.976
29228
139.976
29701
139.976
29726
139.976
29805
139.976
29737
139.976
29621
139.976
29843
139.975
29441
139.975
29895
139.975
29584
139.975
29795
139.975
29639
139.975
29692
139.975
29516
139.975
29894
139.975
29645
139.975
29639
139.975
29981
139.975
29946
139.975
30128
139.975
29896
139.974
30136
139.974
30004
139.974
30055
139.974
29984
139.974
30313
139.974
30140
139.974
30077
139.974
30075
139.974
30191
139.974
30412
139.974
30168
139.974
30349
139.974
30356
139.974
30113
139.973
30587
139.973
30245
139.973
30692
139.973
30199
139.973
30517
139.973
30688
139.973
30587
139.973
30297
139.973
30383
139.973
30288
139.973
30535
139.973
30658
139.973
30428
139.972
30454
139.972
30576
139.972
30784
139.972
30606
139.972
30790
139.972
30554
139.972
30906
139.972
30304
139.972
30700
139.972
30577
139.972
30384
139.972
30329
139.972
30599
139.972
30627
139.971
30796
139.971
30789
139.971
30698
139.971
30656
139.971
30576
139.971
30685
139.971
30674
139.971
30913
139.971
30600
139.971
30755
139.971
30576
139.971
30616
139.971
30688
139.97
30419
139.97
30426
139.97
30668
139.97
30443
139.97
30848
139.97
30478
139.97
30766
139.97
30484
139.97
30715
139.97
31029
139.97
30700
139.97
30725
139.97
30601
139.969
30986
139.969
31075
139.969
30862
139.969
30960
139.969
30808
139.969
31027
139.969
31271
139.969
30981
139.969
31178
139.969
31037
139.969
31362
139.969
31334
139.968
31445
139.968
31285
139.968
31786
139.968
31615
139.968
31467
139.968
32093
139.968
31689
139.968
32120
139.968
31758
139.968
31907
139.968
31922
139.968
32051
139.968
31769
139.967
32108
139.967
31583
139.967
31619
139.967
32378
139.967
31946
139.967
31833
139.967
31634
139.967
31464
139.967
31931
139.967
31789
139.967
31678
139.967
31793
139.966
31744
139.966
31313
139.966
31930
139.966
31861
139.966
31617
139.966
31734
139.966
31568
139.966
31682
139.966
32150
139.966
31707
139.966
31477
139.966
31987
139.965
31941
139.965
31995
139.965
32265
139.965
31943
139.965
31855
139.965
32153
139.965
32378
139.965
32198
139.965
32403
139.965
32187
139.965
32337
139.965
32407
139.964
32429
139.964
32342
139.964
32098
139.964
32396
139.964
32384
139.964
32318
139.964
32321
139.964
32252
139.964
32457
139.964
32355
139.964
32374
139.964
32284
139.963
32628
139.963
32789
139.963
32661
139.963
32879
139.963
32492
139.963
32925
139.963
33090
139.963
32744
139.963
32927
139.963
32602
139.963
32546
139.963
33216
139.962
32891
139.962
32922
139.962
32744
139.962
32709
139.962
32938
139.962
32307
139.962
32655
139.962
32676
139.962
32618
139.962
32378
139.962
32350
139.961
32359
139.961
32349
139.961
32200
139.961
32294
139.961
32070
139.961
32086
139.961
32438
139.961
32361
139.961
32201
139.961
32138
139.961
32038
139.96
32352
139.96
32033
139.96
32246
139.96
32487
139.96
32182
139.96
31855
139.96
32279
139.96
32196
139.96
32263
139.96
32537
139.96
32444
139.96
32331
139.959
32631
139.959
32202
139.959
32522
139.959
32590
139.959
32520
139.959
32793
139.959
32451
139.959
32446
139.959
32721
139.959
32816
139.959
32486
139.958
32332
139.958
32728
139.958
32812
139.958
32836
139.958
32743
139.958
32853
139.958
33033
139.958
32741
139.958
32973
139.958
32827
139.958
33014
139.957
33303
139.957
33159
139.957
32828
139.957
32688
139.957
33005
139.957
33009
139.957
33144
139.957
32946
139.957
33029
139.957
32912
139.956
33176
139.956
33234
139.956
33434
139.956
33348
139.956
33411
139.956
33557
139.956
33392
139.956
33320
139.956
33588
139.956
33559
139.956
33540
139.955
33373
139.955
33559
139.955
33251
139.955
33391
139.955
33489
139.955
33687
139.955
33782
139.955
33352
139.955
33581
139.955
33198
139.955
33429
139.954
33884
139.954
33451
139.954
33558
139.954
33521
139.954
33895
139.954
33696
139.954
33540
139.954
33661
139.954
33782
139.954
33531
139.953
33362
139.953
33918
139.953
33321
139.953
34149
139.953
33657
139.953
33568
139.953
33456
139.953
33620
139.953
33883
139.953
34065
139.952
33950
139.952
33656
139.952
33731
139.952
33674
139.952
33640
139.952
34233
139.952
33802
139.952
34064
139.952
33977
139.952
33893
139.952
33883
139.951
33828
139.951
33782
139.951
34201
139.951
34037
139.951
34002
139.951
33864
139.951
34253
139.951
34200
139.951
34089
139.951
34174
139.95
34004
139.95
34066
139.95
34334
139.95
34317
139.95
34259
139.95
34186
139.95
33913
139.95
34203
139.95
34327
139.95
34404
139.949
34270
139.949
34328
139.949
34186
139.949
34423
139.949
34406
139.949
34336
139.949
34246
139.949
34820
139.949
34759
139.949
34827
139.948
34899
139.948
34804
139.948
34691
139.948
34526
139.948
34646
139.948
34819
139.948
35141
139.948
35045
139.948
34742
139.947
34599
139.947
34776
139.947
34948
139.947
34745
139.947
35171
139.947
35178
139.947
35007
139.947
35028
139.947
34819
139.947
35308
139.946
35253
139.946
34952
139.946
35159
139.946
35179
139.946
34957
139.946
35090
139.946
35289
139.946
35218
139.946
35195
139.946
35527
139.945
35277
139.945
35294
139.945
35290
139.945
35651
139.945
35311
139.945
35209
139.945
35237
139.945
35253
139.945
35163
139.944
35186
139.944
35440
139.944
35685
139.944
35744
139.944
35498
139.944
35914
139.944
36113
139.944
36673
139.944
36836
139.944
37134
139.943
37451
139.943
37811
139.943
37974
139.943
38002
139.943
38562
139.943
38068
139.943
38728
139.943
38792
139.943
38751
139.942
38757
139.942
38976
139.942
38744
139.942
39021
139.942
38685
139.942
38529
139.942
38250
139.942
38654
139.942
38116
139.941
38037
139.941
37609
139.941
37380
139.941
36947
139.941
36716
139.941
36394
139.941
36406
139.941
36049
139.941
36084
139.941
35541
139.94
35284
139.94
35105
139.94
35084
139.94
34737
139.94
35096
139.94
34421
139.94
34675
139.94
34783
139.94
34924
139.939
34489
139.939
34414
139.939
34501
139.939
34708
139.939
34698
139.939
34628
139.939
34371
139.939
34507
139.939
34340
139.938
34656
139.938
34630
139.938
34650
139.938
34347
139.938
34824
139.938
34743
139.938
34456
139.938
34300
139.938
34503
139.937
34603
139.937
34348
139.937
34678
139.937
34585
139.937
34161
139.937
34673
139.937
34654
139.937
34506
139.937
35121
139.936
35169
139.936
35205
139.936
35341
139.936
35249
139.936
35397
139.936
35411
139.936
35330
139.936
35623
139.936
35769
139.935
35400
139.935
35555
139.935
35831
139.935
35754
139.935
35951
139.935
36247
139.935
36613
139.935
36785
139.934
36844
139.934
36913
139.934
37242
139.934
37190
139.934
37281
139.934
37611
139.934
37620
139.934
37806
139.934
37813
139.933
37852
139.933
37315
139.933
37723
139.933
38154
139.933
37432
139.933
37744
139.933
37401
139.933
37495
139.933
37205
139.932
37177
139.932
36956
139.932
37124
139.932
37173
139.932
36622
139.932
36862
139.932
35908
139.932
36442
139.931
35999
139.931
36242
139.931
36128
139.931
36183
139.931
35905
139.931
36019
139.931
35949
139.931
36142
139.931
35964
139.93
36411
139.93
36621
139.93
36352
139.93
36978
139.93
37053
139.93
37801
139.93
37895
139.93
38060
139.929
38710
139.929
39196
139.929
39262
139.929
39900
139.929
40569
139.929
40562
139.929
41107
139.929
40780
139.929
40942
139.928
41730
139.928
41801
139.928
41476
139.928
42516
139.928
42340
139.928
42090
139.928
42244
139.928
42019
139.927
42010
139.927
41797
139.927
41337
139.927
41309
139.927
40922
139.927
40403
139.927
40372
139.927
40005
139.926
39556
139.926
38926
139.926
38713
139.926
37884
139.926
37459
139.926
36710
139.926
35988
139.926
35367
139.926
35340
139.925
34580
139.925
34686
139.925
34207
139.925
33889
139.925
33915
139.925
33155
139.925
33364
139.925
33108
139.924
32959
139.924
33231
139.924
32603
139.924
32741
139.924
32305
139.924
32233
139.924
32101
139.924
32139
139.923
32125
139.923
32094
139.923
32190
139.923
31983
139.923
31969
139.923
31912
139.923
31824
139.923
31896
139.922
31836
139.922
31737
139.922
31585
139.922
31937
139.922
31797
139.922
31587
139.922
31626
139.922
31675
139.921
31772
139.921
31599
139.921
32211
139.921
31821
139.921
31835
139.921
31793
139.921
31899
139.921
31814
139.92
31815
139.92
31793
139.92
31672
139.92
32218
139.92
31880
139.92
31932
139.92
32043
139.92
31677
139.919
31780
139.919
31483
139.919
31962
139.919
31783
139.919
31737
139.919
31842
139.919
31979
139.919
31483
139.918
31877
139.918
31583
139.918
31990
139.918
31961
139.918
31859
139.918
32018
139.918
31778
139.918
31995
139.917
31599
139.917
31985
139.917
32233
139.917
31558
139.917
32377
139.917
32026
139.917
32050
139.916
32041
139.916
32004
139.916
32079
139.916
31801
139.916
31952
139.916
32304
139.916
31780
139.916
32073
139.915
32131
139.915
32364
139.915
31850
139.915
32203
139.915
31945
139.915
32328
139.915
32160
139.915
32254
139.914
32087
139.914
32115
139.914
32273
139.914
32232
139.914
32107
139.914
31878
139.914
32220
139.913
32213
139.913
32116
139.913
32415
139.913
32343
139.913
32115
139.913
32013
139.913
32171
139.913
32837
139.912
32305
139.912
32324
139.912
32217
139.912
32404
139.912
32204
139.912
32412
139.912
32436
139.912
32843
139.911
32144
139.911
32671
139.911
32437
139.911
32696
139.911
32488
139.911
32422
139.911
32356
139.91
32616
139.91
32372
139.91
32927
139.91
32931
139.91
32511
139.91
32941
139.91
32139
139.91
32374
139.909
32483
139.909
32928
139.909
32652
139.909
32852
139.909
32918
139.909
32483
139.909
32554
139.908
32568
139.908
32955
139.908
32735
139.908
32925
139.908
32779
139.908
33327
139.908
32554
139.907
33133
139.907
32945
139.907
33119
139.907
33070
139.907
33241
139.907
33048
139.907
32911
139.907
33152
139.906
32862
139.906
33123
139.906
33019
139.906
32822
139.906
33043
139.906
33342
139.906
32804
139.905
33014
139.905
33386
139.905
33293
139.905
33521
139.905
33255
139.905
33382
139.905
33258
139.904
33408
139.904
33358
139.904
33237
139.904
33480
139.904
33457
139.904
33173
139.904
33374
139.904
33169
139.903
33408
139.903
33284
139.903
33363
139.903
33426
139.903
33226
139.903
33480
139.903
33451
139.902
33783
139.902
33580
139.902
33515
139.902
33700
139.902
33499
139.902
33803
139.902
33936
139.901
34174
139.901
33563
139.901
33560
139.901
33860
139.901
33936
139.901
33997
139.901
34151
139.9
33775
139.9
33999
139.9
33716
139.9
34060
139.9
33777
139.9
33899
139.9
33843
139.899
33839
139.899
33820
139.899
33961
139.899
34099
139.899
33938
139.899
33896
139.899
34316
139.898
34023
139.898
34406
139.898
33600
139.898
34170
139.898
34360
139.898
34078
139.898
34056
139.897
34243
139.897
33840
139.897
34235
139.897
34301
139.897
34411
139.897
34309
139.897
34017
139.896
34310
139.896
34537
139.896
34501
139.896
34220
139.896
34390
139.896
34111
139.896
34587
139.895
34342
139.895
34866
139.895
34318
139.895
34561
139.895
34530
139.895
34299
139.895
34857
139.894
34116
139.894
34739
139.894
34423
139.894
34578
139.894
34510
139.894
34795
139.894
34571
139.893
34427
139.893
35218
139.893
34456
139.893
34725
139.893
34872
139.893
34757
139.893
34907
139.892
34938
139.892
34946
139.892
34779
139.892
34987
139.892
35051
139.892
34884
139.892
35232
139.891
35134
139.891
35083
139.891
35056
139.891
34582
139.891
34921
139.891
34960
139.89
34993
139.89
34827
139.89
35082
139.89
34912
139.89
35083
139.89
34837
139.89
34785
139.889
35181
139.889
34947
139.889
35307
139.889
35300
139.889
35008
139.889
35381
139.889
34254
139.888
35129
139.888
35031
139.888
35149
139.888
34755
139.888
35256
139.888
35146
139.888
35504
139.887
35470
139.887
35465
139.887
35388
139.887
35502
139.887
35434
139.887
35337
139.886
35110
139.886
35225
139.886
35186
139.886
35288
139.886
35229
139.886
35592
139.886
35092
139.885
35015
139.885
35334
139.885
35350
139.885
35455
139.885
34703
139.885
35571
139.885
35209
139.884
35435
139.884
35530
139.884
35689
139.884
35669
139.884
35571
139.884
35443
139.883
35534
139.883
35561
139.883
35819
139.883
35481
139.883
35466
139.883
35624
139.883
35637
139.882
35906
139.882
35306
139.882
35581
139.882
35582
139.882
35579
139.882
35866
139.881
35615
139.881
36030
139.881
35893
139.881
35733
139.881
35811
139.881
36171
139.881
35967
139.88
36108
139.88
35745
139.88
35745
139.88
35822
139.88
36230
139.88
36063
139.879
35942
139.879
36333
139.879
36177
139.879
36048
139.879
36224
139.879
36436
139.879
36172
139.878
36345
139.878
36107
139.878
36413
139.878
36169
139.878
36096
139.878
36043
139.877
36316
139.877
36326
139.877
36311
139.877
36030
139.877
36288
139.877
36453
139.876
36403
139.876
36638
139.876
36137
139.876
36631
139.876
36318
139.876
36559
139.876
36428
139.875
36232
139.875
36775
139.875
36497
139.875
36785
139.875
36576
139.875
36666
139.874
36540
139.874
36513
139.874
36599
139.874
36603
139.874
36601
139.874
36755
139.874
36593
139.873
37249
139.873
36903
139.873
36936
139.873
36982
139.873
36648
139.873
36934
139.872
37009
139.872
36563
139.872
37002
139.872
36911
139.872
36913
139.872
36903
139.871
37051
139.871
36829
139.871
36984
139.871
37181
139.871
37213
139.871
37645
139.87
37681
139.87
37411
139.87
37319
139.87
37086
139.87
37129
139.87
37509
139.87
37416
139.869
37021
139.869
37658
139.869
37236
139.869
37763
139.869
37550
139.869
37765
139.868
37293
139.868
37220
139.868
37389
139.868
37709
139.868
37789
139.868
37380
139.867
37965
139.867
37844
139.867
37919
139.867
37797
139.867
38033
139.867
37893
139.866
37827
139.866
37692
139.866
37994
139.866
38033
139.866
37800
139.866
38192
139.865
37894
139.865
38056
139.865
37890
139.865
37906
139.865
37856
139.865
38060
139.864
38222
139.864
38275
139.864
37913
139.864
38362
139.864
38201
139.864
38136
139.863
38274
139.863
38042
139.863
38506
139.863
38087
139.863
38014
139.863
38393
139.862
38210
139.862
38263
139.862
38387
139.862
38457
139.862
38217
139.862
38659
139.862
38233
139.861
38072
139.861
38834
139.861
38605
139.861
38710
139.861
38606
139.861
38720
139.86
38776
139.86
38784
139.86
38892
139.86
38876
139.86
38629
139.86
38908
139.859
38652
139.859
39032
139.859
38837
139.859
38711
139.859
38672
139.859
39125
139.858
39003
139.858
38673
139.858
38924
139.858
39089
139.858
38992
139.857
39109
139.857
39238
139.857
39154
139.857
38752
139.857
38789
139.857
38813
139.856
39241
139.856
39458
139.856
39133
139.856
39393
139.856
39312
139.856
39162
139.855
39238
139.855
39533
139.855
39294
139.855
39439
139.855
39246
139.855
39369
139.854
39328
139.854
39074
139.854
39491
139.854
39047
139.854
39563
139.854
39342
139.853
39761
139.853
39724
139.853
39689
139.853
39495
139.853
40009
139.853
39496
139.852
39666
139.852
39657
139.852
39901
139.852
39478
139.852
39764
139.852
39787
139.851
39675
139.851
39683
139.851
39668
139.851
39974
139.851
40281
139.851
40061
139.85
39945
139.85
40475
139.85
40136
139.85
40410
139.85
40101
139.849
40579
139.849
40069
139.849
40414
139.849
40350
139.849
40383
139.849
40096
139.848
40303
139.848
39989
139.848
40293
139.848
40233
139.848
40404
139.848
40313
139.847
40475
139.847
40233
139.847
40287
139.847
40568
139.847
40407
139.847
40197
139.846
39930
139.846
40370
139.846
40637
139.846
40512
139.846
40693
139.845
40394
139.845
40520
139.845
40503
139.845
40512
139.845
40593
139.845
40709
139.844
40760
139.844
40815
139.844
40524
139.844
40628
139.844
40907
139.844
41210
139.843
40495
139.843
40991
139.843
40807
139.843
40427
139.843
41060
139.842
40663
139.842
40710
139.842
41023
139.842
41177
139.842
41119
139.842
41471
139.841
41398
139.841
41075
139.841
41409
139.841
41522
139.841
41264
139.841
41498
139.84
41421
139.84
41336
139.84
41293
139.84
40928
139.84
41696
139.839
41200
139.839
41674
139.839
41353
139.839
41567
139.839
41373
139.839
41624
139.838
41508
139.838
41607
139.838
41604
139.838
41657
139.838
41516
139.838
41626
139.837
41553
139.837
41540
139.837
42227
139.837
41524
139.837
41755
139.836
41699
139.836
41509
139.836
41540
139.836
41331
139.836
41532
139.836
41639
139.835
41893
139.835
41499
139.835
41748
139.835
41715
139.835
41544
139.834
41815
139.834
41729
139.834
41681
139.834
41586
139.834
41896
139.834
42128
139.833
42105
139.833
41803
139.833
41677
139.833
41999
139.833
41471
139.832
41783
139.832
41425
139.832
41789
139.832
41869
139.832
41652
139.832
41901
139.831
41775
139.831
41704
139.831
41925
139.831
41708
139.831
42001
139.83
41980
139.83
42082
139.83
41997
139.83
42195
139.83
42016
139.83
42189
139.829
42452
139.829
42445
139.829
42333
139.829
42468
139.829
42409
139.828
42419
139.828
42362
139.828
42210
139.828
42355
139.828
42450
139.827
42533
139.827
42615
139.827
42589
139.827
42570
139.827
42597
139.827
42622
139.826
42331
139.826
43018
139.826
42630
139.826
42781
139.826
42595
139.825
43034
139.825
42866
139.825
42751
139.825
43018
139.825
42780
139.825
42487
139.824
42930
139.824
42728
139.824
43272
139.824
43213
139.824
42885
139.823
42665
139.823
43042
139.823
43044
139.823
42910
139.823
43033
139.822
43068
139.822
42992
139.822
43228
139.822
43101
139.822
43388
139.822
43191
139.821
43128
139.821
43177
139.821
43355
139.821
43357
139.821
43689
139.82
43452
139.82
43686
139.82
43192
139.82
43930
139.82
43370
139.819
43841
139.819
44113
139.819
44082
139.819
44167
139.819
44213
139.819
44271
139.818
44209
139.818
44310
139.818
44515
139.818
44353
139.818
44094
139.817
44076
139.817
44610
139.817
44336
139.817
44465
139.817
44457
139.816
44765
139.816
44311
139.816
44660
139.816
44552
139.816
44380
139.815
44109
139.815
44396
139.815
44505
139.815
44772
139.815
44929
139.815
44556
139.814
44605
139.814
44750
139.814
44582
139.814
44684
139.814
44548
139.813
44553
139.813
44704
139.813
44313
139.813
44315
139.813
44960
139.812
44552
139.812
44532
139.812
44552
139.812
44189
139.812
44541
139.811
44579
139.811
44376
139.811
45043
139.811
44205
139.811
44435
139.81
44518
139.81
44436
139.81
44324
139.81
44726
139.81
44663
139.809
44481
139.809
44566
139.809
44303
139.809
44269
139.809
44421
139.809
44367
139.808
44242
139.808
44194
139.808
44599
139.808
44646
139.808
44410
139.807
44744
139.807
44991
139.807
44874
139.807
44815
139.807
44831
139.806
45246
139.806
44921
139.806
44433
139.806
45226
139.806
45028
139.805
44585
139.805
45013
139.805
44811
139.805
44270
139.805
44867
139.804
44082
139.804
44681
139.804
44618
139.804
44457
139.804
44586
139.803
44589
139.803
44338
139.803
44552
139.803
44362
139.803
44847
139.802
44722
139.802
44682
139.802
44518
139.802
44829
139.802
44574
139.801
44677
139.801
44421
139.801
44522
139.801
44848
139.801
44522
139.8
44625
139.8
44746
139.8
44829
139.8
44691
139.8
44779
139.799
44958
139.799
44162
139.799
44508
139.799
44582
139.799
44468
139.798
44420
139.798
44444
139.798
44056
139.798
44339
139.798
44306
139.797
44671
139.797
44582
139.797
44329
139.797
44480
139.797
44406
139.796
44674
139.796
44271
139.796
44900
139.796
44783
139.796
44321
139.795
44588
139.795
45058
139.795
44954
139.795
44866
139.795
45085
139.794
44916
139.794
44973
139.794
45273
139.794
45286
139.794
45431
139.793
45443
139.793
45575
139.793
45559
139.793
45952
139.793
46034
139.792
46811
139.792
46391
139.792
47149
139.792
46858
139.792
47226
139.791
48069
139.791
48321
139.791
49154
139.791
49402
139.791
50612
139.79
51138
139.79
51711
139.79
52155
139.79
52559
139.79
53008
139.789
52835
139.789
52292
139.789
51761
139.789
51225
139.789
50301
139.788
49758
139.788
48607
139.788
48257
139.788
47743
139.788
47377
139.787
46914
139.787
46495
139.787
45786
139.787
46309
139.787
45833
139.786
46081
139.786
45487
139.786
45965
139.786
45581
139.785
45521
139.785
45397
139.785
45549
139.785
45570
139.785
45079
139.784
44954
139.784
45108
139.784
45015
139.784
44965
139.784
45332
139.783
45101
139.783
45106
139.783
45096
139.783
44834
139.783
44840
139.782
44557
139.782
44532
139.782
44497
139.782
44579
139.782
44830
139.781
44470
139.781
44476
139.781
44311
139.781
44298
139.781
44579
139.78
44522
139.78
44492
139.78
44687
139.78
45264
139.779
44778
139.779
44969
139.779
44725
139.779
45171
139.779
44940
139.778
44868
139.778
44920
139.778
45150
139.778
44765
139.778
44801
139.777
45194
139.777
44953
139.777
45308
139.777
45232
139.777
45492
139.776
45138
139.776
44842
139.776
45395
139.776
45143
139.776
45376
139.775
45664
139.775
45230
139.775
45212
139.775
45518
139.774
44915
139.774
45432
139.774
45254
139.774
45457
139.774
45428
139.773
45684
139.773
45177
139.773
45620
139.773
45457
139.773
46226
139.772
45823
139.772
45944
139.772
46075
139.772
46156
139.771
45679
139.771
45903
139.771
45881
139.771
45908
139.771
45958
139.77
46101
139.77
46077
139.77
46004
139.77
46198
139.77
46179
139.769
45845
139.769
46190
139.769
45876
139.769
45803
139.769
45915
139.768
46327
139.768
46095
139.768
46089
139.768
46412
139.767
46253
139.767
46611
139.767
45990
139.767
46401
139.767
46098
139.766
46476
139.766
46298
139.766
46487
139.766
46525
139.766
46183
139.765
46480
139.765
46498
139.765
46202
139.765
46598
139.764
46091
139.764
47131
139.764
46410
139.764
46614
139.764
46737
139.763
46307
139.763
46851
139.763
46709
139.763
46490
139.762
46762
139.762
46754
139.762
46820
139.762
46796
139.762
46778
139.761
46910
139.761
46767
139.761
46923
139.761
47092
139.761
46734
139.76
47008
139.76
46889
139.76
46419
139.76
47321
139.759
46788
139.759
47748
139.759
46616
139.759
47243
139.759
46985
139.758
47169
139.758
47101
139.758
47143
139.758
47324
139.757
47091
139.757
47008
139.757
47341
139.757
46974
139.757
47191
139.756
47301
139.756
47096
139.756
47416
139.756
47174
139.756
47206
139.755
47852
139.755
47321
139.755
47467
139.755
47784
139.754
47577
139.754
47594
139.754
47439
139.754
47908
139.754
47793
139.753
48080
139.753
47913
139.753
47768
139.753
47803
139.752
47780
139.752
47782
139.752
47733
139.752
47476
139.752
47692
139.751
47290
139.751
47378
139.751
47006
139.751
47046
139.75
47033
139.75
47176
139.75
47295
139.75
46662
139.75
46963
139.749
46900
139.749
46308
139.749
47088
139.749
46880
139.748
46904
139.748
46888
139.748
46594
139.748
47012
139.748
46710
139.747
46937
139.747
47329
139.747
46527
139.747
46898
139.746
47375
139.746
47125
139.746
47140
139.746
47399
139.746
47112
139.745
47275
139.745
47333
139.745
47646
139.745
47755
139.744
47926
139.744
48269
139.744
48376
139.744
48611
139.744
49104
139.743
49703
139.743
50675
139.743
51936
139.743
53115
139.742
55183
139.742
56913
139.742
59137
139.742
61272
139.741
63160
139.741
63558
139.741
63580
139.741
62904
139.741
61187
139.74
59156
139.74
56662
139.74
54240
139.74
51889
139.739
50488
139.739
49341
139.739
48349
139.739
47589
139.739
47055
139.738
46887
139.738
46271
139.738
46316
139.738
46265
139.737
46392
139.737
46152
139.737
46424
139.737
46721
139.737
46577
139.736
47502
139.736
47081
139.736
47444
139.736
47557
139.735
47657
139.735
48429
139.735
48157
139.735
48590
139.734
48661
139.734
49431
139.734
49463
139.734
50401
139.734
50966
139.733
51313
139.733
51619
139.733
52079
139.733
51778
139.732
51379
139.732
50748
139.732
50414
139.732
49898
139.731
49269
139.731
48245
139.731
48261
139.731
47615
139.731
47263
139.73
47034
139.73
46757
139.73
46610
139.73
46556
139.729
47200
139.729
47753
139.729
47839
139.729
48826
139.728
49683
139.728
50698
139.728
52162
139.728
53477
139.728
54996
139.727
56767
139.727
59117
139.727
61112
139.727
61642
139.726
61622
139.726
61087
139.726
60525
139.726
59720
139.725
59845
139.725
60378
139.725
61648
139.725
63283
139.725
64638
139.724
64794
139.724
64138
139.724
62184
139.724
58791
139.723
55588
139.723
51475
139.723
47680
139.723
45320
139.722
42889
139.722
41361
139.722
39527
139.722
39068
139.722
37852
139.721
37316
139.721
36683
139.721
36778
139.721
36706
139.72
36631
139.72
36961
139.72
36857
139.72
37138
139.719
37365
139.719
37461
139.719
37283
139.719
37948
139.718
38575
139.718
39128
139.718
39894
139.718
40453
139.718
40924
139.717
41404
139.717
42372
139.717
43072
139.717
44082
139.716
44935
139.716
45341
139.716
46152
139.716
46248
139.715
46752
139.715
46410
139.715
46278
139.715
45953
139.714
44793
139.714
44361
139.714
43422
139.714
42628
139.713
42005
139.713
40759
139.713
40775
139.713
40632
139.713
40138
139.712
40266
139.712
40321
139.712
40828
139.712
41548
139.711
42105
139.711
43436
139.711
44938
139.711
46082
139.71
47976
139.71
49582
139.71
51973
139.71
54128
139.709
55273
139.709
55520
139.709
54840
139.709
52152
139.708
48916
139.708
44601
139.708
40360
139.708
36043
139.708
33042
139.707
31068
139.707
29498
139.707
28655
139.707
27824
139.706
26932
139.706
27010
139.706
26687
139.706
26391
139.705
26496
139.705
26023
139.705
26332
139.705
26108
139.704
26020
139.704
25872
139.704
25991
139.704
25868
139.703
25878
139.703
25816
139.703
25754
139.703
25816
139.702
25626
139.702
26139
139.702
25776
139.702
25678
139.702
25579
139.701
25981
139.701
25866
139.701
25622
139.701
25973
139.7
25663
139.7
25644
139.7
25921
139.7
25802
139.699
25634
139.699
25922
139.699
25934
139.699
25904
139.698
25959
139.698
25897
139.698
26277
139.698
25991
139.697
26046
139.697
26239
139.697
26049
139.697
26216
139.696
26292
139.696
26430
139.696
26101
139.696
25844
139.695
26185
139.695
25984
139.695
26289
139.695
26121
139.694
26495
139.694
25972
139.694
26551
139.694
26517
139.693
26385
139.693
26267
139.693
26168
139.693
26248
139.692
26501
139.692
26439
139.692
26314
139.692
26536
139.692
26566
139.691
26602
139.691
26485
139.691
26787
139.691
26551
139.69
26633
139.69
26685
139.69
26765
139.69
27149
139.689
26912
139.689
26896
139.689
26847
139.689
26972
139.688
27037
139.688
26917
139.688
26889
139.688
27175
139.687
26553
139.687
27173
139.687
27237
139.687
27179
139.686
27026
139.686
27340
139.686
27016
139.686
27505
139.685
27300
139.685
27483
139.685
27378
139.685
27178
139.684
27462
139.684
27369
139.684
27443
139.684
27439
139.683
27483
139.683
27766
139.683
27708
139.683
27733
139.682
27487
139.682
27876
139.682
27758
139.682
27826
139.681
27406
139.681
27749
139.681
27537
139.681
27785
139.68
28042
139.68
27640
139.68
27836
139.68
27882
139.679
27743
139.679
27895
139.679
27733
139.679
27890
139.678
27884
139.678
27488
139.678
27802
139.678
28171
139.677
27992
139.677
28352
139.677
27990
139.677
28486
139.676
28279
139.676
28067
139.676
28290
139.676
28343
139.675
28653
139.675
28778
139.675
28532
139.675
28873
139.674
29058
139.674
28937
139.674
29121
139.674
29573
139.673
29372
139.673
29687
139.673
29759
139.673
29775
139.672
30229
139.672
29748
139.672
30031
139.672
30279
139.671
30013
139.671
30190
139.671
30271
139.67
30603
139.67
30415
139.67
30459
139.67
30462
139.669
30588
139.669
30748
139.669
30559
139.669
30714
139.668
31059
139.668
31055
139.668
30876
139.668
31089
139.667
31070
139.667
31423
139.667
31422
139.667
30957
139.666
30882
139.666
31042
139.666
30799
139.666
31452
139.665
31561
139.665
31064
139.665
30930
139.665
30806
139.664
30949
139.664
31122
139.664
31380
139.664
31018
139.663
31509
139.663
31140
139.663
31400
139.663
31419
139.662
31221
139.662
31711
139.662
31765
139.662
31744
139.661
31820
139.661
32220
139.661
32326
139.661
32084
139.66
32423
139.66
32258
139.66
32751
139.659
33018
139.659
33047
139.659
33238
139.659
33460
139.658
33420
139.658
33623
139.658
34184
139.658
34195
139.657
34292
139.657
34462
139.657
34763
139.657
34726
139.656
34927
139.656
35403
139.656
35621
139.656
35973
139.655
36043
139.655
36243
139.655
36465
139.655
36711
139.654
36392
139.654
36733
139.654
36926
139.654
37141
139.653
37111
139.653
36780
139.653
36901
139.652
36857
139.652
36556
139.652
36462
139.652
36288
139.651
36403
139.651
36471
139.651
36392
139.651
35406
139.65
35620
139.65
35395
139.65
34860
139.65
34763
139.649
34456
139.649
34497
139.649
33790
139.649
33318
139.648
33514
139.648
32906
139.648
32575
139.648
32314
139.647
32190
139.647
31731
139.647
31345
139.646
31030
139.646
30442
139.646
29974
139.646
29763
139.645
29479
139.645
28681
139.645
28175
139.645
28150
139.644
27613
139.644
26815
139.644
26663
139.644
26344
139.643
25954
139.643
25991
139.643
25353
139.643
25664
139.642
25138
139.642
24829
139.642
24903
139.641
24649
139.641
24338
139.641
23991
139.641
23861
139.64
24033
139.64
23895
139.64
23914
139.64
23722
139.639
23579
139.639
23633
139.639
23607
139.639
23728
139.638
23152
139.638
23218
139.638
23459
139.637
23337
139.637
23270
139.637
23191
139.637
22767
139.636
23008
139.636
22749
139.636
23064
139.636
22686
139.635
22811
139.635
22686
139.635
22594
139.635
22258
139.634
22072
139.634
22058
139.634
21496
139.633
21625
139.633
21404
139.633
21025
139.633
20924
139.632
20634
139.632
20256
139.632
20634
139.632
19619
139.631
19845
139.631
19417
139.631
19100
139.631
18902
139.63
18601
139.63
18546
139.63
18166
139.629
17995
139.629
17406
139.629
17332
139.629
17138
139.628
16780
139.628
16845
139.628
16695
139.628
16423
139.627
16499
139.627
15976
139.627
15823
139.626
15565
139.626
15572
139.626
15226
139.626
15311
139.625
15136
139.625
14859
139.625
14931
139.625
14737
139.624
14504
139.624
14577
139.624
14497
139.623
14601
139.623
14385
139.623
14281
139.623
14284
139.622
14435
139.622
14021
139.622
14161
139.622
14131
139.621
14029
139.621
13906
139.621
13693
139.621
13824
139.62
13827
139.62
13873
139.62
13736
139.619
13743
139.619
13616
139.619
13667
139.619
13550
139.618
13720
139.618
13911
139.618
13641
139.618
13870
139.617
13662
139.617
13582
139.617
13493
139.616
13664
139.616
13859
139.616
13643
139.616
13733
139.615
13601
139.615
13523
139.615
13638
139.614
13776
139.614
13620
139.614
13494
139.614
13661
139.613
13626
139.613
13730
139.613
13510
139.613
13628
139.612
13884
139.612
13648
139.612
13552
139.611
13523
139.611
13756
139.611
13460
139.611
13431
139.61
13650
139.61
13684
139.61
13504
139.61
13850
139.609
13794
139.609
13950
139.609
13687
139.608
13812
139.608
13697
139.608
13694
139.608
13617
139.607
13533
139.607
13747
139.607
13646
139.606
13661
139.606
13622
139.606
13780
139.606
13673
139.605
13674
139.605
13670
139.605
13946
139.605
13785
139.604
13698
139.604
13901
139.604
13926
139.603
13872
139.603
13982
139.603
13847
139.603
13740
139.602
14059
139.602
13718
139.602
13881
139.601
13855
139.601
13911
139.601
14152
139.601
13727
139.6
14046
139.6
13958
139.6
14105
139.6
14017
139.599
13839
139.599
14124
139.599
13928
139.598
14131
139.598
13794
139.598
14119
139.598
13947
139.597
14265
139.597
13960
139.597
13921
139.596
13937
139.596
14067
139.596
14013
139.596
13981
139.595
14009
139.595
14143
139.595
14086
139.594
14021
139.594
14044
139.594
14252
139.594
14218
139.593
14134
139.593
14217
139.593
14499
139.593
14163
139.592
14255
139.592
14208
139.592
14214
139.591
14383
139.591
14191
139.591
14136
139.591
14242
139.59
14513
139.59
14406
139.59
14385
139.589
14250
139.589
14327
139.589
14249
139.589
14379
139.588
14292
139.588
14346
139.588
14538
139.587
14607
139.587
14382
139.587
14325
139.587
14414
139.586
14527
139.586
14474
139.586
14461
139.585
14536
139.585
14661
139.585
14499
139.585
14547
139.584
14535
139.584
14516
139.584
14611
139.583
14294
139.583
14414
139.583
14529
139.583
14580
139.582
14670
139.582
14588
139.582
14747
139.581
14825
139.581
14560
139.581
14568
139.581
14727
139.58
14756
139.58
14774
139.58
14699
139.579
14775
139.579
14769
139.579
14622
139.579
14881
139.578
14746
139.578
14845
139.578
14700
139.577
14972
139.577
14926
139.577
14999
139.577
14897
139.576
15003
139.576
14924
139.576
15107
139.575
14951
139.575
15159
139.575
15112
139.575
15225
139.574
15041
139.574
15028
139.574
15058
139.573
15081
139.573
15302
139.573
15311
139.573
15127
139.572
15362
139.572
15205
139.572
15080
139.571
15226
139.571
15174
139.571
15504
139.571
15337
139.57
15529
139.57
15566
139.57
15373
139.569
15452
139.569
15202
139.569
15511
139.569
15394
139.568
15272
139.568
15492
139.568
15363
139.567
15113
139.567
15325
139.567
15165
139.566
15126
139.566
15228
139.566
15420
139.566
15383
139.565
15085
139.565
15052
139.565
14960
139.564
14973
139.564
15014
139.564
14956
139.564
14840
139.563
14990
139.563
14944
139.563
14899
139.562
14977
139.562
15119
139.562
15020
139.562
14920
139.561
15051
139.561
15140
139.561
14879
139.56
14957
139.56
14932
139.56
14920
139.559
15016
139.559
15171
139.559
15180
139.559
15283
139.558
15181
139.558
15221
139.558
15379
139.557
15264
139.557
15377
139.557
15336
139.557
15541
139.556
15542
139.556
15737
139.556
15580
139.555
15536
139.555
15769
139.555
15751
139.555
16066
139.554
15989
139.554
16095
139.554
16168
139.553
15841
139.553
16236
139.553
16113
139.552
16239
139.552
16501
139.552
16187
139.552
16564
139.551
16313
139.551
16466
139.551
16325
139.55
16451
139.55
16498
139.55
16443
139.549
16450
139.549
16619
139.549
16478
139.549
16524
139.548
16716
139.548
16411
139.548
16432
139.547
16427
139.547
16537
139.547
16456
139.547
16192
139.546
16189
139.546
15967
139.546
16284
139.545
15962
139.545
16051
139.545
15984
139.544
15711
139.544
15740
139.544
15570
139.544
15332
139.543
15344
139.543
15289
139.543
15248
139.542
15178
139.542
15027
139.542
14785
139.541
15136
139.541
14829
139.541
14915
139.541
15129
139.54
14742
139.54
14881
139.54
14948
139.539
15074
139.539
14763
139.539
15031
139.538
15134
139.538
15119
139.538
15352
139.538
15365
139.537
15301
139.537
15457
139.537
15612
139.536
15279
139.536
15572
139.536
15685
139.535
15858
139.535
15783
139.535
16041
139.535
16081
139.534
16083
139.534
16262
139.534
16353
139.533
16659
139.533
16424
139.533
16852
139.532
16825
139.532
16807
139.532
16955
139.532
17148
139.531
16849
139.531
17281
139.531
17127
139.53
17235
139.53
16844
139.53
17196
139.529
17037
139.529
17067
139.529
16493
139.529
16500
139.528
16419
139.528
16150
139.528
16353
139.527
16218
139.527
15824
139.527
15884
139.526
15591
139.526
15424
139.526
15137
139.526
15234
139.525
14813
139.525
14587
139.525
14630
139.524
14348
139.524
14012
139.524
13927
139.523
13768
139.523
13815
139.523
13639
139.522
13387
139.522
13350
139.522
13272
139.522
13116
139.521
13264
139.521
13210
139.521
13097
139.52
12919
139.52
13059
139.52
12867
139.519
13052
139.519
13006
139.519
12620
139.519
12876
139.518
12793
139.518
12948
139.518
12781
139.517
12734
139.517
12966
139.517
12780
139.516
12827
139.516
12714
139.516
12964
139.515
12984
139.515
13163
139.515
13103
139.515
13031
139.514
13088
139.514
13159
139.514
12969
139.513
13018
139.513
13240
139.513
13338
139.512
13326
139.512
12998
139.512
13181
139.511
13269
139.511
13130
139.511
13303
139.511
13233
139.51
13005
139.51
13143
139.51
12945
139.509
12955
139.509
12785
139.509
12717
139.508
12610
139.508
12701
139.508
12490
139.507
12597
139.507
12475
139.507
12448
139.507
12521
139.506
12193
139.506
12398
139.506
12070
139.505
12269
139.505
12175
139.505
12088
139.504
12052
139.504
12203
139.504
12071
139.503
11939
139.503
11889
139.503
11783
139.503
11626
139.502
11922
139.502
11695
139.502
11832
139.501
11588
139.501
11919
139.501
11714
139.5
11634
139.5
11521
139.5
11615
139.499
11425
139.499
11437
139.499
11442
139.498
11324
139.498
11434
139.498
11339
139.498
11533
139.497
11263
139.497
11393
139.497
11375
139.496
11480
139.496
11329
139.496
11162
139.495
11112
139.495
11133
139.495
11148
139.494
11179
139.494
11316
139.494
11120
139.493
11253
139.493
11274
139.493
11108
139.493
11179
139.492
11261
139.492
11045
139.492
11114
139.491
11037
139.491
11119
139.491
11122
139.49
11223
139.49
11235
139.49
11230
139.489
11168
139.489
11402
139.489
11179
139.488
11158
139.488
10987
139.488
10932
139.488
11333
139.487
10981
139.487
11014
139.487
11017
139.486
11236
139.486
11234
139.486
11209
139.485
11175
139.485
11177
139.485
11062
139.484
11058
139.484
11200
139.484
11000
139.483
11329
139.483
11286
139.483
11090
139.482
11166
139.482
11047
139.482
11366
139.482
11254
139.481
11214
139.481
11300
139.481
11209
139.48
11242
139.48
11106
139.48
11008
139.479
11109
139.479
11135
139.479
11222
139.478
11376
139.478
11380
139.478
11390
139.477
11433
139.477
11510
139.477
11213
139.476
11428
139.476
11359
139.476
11384
139.475
11220
139.475
11239
139.475
11142
139.475
11287
139.474
11453
139.474
11347
139.474
11170
139.473
11381
139.473
11538
139.473
11427
139.472
11499
139.472
11461
139.472
11364
139.471
11344
139.471
11252
139.471
11326
139.47
11579
139.47
11257
139.47
11429
139.469
11387
139.469
11425
139.469
11319
139.468
11360
139.468
11382
139.468
11366
139.467
11401
139.467
11408
139.467
11498
139.467
11432
139.466
11535
139.466
11381
139.466
11442
139.465
11492
139.465
11607
139.465
11662
139.464
11676
139.464
11770
139.464
11654
139.463
11558
139.463
11485
139.463
11703
139.462
11581
139.462
11645
139.462
11663
139.461
11420
139.461
11671
139.461
11722
139.46
11746
139.46
11728
139.46
11714
139.459
11678
139.459
11576
139.459
11610
139.458
11566
139.458
11726
139.458
11766
139.457
11704
139.457
11824
139.457
11775
139.457
11800
139.456
11800
139.456
11635
139.456
11660
139.455
11754
139.455
11710
139.455
11637
139.454
11630
139.454
11692
139.454
11946
139.453
11540
139.453
11724
139.453
11876
139.452
11824
139.452
11602
139.452
11612
139.451
11771
139.451
11791
139.451
11659
139.45
11572
139.45
11724
139.45
11869
139.449
11946
139.449
11959
139.449
11891
139.448
11663
139.448
11884
139.448
11870
139.447
11890
139.447
11831
139.447
11705
139.446
11809
139.446
11887
139.446
11510
139.445
11850
139.445
11852
139.445
11608
139.444
11698
139.444
11862
139.444
11746
139.443
11869
139.443
11963
139.443
11885
139.443
11746
139.442
11743
139.442
11768
139.442
12001
139.441
11985
139.441
11964
139.441
12049
139.44
11946
139.44
11816
139.44
11787
139.439
11819
139.439
11741
139.439
11860
139.438
11960
139.438
12087
139.438
11818
139.437
12135
139.437
11992
139.437
12049
139.436
12046
139.436
12176
139.436
12146
139.435
12154
139.435
12155
139.435
12239
139.434
11933
139.434
12172
139.434
12156
139.433
12211
139.433
11870
139.433
12158
139.432
11853
139.432
12354
139.432
12272
139.431
12295
139.431
12191
139.431
12310
139.43
12159
139.43
12139
139.43
12070
139.429
12036
139.429
12058
139.429
12045
139.428
11835
139.428
12182
139.428
12359
139.427
12148
139.427
11985
139.427
12254
139.426
12294
139.426
12287
139.426
12215
139.425
12370
139.425
12271
139.425
12295
139.424
12247
139.424
12319
139.424
12245
139.423
12306
139.423
12349
139.423
12114
139.422
12448
139.422
12425
139.422
12290
139.421
12452
139.421
12305
139.421
12460
139.42
12498
139.42
12344
139.42
12357
139.419
12378
139.419
12277
139.419
12523
139.418
12506
139.418
12491
139.418
12653
139.417
12503
139.417
12171
139.417
12597
139.416
12704
139.416
12618
139.416
12610
139.415
12618
139.415
12675
139.415
12626
139.414
12621
139.414
12760
139.414
12503
139.413
12590
139.413
12680
139.413
12663
139.412
12600
139.412
12578
139.412
12591
139.411
12725
139.411
12669
139.411
12414
139.41
12587
139.41
12351
139.41
12650
139.409
12602
139.409
12799
139.409
12574
139.408
12657
139.408
12496
139.408
12524
139.407
12535
139.407
12578
139.407
12575
139.406
12670
139.406
12414
139.406
12640
139.405
12483
139.405
12591
139.405
12569
139.404
12432
139.404
12576
139.404
12585
139.403
12494
139.403
12518
139.403
12609
139.402
12449
139.402
12447
139.401
12687
139.401
12610
139.401
12735
139.4
12694
139.4
12651
139.4
12805
139.399
12761
139.399
12654
139.399
12688
139.398
12694
139.398
12320
139.398
12576
139.397
12708
139.397
12798
139.397
12988
139.396
12752
139.396
12590
139.396
12757
139.395
12547
139.395
12651
139.395
12763
139.394
12697
139.394
12918
139.394
12717
139.393
12438
139.393
12868
139.393
12787
139.392
12841
139.392
12774
139.392
12977
139.391
12736
139.391
12791
139.391
12839
139.39
12793
139.39
13042
139.39
12931
139.389
12779
139.389
13041
139.389
12915
139.388
13076
139.388
12806
139.387
13033
139.387
12896
139.387
13183
139.386
13045
139.386
13118
139.386
13055
139.385
13001
139.385
13072
139.385
12972
139.384
12897
139.384
13061
139.384
13081
139.383
13059
139.383
12974
139.383
13186
139.382
13132
139.382
13057
139.382
12966
139.381
12856
139.381
12943
139.381
13219
139.38
12823
139.38
13089
139.38
12883
139.379
13275
139.379
12969
139.379
13105
139.378
12897
139.378
12969
139.378
13190
139.377
13153
139.377
12986
139.376
13075
139.376
13239
139.376
13256
139.375
12808
139.375
13019
139.375
13033
139.374
12904
139.374
13035
139.374
13248
139.373
13096
139.373
13096
139.373
13222
139.372
13084
139.372
13257
139.372
13193
139.371
13129
139.371
13065
139.371
13191
139.37
12979
139.37
13049
139.37
13038
139.369
13178
139.369
13071
139.368
13075
139.368
12894
139.368
12863
139.367
13031
139.367
12908
139.367
12981
139.366
12859
139.366
12814
139.366
12763
139.365
12790
139.365
12695
139.365
12755
139.364
12647
139.364
12480
139.364
12668
139.363
12355
139.363
12606
139.363
12561
139.362
12397
139.362
12490
139.362
12538
139.361
12379
139.361
12525
139.36
12238
139.36
12190
139.36
11962
139.359
12025
139.359
12155
139.359
12114
139.358
11966
139.358
12127
139.358
11746
139.357
12082
139.357
11878
139.357
11865
139.356
11803
139.356
11913
139.356
11880
139.355
11686
139.355
11542
139.354
11548
139.354
11674
139.354
11596
139.353
11529
139.353
11741
139.353
11382
139.352
11383
139.352
11393
139.352
11684
139.351
11378
139.351
11467
139.351
11308
139.35
11367
139.35
11381
139.35
11410
139.349
11269
139.349
11342
139.349
11280
139.348
11374
139.348
11502
139.347
11511
139.347
11300
139.347
11289
139.346
11215
139.346
11344
139.346
11302
139.345
11442
139.345
11304
139.345
11306
139.344
11413
139.344
11458
139.344
11474
139.343
11278
139.343
11384
139.342
11482
139.342
11363
139.342
11459
139.341
11368
139.341
11512
139.341
11333
139.34
11333
139.34
11287
139.34
11224
139.339
11392
139.339
11441
139.339
11282
139.338
11438
139.338
11526
139.338
11306
139.337
11489
139.337
11488
139.336
11508
139.336
11476
139.336
11374
139.335
11349
139.335
11399
139.335
11512
139.334
11467
139.334
11471
139.334
11335
139.333
11560
139.333
11363
139.333
11217
139.332
11543
139.332
11489
139.331
11657
139.331
11632
139.331
11533
139.33
11241
139.33
11568
139.33
11515
139.329
11393
139.329
11590
139.329
11471
139.328
11595
139.328
11467
139.327
11516
139.327
11525
139.327
11332
139.326
11464
139.326
11431
139.326
11400
139.325
11360
139.325
11490
139.325
11337
139.324
11469
139.324
11390
139.324
11101
139.323
11264
139.323
11151
139.322
11188
139.322
11080
139.322
10886
139.321
10989
139.321
10909
139.321
10938
139.32
10638
139.32
10875
139.32
10658
139.319
10489
139.319
10573
139.319
10701
139.318
10656
139.318
10727
139.317
10668
139.317
10438
139.317
10261
139.316
10509
139.316
10451
139.316
10482
139.315
10381
139.315
10419
139.315
10334
139.314
10280
139.314
10324
139.313
10308
139.313
10124
139.313
10097
139.312
10316
139.312
10167
139.312
10040
139.311
10165
139.311
10211
139.311
10132
139.31
10182
139.31
10230
139.309
10194
139.309
10258
139.309
10296
139.308
10471
139.308
10329
139.308
10437
139.307
10644
139.307
10675
139.307
10368
139.306
10574
139.306
10510
139.305
10339
139.305
10399
139.305
10339
139.304
10694
139.304
10442
139.304
10514
139.303
10577
139.303
10479
139.303
10469
139.302
10832
139.302
10563
139.301
10848
139.301
10797
139.301
10831
139.3
11109
139.3
11115
139.3
10973
139.299
11294
139.299
11201
139.299
11280
139.298
11237
139.298
11272
139.297
11243
139.297
11207
139.297
10998
139.296
10902
139.296
10768
139.296
10526
139.295
10310
139.295
10413
139.294
10110
139.294
10107
139.294
9982
139.293
9942
139.293
9930
139.293
9712
139.292
9607
139.292
9699
139.292
9411
139.291
9460
139.291
9214
139.29
9145
139.29
8998
139.29
9126
139.289
8945
139.289
8950
139.289
9074
139.288
9051
139.288
8978
139.287
9041
139.287
9064
139.287
9161
139.286
9086
139.286
9280
139.286
9412
139.285
9350
139.285
9434
139.285
9527
139.284
9515
139.284
9510
139.283
9564
139.283
9599
139.283
9518
139.282
9597
139.282
9823
139.282
10190
139.281
10384
139.281
11184
139.28
12020
139.28
13685
139.28
15981
139.279
18975
139.279
22998
139.279
27328
139.278
31399
139.278
35021
139.278
36215
139.277
34854
139.277
31959
139.276
27296
139.276
22059
139.276
17305
139.275
13570
139.275
11082
139.275
9885
139.274
9221
139.274
8884
139.273
8670
139.273
8527
139.273
8353
139.272
8308
139.272
8378
139.272
8184
139.271
8183
139.271
8315
139.27
8099
139.27
8095
139.27
7826
139.269
8021
139.269
7989
139.269
7990
139.268
7916
139.268
8044
139.267
7984
139.267
8117
139.267
7921
139.266
7942
139.266
8024
139.266
8062
139.265
7834
139.265
8032
139.264
7854
139.264
7888
139.264
7828
139.263
7956
139.263
7993
139.263
7873
139.262
7919
139.262
8012
139.261
7825
139.261
7922
139.261
7946
139.26
7852
139.26
7941
139.26
7866
139.259
8066
139.259
7982
139.258
7889
139.258
7961
139.258
7971
139.257
7967
139.257
8045
139.257
7912
139.256
7983
139.256
7711
139.255
8030
139.255
8027
139.255
7915
139.254
7976
139.254
7769
139.254
8122
139.253
7968
139.253
8028
139.252
8062
139.252
8056
139.252
8159
139.251
8027
139.251
8080
139.251
8058
139.25
8093
139.25
8140
139.249
8184
139.249
8159
139.249
8082
139.248
7968
139.248
8171
139.248
8065
139.247
8015
139.247
8149
139.246
8054
139.246
8092
139.246
8082
139.245
8104
139.245
8063
139.244
8245
139.244
8193
139.244
8011
139.243
8158
139.243
8085
139.243
8038
139.242
8093
139.242
8261
139.241
8110
139.241
7959
139.241
8083
139.24
8128
139.24
8093
139.24
8233
139.239
8335
139.239
8284
139.238
8202
139.238
8440
139.238
8250
139.237
8140
139.237
8076
139.237
8148
139.236
8121
139.236
8197
139.235
8216
139.235
8348
139.235
8197
139.234
8312
139.234
8281
139.233
8185
139.233
8178
139.233
8268
139.232
8268
139.232
8380
139.232
8237
139.231
8261
139.231
8275
139.23
8197
139.23
8154
139.23
8322
139.229
8296
139.229
8430
139.228
8314
139.228
8247
139.228
8407
139.227
8386
139.227
8389
139.227
8313
139.226
8390
139.226
8266
139.225
8337
139.225
8316
139.225
8514
139.224
8387
139.224
8333
139.224
8285
139.223
8371
139.223
8429
139.222
8379
139.222
8514
139.222
8483
139.221
8353
139.221
8508
139.22
8592
139.22
8330
139.22
8428
139.219
8493
139.219
8355
139.219
8455
139.218
8473
139.218
8412
139.217
8570
139.217
8502
139.217
8548
139.216
8461
139.216
8541
139.215
8557
139.215
8497
139.215
8464
139.214
8479
139.214
8496
139.213
8451
139.213
8453
139.213
8429
139.212
8337
139.212
8521
139.212
8424
139.211
8428
139.211
8471
139.21
8543
139.21
8652
139.21
8501
139.209
8468
139.209
8371
139.208
8474
139.208
8357
139.208
8628
139.207
8396
139.207
8290
139.207
8566
139.206
8436
139.206
8457
139.205
8486
139.205
8505
139.205
8536
139.204
8407
139.204
8691
139.203
8378
139.203
8462
139.203
8595
139.202
8498
139.202
8571
139.201
8378
139.201
8651
139.201
8478
139.2
8565
139.2
8473
139.2
8437
139.199
8485
139.199
8535
139.198
8569
139.198
8640
139.198
8799
139.197
8590
139.197
8717
139.196
8705
139.196
8741
139.196
8715
139.195
8819
139.195
8684
139.194
8578
139.194
8805
139.194
8852
139.193
8866
139.193
9087
139.192
8904
139.192
8928
139.192
8962
139.191
8702
139.191
8943
139.191
8894
139.19
9008
139.19
9087
139.189
8986
139.189
8954
139.189
8922
139.188
9179
139.188
9131
139.187
8995
139.187
9019
139.187
9019
139.186
9096
139.186
9128
139.185
9159
139.185
9238
139.185
9008
139.184
9347
139.184
9240
139.183
9140
139.183
9117
139.183
9054
139.182
9066
139.182
9034
139.182
9123
139.181
9238
139.181
9059
139.18
9315
139.18
9074
139.18
9150
139.179
9167
139.179
9264
139.178
9229
139.178
9102
139.178
9233
139.177
9251
139.177
9272
139.176
9324
139.176
9140
139.176
9251
139.175
9145
139.175
9085
139.174
9037
139.174
9130
139.174
9274
139.173
9077
139.173
9113
139.172
8983
139.172
9127
139.172
9346
139.171
9130
139.171
9094
139.17
9345
139.17
9274
139.17
9197
139.169
9218
139.169
9155
139.168
9302
139.168
8950
139.168
9216
139.167
9237
139.167
9177
139.166
9176
139.166
9341
139.166
9108
139.165
9367
139.165
9122
139.164
9211
139.164
9405
139.164
9331
139.163
9318
139.163
9273
139.162
9134
139.162
9142
139.162
9152
139.161
9203
139.161
9422
139.161
9127
139.16
9021
139.16
9082
139.159
9166
139.159
9047
139.159
9027
139.158
8951
139.158
9066
139.157
8967
139.157
8927
139.157
8697
139.156
8621
139.156
8836
139.155
8711
139.155
8794
139.155
8735
139.154
8734
139.154
8428
139.153
8485
139.153
8601
139.153
8524
139.152
8467
139.152
8549
139.151
8503
139.151
8655
139.151
8433
139.15
8411
139.15
8524
139.149
8544
139.149
8460
139.149
8337
139.148
8331
139.148
8246
139.147
8290
139.147
8390
139.147
8254
139.146
8340
139.146
8205
139.145
8376
139.145
8319
139.144
8319
139.144
8432
139.144
8245
139.143
8359
139.143
8146
139.142
8253
139.142
8189
139.142
8227
139.141
8256
139.141
8235
139.14
8314
139.14
8239
139.14
8257
139.139
8236
139.139
8213
139.138
8281
139.138
8267
139.138
8250
139.137
8249
139.137
8324
139.136
8292
139.136
8251
139.136
8235
139.135
8139
139.135
8241
139.134
8164
139.134
8079
139.134
8225
139.133
8077
139.133
8218
139.132
8156
139.132
8325
139.132
8362
139.131
8315
139.131
8391
139.13
8357
139.13
8561
139.13
8365
139.129
8271
139.129
8215
139.128
8405
139.128
8233
139.128
8477
139.127
8422
139.127
8242
139.126
8368
139.126
8359
139.126
8310
139.125
8299
139.125
8427
139.124
8122
139.124
8318
139.123
8267
139.123
8239
139.123
8179
139.122
8235
139.122
8286
139.121
8309
139.121
8323
139.121
8239
139.12
8234
139.12
8255
139.119
8242
139.119
8180
139.119
8201
139.118
8121
139.118
8330
139.117
8193
139.117
8068
139.117
8192
139.116
8003
139.116
8057
139.115
7924
139.115
8119
139.115
8048
139.114
7907
139.114
8037
139.113
8019
139.113
7982
139.112
8011
139.112
7993
139.112
7898
139.111
7960
139.111
7785
139.11
7999
139.11
8001
139.11
7830
139.109
7846
139.109
7961
139.108
7962
139.108
7868
139.108
7951
139.107
7955
139.107
7818
139.106
7649
139.106
7841
139.105
7870
139.105
7897
139.105
7852
139.104
7853
139.104
7767
139.103
8081
139.103
7822
139.103
7839
139.102
7715
139.102
7888
139.101
7815
139.101
7768
139.101
7768
139.1
7763
139.1
7741
139.099
7896
139.099
7648
139.099
7794
139.098
7718
139.098
7760
139.097
7767
139.097
7939
139.096
7752
139.096
7804
139.096
7814
139.095
7794
139.095
7862
139.094
7831
139.094
7947
139.094
7547
139.093
8038
139.093
7742
139.092
7743
139.092
7823
139.091
7676
139.091
7798
139.091
7823
139.09
7660
139.09
7930
139.089
7946
139.089
7741
139.089
7710
139.088
7684
139.088
7772
139.087
7816
139.087
7835
139.087
7724
139.086
7890
139.086
7957
139.085
7872
139.085
8001
139.084
7832
139.084
7888
139.084
7767
139.083
7888
139.083
7881
139.082
7780
139.082
7717
139.082
7916
139.081
7899
139.081
7868
139.08
7811
139.08
7838
139.079
7781
139.079
7705
139.079
7863
139.078
7784
139.078
7899
139.077
7763
139.077
7818
139.077
7936
139.076
8042
139.076
7988
139.075
8049
139.075
7706
139.074
7998
139.074
7724
139.074
7901
139.073
7945
139.073
7995
139.072
7849
139.072
7994
139.072
7942
139.071
7860
139.071
7891
139.07
7926
139.07
7860
139.069
8097
139.069
7953
139.069
7946
139.068
7887
139.068
7931
139.067
7879
139.067
7787
139.067
7879
139.066
7936
139.066
7998
139.065
7953
139.065
7984
139.064
7844
139.064
7947
139.064
8004
139.063
8092
139.063
8111
139.062
7944
139.062
8022
139.061
7999
139.061
8080
139.061
7831
139.06
7975
139.06
7958
139.059
7952
139.059
8068
139.059
8095
139.058
7984
139.058
7996
139.057
7983
139.057
8113
139.056
8168
139.056
8061
139.056
8045
139.055
8199
139.055
8184
139.054
8063
139.054
8078
139.053
8083
139.053
8214
139.053
8041
139.052
8174
139.052
8104
139.051
8278
139.051
8052
139.051
8100
139.05
7961
139.05
8055
139.049
8261
139.049
8213
139.048
8224
139.048
8016
139.048
8199
139.047
8145
139.047
8238
139.046
8149
139.046
8336
139.045
8171
139.045
8231
139.045
8187
139.044
8204
139.044
8213
139.043
8177
139.043
8335
139.042
8158
139.042
8185
139.042
8360
139.041
8211
139.041
8338
139.04
8354
139.04
8415
139.04
8368
139.039
8418
139.039
8292
139.038
8368
139.038
8528
139.037
8256
139.037
8473
139.037
8497
139.036
8299
139.036
8318
139.035
8213
139.035
8306
139.034
8318
139.034
8415
139.034
8245
139.033
8085
139.033
8507
139.032
8282
139.032
8310
139.031
8124
139.031
8399
139.031
8202
139.03
8363
139.03
8308
139.029
8184
139.029
8205
139.028
8296
139.028
8445
139.028
8177
139.027
8394
139.027
8200
139.026
8208
139.026
8045
139.025
8170
139.025
8169
139.025
8100
139.024
8242
139.024
8172
139.023
8319
139.023
8071
139.022
8031
139.022
8143
139.022
8462
139.021
8325
139.021
8238
139.02
8326
139.02
8108
139.019
8311
139.019
8114
139.019
8372
139.018
8490
139.018
8117
139.017
8339
139.017
8255
139.016
8168
139.016
8377
139.016
8171
139.015
8289
139.015
8193
139.014
8359
139.014
8364
139.013
8176
139.013
8374
139.013
8234
139.012
8452
139.012
8369
139.011
8328
139.011
8328
139.01
8240
139.01
8229
139.01
8307
139.009
8396
139.009
8305
139.008
8390
139.008
8181
139.007
8323
139.007
8335
139.007
8370
139.006
8483
139.006
8271
139.005
8508
139.005
8512
139.004
8430
139.004
8526
139.004
8400
139.003
8465
139.003
8422
139.002
8382
139.002
8458
139.001
8441
139.001
8522
139.001
8294
139
8415
139
8380
138.999
8415
138.999
8392
138.998
8430
138.998
8301
138.998
8260
138.997
8474
138.997
8443
138.996
8391
138.996
8567
138.995
8560
138.995
8386
138.994
8469
138.994
8700
138.994
8473
138.993
8589
138.993
8526
138.992
8342
138.992
8592
138.991
8450
138.991
8557
138.991
8521
138.99
8543
138.99
8589
138.989
8580
138.989
8499
138.988
8479
138.988
8659
138.988
8629
138.987
8635
138.987
8358
138.986
8750
138.986
8499
138.985
8602
138.985
8723
138.984
8719
138.984
8765
138.984
8751
138.983
8751
138.983
8636
138.982
8652
138.982
8566
138.981
8611
138.981
8689
138.981
8564
138.98
8715
138.98
8712
138.979
8421
138.979
8646
138.978
8584
138.978
8551
138.978
8662
138.977
8769
138.977
8643
138.976
8651
138.976
8707
138.975
8627
138.975
8623
138.974
8604
138.974
8590
138.974
8626
138.973
8540
138.973
8836
138.972
8552
138.972
8735
138.971
8575
138.971
8651
138.971
8598
138.97
8636
138.97
8634
138.969
8639
138.969
8708
138.968
8684
138.968
8571
138.967
8748
138.967
8557
138.967
8650
138.966
8716
138.966
8657
138.965
8669
138.965
8725
138.964
8861
138.964
8639
138.963
8814
138.963
8893
138.963
8719
138.962
8987
138.962
8819
138.961
8812
138.961
8870
138.96
8915
138.96
8798
138.96
8921
138.959
8812
138.959
8857
138.958
9070
138.958
9049
138.957
8899
138.957
8865
138.956
9123
138.956
8965
138.956
8947
138.955
8938
138.955
8807
138.954
8724
138.954
8621
138.953
8880
138.953
8759
138.952
8748
138.952
8763
138.952
8749
138.951
8563
138.951
8654
138.95
8889
138.95
8690
138.949
8733
138.949
8937
138.948
8848
138.948
8950
138.948
8826
138.947
8864
138.947
8763
138.946
8753
138.946
8850
138.945
8963
138.945
8821
138.944
8857
138.944
8686
138.944
8973
138.943
8819
138.943
8853
138.942
8835
138.942
8896
138.941
8853
138.941
8871
138.94
8877
138.94
8912
138.94
8906
138.939
8881
138.939
8915
138.938
8787
138.938
8926
138.937
9008
138.937
8757
138.936
9040
138.936
8865
138.936
9122
138.935
8870
138.935
8919
138.934
8970
138.934
9175
138.933
9162
138.933
8968
138.932
9052
138.932
9097
138.932
8893
138.931
9139
138.931
8993
138.93
9116
138.93
9091
138.929
9220
138.929
9097
138.928
9030
138.928
9214
138.928
9186
138.927
9237
138.927
9038
138.926
9122
138.926
9373
138.925
9398
138.925
9149
138.924
9311
138.924
9273
138.924
9259
138.923
9197
138.923
9246
138.922
9293
138.922
9279
138.921
9245
138.921
9352
138.92
9303
138.92
9132
138.92
9350
138.919
9154
138.919
9213
138.918
9141
138.918
9204
138.917
9271
138.917
9092
138.916
9252
138.916
9256
138.915
9205
138.915
8946
138.915
9276
138.914
9117
138.914
9409
138.913
9209
138.913
9369
138.912
9193
138.912
9235
138.911
9427
138.911
9364
138.911
9261
138.91
9257
138.91
9381
138.909
9239
138.909
9418
138.908
9257
138.908
9343
138.907
9503
138.907
9462
138.906
9465
138.906
9388
138.906
9485
138.905
9621
138.905
9552
138.904
9423
138.904
9360
138.903
9211
138.903
9357
138.902
9362
138.902
9432
138.902
9493
138.901
9335
138.901
9499
138.9
9475
138.9
9506
138.899
9267
138.899
9262
138.898
9333
138.898
9478
138.897
9289
138.897
9280
138.897
9454
138.896
9349
138.896
9609
138.895
9365
138.895
9432
138.894
9525
138.894
9334
138.893
9734
138.893
9421
138.892
9593
138.892
9648
138.892
9643
138.891
9373
138.891
9643
138.89
9675
138.89
9650
138.889
9639
138.889
9670
138.888
9717
138.888
9638
138.887
9681
138.887
9675
138.887
9580
138.886
9527
138.886
9685
138.885
9618
138.885
9774
138.884
9715
138.884
9668
138.883
9734
138.883
9543
138.882
9915
138.882
9879
138.882
9877
138.881
9915
138.881
9855
138.88
9916
138.88
9928
138.879
9973
138.879
9873
138.878
9876
138.878
9743
138.877
9697
138.877
9538
138.877
9544
138.876
9477
138.876
9424
138.875
9263
138.875
9182
138.874
9045
138.874
9256
138.873
9121
138.873
8946
138.872
9181
138.872
8993
138.872
9195
138.871
8826
138.871
9168
138.87
8885
138.87
9023
138.869
8781
138.869
8868
138.868
8902
138.868
8964
138.867
8702
138.867
8918
138.866
8789
138.866
8789
138.866
8928
138.865
8714
138.865
8991
138.864
8930
138.864
8710
138.863
8853
138.863
8604
138.862
8893
138.862
8823
138.861
8813
138.861
8761
138.861
8724
138.86
8715
138.86
8617
138.859
8649
138.859
8802
138.858
8764
138.858
8618
138.857
8862
138.857
8830
138.856
8870
138.856
8915
138.855
8987
138.855
8926
138.855
8753
138.854
8982
138.854
9011
138.853
9027
138.853
8935
138.852
9186
138.852
9292
138.851
9214
138.851
9172
138.85
9182
138.85
9420
138.849
9253
138.849
9140
138.849
9271
138.848
9463
138.848
9269
138.847
9280
138.847
9476
138.846
9408
138.846
9427
138.845
9322
138.845
9316
138.844
9359
138.844
9148
138.843
9229
138.843
9314
138.843
9248
138.842
9192
138.842
9313
138.841
9272
138.841
9307
138.84
9028
138.84
9010
138.839
8923
138.839
8756
138.838
8706
138.838
8984
138.837
8721
138.837
8925
138.837
8762
138.836
8750
138.836
8775
138.835
8599
138.835
8742
138.834
8790
138.834
8861
138.833
8949
138.833
8818
138.832
8909
138.832
8816
138.831
9142
138.831
8880
138.83
8938
138.83
8998
138.83
9076
138.829
8905
138.829
8899
138.828
8855
138.828
9031
138.827
8816
138.827
9020
138.826
8863
138.826
9025
138.825
8559
138.825
8923
138.824
8724
138.824
8937
138.823
8615
138.823
8946
138.823
8774
138.822
8903
138.822
9021
138.821
8976
138.821
9040
138.82
9126
138.82
9036
138.819
9140
138.819
9173
138.818
9143
138.818
9069
138.817
9236
138.817
9005
138.816
9101
138.816
9117
138.816
9066
138.815
9016
138.815
8851
138.814
9064
138.814
8921
138.813
9052
138.813
8999
138.812
8981
138.812
9012
138.811
8956
138.811
9028
138.81
9003
138.81
9103
138.809
8970
138.809
9061
138.809
8934
138.808
8971
138.808
8907
138.807
8691
138.807
8891
138.806
9025
138.806
8839
138.805
8854
138.805
8767
138.804
8708
138.804
8814
138.803
8931
138.803
8888
138.802
8630
138.802
8737
138.801
8780
138.801
8752
138.801
8875
138.8
8731
138.8
8808
138.799
8686
138.799
8689
138.798
8596
138.798
8726
138.797
8766
138.797
8651
138.796
8642
138.796
8665
138.795
8699
138.795
8753
138.794
8712
138.794
8705
138.793
8663
138.793
8777
138.793
8543
138.792
8621
138.792
8539
138.791
8619
138.791
8693
138.79
8757
138.79
8689
138.789
8738
138.789
8813
138.788
8635
138.788
8926
138.787
8869
138.787
8931
138.786
9117
138.786
9015
138.785
9215
138.785
8985
138.784
9220
138.784
8923
138.784
8992
138.783
8911
138.783
9039
138.782
8942
138.782
9127
138.781
9012
138.781
8846
138.78
8872
138.78
8702
138.779
8903
138.779
8816
138.778
8776
138.778
8641
138.777
8612
138.777
8635
138.776
8685
138.776
8349
138.775
8675
138.775
8566
138.775
8606
138.774
8404
138.774
8599
138.773
8679
138.773
8528
138.772
8555
138.772
8695
138.771
8615
138.771
8740
138.77
8640
138.77
8694
138.769
8538
138.769
8603
138.768
8676
138.768
8895
138.767
8682
138.767
8668
138.766
8722
138.766
8736
138.765
8713
138.765
8781
138.765
8745
138.764
8750
138.764
8733
138.763
8767
138.763
8517
138.762
8553
138.762
8507
138.761
8578
138.761
8641
138.76
8418
138.76
8677
138.759
8548
138.759
8604
138.758
8513
138.758
8632
138.757
8635
138.757
8850
138.756
8914
138.756
9029
138.755
9199
138.755
9275
138.755
9626
138.754
9444
138.754
9795
138.753
10192
138.753
10217
138.752
10675
138.752
10811
138.751
10925
138.751
10880
138.75
10958
138.75
10658
138.749
10580
138.749
10234
138.748
9884
138.748
9627
138.747
9298
138.747
9110
138.746
8836
138.746
8906
138.745
8798
138.745
8626
138.744
8616
138.744
8612
138.743
8680
138.743
8713
138.743
8713
138.742
8811
138.742
8667
138.741
8761
138.741
8964
138.74
8909
138.74
8921
138.739
8960
138.739
9008
138.738
8895
138.738
9070
138.737
9055
138.737
9107
138.736
9075
138.736
8900
138.735
9050
138.735
8910
138.734
8829
138.734
8614
138.733
8798
138.733
8557
138.732
8581
138.732
8507
138.731
8598
138.731
8472
138.73
8496
138.73
8551
138.73
8864
138.729
8718
138.729
8925
138.728
9355
138.728
9283
138.727
9771
138.727
10044
138.726
10164
138.726
10670
138.725
10829
138.725
10951
138.724
11129
138.724
10973
138.723
10430
138.723
9937
138.722
9238
138.722
8544
138.721
8366
138.721
7808
138.72
7423
138.72
7037
138.719
6979
138.719
6944
138.718
6802
138.718
6670
138.717
6711
138.717
6803
138.716
6640
138.716
6546
138.715
6550
138.715
6463
138.714
6486
138.714
6512
138.714
6601
138.713
6451
138.713
6621
138.712
6580
138.712
6578
138.711
6526
138.711
6632
138.71
6581
138.71
6622
138.709
6537
138.709
6506
138.708
6585
138.708
6722
138.707
6594
138.707
6659
138.706
6543
138.706
6808
138.705
6365
138.705
6533
138.704
6617
138.704
6518
138.703
6476
138.703
6656
138.702
6554
138.702
6643
138.701
6448
138.701
6616
138.7
6664
138.7
6507
138.699
6705
138.699
6498
138.698
6677
138.698
6513
138.697
6766
138.697
6666
138.696
6637
138.696
6635
138.695
6556
138.695
6553
138.695
6662
138.694
6690
138.694
6665
138.693
6600
138.693
6603
138.692
6648
138.692
6594
138.691
6702
138.691
6664
138.69
6644
138.69
6735
138.689
6641
138.689
6725
138.688
6656
138.688
6685
138.687
6610
138.687
6693
138.686
6788
138.686
6732
138.685
6728
138.685
6740
138.684
6774
138.684
6855
138.683
7106
138.683
6879
138.682
7067
138.682
7058
138.681
7001
138.681
6998
138.68
7153
138.68
7039
138.679
7125
138.679
7066
138.678
7142
138.678
7164
138.677
7238
138.677
7066
138.676
7067
138.676
7073
138.675
7024
138.675
6933
138.674
6844
138.674
6993
138.673
6918
138.673
6938
138.672
6966
138.672
6828
138.671
6857
138.671
6945
138.67
6872
138.67
6949
138.669
6816
138.669
6880
138.668
6989
138.668
6778
138.667
6935
138.667
6986
138.667
6915
138.666
6899
138.666
6922
138.665
7205
138.665
6979
138.664
6955
138.664
6930
138.663
7029
138.663
7013
138.662
7025
138.662
7193
138.661
7216
138.661
7127
138.66
7259
138.66
7178
138.659
7237
138.659
7399
138.658
7276
138.658
7313
138.657
7277
138.657
7542
138.656
7353
138.656
7443
138.655
7556
138.655
7485
138.654
7363
138.654
7442
138.653
7504
138.653
7443
138.652
7516
138.652
7340
138.651
7425
138.651
7368
138.65
7216
138.65
7370
138.649
7242
138.649
7187
138.648
7301
138.648
7341
138.647
7175
138.647
7201
138.646
7198
138.646
7045
138.645
7218
138.645
7234
138.644
7174
138.644
7048
138.643
7136
138.643
6846
138.642
7107
138.642
7067
138.641
7072
138.641
7192
138.64
7161
138.64
7111
138.639
7073
138.639
7110
138.638
7108
138.638
7084
138.637
7221
138.637
7205
138.636
7286
138.636
7331
138.635
7194
138.635
7286
138.634
7282
138.634
7129
138.633
7336
138.633
7326
138.632
7315
138.632
7321
138.631
7282
138.631
7330
138.63
7352
138.63
7432
138.629
7335
138.629
7377
138.628
7435
138.628
7501
138.627
7539
138.627
7594
138.626
7501
138.626
7436
138.625
7638
138.625
7532
138.624
7652
138.624
7753
138.623
7706
138.623
7568
138.622
7575
138.622
7503
138.621
7668
138.621
7631
138.62
7713
138.62
7680
138.619
7601
138.619
7707
138.618
7822
138.618
7714
138.617
7621
138.617
7771
138.616
7711
138.616
7690
138.615
7514
138.615
7655
138.614
7641
138.614
7745
138.613
7704
138.613
7865
138.612
7930
138.612
7960
138.611
8085
138.611
8148
138.61
8222
138.61
8371
138.609
8429
138.609
8491
138.608
8367
138.608
8589
138.607
8504
138.607
8691
138.606
8613
138.606
8688
138.605
8525
138.605
8779
138.604
8682
138.604
8648
138.603
8516
138.603
8741
138.602
8765
138.602
8714
138.601
8896
138.601
8832
138.6
9093
138.6
9098
138.599
9158
138.599
9439
138.598
9391
138.598
9558
138.597
9443
138.597
9416
138.596
9385
138.596
9562
138.595
9488
138.595
9461
138.594
9446
138.594
9149
138.593
8782
138.593
8638
138.592
8373
138.592
8226
138.591
7879
138.591
7372
138.59
7243
138.589
6832
138.589
6743
138.588
6628
138.588
6566
138.587
6597
138.587
6459
138.586
6472
138.586
6513
138.585
6463
138.585
6345
138.584
6514
138.584
6552
138.583
6534
138.583
6439
138.582
6537
138.582
6314
138.581
6409
138.581
6530
138.58
6293
138.58
6338
138.579
6452
138.579
6395
138.578
6299
138.578
6201
138.577
6161
138.577
6259
138.576
6317
138.576
6238
138.575
6273
138.575
6202
138.574
6198
138.574
6256
138.573
6277
138.573
6342
138.572
6331
138.572
6246
138.571
6376
138.571
6350
138.57
6294
138.57
6604
138.569
6403
138.569
6598
138.568
6558
138.568
6797
138.567
6978
138.567
7209
138.566
7508
138.566
7774
138.565
8419
138.565
8831
138.564
9526
138.564
10282
138.563
10866
138.563
11261
138.562
11380
138.562
11379
138.561
10895
138.56
10467
138.56
10228
138.559
9961
138.559
10105
138.558
10579
138.558
10980
138.557
11644
138.557
12373
138.556
13050
138.556
13763
138.555
14021
138.555
13866
138.554
13387
138.554
12789
138.553
12048
138.553
11287
138.552
10648
138.552
10207
138.551
10065
138.551
9765
138.55
9732
138.55
9530
138.549
9611
138.549
9535
138.548
9486
138.548
9473
138.547
9519
138.547
9551
138.546
9512
138.546
9591
138.545
9603
138.545
9721
138.544
10032
138.544
10277
138.543
10372
138.543
10456
138.542
10970
138.542
11111
138.541
11194
138.541
11197
138.54
11430
138.539
11601
138.539
11767
138.538
11848
138.538
11915
138.537
12085
138.537
12388
138.536
12532
138.536
12547
138.535
12679
138.535
12662
138.534
12270
138.534
12225
138.533
11739
138.533
11270
138.532
10672
138.532
10614
138.531
10334
138.531
10122
138.53
10624
138.53
10690
138.529
11134
138.529
11484
138.528
11839
138.528
11676
138.527
11279
138.527
10604
138.526
9700
138.526
8681
138.525
7484
138.525
6315
138.524
5263
138.523
4137
138.523
3590
138.522
2837
138.522
2328
138.521
1944
138.521
1755
138.52
1602
138.52
1459
138.519
1400
138.519
1433
138.518
1341
138.518
1342
138.517
1340
138.517
1303
138.516
1287
138.516
1316
138.515
1363
138.515
1381
138.514
1352
138.514
1404
138.513
1383
138.513
1354
138.512
1241
138.512
1275
138.511
1269
138.511
1155
138.51
1156
138.51
1164
138.509
1151
138.508
1183
138.508
1160
138.507
1202
138.507
1245
138.506
1164
138.506
1167
138.505
1074
138.505
1122
138.504
1138
138.504
1138
138.503
1220
138.503
1140
138.502
1187
138.502
1103
138.501
1134
138.501
1128
138.5
1214
138.5
1112
138.499
1193
138.499
1150
138.498
1081
138.498
1192
138.497
1166
138.496
1206
138.496
1182
138.495
1172
138.495
1134
138.494
1207
138.494
1181
138.493
1130
138.493
1186
138.492
1121
138.492
1138
138.491
1146
138.491
1139
138.49
1197
138.49
1170
138.489
1160
138.489
1181
138.488
1136
138.488
1144
138.487
1213
138.487
1126
138.486
1178
138.486
1159
138.485
1172
138.484
1152
138.484
1153
138.483
1127
138.483
1175
138.482
1203
138.482
1146
138.481
1173
138.481
1167
138.48
1152
138.48
1201
138.479
1154
138.479
1237
138.478
1230
138.478
1199
138.477
1202
138.477
1130
138.476
1156
138.476
1174
138.475
1165
138.475
1162
138.474
1232
138.473
1201
138.473
1209
138.472
1272
138.472
1203
138.471
1223
138.471
1246
138.47
1236
138.47
1255
138.469
1178
138.469
1237
138.468
1236
138.468
1229
138.467
1216
138.467
1172
138.466
1212
138.466
1142
138.465
1213
138.465
1246
138.464
1205
138.464
1213
138.463
1147
138.462
1229
138.462
1186
138.461
1177
138.461
1224
138.46
1227
138.46
1221
138.459
1269
138.459
1197
138.458
1239
138.458
1248
138.457
1257
138.457
1233
138.456
1296
138.456
1271
138.455
1258
138.455
1243
138.454
1219
138.453
1304
138.453
1237
138.452
1225
138.452
1244
138.451
1222
138.451
1214
138.45
1297
138.45
1239
138.449
1253
138.449
1230
138.448
1206
138.448
1245
138.447
1232
138.447
1235
138.446
1262
138.446
1271
138.445
1199
138.445
1282
138.444
1244
138.443
1341
138.443
1270
138.442
1319
138.442
1296
138.441
1280
138.441
1274
138.44
1214
138.44
1282
138.439
1256
138.439
1240
138.438
1300
138.438
1189
138.437
1280
138.437
1235
138.436
1281
138.435
1263
138.435
1242
138.434
1285
138.434
1236
138.433
1252
138.433
1276
138.432
1205
138.432
1273
138.431
1247
138.431
1302
138.43
1382
138.43
1267
138.429
1260
138.429
1256
138.428
1272
138.428
1357
138.427
1292
138.426
1297
138.426
1323
138.425
1318
138.425
1347
138.424
1329
138.424
1295
138.423
1350
138.423
1337
138.422
1346
138.422
1389
138.421
1350
138.421
1377
138.42
1401
138.42
1375
138.419
1398
138.418
1392
138.418
1432
138.417
1497
138.417
1399
138.416
1412
138.416
1373
138.415
1435
138.415
1367
138.414
1435
138.414
1423
138.413
1379
138.413
1369
138.412
1468
138.412
1470
138.411
1363
138.41
1458
138.41
1436
138.409
1422
138.409
1349
138.408
1502
138.408
1484
138.407
1394
138.407
1425
138.406
1398
138.406
1357
138.405
1423
138.405
1396
138.404
1441
138.404
1428
138.403
1361
138.402
1397
138.402
1422
138.401
1433
138.401
1421
138.4
1373
138.4
1413
138.399
1401
138.399
1368
138.398
1391
138.398
1445
138.397
1389
138.397
1363
138.396
1354
138.395
1378
138.395
1386
138.394
1394
138.394
1455
138.393
1454
138.393
1417
138.392
1495
138.392
1471
138.391
1435
138.391
1418
138.39
1415
138.39
1389
138.389
1465
138.389
1439
138.388
1457
138.387
1383
138.387
1426
138.386
1418
138.386
1396
138.385
1453
138.385
1359
138.384
1429
138.384
1489
138.383
1534
138.383
1486
138.382
1510
138.382
1533
138.381
1602
138.38
1612
138.38
1593
138.379
1799
138.379
1807
138.378
1835
138.378
1896
138.377
1997
138.377
1954
138.376
1832
138.376
1688
138.375
1639
138.374
1591
138.374
1555
138.373
1481
138.373
1408
138.372
1319
138.372
1334
138.371
1314
138.371
1303
138.37
1226
138.37
1236
138.369
1243
138.369
1220
138.368
1201
138.367
1282
138.367
1219
138.366
1199
138.366
1263
138.365
1229
138.365
1238
138.364
1186
138.364
1168
138.363
1195
138.363
1126
138.362
1153
138.362
1135
138.361
1128
138.36
1167
138.36
1146
138.359
1162
138.359
1185
138.358
1248
138.358
1259
138.357
1316
138.357
1328
138.356
1392
138.356
1446
138.355
1489
138.354
1524
138.354
1536
138.353
1623
138.353
1679
138.352
1672
138.352
1757
138.351
1786
138.351
1959
138.35
2044
138.35
2055
138.349
2253
138.349
2235
138.348
2406
138.347
2422
138.347
2509
138.346
2546
138.346
2647
138.345
2664
138.345
2639
138.344
2697
138.344
2700
138.343
2776
138.343
2809
138.342
2920
138.341
2864
138.341
2945
138.34
2801
138.34
2790
138.339
2791
138.339
2804
138.338
2840
138.338
2801
138.337
2748
138.337
2881
138.336
2953
138.335
2937
138.335
2852
138.334
2845
138.334
2672
138.333
2590
138.333
2335
138.332
2028
138.332
1834
138.331
1544
138.331
1255
138.33
1047
138.329
854
138.329
687
138.328
600
138.328
568
138.327
474
138.327
368
138.326
378
138.326
388
138.325
352
138.325
322
138.324
323
138.323
374
138.323
372
138.322
447
138.322
409
138.321
483
138.321
571
138.32
611
138.32
643
138.319
685
138.318
787
138.318
833
138.317
928
138.317
1020
138.316
1092
138.316
1226
138.315
1260
138.315
1322
138.314
1402
138.314
1465
138.313
1548
138.312
1528
138.312
1618
138.311
1484
138.311
1529
138.31
1511
138.31
1476
138.309
1401
138.309
1485
138.308
1399
138.308
1449
138.307
1410
138.306
1396
138.306
1440
138.305
1400
138.305
1307
138.304
1227
138.304
1130
138.303
911
138.303
708
138.302
513
138.301
361
138.301
203
138.3
120
138.3
67
138.299
51
138.299
31
138.298
28
138.298
31
138.297
Ce 3d 3
+200 mV
2023
7
28
0
0
0
0
28
Casa Info Follows
0
0
2
CASA region (*Ce 3d*) (*Tougaard*) 574.75515 610.37383 53.9 6 0 0 1135.0842 -450 0 0 (*Ce 3d*) 140.115 0 51.62
CASA region (*Ce 3d*) (*Linear*) 565.60985 574.6394 53.9 6 0 1 1135.0842 -450 0 0 (*Ce 3d*) 140.115 0 51.62
14
CASA comp (*Ce3d 4+*) (*LA(1.53,243)*) Area 66647.226 10 1000000 -1 1 MFWHM 1.9884774 1 4 -1 1.1262278 Position 588.35356 586.6 596.6 -1 -16.069394 RSF 53.9 MASS 140.115 INDEX -1 (*Ce 3d*) CONST (**) UNCORRECTEDRSF 51.62
CASA comp (*Ce3d 4+*) (*GL(40)*) Area 46334.618 10 100000 0 0.695222 MFWHM 2.10021 1 3 0 1.05619 Position 569.94626 0 0 0 -18.4073 RSF 53.9 MASS 140.115 INDEX -1 (*Ce 3d*) CONST (**) UNCORRECTEDRSF 51.62
CASA comp (*Ce3d 4+*) (*LA(4,8,10)*) Area 64550.571 0 749627.5 0 0.968541 MFWHM 1.6036633 1.5 1.85 0 0.806478 Position 604.47806 0 0 0 16.1245 RSF 53.9 MASS 140.115 INDEX -1 (*Ce 3d*) CONST (**) UNCORRECTEDRSF 51.62
CASA comp (*Ce3d 4+*) (*LA(5,10,10)*) Area 45308.451 10 100000 0 0.679825 MFWHM 1.4959117 1 2 0 0.75229 Position 585.95857 0 0 0 -2.39499 RSF 53.9 MASS 140.115 INDEX -1 (*Ce 3d*) CONST (**) UNCORRECTEDRSF 51.62
CASA comp (*Ce3d 4+*) (*LA(6,10,10)*) Area 49149.997 10 100000 0 0.737465 MFWHM 4.2868392 1 6 0 2.15584 Position 579.53477 0 0 0 -8.81879 RSF 53.9 MASS 140.115 INDEX -1 (*Ce 3d*) CONST (**) UNCORRECTEDRSF 51.62
CASA comp (*Ce3d 4+*) (*GL(0)*) Area 72782.77 10 1000000 0 1.09206 MFWHM 14.476195 8 15 0 7.28004 Position 592.49877 0 0 0 4.14521 RSF 53.9 MASS 140.115 INDEX -1 (*Ce 3d*) CONST (**) UNCORRECTEDRSF 51.62
CASA comp (*Ce3d 4+*) (*LA(1.53,243)*) Area 63284.874 1e-020 749627.5 0 0.94955 MFWHM 4.0749072 0.93627136 23.406784 0 2.04926 Position 597.88957 0 0 0 9.53601 RSF 53.9 MASS 140.115 INDEX -1 (*Ce 3d*) CONST (**) UNCORRECTEDRSF 51.62
CASA comp (*Ce3d 4+*) (*LA(4,10,10)*) Area 21041.529 1e-020 749627.5 0 0.315715 MFWHM 2.0324625 0.84894354 21.223588 0 1.02212 Position 602.33036 0 0 0 13.9768 RSF 53.9 MASS 140.115 INDEX -1 (*Ce 3d*) CONST (**) UNCORRECTEDRSF 51.62
CASA comp (*Ce3d 4+*) (*LA(1.53,243)*) Area 14027.775 1e-020 749627.5 0 0.210478 MFWHM 2.0322239 0.84894354 21.223588 0 1.022 Position 583.70397 0 0 0 -4.64959 RSF 53.9 MASS 140.115 INDEX -1 (*Ce 3d*) CONST (**) UNCORRECTEDRSF 51.62
CASA comp (*Ce3d 3+*) (*LA(8,10,10)*) Area 7458.3337 1e-020 893550 -1 1 MFWHM 2.8 2.6 2.8 -1 1 Position 605.98832 604.6 607.6 -1 1 RSF 53.9 MASS 140.115 INDEX -1 (*Ce 3d*) CONST (**) UNCORRECTEDRSF 51.62
CASA comp (*Ce3d 3+*) (*LA(8,10,10)*) Area 4972.2225 1e-020 893550 9 0.66666667 MFWHM 2.8 0.2 5 9 1 Position 587.44422 0 0 9 -18.5441 RSF 53.9 MASS 140.115 INDEX -1 (*Ce 3d*) CONST (**) UNCORRECTEDRSF 51.62
CASA comp (*Ce3d 3+*) (*GL(0)*) Area 12683.941 1e-020 893550 9 1.70064 MFWHM 4.174492 0.2 5 9 1.49089 Position 601.26796 0 0 9 -4.72036 RSF 53.9 MASS 140.115 INDEX -1 (*Ce 3d*) CONST (**) UNCORRECTEDRSF 51.62
CASA comp (*Ce3d 3+*) (*LA(8,10,10)*) Area 7973.1377 100 1000000 9 1.069024 MFWHM 4.174492 0.2 5 9 1.49089 Position 582.81716 0 0 9 -23.17116 RSF 53.9 MASS 140.115 INDEX -1 (*Ce 3d*) CONST (**) UNCORRECTEDRSF 51.62
CASA comp (*Ce3d 3+*) (*LA(1.53,243)*) Area 1703.2746 1e-020 893550 9 0.228372 MFWHM 6.092436 0.70523427 17.630857 9 2.17587 Position 592.66992 0 0 9 -13.3184 RSF 53.9 MASS 140.115 INDEX -1 (*Ce 3d*) CONST (**) UNCORRECTEDRSF 51.62
GDC10_b_107_4_GDC10_voltage_sweep_20230728_160157.vms Dir:F:\Experiments Gretel\2023\2023_07_28_GDC10_Nenning\
GDC10_b.(sample: unk).(4, GDC10_voltage_sweep).(acq: unk)
( 0.017784 m , -0.011303 m , 0.162425 m ) Angle: 45.0062 degrees , -0.05 degrees
GDC10_b
1
4
CasaXP3
XPS
2
0
Al
1486.6
49.61
200
200
1e+037
1e+037
FAT
27
1e+037
4.55
1e+037
1e+037
1e+037
1e+037
1e+037
Ce
3d
-1
Kinetic Energy
eV
562.6
0.05
2
Intensity
d
Transmission
d
pulse counting
0.3
1
1e+037
1e+037
1e+037
1e+037
4
PHI_AtomicNumber
d
58
ESCAPE DEPTH TYPE
d
1
MFP Exponent
d
-0.7
PROPAGATION_CONVERGED
d
1
2002
0
1
0
1
12915
25.8572
13025
25.857
12986
25.8569
12995
25.8567
13079
25.8565
12983
25.8563
12958
25.8562
12953
25.856
12924
25.8558
12602
25.8556
12991
25.8554
12750
25.8553
12856
25.8551
13053
25.8549
12882
25.8547
12885
25.8546
12889
25.8544
12948
25.8542
12921
25.854
13103
25.8539
13070
25.8537
12993
25.8535
12731
25.8533
13202
25.8531
13001
25.853
13026
25.8528
13088
25.8526
13026
25.8524
12946
25.8523
12931
25.8521
12757
25.8519
13268
25.8517
12974
25.8515
12978
25.8514
13014
25.8512
12937
25.851
12955
25.8508
13185
25.8507
13190
25.8505
13164
25.8503
12937
25.8501
12979
25.8499
12969
25.8498
12967
25.8496
13025
25.8494
13102
25.8492
12972
25.8491
12975
25.8489
13168
25.8487
12924
25.8485
13004
25.8483
12940
25.8482
13026
25.848
12837
25.8478
13168
25.8476
12812
25.8475
12913
25.8473
13025
25.8471
12928
25.8469
12959
25.8467
13148
25.8466
13047
25.8464
13032
25.8462
12983
25.846
13018
25.8459
13324
25.8457
13076
25.8455
13145
25.8453
12913
25.8452
12989
25.845
13098
25.8448
12985
25.8446
13132
25.8444
13280
25.8443
13126
25.8441
12821
25.8439
13137
25.8437
13008
25.8435
13081
25.8434
13034
25.8432
13079
25.843
13327
25.8428
13263
25.8427
13110
25.8425
13143
25.8423
12964
25.8421
13241
25.8419
12978
25.8418
13151
25.8416
13254
25.8414
13366
25.8412
13559
25.8411
13364
25.8409
13437
25.8407
13470
25.8405
13161
25.8403
13295
25.8402
13398
25.84
13341
25.8398
13299
25.8396
13507
25.8395
13441
25.8393
13482
25.8391
13640
25.8389
13571
25.8387
13910
25.8386
13697
25.8384
13709
25.8382
13730
25.838
13735
25.8379
13985
25.8377
13976
25.8375
14089
25.8373
14249
25.8371
14342
25.837
14571
25.8368
14654
25.8366
14762
25.8364
14645
25.8363
14712
25.8361
14908
25.8359
14755
25.8357
15233
25.8355
15281
25.8354
15381
25.8352
15724
25.835
15848
25.8348
15970
25.8346
16115
25.8345
16498
25.8343
16635
25.8341
16666
25.8339
16861
25.8338
17398
25.8336
17226
25.8334
17390
25.8332
17612
25.833
17683
25.8329
18148
25.8327
18168
25.8325
18372
25.8323
18275
25.8322
18711
25.832
18732
25.8318
18893
25.8316
18848
25.8314
19006
25.8313
19080
25.8311
18928
25.8309
18919
25.8307
19030
25.8305
18775
25.8304
18786
25.8302
18745
25.83
18366
25.8298
18362
25.8297
17942
25.8295
17917
25.8293
17816
25.8291
17546
25.8289
17274
25.8288
17335
25.8286
17103
25.8284
16875
25.8282
16630
25.828
16520
25.8279
16085
25.8277
16106
25.8275
15697
25.8273
15655
25.8272
15205
25.827
15115
25.8268
15027
25.8266
14880
25.8264
14650
25.8263
14558
25.8261
14223
25.8259
14261
25.8257
14073
25.8255
14040
25.8254
13931
25.8252
13822
25.825
13788
25.8248
13887
25.8247
13671
25.8245
13583
25.8243
13689
25.8241
13560
25.8239
13488
25.8238
13401
25.8236
13207
25.8234
13233
25.8232
13425
25.823
13026
25.8229
13148
25.8227
13143
25.8225
13301
25.8223
13064
25.8222
13089
25.822
12938
25.8218
12967
25.8216
12811
25.8214
12713
25.8213
12788
25.8211
12766
25.8209
12623
25.8207
12946
25.8205
12948
25.8204
12800
25.8202
12813
25.82
12734
25.8198
12863
25.8196
12797
25.8195
12811
25.8193
12833
25.8191
12611
25.8189
12897
25.8188
12585
25.8186
12607
25.8184
12915
25.8182
12614
25.818
12646
25.8179
12821
25.8177
12824
25.8175
12520
25.8173
12712
25.8171
12679
25.817
12631
25.8168
12744
25.8166
12662
25.8164
12582
25.8162
12571
25.8161
12869
25.8159
12761
25.8157
12612
25.8155
12728
25.8154
12841
25.8152
12519
25.815
12701
25.8148
12860
25.8146
12635
25.8145
12647
25.8143
12797
25.8141
12870
25.8139
12789
25.8137
12681
25.8136
12971
25.8134
13027
25.8132
12995
25.813
13023
25.8128
13032
25.8127
12764
25.8125
13204
25.8123
12968
25.8121
12901
25.8119
12804
25.8118
12962
25.8116
12983
25.8114
12923
25.8112
12979
25.8111
13061
25.8109
13022
25.8107
13128
25.8105
12886
25.8103
12899
25.8102
13154
25.81
12947
25.8098
13072
25.8096
12903
25.8094
13065
25.8093
13172
25.8091
12915
25.8089
13158
25.8087
13071
25.8085
13087
25.8084
13134
25.8082
13130
25.808
13060
25.8078
13091
25.8076
13234
25.8075
13183
25.8073
13257
25.8071
13333
25.8069
13164
25.8067
13196
25.8066
13197
25.8064
13175
25.8062
13342
25.806
13332
25.8059
13358
25.8057
13431
25.8055
13216
25.8053
13399
25.8051
13399
25.805
13463
25.8048
13388
25.8046
13423
25.8044
13430
25.8042
13489
25.8041
13714
25.8039
13416
25.8037
13738
25.8035
13715
25.8033
13711
25.8032
13886
25.803
13758
25.8028
13930
25.8026
14060
25.8024
13890
25.8023
13951
25.8021
14022
25.8019
14104
25.8017
14151
25.8015
14168
25.8014
14093
25.8012
14078
25.801
14083
25.8008
14204
25.8006
14125
25.8005
14319
25.8003
14261
25.8001
14487
25.7999
14349
25.7997
14165
25.7996
14633
25.7994
14477
25.7992
14397
25.799
14581
25.7988
14640
25.7987
14662
25.7985
14671
25.7983
14524
25.7981
14406
25.7979
14456
25.7978
14535
25.7976
14424
25.7974
14320
25.7972
14349
25.797
14315
25.7969
14532
25.7967
14148
25.7965
14389
25.7963
14416
25.7961
14197
25.796
14445
25.7958
14439
25.7956
14402
25.7954
14439
25.7952
14267
25.7951
13990
25.7949
13983
25.7947
13974
25.7945
14182
25.7943
13742
25.7942
13845
25.794
14007
25.7938
13834
25.7936
13858
25.7934
13737
25.7933
13738
25.7931
13537
25.7929
13567
25.7927
13528
25.7925
13393
25.7924
13444
25.7922
13505
25.792
13156
25.7918
13365
25.7916
13317
25.7915
13127
25.7913
13078
25.7911
13367
25.7909
13136
25.7907
13029
25.7906
12998
25.7904
13004
25.7902
13155
25.79
13305
25.7898
12981
25.7897
13021
25.7895
13129
25.7893
12873
25.7891
12932
25.7889
13056
25.7888
13300
25.7886
13006
25.7884
12946
25.7882
13042
25.788
13102
25.7879
13121
25.7877
13058
25.7875
13005
25.7873
12808
25.7871
13326
25.787
12967
25.7868
13026
25.7866
12997
25.7864
13136
25.7862
13030
25.7861
12979
25.7859
12957
25.7857
13104
25.7855
12947
25.7853
12987
25.7852
12958
25.785
12934
25.7848
13042
25.7846
13207
25.7844
13209
25.7843
13099
25.7841
13087
25.7839
13275
25.7837
13042
25.7835
13209
25.7834
13187
25.7832
13139
25.783
13410
25.7828
13346
25.7826
13420
25.7825
13318
25.7823
13263
25.7821
13373
25.7819
13605
25.7817
13669
25.7816
13681
25.7814
13541
25.7812
13708
25.781
13635
25.7808
13899
25.7807
13999
25.7805
13962
25.7803
14235
25.7801
14060
25.7799
14073
25.7797
14211
25.7796
14267
25.7794
14049
25.7792
14135
25.779
14617
25.7788
14535
25.7787
14672
25.7785
14858
25.7783
14697
25.7781
14755
25.7779
14875
25.7778
14983
25.7776
15535
25.7774
15581
25.7772
15677
25.777
15819
25.7769
15907
25.7767
16141
25.7765
16247
25.7763
16532
25.7761
16682
25.776
16903
25.7758
17336
25.7756
17217
25.7754
17465
25.7752
17889
25.7751
17969
25.7749
18191
25.7747
18274
25.7745
18521
25.7743
18587
25.7741
18593
25.774
18853
25.7738
18611
25.7736
18495
25.7734
18410
25.7732
18535
25.7731
18340
25.7729
18053
25.7727
17836
25.7725
17534
25.7723
17544
25.7722
17367
25.772
17053
25.7718
16423
25.7716
16423
25.7714
16302
25.7713
16129
25.7711
15781
25.7709
15850
25.7707
15703
25.7705
15436
25.7703
15542
25.7702
15518
25.77
15213
25.7698
15314
25.7696
15654
25.7694
15428
25.7693
15811
25.7691
15838
25.7689
16066
25.7687
16246
25.7685
16440
25.7684
16518
25.7682
16825
25.768
16854
25.7678
17208
25.7676
17256
25.7675
17690
25.7673
18122
25.7671
18334
25.7669
18432
25.7667
18741
25.7665
18861
25.7664
19146
25.7662
19317
25.766
19707
25.7658
19719
25.7656
19920
25.7655
20351
25.7653
19827
25.7651
19981
25.7649
19912
25.7647
19898
25.7646
19943
25.7644
19430
25.7642
19453
25.764
19254
25.7638
19104
25.7636
19103
25.7635
18648
25.7633
18366
25.7631
17916
25.7629
17772
25.7627
17324
25.7626
16917
25.7624
16561
25.7622
16304
25.762
15970
25.7618
15691
25.7617
15352
25.7615
15222
25.7613
14803
25.7611
14479
25.7609
14055
25.7607
13895
25.7606
13825
25.7604
13488
25.7602
12896
25.76
12860
25.7598
12959
25.7597
12451
25.7595
12408
25.7593
12357
25.7591
12143
25.7589
12053
25.7588
11875
25.7586
11865
25.7584
11732
25.7582
11626
25.758
11541
25.7578
11461
25.7577
11039
25.7575
11039
25.7573
11013
25.7571
10922
25.7569
11080
25.7568
10685
25.7566
10779
25.7564
10591
25.7562
10670
25.756
10743
25.7559
10407
25.7557
10494
25.7555
10508
25.7553
10605
25.7551
10348
25.7549
10336
25.7548
10282
25.7546
10246
25.7544
10070
25.7542
10047
25.754
10217
25.7539
10069
25.7537
10081
25.7535
10255
25.7533
10117
25.7531
10315
25.7529
10076
25.7528
10117
25.7526
9980
25.7524
9924
25.7522
10090
25.752
10089
25.7519
10020
25.7517
9869
25.7515
10003
25.7513
9823
25.7511
9968
25.7509
9998
25.7508
10028
25.7506
10029
25.7504
9850
25.7502
9878
25.75
10012
25.7499
9907
25.7497
9844
25.7495
10128
25.7493
9857
25.7491
9949
25.7489
10056
25.7488
9887
25.7486
10066
25.7484
9739
25.7482
10015
25.748
9938
25.7479
9993
25.7477
10065
25.7475
10011
25.7473
10140
25.7471
10111
25.7469
10090
25.7468
10095
25.7466
10156
25.7464
10301
25.7462
10062
25.746
10079
25.7459
10151
25.7457
10174
25.7455
10335
25.7453
10057
25.7451
10074
25.7449
10411
25.7448
10297
25.7446
10364
25.7444
10234
25.7442
10285
25.744
10317
25.7439
10428
25.7437
10345
25.7435
10622
25.7433
10479
25.7431
10438
25.7429
10357
25.7428
10435
25.7426
10589
25.7424
10476
25.7422
10573
25.742
10483
25.7419
10688
25.7417
10397
25.7415
10744
25.7413
10705
25.7411
10572
25.7409
10905
25.7408
10878
25.7406
10907
25.7404
10797
25.7402
10889
25.74
11000
25.7398
10917
25.7397
11013
25.7395
11037
25.7393
11177
25.7391
11101
25.7389
11174
25.7388
11225
25.7386
11396
25.7384
11352
25.7382
11427
25.738
11568
25.7378
11503
25.7377
11588
25.7375
11510
25.7373
11687
25.7371
11944
25.7369
12045
25.7368
11813
25.7366
11834
25.7364
11786
25.7362
12071
25.736
12188
25.7358
12111
25.7357
12307
25.7355
12374
25.7353
12258
25.7351
12463
25.7349
12440
25.7347
12409
25.7346
12489
25.7344
12664
25.7342
12604
25.734
12847
25.7338
12754
25.7337
12624
25.7335
12591
25.7333
12986
25.7331
12925
25.7329
12988
25.7327
13102
25.7326
12976
25.7324
13155
25.7322
13182
25.732
13075
25.7318
13204
25.7316
13204
25.7315
13134
25.7313
13102
25.7311
13192
25.7309
13331
25.7307
13312
25.7306
13222
25.7304
13300
25.7302
13304
25.73
13427
25.7298
13185
25.7296
13261
25.7295
13341
25.7293
13154
25.7291
13102
25.7289
13020
25.7287
13371
25.7285
13097
25.7284
13210
25.7282
13223
25.728
12797
25.7278
13001
25.7276
12870
25.7274
12951
25.7273
12912
25.7271
12997
25.7269
12620
25.7267
12653
25.7265
12471
25.7264
12564
25.7262
12520
25.726
12455
25.7258
12492
25.7256
12065
25.7254
12155
25.7253
12152
25.7251
12341
25.7249
12119
25.7247
11953
25.7245
12067
25.7243
11875
25.7242
12049
25.724
11777
25.7238
11918
25.7236
11765
25.7234
11769
25.7232
11447
25.7231
11632
25.7229
11585
25.7227
11702
25.7225
11637
25.7223
11356
25.7221
11499
25.722
11576
25.7218
11341
25.7216
11379
25.7214
11252
25.7212
11368
25.7211
11162
25.7209
11238
25.7207
11127
25.7205
11348
25.7203
11162
25.7201
11202
25.72
11311
25.7198
11258
25.7196
11470
25.7194
11527
25.7192
11263
25.719
11336
25.7189
11245
25.7187
11493
25.7185
11304
25.7183
11308
25.7181
11380
25.7179
11210
25.7178
11402
25.7176
11287
25.7174
11277
25.7172
11453
25.717
11531
25.7168
11662
25.7167
11522
25.7165
11633
25.7163
11581
25.7161
11566
25.7159
11539
25.7157
11843
25.7156
11549
25.7154
11885
25.7152
11705
25.715
11863
25.7148
11902
25.7146
11909
25.7145
11977
25.7143
11868
25.7141
12079
25.7139
12231
25.7137
12089
25.7135
12324
25.7134
12419
25.7132
12588
25.713
12342
25.7128
12495
25.7126
12546
25.7125
12841
25.7123
12844
25.7121
13012
25.7119
13040
25.7117
13062
25.7115
13386
25.7114
13351
25.7112
13441
25.711
13565
25.7108
13605
25.7106
13725
25.7104
14144
25.7103
14112
25.7101
14225
25.7099
14551
25.7097
14682
25.7095
14786
25.7093
15324
25.7092
15250
25.709
15693
25.7088
15565
25.7086
16076
25.7084
16338
25.7082
16223
25.7081
16677
25.7079
17134
25.7077
17188
25.7075
17388
25.7073
17536
25.7071
17656
25.707
17651
25.7068
17866
25.7066
17510
25.7064
17532
25.7062
17423
25.706
17523
25.7059
17437
25.7057
17290
25.7055
17104
25.7053
16436
25.7051
16362
25.7049
15939
25.7048
15700
25.7046
15339
25.7044
14621
25.7042
14510
25.704
13902
25.7038
13632
25.7036
12948
25.7035
12679
25.7033
12166
25.7031
11970
25.7029
11512
25.7027
11164
25.7025
10667
25.7024
10499
25.7022
10475
25.702
10065
25.7018
9872
25.7016
9871
25.7014
9610
25.7013
9366
25.7011
9090
25.7009
9011
25.7007
8953
25.7005
8713
25.7003
8812
25.7002
8789
25.7
8491
25.6998
8327
25.6996
8385
25.6994
8224
25.6992
8194
25.6991
8170
25.6989
8105
25.6987
7941
25.6985
7941
25.6983
8029
25.6981
7920
25.698
7843
25.6978
7892
25.6976
7720
25.6974
7681
25.6972
7716
25.697
7689
25.6969
7659
25.6967
7710
25.6965
7733
25.6963
7652
25.6961
7730
25.6959
7503
25.6958
7623
25.6956
7325
25.6954
7351
25.6952
7594
25.695
7350
25.6948
7511
25.6946
7400
25.6945
7505
25.6943
7376
25.6941
7350
25.6939
7369
25.6937
7404
25.6935
7276
25.6934
7416
25.6932
7163
25.693
7331
25.6928
7331
25.6926
7261
25.6924
7273
25.6923
7111
25.6921
7252
25.6919
7255
25.6917
7280
25.6915
7235
25.6913
7144
25.6912
7184
25.691
7143
25.6908
7277
25.6906
7279
25.6904
7270
25.6902
7278
25.6901
7161
25.6899
7150
25.6897
7181
25.6895
7262
25.6893
7120
25.6891
7244
25.6889
7135
25.6888
7257
25.6886
7281
25.6884
7356
25.6882
7156
25.688
7095
25.6878
7354
25.6877
7218
25.6875
7107
25.6873
7267
25.6871
7173
25.6869
7163
25.6867
7314
25.6866
7204
25.6864
7251
25.6862
7314
25.686
7145
25.6858
7209
25.6856
7104
25.6854
7080
25.6853
7079
25.6851
7076
25.6849
7336
25.6847
7110
25.6845
7150
25.6843
7123
25.6842
7301
25.684
7133
25.6838
7138
25.6836
7167
25.6834
7043
25.6832
7380
25.6831
7147
25.6829
7038
25.6827
7136
25.6825
7199
25.6823
7150
25.6821
6983
25.6819
6994
25.6818
7035
25.6816
7184
25.6814
7222
25.6812
7324
25.681
7105
25.6808
7286
25.6807
7169
25.6805
7253
25.6803
7078
25.6801
7212
25.6799
7197
25.6797
7097
25.6796
7040
25.6794
7151
25.6792
7024
25.679
7113
25.6788
7065
25.6786
7049
25.6784
7061
25.6783
7066
25.6781
7047
25.6779
7155
25.6777
7015
25.6775
7050
25.6773
7033
25.6772
7212
25.677
7096
25.6768
7307
25.6766
7108
25.6764
7205
25.6762
Ce 4d 4
+200 mV
2023
7
28
0
0
0
0
28
Casa Info Follows
0
0
1
CASA region (*Ce 4d*) (*Shirley*) 1357.1 1384.1 7.70847 6 0 0 1135.0842 -450 0 0 (*Ce 4d*) 140.115 0 6.93
15
CASA comp (*Ce 4d 4+*) (*LA(1.53,243)*) Area 37082.746 1e-020 913710.9 -1 1 MFWHM 8.4131984 8 9 -1 1 Position 1368.1813 1357.1 1384.1 -1 1 RSF 11.1 MASS 140.115 INDEX -1 (*Ce 4d*) CONST (**) UNCORRECTEDRSF 6.93
CASA comp (*Ce 4d 4+*) (*LA(1.53,243)*) Area 9470.0433 1e-020 448535.14 0 0.255376 MFWHM 1.9332268 1.047377 26.184424 0 0.229785 Position 1361.5924 0 0 0 -6.58899 RSF 11.1 MASS 140.115 INDEX -1 (*Ce 4d*) CONST (**) UNCORRECTEDRSF 6.93
CASA comp (*Ce 4d 4+*) (*LA(4,20,10)*) Area 28060.811 1e-020 431010.53 0 0.756708 MFWHM 2.6825651 1.047377 26.184424 0 0.318852 Position 1378.9213 0 0 0 10.74 RSF 11.1 MASS 140.115 INDEX -1 (*Ce 4d*) CONST (**) UNCORRECTEDRSF 6.93
CASA comp (*Ce 4d 4+*) (*LA(1.53,243)*) Area 14611.084 1e-020 373221 0 0.394013 MFWHM 2.5223274 1.047377 26.184424 0 0.299806 Position 1374.9848 0 0 0 6.80341 RSF 11.1 MASS 140.115 INDEX -1 (*Ce 4d*) CONST (**) UNCORRECTEDRSF 6.93
CASA comp (*Ce 4d 4+*) (*LA(1.53,243)*) Area 11946.689 1e-020 373221 0 0.322163 MFWHM 1.899431 0.72379257 18.094814 0 0.225768 Position 1364.916 0 0 0 -3.26532 RSF 11.1 MASS 140.115 INDEX -1 (*Ce 4d*) CONST (**) UNCORRECTEDRSF 6.93
CASA comp (*Ce 4d 4+*) (*LA(1.53,243)*) Area 13959.763 1e-020 373221 0 0.376449 MFWHM 3.1968976 0.69810658 17.452664 0 0.379986 Position 1372.5181 0 0 0 4.33671 RSF 11.1 MASS 140.115 INDEX -1 (*Ce 4d*) CONST (**) UNCORRECTEDRSF 6.93
CASA comp (*Ce 4d 4+*) (*LA(1.53,243)*) Area 3287.8453 1e-020 373221 0 0.0886624 MFWHM 1.1807924 0.64339886 16.084972 0 0.14035 Position 1378.3607 0 0 0 10.1794 RSF 11.1 MASS 140.115 INDEX -1 (*Ce 4d*) CONST (**) UNCORRECTEDRSF 6.93
CASA comp (*Ce 4d 3+*) (*LA(1.53,243)*) Area 2492.4387 1e-020 1193403.9 -1 1 MFWHM 4.748111 1.46 36.5 -1 1 Position 1375.3305 1357.1 1384.1 -1 1 RSF 11.1 MASS 140.115 INDEX -1 (*Ce 4d*) CONST (**) UNCORRECTEDRSF 6.93
CASA comp (*Ce 4d 3+*) (*LA(1.53,243)*) Area 808.88859 1e-020 585258 7 0.324537 MFWHM 2.0777639 1.46 36.5 7 0.437598 Position 1379.405 0 0 7 4.07459 RSF 11.1 MASS 140.115 INDEX -1 (*Ce 4d*) CONST (**) UNCORRECTEDRSF 6.93
CASA comp (*Ce 4d 3+*) (*LA(1.53,243)*) Area 221.58553 1e-020 585258 7 0.0889031 MFWHM 6.3208278 1.46 36.5 7 1.33123 Position 1362.8884 0 0 7 -12.4421 RSF 11.1 MASS 140.115 INDEX -1 (*Ce 4d*) CONST (**) UNCORRECTEDRSF 6.93
CASA comp (*Ce 4d 3+*) (*LA(1.53,243)*) Area 153.72614 1e-020 796230.65 7 0.061677 MFWHM 1.7203593 1.46 36.5 7 0.362325 Position 1381.8548 0 0 7 6.52431 RSF 11.1 MASS 140.115 INDEX -1 (*Ce 4d*) CONST (**) UNCORRECTEDRSF 6.93
CASA comp (*Ce 4d 3+*) (*LA(1.53,243)*) Area 328.35139 1e-020 585258 7 0.131739 MFWHM 2.7893965 0.74671193 18.667798 7 0.587475 Position 1371.4773 0 0 7 -3.85311 RSF 11.1 MASS 140.115 INDEX -1 (*Ce 4d*) CONST (**) UNCORRECTEDRSF 6.93
CASA comp (*Ce 4d 3+*) (*LA(1.53,243)*) Area 245.88282 1e-020 585258 7 0.0986515 MFWHM 1.7147186 0.74671193 18.667798 7 0.361137 Position 1377.8439 0 0 7 2.51342 RSF 11.1 MASS 140.115 INDEX -1 (*Ce 4d*) CONST (**) UNCORRECTEDRSF 6.93
CASA comp (*Ce 4d 3+*) (*LA(1.53,243)*) Area 21.654906 1e-020 585258 7 0.00868824 MFWHM 1.188946 0.61793887 15.448472 7 0.250404 Position 1384.5472 0 0 7 9.21679 RSF 11.1 MASS 140.115 INDEX -1 (*Ce 4d*) CONST (**) UNCORRECTEDRSF 6.93
CASA comp (*Ce 4d 3+*) (*LA(1.53,243)*) Area 32.688832 1e-020 585258 7 0.0131152 MFWHM 1.7901423 0.56965403 14.241351 7 0.377022 Position 1368.6518 0 0 7 -6.67863 RSF 11.1 MASS 140.115 INDEX -1 (*Ce 4d*) CONST (**) UNCORRECTEDRSF 6.93
GDC10_b_107_4_GDC10_voltage_sweep_20230728_160157.vms Dir:F:\Experiments Gretel\2023\2023_07_28_GDC10_Nenning\
GDC10_b.(sample: unk).(4, GDC10_voltage_sweep).(acq: unk)
( 0.017784 m , -0.011303 m , 0.162425 m ) Angle: 45.0062 degrees , -0.05 degrees
GDC10_b
1
4
CasaXP3
XPS
2
0
Al
1486.6
49.61
200
200
1e+037
1e+037
FAT
27
1e+037
4.55
1e+037
1e+037
1e+037
1e+037
1e+037
Ce
4d
-1
Kinetic Energy
eV
1355.6
0.05
2
Intensity
d
Transmission
d
pulse counting
0.9
1
1e+037
1e+037
1e+037
1e+037
4
PHI_AtomicNumber
d
58
ESCAPE DEPTH TYPE
d
1
MFP Exponent
d
-0.7
PROPAGATION_CONVERGED
d
1
1202
0
1
0
1
4642
22.7415
4642
22.7413
4559
22.7411
4603
22.7409
4727
22.7408
4673
22.7406
4585
22.7404
4833
22.7402
4654
22.74
4766
22.7398
4764
22.7396
4705
22.7394
4735
22.7393
4562
22.7391
4648
22.7389
4693
22.7387
4565
22.7385
4652
22.7383
4580
22.7381
4547
22.7379
4727
22.7378
4759
22.7376
4815
22.7374
4692
22.7372
4681
22.737
4548
22.7368
4747
22.7366
4699
22.7364
4677
22.7363
4712
22.7361
4621
22.7359
4723
22.7357
4648
22.7355
4752
22.7353
4750
22.7351
4868
22.7349
4856
22.7348
4804
22.7346
4827
22.7344
4818
22.7342
4766
22.734
4753
22.7338
4860
22.7336
4682
22.7334
4854
22.7333
4769
22.7331
4745
22.7329
4776
22.7327
4672
22.7325
4756
22.7323
4772
22.7321
4787
22.7319
4678
22.7318
4886
22.7316
4798
22.7314
4810
22.7312
4802
22.731
4793
22.7308
4827
22.7306
4836
22.7304
4733
22.7303
4861
22.7301
4920
22.7299
4846
22.7297
4883
22.7295
4926
22.7293
4909
22.7291
4997
22.7289
4948
22.7288
5069
22.7286
5016
22.7284
5020
22.7282
5053
22.728
5018
22.7278
5073
22.7276
5228
22.7274
5182
22.7273
5241
22.7271
5262
22.7269
5270
22.7267
5399
22.7265
5359
22.7263
5244
22.7261
5233
22.7259
5642
22.7258
5325
22.7256
5447
22.7254
5689
22.7252
5729
22.725
5729
22.7248
5809
22.7246
5956
22.7244
5919
22.7243
6065
22.7241
6207
22.7239
6131
22.7237
6462
22.7235
6551
22.7233
6711
22.7231
6792
22.7229
6943
22.7228
7083
22.7226
7273
22.7224
7354
22.7222
7466
22.722
7658
22.7218
8023
22.7216
7932
22.7215
8174
22.7213
8275
22.7211
8570
22.7209
8701
22.7207
8614
22.7205
8859
22.7203
9169
22.7201
9270
22.72
9420
22.7198
9222
22.7196
9275
22.7194
9405
22.7192
9377
22.719
9377
22.7188
9537
22.7186
9283
22.7185
9334
22.7183
9167
22.7181
9124
22.7179
9168
22.7177
8960
22.7175
8873
22.7173
8661
22.7171
8503
22.717
8439
22.7168
8306
22.7166
7955
22.7164
7852
22.7162
7820
22.716
7700
22.7158
7472
22.7156
7673
22.7155
7318
22.7153
7376
22.7151
7219
22.7149
7198
22.7147
7116
22.7145
7068
22.7143
7074
22.7141
6998
22.714
7027
22.7138
7011
22.7136
6926
22.7134
7063
22.7132
6866
22.713
7169
22.7128
7074
22.7126
7246
22.7125
7301
22.7123
7449
22.7121
7436
22.7119
7460
22.7117
7746
22.7115
7507
22.7113
7732
22.7112
7854
22.711
8198
22.7108
8281
22.7106
8306
22.7104
8643
22.7102
8836
22.71
9000
22.7098
9169
22.7097
9504
22.7095
9516
22.7093
9890
22.7091
9974
22.7089
10258
22.7087
10354
22.7085
10595
22.7083
10701
22.7082
10854
22.708
10951
22.7078
11104
22.7076
11437
22.7074
11335
22.7072
11412
22.707
11575
22.7068
11557
22.7067
11611
22.7065
11577
22.7063
11560
22.7061
11516
22.7059
11564
22.7057
11411
22.7055
11155
22.7054
11039
22.7052
10896
22.705
10907
22.7048
10669
22.7046
10509
22.7044
10116
22.7042
10159
22.704
9900
22.7039
9530
22.7037
9506
22.7035
9524
22.7033
9339
22.7031
9192
22.7029
8809
22.7027
8876
22.7025
8574
22.7024
8697
22.7022
8486
22.702
8315
22.7018
8213
22.7016
8157
22.7014
8107
22.7012
8075
22.7011
7964
22.7009
7864
22.7007
7833
22.7005
7660
22.7003
7446
22.7001
7698
22.6999
7475
22.6997
7442
22.6996
7368
22.6994
7448
22.6992
7425
22.699
7474
22.6988
7168
22.6986
7318
22.6984
7347
22.6982
7337
22.6981
7341
22.6979
7270
22.6977
7134
22.6975
7340
22.6973
7174
22.6971
7144
22.6969
7203
22.6968
7067
22.6966
7242
22.6964
7255
22.6962
7277
22.696
7047
22.6958
7214
22.6956
7111
22.6954
6982
22.6953
7210
22.6951
7150
22.6949
7239
22.6947
7233
22.6945
7339
22.6943
7141
22.6941
7136
22.6939
7406
22.6938
7144
22.6936
7281
22.6934
7094
22.6932
7280
22.693
6988
22.6928
7182
22.6926
7208
22.6925
7062
22.6923
7245
22.6921
7229
22.6919
6917
22.6917
7228
22.6915
7245
22.6913
7008
22.6911
7133
22.691
7150
22.6908
7053
22.6906
7182
22.6904
7192
22.6902
7106
22.69
7141
22.6898
7012
22.6897
7050
22.6895
6874
22.6893
7006
22.6891
7084
22.6889
7196
22.6887
7239
22.6885
7168
22.6883
7037
22.6882
7200
22.688
7221
22.6878
7207
22.6876
7230
22.6874
7045
22.6872
7289
22.687
7135
22.6868
7377
22.6867
7366
22.6865
7440
22.6863
7318
22.6861
7570
22.6859
7576
22.6857
7280
22.6855
7517
22.6854
7343
22.6852
7610
22.685
7567
22.6848
7682
22.6846
7676
22.6844
7680
22.6842
7888
22.684
7887
22.6839
8028
22.6837
7848
22.6835
8139
22.6833
8140
22.6831
7965
22.6829
8100
22.6827
8129
22.6826
8237
22.6824
8277
22.6822
8353
22.682
8413
22.6818
8415
22.6816
8504
22.6814
8627
22.6812
8531
22.6811
8696
22.6809
8559
22.6807
8670
22.6805
8821
22.6803
8726
22.6801
8783
22.6799
8754
22.6798
8900
22.6796
8870
22.6794
8875
22.6792
9056
22.679
9041
22.6788
8888
22.6786
9012
22.6784
8892
22.6783
8824
22.6781
8804
22.6779
8922
22.6777
8888
22.6775
9090
22.6773
8898
22.6771
8892
22.677
8793
22.6768
9024
22.6766
8924
22.6764
9029
22.6762
9119
22.676
9099
22.6758
9138
22.6756
8992
22.6755
8879
22.6753
9162
22.6751
9009
22.6749
9162
22.6747
9122
22.6745
9105
22.6743
9212
22.6742
9471
22.674
9230
22.6738
9295
22.6736
9269
22.6734
9525
22.6732
9437
22.673
9428
22.6729
9413
22.6727
9619
22.6725
9585
22.6723
9732
22.6721
9783
22.6719
9722
22.6717
9782
22.6715
9760
22.6714
10063
22.6712
10006
22.671
10048
22.6708
9957
22.6706
9967
22.6704
9999
22.6702
10111
22.6701
10122
22.6699
9913
22.6697
10115
22.6695
9810
22.6693
9985
22.6691
10129
22.6689
10064
22.6687
9902
22.6686
10026
22.6684
10062
22.6682
9881
22.668
9676
22.6678
9784
22.6676
9503
22.6674
9707
22.6673
9477
22.6671
9515
22.6669
9356
22.6667
9317
22.6665
9251
22.6663
9211
22.6661
8948
22.666
8936
22.6658
8854
22.6656
8675
22.6654
8510
22.6652
8586
22.665
8308
22.6648
8304
22.6646
8053
22.6645
8005
22.6643
8070
22.6641
8084
22.6639
7793
22.6637
7887
22.6635
7745
22.6633
7773
22.6632
7716
22.663
7710
22.6628
7578
22.6626
7756
22.6624
7457
22.6622
7413
22.662
7521
22.6619
7566
22.6617
7556
22.6615
7670
22.6613
7723
22.6611
7671
22.6609
7646
22.6607
7829
22.6605
7883
22.6604
7886
22.6602
8010
22.66
8033
22.6598
8248
22.6596
8370
22.6594
8233
22.6592
8590
22.6591
8854
22.6589
8804
22.6587
9092
22.6585
9109
22.6583
9312
22.6581
9483
22.6579
9680
22.6578
9761
22.6576
9972
22.6574
10014
22.6572
10164
22.657
10332
22.6568
10178
22.6566
10405
22.6564
10302
22.6563
10249
22.6561
10116
22.6559
10199
22.6557
10179
22.6555
10050
22.6553
9967
22.6551
9792
22.655
9522
22.6548
9506
22.6546
9239
22.6544
9109
22.6542
8845
22.654
8516
22.6538
8463
22.6537
8015
22.6535
7961
22.6533
7638
22.6531
7580
22.6529
7208
22.6527
7013
22.6525
6780
22.6524
6563
22.6522
6456
22.652
6114
22.6518
5991
22.6516
5758
22.6514
5639
22.6512
5573
22.651
5260
22.6509
5078
22.6507
4884
22.6505
4576
22.6503
4627
22.6501
4316
22.6499
4208
22.6497
3997
22.6496
3782
22.6494
3566
22.6492
3358
22.649
3256
22.6488
3161
22.6486
2998
22.6484
2787
22.6483
2729
22.6481
2560
22.6479
2392
22.6477
2261
22.6475
2128
22.6473
1897
22.6471
1873
22.647
1786
22.6468
1653
22.6466
1622
22.6464
1505
22.6462
1464
22.646
1408
22.6458
1325
22.6457
1298
22.6455
1261
22.6453
1218
22.6451
1206
22.6449
1151
22.6447
1104
22.6445
1093
22.6443
1111
22.6442
1090
22.644
1057
22.6438
1033
22.6436
998
22.6434
1023
22.6432
1033
22.643
1033
22.6429
984
22.6427
1025
22.6425
966
22.6423
951
22.6421
1027
22.6419
964
22.6417
984
22.6416
1007
22.6414
967
22.6412
976
22.641
956
22.6408
958
22.6406
936
22.6404
888
22.6403
982
22.6401
995
22.6399
932
22.6397
923
22.6395
887
22.6393
935
22.6391
885
22.639
945
22.6388
923
22.6386
914
22.6384
909
22.6382
892
22.638
952
22.6378
883
22.6377
908
22.6375
895
22.6373
938
22.6371
893
22.6369
900
22.6367
899
22.6365
929
22.6363
906
22.6362
932
22.636
897
22.6358
890
22.6356
901
22.6354
886
22.6352
862
22.635
925
22.6349
904
22.6347
939
22.6345
930
22.6343
952
22.6341
951
22.6339
940
22.6337
967
22.6336
914
22.6334
984
22.6332
957
22.633
959
22.6328
1033
22.6326
1028
22.6324
1057
22.6323
1018
22.6321
1032
22.6319
1021
22.6317
1007
22.6315
1042
22.6313
1048
22.6311
993
22.631
1031
22.6308
1115
22.6306
1076
22.6304
1028
22.6302
1074
22.63
1030
22.6298
1087
22.6297
990
22.6295
O 1s 2
+100 mV
2023
7
28
0
0
0
0
15
Casa Info Follows
0
0
1
CASA region (*O 1s*) (*Shirley*) 954.15596 960.58171 2.88 6 1 0 1135.0842 -450 0 0 (*O 1s*) 15.9994 0 2.93
2
CASA comp (*O 1s main*) (*LA(4,5,10)*) Area 60740.003 1e-020 661535.2 -1 1 MFWHM 1.3055557 0.29 7.25 -1 1 Position 957.24738 954.89334 959.00161 -1 1 RSF 2.88 MASS 15.9994 INDEX -1 (*O 1s*) CONST (**) UNCORRECTEDRSF 2.93
CASA comp (*O 1s Bixbyite*) (*GL(0)*) Area 1024.7254 1e-020 517095.2 -1 1 MFWHM 1.1360559 0.24945778 6.2364446 -1 1 Position 955.87619 0 0 0 -1.37119 RSF 2.88 MASS 15.9994 INDEX -1 (*O 1s*) CONST (**) UNCORRECTEDRSF 2.93
GDC10_b_108_4_GDC10_voltage_sweep_20230728_165446.vms Dir:F:\Experiments Gretel\2023\2023_07_28_GDC10_Nenning\
GDC10_b.(sample: unk).(4, GDC10_voltage_sweep).(acq: unk)
( 0.017784 m , -0.011303 m , 0.162425 m ) Angle: 45.0062 degrees , -0.05 degrees
GDC10_b
1
4
CasaXP3
XPS
3
0
Al
1486.6
49.61
200
200
1e+037
1e+037
FAT
27
1e+037
4.55
1e+037
1e+037
1e+037
1e+037
1e+037
O
1s
-1
Kinetic Energy
eV
945.6
0.05
2
Intensity
d
Transmission
d
pulse counting
0.9
1
1e+037
1e+037
1e+037
1e+037
4
PHI_AtomicNumber
d
8
ESCAPE DEPTH TYPE
d
1
MFP Exponent
d
-0.7
PROPAGATION_CONVERGED
d
1
642
0
1
0
1
8593
24.3601
8577
24.3599
8696
24.3597
8542
24.3595
8877
24.3593
8884
24.3591
8659
24.3589
8580
24.3587
8732
24.3585
8496
24.3583
8576
24.3581
8704
24.3579
8683
24.3577
8666
24.3575
8540
24.3573
8556
24.3571
8709
24.3569
8519
24.3567
8505
24.3565
8459
24.3563
8592
24.3561
8505
24.3559
8412
24.3557
8627
24.3554
8393
24.3552
8315
24.355
8413
24.3548
8423
24.3546
8400
24.3544
8277
24.3542
8307
24.354
8250
24.3538
8243
24.3536
8326
24.3534
8284
24.3532
8079
24.353
8201
24.3528
7949
24.3526
8028
24.3524
7922
24.3522
7953
24.352
7915
24.3518
7920
24.3516
7854
24.3514
7900
24.3512
7965
24.351
7720
24.3508
7784
24.3506
7802
24.3504
7793
24.3502
7763
24.35
7565
24.3498
7651
24.3496
7507
24.3493
7693
24.3491
7567
24.3489
7658
24.3487
7617
24.3485
7471
24.3483
7693
24.3481
7672
24.3479
7608
24.3477
7668
24.3475
7544
24.3473
7622
24.3471
7606
24.3469
7624
24.3467
7615
24.3465
7572
24.3463
7823
24.3461
7425
24.3459
7531
24.3457
7528
24.3455
7751
24.3453
7426
24.3451
7490
24.3449
7463
24.3447
7627
24.3445
7459
24.3443
7617
24.3441
7564
24.3439
7559
24.3437
7389
24.3435
7529
24.3432
7709
24.343
7586
24.3428
7344
24.3426
7631
24.3424
7357
24.3422
7502
24.342
7407
24.3418
7687
24.3416
7528
24.3414
7654
24.3412
7668
24.341
7619
24.3408
7560
24.3406
7581
24.3404
7694
24.3402
7568
24.34
7520
24.3398
7661
24.3396
7695
24.3394
7759
24.3392
7701
24.339
7697
24.3388
7798
24.3386
7785
24.3384
7685
24.3382
7701
24.338
7790
24.3378
7584
24.3376
7881
24.3374
7768
24.3372
7717
24.3369
7803
24.3367
7754
24.3365
7781
24.3363
7652
24.3361
7735
24.3359
7584
24.3357
7884
24.3355
7756
24.3353
7762
24.3351
7624
24.3349
7817
24.3347
7608
24.3345
7774
24.3343
7796
24.3341
7776
24.3339
7714
24.3337
7899
24.3335
7961
24.3333
7973
24.3331
7757
24.3329
7876
24.3327
7843
24.3325
7750
24.3323
7953
24.3321
7855
24.3319
7909
24.3317
7822
24.3315
7863
24.3313
7849
24.3311
7774
24.3308
7837
24.3306
7751
24.3304
7744
24.3302
7693
24.33
7754
24.3298
7662
24.3296
7918
24.3294
7729
24.3292
7840
24.329
7580
24.3288
7695
24.3286
7590
24.3284
7636
24.3282
7712
24.328
7598
24.3278
7572
24.3276
7662
24.3274
7562
24.3272
7531
24.327
7676
24.3268
7465
24.3266
7613
24.3264
7610
24.3262
7313
24.326
7433
24.3258
7351
24.3256
7356
24.3254
7362
24.3252
7462
24.325
7271
24.3248
7497
24.3245
7387
24.3243
7458
24.3241
7424
24.3239
7701
24.3237
7598
24.3235
7499
24.3233
7698
24.3231
7608
24.3229
7728
24.3227
7648
24.3225
7919
24.3223
7888
24.3221
7823
24.3219
7965
24.3217
8245
24.3215
8233
24.3213
8635
24.3211
8503
24.3209
8867
24.3207
8834
24.3205
9370
24.3203
9345
24.3201
9677
24.3199
9988
24.3197
10251
24.3195
10543
24.3193
10956
24.3191
11352
24.3189
11785
24.3187
12276
24.3184
12752
24.3182
13504
24.318
13948
24.3178
14755
24.3176
15353
24.3174
16181
24.3172
17201
24.317
18630
24.3168
19349
24.3166
20772
24.3164
21903
24.3162
23373
24.316
24592
24.3158
26091
24.3156
28208
24.3154
29737
24.3152
31103
24.315
33027
24.3148
34333
24.3146
35885
24.3144
37720
24.3142
38495
24.314
39987
24.3138
41004
24.3136
41886
24.3134
41811
24.3132
42470
24.313
42484
24.3128
42136
24.3126
41734
24.3124
41026
24.3121
39757
24.3119
38480
24.3117
37474
24.3115
36150
24.3113
34024
24.3111
31952
24.3109
30279
24.3107
28242
24.3105
26355
24.3103
24721
24.3101
23169
24.3099
21015
24.3097
19439
24.3095
17946
24.3093
16961
24.3091
15366
24.3089
14260
24.3087
13141
24.3085
12364
24.3083
11524
24.3081
10712
24.3079
10068
24.3077
9656
24.3075
9156
24.3073
9068
24.3071
8577
24.3069
8286
24.3067
8188
24.3065
7948
24.3063
7751
24.306
7624
24.3058
7634
24.3056
7273
24.3054
7402
24.3052
7245
24.305
7348
24.3048
7265
24.3046
7286
24.3044
7068
24.3042
7147
24.304
7099
24.3038
7026
24.3036
7031
24.3034
7031
24.3032
7034
24.303
6994
24.3028
6831
24.3026
6982
24.3024
6841
24.3022
6998
24.302
6716
24.3018
6737
24.3016
6877
24.3014
6868
24.3012
6815
24.301
6918
24.3008
6735
24.3006
6863
24.3004
6771
24.3002
6722
24.3
6870
24.2997
6773
24.2995
6713
24.2993
6863
24.2991
6852
24.2989
6752
24.2987
6731
24.2985
6743
24.2983
6678
24.2981
6665
24.2979
6763
24.2977
6735
24.2975
6859
24.2973
6788
24.2971
6796
24.2969
6903
24.2967
6679
24.2965
6608
24.2963
6809
24.2961
6678
24.2959
6750
24.2957
6805
24.2955
6657
24.2953
6760
24.2951
VB_edge 5
+100 mV
2023
7
28
0
0
0
0
15
Casa Info Follows
0
0
1
CASA region (*FE*) (*Linear*) 1481.0964 1487.2413 2.93 6 99 0 1135.0842 -450 0 0 (*O 1s*) 15.9994 0 2.93
2
CASA comp (*FE*) (*SB(0)LA(2,600)*) Area 329116.92 0 4009760.5 -1 1 MFWHM 3.9220331 0.41 10.25 -1 1 Position 1483.7983 1482.5928 1487.2413 -1 1 RSF 1 MASS 0 INDEX -1 (*NoTag*) CONST (**) UNCORRECTEDRSF 0
CASA comp (*Ce3+*) (*LA(8,15,10)*) Area 80.849161 1e-020 63642.824 -1 1 MFWHM 1.5 1 1.5 -1 1 Position 1484.9 1484.9 1485.8 -1 1 RSF 1 MASS 0 INDEX -1 (*NoTag*) CONST (**) UNCORRECTEDRSF 0
GDC10_b_108_4_GDC10_voltage_sweep_20230728_165446.vms Dir:F:\Experiments Gretel\2023\2023_07_28_GDC10_Nenning\
GDC10_b.(sample: unk).(4, GDC10_voltage_sweep).(acq: unk)
( 0.017784 m , -0.011303 m , 0.162425 m ) Angle: 45.0062 degrees , -0.05 degrees
GDC10_b
1
4
CasaXP3
XPS
3
0
Al
1486.6
49.61
200
200
1e+037
1e+037
FAT
27
1e+037
4.55
1e+037
1e+037
1e+037
1e+037
1e+037
VB edge

-1
Kinetic Energy
eV
1478.6
0.05
2
Intensity
d
Transmission
d
pulse counting
3
1
1e+037
1e+037
1e+037
1e+037
4
PHI_AtomicNumber
d
64
ESCAPE DEPTH TYPE
d
1
MFP Exponent
d
-0.7
PROPAGATION_CONVERGED
d
1
402
0
1
0
1
3609
22.2893
3604
22.2891
3742
22.2889
3775
22.2887
3694
22.2885
3804
22.2884
3810
22.2882
4019
22.288
4002
22.2878
4097
22.2876
4110
22.2875
4024
22.2873
4191
22.2871
4186
22.2869
4230
22.2867
4282
22.2866
4422
22.2864
4318
22.2862
4306
22.286
4292
22.2858
4282
22.2857
4236
22.2855
4174
22.2853
4142
22.2851
4108
22.2849
4072
22.2848
3980
22.2846
3840
22.2844
3866
22.2842
3769
22.284
3800
22.2839
3733
22.2837
3737
22.2835
3769
22.2833
3714
22.2831
3600
22.283
3554
22.2828
3630
22.2826
3671
22.2824
3511
22.2822
3629
22.2821
3581
22.2819
3658
22.2817
3603
22.2815
3545
22.2814
3531
22.2812
3647
22.281
3567
22.2808
3497
22.2806
3614
22.2805
3595
22.2803
3506
22.2801
3547
22.2799
3579
22.2797
3434
22.2796
3425
22.2794
3558
22.2792
3515
22.279
3452
22.2788
3628
22.2787
3547
22.2785
3433
22.2783
3471
22.2781
3475
22.2779
3468
22.2778
3562
22.2776
3537
22.2774
3537
22.2772
3567
22.277
3525
22.2769
3575
22.2767
3633
22.2765
3632
22.2763
3694
22.2761
3833
22.276
3754
22.2758
3706
22.2756
3751
22.2754
3738
22.2752
3781
22.2751
3902
22.2749
3807
22.2747
3848
22.2745
3801
22.2743
3805
22.2742
3819
22.274
3653
22.2738
3731
22.2736
3600
22.2734
3476
22.2733
3594
22.2731
3485
22.2729
3433
22.2727
3335
22.2725
3182
22.2724
3105
22.2722
3040
22.272
2877
22.2718
2777
22.2716
2648
22.2715
2531
22.2713
2297
22.2711
2141
22.2709
2034
22.2707
1828
22.2706
1612
22.2704
1512
22.2702
1330
22.27
1238
22.2698
1014
22.2697
923
22.2695
825
22.2693
627
22.2691
568
22.269
492
22.2688
437
22.2686
364
22.2684
271
22.2682
257
22.2681
213
22.2679
229
22.2677
175
22.2675
183
22.2673
149
22.2672
149
22.267
144
22.2668
156
22.2666
135
22.2664
131
22.2663
144
22.2661
127
22.2659
127
22.2657
129
22.2655
127
22.2654
127
22.2652
122
22.265
139
22.2648
118
22.2646
110
22.2645
115
22.2643
82
22.2641
102
22.2639
71
22.2637
63
22.2636
60
22.2634
78
22.2632
72
22.263
51
22.2628
60
22.2627
56
22.2625
45
22.2623
42
22.2621
47
22.2619
37
22.2618
29
22.2616
27
22.2614
33
22.2612
16
22.2611
22
22.2609
33
22.2607
14
22.2605
20
22.2603
13
22.2602
17
22.26
11
22.2598
16
22.2596
16
22.2594
20
22.2593
10
22.2591
14
22.2589
17
22.2587
17
22.2585
10
22.2584
12
22.2582
13
22.258
13
22.2578
4
22.2576
17
22.2575
12
22.2573
21
22.2571
9
22.2569
15
22.2567
13
22.2566
14
22.2564
10
22.2562
12
22.256
13
22.2559
11
22.2557
14
22.2555
13
22.2553
16
22.2551
16
22.255
16
22.2548
11
22.2546
9
22.2544
11
22.2542
15
22.2541
12
22.2539
13
22.2537
10
22.2535
11
22.2533
Su1s 1
+100 mV
2023
7
28
0
0
0
0
18
Casa Info Follows
0
0
6
CASA region (*Ce 3d survey*) (*Shirley*) 560.76918 612.678 38.1 6 0 0 1135.0842 -450 0 0 (*Ce 3d*) 140.115 0 51.62
CASA region (*O 1s survey*) (*Shirley*) 950.33114 962.31373 2.88 6 0 0 1135.0842 -450 0 0 (*O 1s*) 15.9994 0 2.93
CASA region (*Ce 4p3/2 survey*) (*Shirley*) 1275.6221 1285.6263 2.26 6 5 0 1135.0842 -450 0 0 (*Ce 4p3/2*) 140.115 0 3.03
CASA region (*Ce 4d survey*) (*Shirley*) 1354.6033 1387.2317 9.95 6 0 0 1135.0842 -450 0 0 (*Ce 4d*) 140.115 0 6.93
CASA region (*Gd 4d survey*) (*Shirley*) 1324.6058 1350.7941 11.561333 6 0 0 1135.0842 -450 0 0 (*Gd 4d*) 158.424 0 10.4
CASA region (*Gd 3d survey*) (*Shirley*) 259.52106 311.46552 95.28585 6 0 0 1135.0842 -450 0 0 (*Gd 3d*) 158.424 0 78.21
0
GDC10_b_108_4_GDC10_voltage_sweep_20230728_165446.vms Dir:F:\Experiments Gretel\2023\2023_07_28_GDC10_Nenning\
GDC10_b.(sample: unk).(4, GDC10_voltage_sweep).(acq: unk)
( 0.017784 m , -0.011303 m , 0.162425 m ) Angle: 45.0062 degrees , -0.05 degrees
GDC10_b
1
4
CasaXP3
XPS
3
0
Al
1486.6
49.61
200
200
1e+037
1e+037
FAT
140
1e+037
4.55
1e+037
1e+037
1e+037
1e+037
1e+037
Su1s

-1
Kinetic Energy
eV
136.6
0.25
2
Intensity
d
Transmission
d
pulse counting
0.2
1
1e+037
1e+037
1e+037
1e+037
3
PHI_AtomicNumber
d
111
ESCAPE DEPTH TYPE
d
1
MFP Exponent
d
-0.7
10802
0
1
0
1
29782
139.985
29870
139.985
29809
139.985
29988
139.985
29662
139.985
29581
139.985
29705
139.985
29594
139.985
29763
139.985
29538
139.985
29557
139.984
29232
139.984
29462
139.984
29163
139.984
29488
139.984
29284
139.984
29488
139.984
29233
139.984
29279
139.984
29364
139.984
29616
139.984
29125
139.984
29366
139.984
29202
139.984
29121
139.984
28594
139.984
29088
139.984
28980
139.984
29110
139.983
29066
139.983
28984
139.983
29288
139.983
29079
139.983
29397
139.983
28730
139.983
29012
139.983
28954
139.983
29170
139.983
29074
139.983
28901
139.983
28865
139.983
29176
139.983
28854
139.983
29011
139.983
29068
139.983
29032
139.982
29006
139.982
28763
139.982
29042
139.982
28846
139.982
29155
139.982
28980
139.982
29057
139.982
29080
139.982
29069
139.982
29176
139.982
28926
139.982
28674
139.982
28868
139.982
28997
139.982
29156
139.982
28768
139.982
28885
139.981
28728
139.981
28898
139.981
28957
139.981
29089
139.981
28877
139.981
28988
139.981
29076
139.981
29058
139.981
28823
139.981
29264
139.981
28983
139.981
28932
139.981
28881
139.981
29183
139.981
29276
139.981
29355
139.98
29195
139.98
29144
139.98
29065
139.98
29316
139.98
29023
139.98
29336
139.98
29232
139.98
29687
139.98
29345
139.98
29373
139.98
29528
139.98
29410
139.98
29491
139.98
29453
139.98
29678
139.98
29823
139.979
29609
139.979
29923
139.979
29814
139.979
29875
139.979
29593
139.979
29712
139.979
29913
139.979
29797
139.979
29570
139.979
29605
139.979
29970
139.979
29759
139.979
29992
139.979
29891
139.979
29551
139.978
30173
139.978
29862
139.978
29881
139.978
29892
139.978
29675
139.978
30384
139.978
30157
139.978
29798
139.978
29733
139.978
29884
139.978
29792
139.978
29790
139.978
29818
139.978
30277
139.978
30055
139.977
30251
139.977
30144
139.977
30306
139.977
30252
139.977
30122
139.977
30139
139.977
29921
139.977
29878
139.977
29959
139.977
30283
139.977
30150
139.977
30218
139.977
30275
139.977
30113
139.977
30420
139.976
30178
139.976
30321
139.976
30468
139.976
30139
139.976
30123
139.976
30615
139.976
30229
139.976
30505
139.976
30475
139.976
30389
139.976
30409
139.976
30232
139.976
30430
139.976
30692
139.976
30952
139.975
30612
139.975
30153
139.975
30836
139.975
30437
139.975
30255
139.975
30657
139.975
30822
139.975
30809
139.975
30871
139.975
30746
139.975
30663
139.975
30905
139.975
31013
139.975
30498
139.974
31163
139.974
30871
139.974
30857
139.974
31316
139.974
30802
139.974
30955
139.974
31157
139.974
30932
139.974
31046
139.974
31416
139.974
31438
139.974
31178
139.974
31264
139.974
30999
139.973
31128
139.973
31117
139.973
31346
139.973
31321
139.973
31703
139.973
31400
139.973
31107
139.973
30960
139.973
31172
139.973
31564
139.973
31611
139.973
31743
139.973
31363
139.972
31642
139.972
31181
139.972
31756
139.972
31147
139.972
31448
139.972
31216
139.972
31174
139.972
31627
139.972
31032
139.972
31538
139.972
31321
139.972
31302
139.972
31373
139.972
31525
139.971
31197
139.971
31497
139.971
31807
139.971
31210
139.971
31544
139.971
31250
139.971
31512
139.971
31474
139.971
31250
139.971
31750
139.971
31342
139.971
31268
139.971
31652
139.97
31326
139.97
31442
139.97
31363
139.97
31344
139.97
31482
139.97
31472
139.97
31539
139.97
31631
139.97
31806
139.97
31266
139.97
31741
139.97
31537
139.97
31704
139.969
31536
139.969
31425
139.969
31871
139.969
31535
139.969
32139
139.969
31944
139.969
31643
139.969
32121
139.969
31984
139.969
32186
139.969
32271
139.969
32752
139.968
32394
139.968
32505
139.968
32349
139.968
32785
139.968
32932
139.968
32586
139.968
32554
139.968
32642
139.968
32755
139.968
32628
139.968
32894
139.968
32575
139.968
32797
139.967
32654
139.967
32685
139.967
32452
139.967
32436
139.967
32576
139.967
32489
139.967
32247
139.967
32355
139.967
32295
139.967
32691
139.967
32447
139.967
32306
139.966
32373
139.966
32538
139.966
32520
139.966
32798
139.966
32494
139.966
32446
139.966
32951
139.966
32711
139.966
32757
139.966
32514
139.966
32611
139.966
32759
139.965
33036
139.965
33093
139.965
32963
139.965
33018
139.965
32848
139.965
33042
139.965
33254
139.965
33442
139.965
33237
139.965
33240
139.965
32803
139.965
33205
139.964
33386
139.964
33194
139.964
33184
139.964
33492
139.964
33415
139.964
33349
139.964
33447
139.964
33407
139.964
33262
139.964
33537
139.964
33310
139.964
33682
139.963
33552
139.963
33800
139.963
33664
139.963
33610
139.963
33798
139.963
33663
139.963
33686
139.963
33870
139.963
34029
139.963
33657
139.963
33576
139.963
33660
139.962
33747
139.962
33642
139.962
33639
139.962
33636
139.962
33317
139.962
33158
139.962
33223
139.962
33279
139.962
33399
139.962
33013
139.962
33052
139.961
33442
139.961
32905
139.961
33023
139.961
32927
139.961
33325
139.961
33080
139.961
33236
139.961
33041
139.961
32934
139.961
33597
139.961
33085
139.96
33248
139.96
33273
139.96
33409
139.96
33262
139.96
33361
139.96
33326
139.96
32979
139.96
32971
139.96
33300
139.96
33165
139.96
33117
139.96
33092
139.959
33388
139.959
33368
139.959
33343
139.959
33372
139.959
33510
139.959
33340
139.959
33326
139.959
33484
139.959
33387
139.959
33444
139.959
33540
139.958
33325
139.958
33623
139.958
33547
139.958
33591
139.958
33335
139.958
33687
139.958
33830
139.958
33981
139.958
34155
139.958
33885
139.958
33796
139.957
33894
139.957
33860
139.957
33968
139.957
33606
139.957
33921
139.957
33859
139.957
33813
139.957
34270
139.957
34222
139.957
34456
139.956
34281
139.956
33886
139.956
34307
139.956
34196
139.956
33646
139.956
34183
139.956
34210
139.956
34282
139.956
34300
139.956
34075
139.956
34726
139.955
34356
139.955
34362
139.955
34167
139.955
34486
139.955
34506
139.955
34305
139.955
34419
139.955
34486
139.955
34386
139.955
34279
139.955
34495
139.954
34740
139.954
34726
139.954
34696
139.954
34574
139.954
34257
139.954
34590
139.954
34165
139.954
34368
139.954
34163
139.954
34689
139.953
34180
139.953
34420
139.953
34395
139.953
34956
139.953
34451
139.953
34395
139.953
34831
139.953
34385
139.953
34787
139.953
34818
139.952
34674
139.952
34539
139.952
34723
139.952
34851
139.952
34605
139.952
34319
139.952
34671
139.952
34800
139.952
34843
139.952
34742
139.952
34691
139.951
35049
139.951
34543
139.951
35322
139.951
34544
139.951
35061
139.951
34559
139.951
34999
139.951
35279
139.951
34683
139.951
35160
139.95
35019
139.95
34942
139.95
34892
139.95
35039
139.95
35337
139.95
35173
139.95
35204
139.95
35260
139.95
35218
139.95
35184
139.949
35411
139.949
34941
139.949
35470
139.949
35190
139.949
35418
139.949
35431
139.949
35702
139.949
35279
139.949
35145
139.949
35876
139.948
35709
139.948
35460
139.948
35898
139.948
35694
139.948
35448
139.948
35314
139.948
35699
139.948
35961
139.948
35606
139.947
35660
139.947
35861
139.947
35801
139.947
35801
139.947
35668
139.947
35961
139.947
36019
139.947
35450
139.947
35808
139.947
35570
139.946
36110
139.946
35794
139.946
35699
139.946
36168
139.946
35878
139.946
36185
139.946
36048
139.946
36042
139.946
36461
139.946
36038
139.945
36282
139.945
36309
139.945
36533
139.945
36420
139.945
36065
139.945
36264
139.945
36304
139.945
36594
139.945
36167
139.944
36306
139.944
36811
139.944
36686
139.944
37032
139.944
37265
139.944
37625
139.944
37926
139.944
38129
139.944
38481
139.944
38702
139.943
39000
139.943
39037
139.943
39578
139.943
39549
139.943
39359
139.943
39971
139.943
39792
139.943
39852
139.943
39832
139.942
39960
139.942
40149
139.942
39722
139.942
39623
139.942
39338
139.942
39161
139.942
39030
139.942
38883
139.942
38337
139.941
38252
139.941
37724
139.941
37886
139.941
37342
139.941
37474
139.941
37122
139.941
36469
139.941
36961
139.941
36428
139.941
36084
139.94
35979
139.94
36057
139.94
35354
139.94
35679
139.94
35879
139.94
35425
139.94
35239
139.94
35813
139.94
35218
139.939
35698
139.939
35516
139.939
35461
139.939
35312
139.939
35704
139.939
35601
139.939
35342
139.939
34982
139.939
35342
139.938
35448
139.938
35198
139.938
35470
139.938
35336
139.938
35522
139.938
35468
139.938
35479
139.938
35662
139.938
35277
139.937
35396
139.937
35421
139.937
35416
139.937
35607
139.937
35796
139.937
35645
139.937
35980
139.937
35486
139.937
35802
139.936
35566
139.936
35721
139.936
36058
139.936
35689
139.936
36240
139.936
36253
139.936
36584
139.936
36388
139.936
36531
139.935
36665
139.935
36829
139.935
37147
139.935
37154
139.935
37415
139.935
37530
139.935
37672
139.935
38238
139.934
38195
139.934
38143
139.934
38398
139.934
39002
139.934
38484
139.934
38907
139.934
38739
139.934
39199
139.934
38651
139.933
38972
139.933
38684
139.933
38769
139.933
38230
139.933
38466
139.933
37994
139.933
38159
139.933
37663
139.933
38106
139.932
37573
139.932
37768
139.932
37264
139.932
37386
139.932
37180
139.932
37447
139.932
36888
139.932
36891
139.931
36809
139.931
37157
139.931
37093
139.931
36866
139.931
36655
139.931
37011
139.931
37060
139.931
36968
139.931
37481
139.93
37581
139.93
37572
139.93
38383
139.93
38584
139.93
38761
139.93
39259
139.93
39660
139.93
40593
139.929
40561
139.929
40950
139.929
41223
139.929
41948
139.929
41991
139.929
42265
139.929
42616
139.929
42567
139.929
42835
139.928
43044
139.928
43311
139.928
43425
139.928
43412
139.928
43587
139.928
43290
139.928
43034
139.928
42961
139.927
42854
139.927
42390
139.927
42134
139.927
41367
139.927
40806
139.927
41013
139.927
40388
139.927
39237
139.926
39073
139.926
37905
139.926
37439
139.926
37289
139.926
36775
139.926
35764
139.926
36008
139.926
35777
139.926
35072
139.925
34483
139.925
34646
139.925
34814
139.925
34605
139.925
33754
139.925
34035
139.925
33801
139.925
33887
139.924
33806
139.924
33598
139.924
33549
139.924
33472
139.924
33210
139.924
33199
139.924
32866
139.924
33116
139.923
32687
139.923
32629
139.923
32784
139.923
32693
139.923
32631
139.923
32862
139.923
32670
139.923
32636
139.922
32736
139.922
32646
139.922
32647
139.922
32364
139.922
32729
139.922
32683
139.922
32291
139.922
32815
139.921
32890
139.921
32705
139.921
32504
139.921
32547
139.921
32881
139.921
32932
139.921
32824
139.921
32817
139.92
32798
139.92
32840
139.92
32551
139.92
32702
139.92
32762
139.92
32808
139.92
32708
139.92
32546
139.919
32288
139.919
32702
139.919
32752
139.919
32635
139.919
32495
139.919
32557
139.919
32593
139.919
32637
139.918
32676
139.918
32774
139.918
32785
139.918
32938
139.918
32898
139.918
32948
139.918
32661
139.918
32673
139.917
32778
139.917
32651
139.917
32619
139.917
32711
139.917
33016
139.917
33067
139.917
32701
139.916
32794
139.916
32590
139.916
33095
139.916
33248
139.916
32447
139.916
33176
139.916
32814
139.916
32790
139.915
33091
139.915
33069
139.915
32921
139.915
33068
139.915
33060
139.915
32897
139.915
32980
139.915
32916
139.914
33057
139.914
33294
139.914
33369
139.914
33319
139.914
33265
139.914
33419
139.914
33153
139.913
33265
139.913
33214
139.913
33368
139.913
33070
139.913
33419
139.913
33515
139.913
33762
139.913
33468
139.912
33385
139.912
33298
139.912
33401
139.912
33263
139.912
33502
139.912
33212
139.912
33588
139.912
33307
139.911
33396
139.911
33637
139.911
33380
139.911
33406
139.911
33420
139.911
33651
139.911
33922
139.91
33500
139.91
33406
139.91
33546
139.91
33357
139.91
33776
139.91
33459
139.91
33579
139.91
33622
139.909
33254
139.909
33405
139.909
33465
139.909
34065
139.909
33456
139.909
33843
139.909
33755
139.908
33678
139.908
33711
139.908
33724
139.908
34098
139.908
33684
139.908
33888
139.908
33896
139.907
33966
139.907
34048
139.907
33829
139.907
34245
139.907
33939
139.907
34007
139.907
34037
139.907
33908
139.906
34137
139.906
34179
139.906
33833
139.906
34197
139.906
33940
139.906
34148
139.906
34371
139.905
33673
139.905
34117
139.905
33945
139.905
34038
139.905
34322
139.905
34400
139.905
34223
139.904
34204
139.904
34084
139.904
34282
139.904
34090
139.904
34308
139.904
34265
139.904
34235
139.904
34139
139.903
34241
139.903
34231
139.903
34415
139.903
34362
139.903
34804
139.903
34622
139.903
34783
139.902
34021
139.902
34643
139.902
34182
139.902
34594
139.902
34483
139.902
34430
139.902
34684
139.901
34619
139.901
34676
139.901
34682
139.901
34997
139.901
34702
139.901
34395
139.901
34698
139.9
34702
139.9
34622
139.9
34787
139.9
34847
139.9
34930
139.9
34938
139.9
34525
139.899
34885
139.899
34908
139.899
34864
139.899
34582
139.899
35062
139.899
34900
139.899
34802
139.898
34843
139.898
35486
139.898
34749
139.898
35041
139.898
35101
139.898
34744
139.898
35131
139.897
35136
139.897
34770
139.897
35429
139.897
35568
139.897
35015
139.897
35135
139.897
34803
139.896
35315
139.896
35303
139.896
35437
139.896
35538
139.896
35458
139.896
35556
139.896
35462
139.895
35423
139.895
35467
139.895
35111
139.895
35526
139.895
35229
139.895
35893
139.895
35320
139.894
35560
139.894
35802
139.894
35253
139.894
35478
139.894
35515
139.894
35687
139.894
35958
139.893
35762
[truncated: 893,189 more chars]
