# Supplementary material for: UHV-based analytics with electrochemical oxygen activity control
Source: J Mater Chem A Mater. 2025 Jul 31;13(35):29147–60. doi: 10.1039/d5ta02648b (PMC12326307; doi:10.1039/d5ta02648b)
Supplement: TA-013-D5TA02648B-s002 [file TA-013-D5TA02648B-s002.zip › sr0.95ti0.6fe0.4o3-d _stf095_ xps.vms]

VAMAS Surface Chemical Analysis Standard Data Transfer Format 1988 May 4
Not Specified
Not Specified
Not Specified
Not Specified
274
Casa Info Follows CasaXPS Version 2.3.23PR1.0
0
SOFH
Platform: PC
Technique: XPS
TechniqueEx: XPS
FileType:  SPECTRUM
FileDesc: AN005_STF100_a.(sample: unk).(1).(acq: unk)
SoftwareVersion: SS 3.3.2.2
InstrumentModel: VersaProbe III
AcqFilename: D:\Experiments\2023\2023_04_12_Nenning_STFO\AN006 STFO095a specialheater\AN005_STF095_140__20230419_143146.spe
FileDate: 2023 4 19
AcqFileDate: 2023 4 19
Institution: TU Wien
Operator: Andreas
ExperimentID: AN006 STFO095a specialheater
EnergyReference: none 0.0
AnalyserWorkFcn: 4.550 eV
AnalyserRetardGain: 1.001310
PlatenID: AN005_STF100_a
PhotoFilename: AN005_STF095_139_Blank_20230419_140550.pho
SXIFilename:
SourceAnalyserAngle: 45.0 d
AnalyserSolidAngle: 0.38 sr
IntensityRecal: no
IntensityCalCoeff: 40.604 0.185
EnergyRecal: no
ScanDeflectionSpan: 80 60
ScanDeflectionOffset: 0 0
SCAMultiplierVoltage: 1940.0 V
NarrowAcceptanceAngle: no
RefreshPersistence: 1
PeakToNoiseRatioState: no
DelayBeforeAcquire: 5 seconds
C60IonGun: None
BiasBoxMode: 0
TFCParameters: 1, 1,18,84.32,42.16,20.3,9.965,4.894,2.447,140.6,70.32,33.86,16.62,8.162,4.081,216.2,108.1,52.04,25.55,12.55,6.273,0.9572,1,0.9874,0.9944,0.9775,0.9653,0.8211,0.9103,0.9456,0.9488,0.9677,1,0.7451,0.9486,0.9307,0.9575,0.9864,1
SemFieldOfView: 0.0000000
ImageSizeXY: 0.0000 0.0000
IonGunMode: Standby
SputterIon: Ar+
SputterCurrent: 0.000 uA
SputterRate: 0.000 A/min
SputterEnergy: 1.000 kV
FloatVolt: 0.0 V
FloatEnable: no
GridVolt: 120.0
CondensorVolt: 694.00
ObjectiveVolt: 686.00
BendVolt: 9.20
SputterRaster: 2.00 2.00 mm
SputterRasterOffset: -0.300 -0.100 mm
TargetSputterTime: 0.0 min
SputterEmission: 7.00 mA
DeflectionBias: 0.0 V
IonGunGasPressure: 0.000 mPa
NeutIon: Ar+
NeutCurrent: 0.000 uA
NeutRate: 0.000 A/min
NeutEnergy: 0.110 kV
NeutFloatVolt: -100.0 V
NeutFloatEnable: yes
NeutGridVolt: 120.0
NeutCondensorVolt: 73.59
NeutObjectiveVolt: 98.78
NeutBendVolt: 1.14
NeutRaster: 0.00 0.00 mm
NeutRasterOffset: 1.000 0.100 mm
NeutTargetTimedOnTime: 0.0 min
NeutEmission: 7.00 mA
NeutDeflectionBias: 70.0 V
NeutIonGunGasPressure: 0.000 mPa
XpsScanMode: scanned
AnalyserMode: FAT
SurvNumCycles: 3
SurvTimePerStep: 20.000000
NoSpectralRegFull: 9
SpectralRegDefFull: 1 1 Su1s 111 4801 -0.2500 1200.0000 0.0000 1199.0000 1.0000 0.000000 140.00 AREA
SpectralRegDef2Full: 1 1200.0 1 0 2 1
SpectralRegBackgroundFull: 1 0.0 600.0 0.0
SpectralRegHeroFull: 1 600.0 0.0 0.0 0.00
SpectralRegIRFull: 1 0 0.000 0.000 0.0
SpectralRegDefFull: 2 0 C1s 6 241 -0.0500 293.0000 281.0000 292.0000 282.0000 0.000000 55.00 AREA
SpectralRegDef2Full: 2 12.0 2 0 4 1
SpectralRegBackgroundFull: 2 0.0 287.0 0.0
SpectralRegHeroFull: 2 287.0 0.0 0.0 0.00
SpectralRegIRFull: 2 0 0.000 0.000 0.0
SpectralRegDefFull: 3 0 O1s 8 241 -0.0500 535.0000 523.0000 534.0000 524.0000 0.000000 55.00 AREA
SpectralRegDef2Full: 3 12.0 1 0 4 1
SpectralRegBackgroundFull: 3 0.0 529.0 0.0
SpectralRegHeroFull: 3 529.0 0.0 0.0 0.00
SpectralRegIRFull: 3 0 0.000 0.000 0.0
SpectralRegDefFull: 4 0 S2p 16 241 -0.0500 174.0000 162.0000 173.0000 163.0000 0.000000 55.00 AREA
SpectralRegDef2Full: 4 12.0 2 0 4 1
SpectralRegBackgroundFull: 4 0.0 168.0 0.0
SpectralRegHeroFull: 4 168.0 0.0 0.0 0.00
SpectralRegIRFull: 4 0 0.000 0.000 0.0
SpectralRegDefFull: 5 0 Ti2p3 22 501 -0.0500 473.0000 448.0000 472.0000 449.0000 0.000000 27.00 AREA
SpectralRegDef2Full: 5 25.0 2 0 6 1
SpectralRegBackgroundFull: 5 0.0 460.5 0.0
SpectralRegHeroFull: 5 460.5 0.0 0.0 0.00
SpectralRegIRFull: 5 0 0.000 0.000 0.0
SpectralRegDefFull: 6 0 Fe2p 26 601 -0.0500 732.0000 702.0000 731.0000 703.0000 0.000000 55.00 AREA
SpectralRegDef2Full: 6 30.0 2 0 4 1
SpectralRegBackgroundFull: 6 0.0 717.0 0.0
SpectralRegHeroFull: 6 717.0 0.0 0.0 0.00
SpectralRegIRFull: 6 0 0.000 0.000 0.0
SpectralRegDefFull: 7 0 Fe3p 26 401 -0.0500 68.0000 48.0000 67.0000 49.0000 0.000000 55.00 AREA
SpectralRegDef2Full: 7 20.0 2 0 4 1
SpectralRegBackgroundFull: 7 0.0 58.0 0.0
SpectralRegHeroFull: 7 58.0 0.0 0.0 0.00
SpectralRegIRFull: 7 0 0.000 0.000 0.0
SpectralRegDefFull: 8 0 Sr3d 38 241 -0.0500 140.0000 128.0000 139.0000 129.0000 0.000000 27.00 AREA
SpectralRegDef2Full: 8 12.0 2 0 6 1
SpectralRegBackgroundFull: 8 0.0 134.0 0.0
SpectralRegHeroFull: 8 134.0 0.0 0.0 0.00
SpectralRegIRFull: 8 0 0.000 0.000 0.0
SpectralRegDefFull: 9 0 FErmi 118 201 -0.0500 9.0000 -1.0000 8.0000 0.0000 0.000000 55.00 AREA
SpectralRegDef2Full: 9 10.0 2 0 4 1
SpectralRegBackgroundFull: 9 0.0 4.0 0.0
SpectralRegHeroFull: 9 4.0 0.0 0.0 0.00
SpectralRegIRFull: 9 0 0.000 0.000 0.0
NoSpectralReg: 1
SpectralRegDef: 1 1 Su1s 111 4801 -0.2500 1200.0000 0.0000 1199.0000 1.0000 0.120000 140.00 AREA
SpectralRegDef2: 1 1200.0 1 0 2 1
SpectralRegBackground: 1 0.0 600.0 0.0
SpectralRegHero: 1 600.0 0.0 0.0 0.00
SpectralRegIR: 1 1 0.000 0.000 0.0
NoSpatialArea: 1
SpatialAreaDef: 1 1 1 (1275.9 803.2 16199.6 45.0 -0.1)
SpatialAreaDesc: 1
SpatialHRPhotoCor: 1 (0.0 0.0)
XraySource: Al 1486.6 mono
XrayAnodePosition: 1
XrayPower: 49.61 W
XrayBeamDiameter: 200.0 um
XRayBeamVoltage: 15000.0 V
XRayCondenserLensVoltage: 7500.0 V
XRayObjectiveCoilCurrent: 0.684 A
XRayBlankingVoltage: 280.0 V
XRayFilamentCurrent: 1.538 A
XRayStigmator: -0.1 -0.2
XRayOffsetInUm: 0 0
XRayMagFactor: 0.360 0.360
XRayDelayFactor: 2000 1000
XRayRotationInDeg: -22.00 V
XRayHighPower: no
XRayEmissionControl: yes
XRayEmissionCurrent: 4.200 mA
XRayStepDelayReadBeam: 5
XRayStepsPerDiameter: 1.0
XRayInterlaceInterval: 1
XRayMaxFilamentCurrent: 1.600 A
XRaySetting: 200u50W15KV
EgunNeutMode: Off
NeutralizerCurrent: 3.0 uA
NeutralizerEnergy: 0.30 V
EgunNeutExtractor: 40.0 V
EgunNeutXSteering: 1.4
EgunNeutYSteering: 2.7
EgunNeutFilament: 0.00 A
EgunNeutPulseLength: 10.0 msec
EgunNeutPulseFrequency: 2
EgunNeutGain: 100
EgunNeutTimePerStep: 90 msec
EgunNeutRampRate: 0.45 A/s
SxiPersistence: 5
SxiSecPerDisplay: 1.0
SxiAutoContrast: yes
SxiAutoContrastLow: 0.30
SxiAutoContrastHigh: 0.30
SxiBindingEnergy: 410.0 eV
SxiPassEnergy: 280 eV
SxiLens2: -943 V
SxiLens3: -330 V
SxiLens4: -357 V
SxiLens5: -357 V
SxiRotator: 0.00 A
SxiLensBias: 0 V
SxiShutterBias: yes
SxiShutterBiasVoltage: 140.0 V
SxiDisplayMode: 1
Detector Acq Time: 20.0 (min)
Number Of Channels: 32
Channel Info: 1 1 1.362
Channel Info: 2 1 1.329
Channel Info: 3 1 1.304
Channel Info: 4 1 1.286
Channel Info: 5 1 1.264
Channel Info: 6 1 1.268
Channel Info: 7 1 1.239
Channel Info: 8 1 1.219
Channel Info: 9 1 1.290
Channel Info: 10 1 1.219
Channel Info: 11 1 1.194
Channel Info: 12 1 1.209
Channel Info: 13 1 1.150
Channel Info: 14 1 1.152
Channel Info: 15 1 1.091
Channel Info: 16 1 1.097
Channel Info: 17 1 1.080
Channel Info: 18 1 1.076
Channel Info: 19 1 0.977
Channel Info: 20 1 0.933
Channel Info: 21 1 0.886
Channel Info: 22 1 0.865
Channel Info: 23 1 0.803
Channel Info: 24 1 0.832
Channel Info: 25 1 0.775
Channel Info: 26 1 0.778
Channel Info: 27 1 0.715
Channel Info: 28 1 0.789
Channel Info: 29 1 0.746
Channel Info: 30 1 0.796
Channel Info: 31 1 0.804
Channel Info: 32 1 0.855
StagePosition: 1.8738 -1.2386 16.1996 45.0062 -0.1000
StageCurrentRotationSpeed: 1.0000
DefectPosID: 1
DefectPosComment:
DefectPosU: 1.2758
DefectPosV: -0.8029
DefectPosX: 1.8738
DefectPosY: -1.2386
DefectPosZ: 16.1996
DefectPosTilt: 45.0063
DefectPosRotation: -0.1000
DefectPosAligment: None
DefectPosReferenceImage: AN005_STF095_139_Blank_20230419_140550.pho
GCIBSputterRate: 0.0 A/min
GCIBBeam: 0.000 kV
GCIBIonization: 100.0 V
GCIBExtractor: 0.00 kV
GCIBRasterSize: 10.0 10.0 mm
GCIBRasterOffset: 0.0 0.0 mm
GCIBWien: 0.00 V
GCIBBend: 0.00 V
GCIBEmission: 0.00 mA
GCIBMagnet: 0.0 A
GCIBObjective: 0.00 Percent
GCIBFocus: 0.00 Percent
GCIBGasPressure: 101.33 kPa
GCIBClusterSize: 2000 atom
GCIBEnergyPerAtom: 0.00 eV/atom
Deconvolution: no
DeconvolutionPassEnergy: 6.50 eV
AutoEGunNeut: no
AutoIonNeut: no
Presputter: no
EOFH
CasaRowLabel:400C CE conditioning 200uA
CasaRowLabel:+900 mV a
CasaRowLabel:+500 mV b
CasaRowLabel:+200 mV b
CasaRowLabel:+100 mV b
CasaRowLabel:0 mV b
CasaRowLabel:- 100 mV b
CasaRowLabel:-200 mV b
CasaRowLabel:-300 mV b
CasaRowLabel:-400 mV b
CasaRowLabel:-300 mV e
CasaRowLabel:-200 mV e
CasaRowLabel:-100 mV e
CasaRowLabel:0 mV e
CasaRowLabel:+ 100 mV e
CasaRowLabel:+ 200 mV e
CasaRowLabel:+ 500 mV e
CasaRowLabel:230C 9V anodic after voltagesweep
CasaRowLabel:620C sample 0 mV
CasaRowLabel:620C -200 mV
CasaRowLabel:620 C -300 mV
CasaRowLabel:620C -400 mV
CasaRowLabel:620C -500 mV
CasaRowLabel:620 C -600 mV
NORM
REGULAR
9
1
Exp Variable
d
0
0
0
0
136
Su1s 1
400C CE conditioning 200uA
2023
4
19
0
0
0
0
22
Casa Info Follows
0
0
9
CASA region (*Fe 2p Su*) (*Shirley*) 748.47778 784.64885 14.5 6 0 0 1034.7 -450 0 0 (*Fe 2p*) 55.8458 0 16.42
CASA region (*O1s Su*) (*Shirley*) 948.70157 964.20995 2.88 6 0 0 1034.7 -450 0 0 (*Fe 2p*) 55.8458 0 16.42
CASA region (*Ti 2p Su*) (*Shirley*) 1019.1706 1032.7469 6.5 6 2 0 1034.7 -450 0 0 (*Ti 2p*) 47.8784 0 7.81
CASA region (*Sr 3s Su*) (*Shirley*) 1115.9689 1140.8027 1.63 6 0 0 1034.7 -450 0 0 (*Sr 3s*) 87.6165 0 1.86
CASA region (*Sr 3p3/2 Su*) (*Shirley*) 1212.3928 1226.9573 5.18 6 0 0 1034.7 -450 0 0 (*Sr 3p3/2*) 87.6165 0 4.37
CASA region (*Cl 2p Su*) (*Shirley*) 1280.4211 1291.5675 2.96 6 0 0 1034.7 -450 0 0 (*Cl 2p*) 35.4601 0 2.285
CASA region (*Sr 3d Su*) (*Shirley*) 1347.5343 1358.575 6.85 6 0 0 1034.7 -450 0 0 (*Sr 3d*) 87.6165 0 5.05
CASA region (*Fe 3p Su*) (*Shirley*) 1427.3443 1434.0443 1.822548 6 2 2 1034.7 -450 0 0 (*Fe 3p*) 55.8458 0 1.669
CASA region (*Ti 3s su*) (*Shirley*) 1420.383 1427.7295 0.37 6 0 2 1034.7 -450 0 0 (*Fe 3p*) 55.8458 0 1.669
0
AN005_STF095_147_500C -0.4V_20230419_165910.vms Dir:F:\Experiments Gretel\2023\2023_04_12_Nenning_STFO\AN006 STFO095a specialheater\
AN005_STF100_a.(sample: unk).(6, 500C -0.4V).(acq: unk)
( 0.018738 m , -0.012386 m , 0.161996 m ) Angle: 45.0062 degrees , -0.1 degrees
AN005_STF100_a
SputterRaster: 2.00 2.00 mm
1
6
c:\users\andreas nenning\owncloud - nenning andreas (anenning)@owncloud.tuwien.ac.at (2)\messdaten\xps\elsa\00 stfo\2023-04-19_stfo095a - xps\stf095a al processedl.vms
XPS
7
Al
1486.6
49.61
200
200
1e+037
1e+037
FAT
140
1e+037
4.55
1e+037
1e+037
1e+037
1e+037
1e+037
Survey

-1
Kinetic Energy
eV
286.6
0.25
2
Intensity
d
Transmission
d
pulse counting
0.08
1
1e+037
1e+037
1e+037
1e+037
3
PHI_AtomicNumber
d
111
ESCAPE DEPTH TYPE
d
1
MFP Exponent
d
-0.7
9602
0
1
0
1
4420
139.934
4212
139.934
4312
139.934
4373
139.934
4384
139.934
4451
139.934
4354
139.934
4285
139.933
4439
139.933
4461
139.933
4533
139.933
4342
139.933
4456
139.933
4523
139.933
4404
139.933
4455
139.933
4381
139.932
4358
139.932
4374
139.932
4363
139.932
4365
139.932
4435
139.932
4291
139.932
4348
139.932
4398
139.931
4511
139.931
4436
139.931
4339
139.931
4321
139.931
4409
139.931
4427
139.931
4416
139.931
4438
139.931
4416
139.93
4466
139.93
4518
139.93
4489
139.93
4437
139.93
4509
139.93
4432
139.93
4419
139.93
4379
139.929
4451
139.929
4413
139.929
4341
139.929
4423
139.929
4425
139.929
4466
139.929
4388
139.929
4385
139.929
4452
139.928
4424
139.928
4478
139.928
4399
139.928
4455
139.928
4339
139.928
4527
139.928
4472
139.928
4525
139.927
4391
139.927
4507
139.927
4442
139.927
4440
139.927
4576
139.927
4418
139.927
4403
139.927
4593
139.926
4305
139.926
4557
139.926
4520
139.926
4532
139.926
4494
139.926
4513
139.926
4362
139.926
4456
139.926
4377
139.925
4641
139.925
4558
139.925
4509
139.925
4436
139.925
4486
139.925
4523
139.925
4488
139.925
4612
139.924
4495
139.924
4405
139.924
4517
139.924
4330
139.924
4629
139.924
4391
139.924
4428
139.924
4485
139.923
4352
139.923
4435
139.923
4438
139.923
4497
139.923
4456
139.923
4680
139.923
4651
139.923
4567
139.922
4439
139.922
4473
139.922
4562
139.922
4497
139.922
4543
139.922
4524
139.922
4629
139.922
4496
139.921
4456
139.921
4457
139.921
4570
139.921
4449
139.921
4618
139.921
4584
139.921
4516
139.921
4649
139.92
4400
139.92
4687
139.92
4515
139.92
4593
139.92
4588
139.92
4473
139.92
4479
139.92
4653
139.919
4560
139.919
4548
139.919
4442
139.919
4446
139.919
4634
139.919
4596
139.919
4443
139.919
4721
139.918
4514
139.918
4652
139.918
4635
139.918
4715
139.918
4657
139.918
4682
139.918
4541
139.918
4691
139.917
4615
139.917
4559
139.917
4608
139.917
4537
139.917
4611
139.917
4551
139.917
4601
139.916
4706
139.916
4565
139.916
4509
139.916
4625
139.916
4564
139.916
4612
139.916
4608
139.916
4613
139.915
4605
139.915
4600
139.915
4567
139.915
4623
139.915
4629
139.915
4459
139.915
4662
139.915
4668
139.914
4786
139.914
4611
139.914
4652
139.914
4544
139.914
4511
139.914
4589
139.914
4611
139.913
4589
139.913
4601
139.913
4578
139.913
4564
139.913
4666
139.913
4585
139.913
4603
139.913
4645
139.912
4728
139.912
4713
139.912
4795
139.912
4703
139.912
4639
139.912
4662
139.912
4632
139.912
4757
139.911
4695
139.911
4773
139.911
4581
139.911
4745
139.911
4705
139.911
4765
139.911
4688
139.91
4831
139.91
4644
139.91
4736
139.91
4824
139.91
4750
139.91
4770
139.91
4734
139.91
4756
139.909
4726
139.909
4747
139.909
4738
139.909
4668
139.909
4747
139.909
4746
139.909
4748
139.908
4741
139.908
4659
139.908
4792
139.908
4762
139.908
4729
139.908
4632
139.908
4879
139.907
4664
139.907
4733
139.907
4727
139.907
4651
139.907
4753
139.907
4644
139.907
4775
139.907
4638
139.906
4746
139.906
4688
139.906
4731
139.906
4719
139.906
4751
139.906
4821
139.906
4774
139.905
4788
139.905
4798
139.905
4702
139.905
4807
139.905
4696
139.905
4725
139.905
4845
139.904
4680
139.904
4872
139.904
4709
139.904
4839
139.904
4752
139.904
4693
139.904
4834
139.904
4629
139.903
4689
139.903
4743
139.903
4759
139.903
4881
139.903
4698
139.903
4895
139.903
4950
139.902
4838
139.902
4841
139.902
4755
139.902
4873
139.902
4858
139.902
4737
139.902
4709
139.901
4818
139.901
4904
139.901
4926
139.901
4967
139.901
4749
139.901
4904
139.901
4939
139.9
4841
139.9
4928
139.9
4949
139.9
4833
139.9
4963
139.9
4862
139.9
4880
139.899
4909
139.899
4961
139.899
4964
139.899
4842
139.899
4929
139.899
4803
139.899
4868
139.898
4828
139.898
4810
139.898
4849
139.898
4894
139.898
4801
139.898
4847
139.898
4857
139.897
4942
139.897
4763
139.897
4918
139.897
4831
139.897
4851
139.897
4891
139.897
4807
139.896
4864
139.896
4922
139.896
4838
139.896
4833
139.896
4897
139.896
4872
139.896
4901
139.895
4922
139.895
4870
139.895
4951
139.895
4742
139.895
4875
139.895
4863
139.895
4842
139.894
4848
139.894
4823
139.894
4901
139.894
4785
139.894
4871
139.894
4805
139.894
4845
139.893
4882
139.893
4762
139.893
4810
139.893
4739
139.893
5011
139.893
4786
139.893
4918
139.892
4904
139.892
4920
139.892
4840
139.892
4874
139.892
4756
139.892
5010
139.892
4714
139.891
4813
139.891
4935
139.891
4829
139.891
4885
139.891
4757
139.891
4837
139.89
4880
139.89
4799
139.89
5006
139.89
5013
139.89
4998
139.89
5112
139.89
4882
139.889
4904
139.889
4885
139.889
4829
139.889
5040
139.889
4872
139.889
4918
139.889
5021
139.888
5006
139.888
4987
139.888
4971
139.888
5100
139.888
5022
139.888
5050
139.888
5191
139.887
5066
139.887
5192
139.887
5248
139.887
4960
139.887
5271
139.887
5265
139.886
5122
139.886
5276
139.886
5174
139.886
5163
139.886
5185
139.886
5171
139.886
5280
139.885
5189
139.885
5350
139.885
5223
139.885
5354
139.885
5309
139.885
5400
139.885
5387
139.884
5510
139.884
5446
139.884
5463
139.884
5374
139.884
5370
139.884
5378
139.883
5429
139.883
5361
139.883
5363
139.883
5477
139.883
5377
139.883
5312
139.883
5407
139.882
5244
139.882
5299
139.882
5174
139.882
5283
139.882
5346
139.882
5281
139.881
5055
139.881
5335
139.881
5123
139.881
5168
139.881
5171
139.881
5123
139.881
5010
139.88
4926
139.88
5078
139.88
4823
139.88
5055
139.88
4942
139.88
4889
139.879
4829
139.879
4897
139.879
4750
139.879
4622
139.879
4760
139.879
4875
139.879
4808
139.878
4673
139.878
4828
139.878
4613
139.878
4768
139.878
4779
139.878
4531
139.877
4631
139.877
4631
139.877
4547
139.877
4552
139.877
4660
139.877
4579
139.876
4674
139.876
4578
139.876
4647
139.876
4628
139.876
4665
139.876
4555
139.876
4661
139.875
4491
139.875
4579
139.875
4814
139.875
4630
139.875
4609
139.875
4605
139.874
4641
139.874
4591
139.874
4571
139.874
4515
139.874
4661
139.874
4586
139.874
4608
139.873
4558
139.873
4521
139.873
4567
139.873
4558
139.873
4443
139.873
4702
139.872
4485
139.872
4631
139.872
4683
139.872
4631
139.872
4799
139.872
4563
139.871
4616
139.871
4624
139.871
4571
139.871
4565
139.871
4641
139.871
4680
139.87
4627
139.87
4630
139.87
4427
139.87
4539
139.87
4496
139.87
4535
139.87
4499
139.869
4584
139.869
4597
139.869
4580
139.869
4565
139.869
4495
139.869
4591
139.868
4584
139.868
4548
139.868
4604
139.868
4649
139.868
4657
139.868
4545
139.867
4555
139.867
4652
139.867
4563
139.867
4672
139.867
4619
139.867
4598
139.866
4690
139.866
4686
139.866
4594
139.866
4664
139.866
4636
139.866
4623
139.865
4423
139.865
4625
139.865
4625
139.865
4793
139.865
4674
139.865
4854
139.864
4770
139.864
4921
139.864
4818
139.864
4854
139.864
4873
139.864
4995
139.863
4937
139.863
4930
139.863
4715
139.863
4961
139.863
4856
139.863
4839
139.862
4826
139.862
4873
139.862
4888
139.862
4889
139.862
4970
139.862
4898
139.862
4795
139.861
4855
139.861
4859
139.861
4858
139.861
4765
139.861
4855
139.861
4943
139.86
4845
139.86
4834
139.86
4926
139.86
4867
139.86
4797
139.86
4766
139.859
4771
139.859
4794
139.859
4743
139.859
4792
139.859
4798
139.859
4820
139.858
4758
139.858
4812
139.858
4884
139.858
4687
139.858
4776
139.857
4658
139.857
4680
139.857
4757
139.857
4554
139.857
4672
139.857
4736
139.856
4677
139.856
4673
139.856
4604
139.856
4594
139.856
4611
139.856
4637
139.855
4550
139.855
4560
139.855
4516
139.855
4553
139.855
4520
139.855
4410
139.854
4711
139.854
4492
139.854
4762
139.854
4566
139.854
4505
139.854
4619
139.853
4655
139.853
4656
139.853
4533
139.853
4502
139.853
4530
139.853
4531
139.852
4568
139.852
4567
139.852
4700
139.852
4618
139.852
4520
139.852
4591
139.851
4664
139.851
4675
139.851
4575
139.851
4557
139.851
4522
139.851
4649
139.85
4681
139.85
4670
139.85
4654
139.85
4607
139.85
4634
139.849
4643
139.849
4583
139.849
4557
139.849
4673
139.849
4637
139.849
4726
139.848
4659
139.848
4581
139.848
4644
139.848
4710
139.848
4673
139.848
4666
139.847
4789
139.847
4670
139.847
4712
139.847
4764
139.847
4610
139.847
4745
139.846
4689
139.846
4706
139.846
4583
139.846
4863
139.846
4732
139.845
4699
139.845
4801
139.845
4662
139.845
4711
139.845
4720
139.845
4692
139.844
4672
139.844
4793
139.844
4745
139.844
4786
139.844
4696
139.844
4731
139.843
4791
139.843
4784
139.843
4711
139.843
4704
139.843
4826
139.842
4638
139.842
4779
139.842
4626
139.842
4819
139.842
4640
139.842
4871
139.841
4743
139.841
4919
139.841
4843
139.841
4836
139.841
4854
139.841
4705
139.84
4791
139.84
4736
139.84
4728
139.84
4737
139.84
4760
139.839
4767
139.839
4841
139.839
4779
139.839
4859
139.839
4684
139.839
4954
139.838
4751
139.838
4882
139.838
4780
139.838
4797
139.838
4819
139.838
4874
139.837
4812
139.837
4886
139.837
4821
139.837
4800
139.837
4917
139.836
4775
139.836
4810
139.836
4804
139.836
4893
139.836
4863
139.836
4853
139.835
4935
139.835
4823
139.835
4824
139.835
4805
139.835
4852
139.834
4965
139.834
4802
139.834
4883
139.834
4947
139.834
4982
139.834
4964
139.833
4924
139.833
4901
139.833
4816
139.833
4808
139.833
4762
139.832
4887
139.832
4835
139.832
4833
139.832
4866
139.832
4943
139.832
4935
139.831
4910
139.831
4807
139.831
4953
139.831
4860
139.831
4976
139.83
4809
139.83
5002
139.83
4920
139.83
4982
139.83
4925
139.83
5015
139.829
4870
139.829
4830
139.829
4876
139.829
4920
139.829
4889
139.828
4821
139.828
4997
139.828
4856
139.828
4966
139.828
4809
139.827
4993
139.827
4967
139.827
4978
139.827
5071
139.827
5011
139.827
4892
139.826
5107
139.826
4798
139.826
5008
139.826
4963
139.826
5038
139.825
4949
139.825
4959
139.825
4945
139.825
5040
139.825
5031
139.825
5048
139.824
4922
139.824
4875
139.824
4938
139.824
4993
139.824
5082
139.823
5056
139.823
4957
139.823
4970
139.823
4931
139.823
5136
139.822
5047
139.822
4891
139.822
5058
139.822
5019
139.822
4994
139.822
5019
139.821
4995
139.821
5008
139.821
5105
139.821
5079
139.821
5136
139.82
5085
139.82
5174
139.82
5201
139.82
5110
139.82
5072
139.819
5093
139.819
5017
139.819
5038
139.819
5152
139.819
5174
139.819
5218
139.818
5151
139.818
5207
139.818
5273
139.818
5242
139.818
5250
139.817
5218
139.817
5240
139.817
5231
139.817
5244
139.817
5354
139.816
5366
139.816
5288
139.816
5389
139.816
5292
139.816
5378
139.815
5230
139.815
5291
139.815
5296
139.815
5299
139.815
5215
139.815
5181
139.814
5182
139.814
5295
139.814
5275
139.814
5281
139.814
5289
139.813
5285
139.813
5345
139.813
5237
139.813
5151
139.813
5316
139.812
5196
139.812
5224
139.812
5249
139.812
5345
139.812
5209
139.811
5270
139.811
5183
139.811
5224
139.811
5151
139.811
5131
139.81
5280
139.81
5275
139.81
5218
139.81
5130
139.81
5252
139.809
5138
139.809
5199
139.809
5189
139.809
5285
139.809
5245
139.809
5218
139.808
5311
139.808
5245
139.808
5388
139.808
5445
139.808
5356
139.807
5432
139.807
5317
139.807
5480
139.807
5582
139.807
5558
139.806
5665
139.806
5792
139.806
5622
139.806
5792
139.806
5788
139.805
5581
139.805
5681
139.805
5782
139.805
5622
139.805
5538
139.804
5367
139.804
5322
139.804
5450
139.804
5377
139.804
5186
139.803
5198
139.803
5215
139.803
5259
139.803
4970
139.803
5334
139.802
5131
139.802
5248
139.802
5273
139.802
5195
139.802
5280
139.801
5167
139.801
5335
139.801
5229
139.801
5209
139.801
5407
139.8
5194
139.8
5414
139.8
5260
139.8
5279
139.8
5030
139.799
5249
139.799
5173
139.799
5180
139.799
5171
139.799
5241
139.798
5156
139.798
5170
139.798
5170
139.798
5151
139.798
5109
139.797
5222
139.797
5146
139.797
5167
139.797
5252
139.797
5186
139.796
5331
139.796
5301
139.796
5261
139.796
5227
139.796
5254
139.795
5279
139.795
5234
139.795
5430
139.795
5420
139.795
5385
139.794
5347
139.794
5483
139.794
5605
139.794
5504
139.794
5651
139.793
5910
139.793
5867
139.793
5848
139.793
5925
139.793
5921
139.792
6316
139.792
6290
139.792
6227
139.792
6388
139.792
6511
139.791
6627
139.791
6701
139.791
6724
139.791
7021
139.791
7298
139.79
7592
139.79
7812
139.79
8015
139.79
8278
139.79
8222
139.789
8075
139.789
8077
139.789
7722
139.789
7386
139.789
6994
139.788
6723
139.788
6408
139.788
6184
139.788
5992
139.788
5779
139.787
5750
139.787
5379
139.787
5455
139.787
5359
139.787
5429
139.786
5177
139.786
5102
139.786
5071
139.786
4987
139.785
4837
139.785
5019
139.785
4831
139.785
4861
139.785
4711
139.784
4749
139.784
4660
139.784
4712
139.784
4783
139.784
4627
139.783
4667
139.783
4577
139.783
4608
139.783
4573
139.783
4591
139.782
4530
139.782
4474
139.782
4418
139.782
4509
139.782
4355
139.781
4443
139.781
4322
139.781
4370
139.781
4300
139.781
4327
139.78
4273
139.78
4347
139.78
4241
139.78
4323
139.779
4164
139.779
4212
139.779
4240
139.779
4231
139.779
4183
139.778
4304
139.778
4151
139.778
4220
139.778
4138
139.778
4125
139.777
4164
139.777
4279
139.777
4195
139.777
4250
139.777
4141
139.776
4148
139.776
4207
139.776
4217
139.776
4196
139.776
4245
139.775
4188
139.775
4218
139.775
4190
139.775
4207
139.774
4345
139.774
4286
139.774
4096
139.774
4283
139.774
4152
139.773
4277
139.773
4308
139.773
4272
139.773
4161
139.773
4221
139.772
4186
139.772
4238
139.772
4238
139.772
4238
139.771
4373
139.771
4279
139.771
4310
139.771
4375
139.771
4274
139.77
4260
139.77
4205
139.77
4209
139.77
4248
139.77
4209
139.769
4287
139.769
4236
139.769
4205
139.769
4292
139.769
4262
139.768
4131
139.768
4316
139.768
4299
139.768
4273
139.767
4318
139.767
4186
139.767
4237
139.767
4330
139.767
4235
139.766
4230
139.766
4231
139.766
4360
139.766
4260
139.766
4159
139.765
4444
139.765
4332
139.765
4361
139.765
4333
139.764
4252
139.764
4274
139.764
4318
139.764
4286
139.764
4304
139.763
4387
139.763
4294
139.763
4266
139.763
4298
139.762
4233
139.762
4322
139.762
4418
139.762
4482
139.762
4406
139.761
4286
139.761
4336
139.761
4334
139.761
4403
139.761
4445
139.76
4352
139.76
4315
139.76
4310
139.76
4319
139.759
4355
139.759
4295
139.759
4276
139.759
4478
139.759
4257
139.758
4348
139.758
4360
139.758
4475
139.758
4342
139.757
4476
139.757
4509
139.757
4446
139.757
4373
139.757
4391
139.756
4310
139.756
4361
139.756
4283
139.756
4492
139.756
4332
139.755
4340
139.755
4379
139.755
4322
139.755
4399
139.754
4450
139.754
4457
139.754
4397
139.754
4318
139.754
4403
139.753
4423
139.753
4409
139.753
4413
139.753
4383
139.752
4328
139.752
4411
139.752
4395
139.752
4313
139.752
4477
139.751
4347
139.751
4511
139.751
4367
139.751
4419
139.75
4339
139.75
4400
139.75
4490
139.75
4417
139.75
4477
139.749
4450
139.749
4455
139.749
4340
139.749
4599
139.748
4462
139.748
4469
139.748
4450
139.748
4419
139.748
4349
139.747
4475
139.747
4428
139.747
4472
139.747
4460
139.746
4355
139.746
4311
139.746
4357
139.746
4320
139.746
4420
139.745
4341
139.745
4393
139.745
4341
139.745
4217
139.744
4485
139.744
4463
139.744
4386
139.744
4319
139.744
4376
139.743
4393
139.743
4473
139.743
4418
139.743
4357
139.742
4358
139.742
4395
139.742
4502
139.742
4455
139.741
4431
139.741
4386
139.741
4401
139.741
4379
139.741
4439
139.74
4469
139.74
4436
139.74
4294
139.74
4444
139.739
4420
139.739
4528
139.739
4395
139.739
4459
139.739
4572
139.738
4483
139.738
4481
139.738
4432
139.738
4476
139.737
4446
139.737
4396
139.737
4439
139.737
4517
139.737
4561
139.736
4565
139.736
4647
139.736
4529
139.736
4558
139.735
4469
139.735
4614
139.735
4345
139.735
4565
139.734
4543
139.734
4559
139.734
4437
139.734
4460
139.734
4470
139.733
4624
139.733
4677
139.733
4514
139.733
4592
139.732
4653
139.732
4584
139.732
4469
139.732
4580
139.731
4603
139.731
4707
139.731
4621
139.731
4831
139.731
4557
139.73
4609
139.73
4645
139.73
4708
139.73
4754
139.729
4641
139.729
4727
139.729
4601
139.729
4722
139.728
4685
139.728
4750
139.728
4622
139.728
4647
139.728
4605
139.727
4626
139.727
4694
139.727
4745
139.727
4629
139.726
4734
139.726
4691
139.726
4655
139.726
4732
139.725
4694
139.725
4677
139.725
4782
139.725
4677
139.725
4668
139.724
4726
139.724
4638
139.724
4700
139.724
4621
139.723
4681
139.723
4666
139.723
4747
139.723
4627
139.722
4709
139.722
4810
139.722
4671
139.722
4539
139.722
4615
139.721
4686
139.721
4621
139.721
4642
139.721
4619
139.72
4797
139.72
4652
139.72
4793
139.72
4737
139.719
4702
139.719
4657
139.719
4731
139.719
4682
139.718
4694
139.718
4781
139.718
4710
139.718
4701
139.718
4671
139.717
4635
139.717
4774
139.717
4713
139.717
4804
139.716
4709
139.716
4875
139.716
4693
139.716
4716
139.715
4616
139.715
4668
139.715
4607
139.715
4625
139.714
4554
139.714
4641
139.714
4543
139.714
4557
139.713
4699
139.713
4578
139.713
4617
139.713
4444
139.713
4559
139.712
4601
139.712
4375
139.712
4336
139.712
4425
139.711
4384
139.711
4335
139.711
4467
139.711
4448
139.71
4473
139.71
4452
139.71
4408
139.71
4386
139.709
4393
139.709
4378
139.709
4337
139.709
4257
139.708
4365
139.708
4496
139.708
4366
139.708
4408
139.708
4327
139.707
4326
139.707
4342
139.707
4448
139.707
4410
139.706
4332
139.706
4336
139.706
4439
139.706
4422
139.705
4334
139.705
4473
139.705
4278
139.705
4456
139.704
4402
139.704
4471
139.704
4373
139.704
4423
139.703
4435
139.703
4483
139.703
4467
139.703
4335
139.702
4379
139.702
4292
139.702
4414
139.702
4420
139.702
4404
139.701
4288
139.701
4423
139.701
4456
139.701
4520
139.7
4355
139.7
4373
139.7
4320
139.7
4392
139.699
4370
139.699
4373
139.699
4199
139.699
4369
139.698
4435
139.698
4379
139.698
4345
139.698
4279
139.697
4307
139.697
4298
139.697
4326
139.697
4470
139.696
4367
139.696
4405
139.696
4474
139.696
4309
139.695
4311
139.695
4386
139.695
4227
139.695
4359
139.694
4324
139.694
4359
139.694
4214
139.694
4375
139.693
4247
139.693
4329
139.693
4371
139.693
4449
139.692
4392
139.692
4524
139.692
4383
139.692
4381
139.692
4349
139.691
4385
139.691
4331
139.691
4359
139.691
4421
139.69
4367
139.69
4470
139.69
4295
139.69
4404
139.689
4402
139.689
4379
139.689
4291
139.689
4379
139.688
4475
139.688
4241
139.688
4504
139.688
4302
139.687
4453
139.687
4446
139.687
4522
139.687
4485
139.686
4522
139.686
4407
139.686
4473
139.686
4382
139.685
4421
139.685
4479
139.685
4516
139.685
4457
139.684
4496
139.684
4524
139.684
4489
139.684
4577
139.683
4487
139.683
4484
139.683
4471
139.683
4517
139.682
4509
139.682
4477
139.682
4473
139.682
4514
139.681
4661
139.681
4544
139.681
4570
139.681
4620
139.68
4577
139.68
4687
139.68
4633
139.68
4508
139.679
4629
139.679
4624
139.679
4579
139.679
4655
139.678
4619
139.678
4661
139.678
4602
139.678
4727
139.677
4513
139.677
4700
139.677
4449
139.677
4595
139.676
4696
139.676
4620
139.676
4676
139.676
4641
139.675
4805
139.675
4648
139.675
4646
139.675
4622
139.674
4639
139.674
4702
139.674
4660
139.674
4635
139.673
4752
139.673
4711
139.673
4741
139.673
4747
139.672
4664
139.672
4752
139.672
4806
139.672
4806
139.671
4734
139.671
4655
139.671
4689
139.67
4651
139.67
4613
139.67
4659
139.67
4648
139.669
4726
139.669
4745
139.669
4655
139.669
4657
139.668
4634
139.668
4713
139.668
4605
139.668
4583
139.667
4618
139.667
4648
139.667
4718
139.667
4676
139.666
4742
139.666
4517
139.666
4627
139.666
4547
139.665
4630
139.665
4482
139.665
4685
139.665
4543
139.664
4487
139.664
4546
139.664
4627
139.664
4633
139.663
4586
139.663
4530
139.663
4706
139.663
4660
139.662
4473
139.662
4565
139.662
4543
139.662
4564
139.661
4418
139.661
4427
139.661
4492
139.661
4591
139.66
4508
139.66
4505
139.66
4407
139.659
4447
139.659
4382
139.659
4404
139.659
4287
139.658
4316
139.658
4372
139.658
4281
139.658
4352
139.657
4260
139.657
4230
139.657
4134
139.657
4211
139.656
4353
139.656
4219
139.656
4355
139.656
4193
139.655
4228
139.655
4292
139.655
4073
139.655
4195
139.654
4233
139.654
4200
139.654
4227
139.654
4156
139.653
4140
139.653
4132
139.653
4126
139.652
4286
139.652
4148
139.652
4255
139.652
4280
139.651
4209
139.651
4156
139.651
4193
139.651
4074
139.65
4317
139.65
4136
139.65
4160
139.65
4064
139.649
4169
139.649
4190
139.649
4200
139.649
4242
139.648
4191
139.648
4227
139.648
4199
139.648
4128
139.647
4253
139.647
4147
139.647
4192
139.646
4216
139.646
4172
139.646
4225
139.646
4210
139.645
4185
139.645
4187
139.645
4155
139.645
4109
139.644
4207
139.644
4212
139.644
4233
139.644
4194
139.643
4164
139.643
4244
139.643
4289
139.643
4350
139.642
4192
139.642
4203
139.642
4253
139.641
4148
139.641
4215
139.641
4224
139.641
4299
139.64
4142
139.64
4258
139.64
4159
139.64
4166
139.639
4261
139.639
4207
139.639
4058
139.639
4172
139.638
4185
139.638
4290
139.638
4154
139.637
4334
139.637
4159
139.637
4243
139.637
4280
139.636
4265
139.636
4227
139.636
4257
139.636
4218
139.635
4315
139.635
4163
139.635
4287
139.635
4255
139.634
4193
139.634
4134
139.634
4248
139.633
4112
139.633
4182
139.633
4225
139.633
4272
139.632
4237
139.632
4128
139.632
4168
139.632
4312
139.631
4222
139.631
4189
139.631
4229
139.631
4245
139.63
4196
139.63
4165
139.63
4240
139.629
4251
139.629
4173
139.629
4163
139.629
4241
139.628
4355
139.628
4168
139.628
4296
139.628
4273
139.627
4211
139.627
4251
139.627
4319
139.626
4332
139.626
4321
139.626
4276
139.626
4396
139.625
4166
139.625
4311
139.625
4257
139.625
4296
139.624
4264
139.624
4329
139.624
4272
139.623
4453
139.623
4323
139.623
4351
139.623
4349
139.622
4334
139.622
4329
139.622
4346
139.622
4330
139.621
4258
139.621
4361
139.621
4300
139.621
4307
139.62
4286
139.62
4276
139.62
4258
139.619
4381
139.619
4315
139.619
4266
139.619
4383
139.618
4398
139.618
4225
139.618
4520
139.618
4309
139.617
4435
139.617
4447
139.617
4373
139.616
4378
139.616
4451
139.616
4482
139.616
4454
139.615
4394
139.615
4385
139.615
4432
139.614
4502
139.614
4533
139.614
4546
139.614
4605
139.613
4546
139.613
4598
139.613
4481
139.613
4533
139.612
4511
139.612
4660
139.612
4549
139.611
4673
139.611
4610
139.611
4626
139.611
4635
139.61
4591
139.61
4666
139.61
4545
139.61
4719
139.609
4579
139.609
4619
139.609
4681
139.608
4671
139.608
4656
139.608
4746
139.608
4438
139.607
4553
139.607
4699
139.607
4648
139.606
4677
139.606
4629
139.606
4622
139.606
4709
139.605
4653
139.605
4541
139.605
4501
139.605
4654
139.604
4464
139.604
4584
139.604
4520
139.603
4506
139.603
4594
139.603
4445
139.603
4457
139.602
4468
139.602
4505
139.602
4468
139.601
4530
139.601
4434
139.601
4544
139.601
4412
139.6
4420
139.6
4429
139.6
4387
139.6
4379
139.599
4276
139.599
4291
139.599
4350
139.598
4327
139.598
4358
139.598
4366
139.598
4380
139.597
4471
139.597
4496
139.597
4416
139.596
4327
139.596
4493
139.596
4261
139.596
4429
139.595
4293
139.595
4373
139.595
4277
139.594
4294
139.594
4348
139.594
4336
139.594
4369
139.593
4453
139.593
4325
139.593
4251
139.593
4377
139.592
4358
139.592
4426
139.592
4240
139.591
4404
139.591
4361
139.591
4302
139.591
4336
139.59
4499
139.59
4293
139.59
4311
139.589
4262
139.589
4342
139.589
4352
139.589
4206
139.588
4426
139.588
4352
139.588
4307
139.587
4347
139.587
4270
139.587
4430
139.587
4286
139.586
4378
139.586
4365
139.586
4339
139.585
4325
139.585
4286
139.585
4309
139.585
4311
139.584
4456
139.584
4228
139.584
4398
139.583
4359
139.583
4274
139.583
4316
139.583
4356
139.582
4393
139.582
4320
139.582
4407
139.581
4383
139.581
4369
139.581
4332
139.581
4344
139.58
4329
139.58
4301
139.58
4407
139.579
4247
139.579
4438
139.579
4342
139.579
4342
139.578
4486
139.578
4264
139.578
4465
139.577
4315
139.577
4255
139.577
4378
139.577
4326
139.576
4420
139.576
4333
139.576
4433
139.575
4451
139.575
4371
139.575
4522
139.575
4369
139.574
4456
139.574
4396
139.574
4318
139.573
4460
139.573
4417
139.573
4344
139.573
4479
139.572
4434
139.572
4292
139.572
4482
139.571
4391
139.571
4348
139.571
4481
139.571
4504
139.57
4510
139.57
4502
139.57
4469
139.569
4307
139.569
4352
139.569
4331
139.569
4450
139.568
4239
139.568
4453
139.568
4382
139.567
4468
139.567
4239
139.567
4417
139.566
4311
139.566
4463
139.566
4362
139.566
4354
139.565
4410
139.565
4497
139.565
4608
139.564
4418
139.564
4508
139.564
4507
139.564
4500
139.563
4441
139.563
4521
139.563
4441
139.562
4521
139.562
4463
139.562
4430
139.562
4574
139.561
4465
139.561
4525
139.561
4386
139.56
4554
139.56
4549
139.56
4464
139.559
4514
139.559
4591
139.559
4484
139.559
4591
139.558
4521
139.558
4622
139.558
4686
139.557
4513
139.557
4465
139.557
4611
139.557
4518
139.556
4536
139.556
4461
139.556
4488
139.555
4452
139.555
4539
139.555
4545
139.555
4480
139.554
4575
139.554
4357
139.554
4509
139.553
4383
139.553
4541
139.553
4525
139.552
4600
139.552
4518
139.552
4540
139.552
4587
139.551
4522
139.551
4616
139.551
4588
139.55
4580
139.55
4691
139.55
4560
139.549
4567
139.549
4619
139.549
4531
139.549
4718
139.548
4697
139.548
4535
139.548
4610
139.547
4564
139.547
4578
139.547
4544
139.547
4692
139.546
4599
139.546
4642
139.546
4559
139.545
4636
139.545
4662
139.545
4713
139.544
4600
139.544
4562
139.544
4627
139.544
4641
139.543
4675
139.543
4743
139.543
4611
139.542
4797
139.542
4746
139.542
4824
139.541
4744
139.541
4732
139.541
4870
139.541
4866
139.54
4873
139.54
5147
139.54
5118
139.539
5164
139.539
5344
139.539
5364
139.538
5297
139.538
5299
139.538
5292
139.538
5085
139.537
5177
139.537
5121
139.537
5077
139.536
4987
139.536
4911
139.536
4792
139.535
4725
139.535
4733
139.535
4754
139.535
4659
139.534
4654
139.534
4668
139.534
4460
139.533
4572
139.533
4618
139.533
4650
139.532
4558
139.532
4630
139.532
4525
139.532
4746
139.531
4565
139.531
4464
139.531
4471
139.53
4464
139.53
4568
139.53
4544
139.529
4389
139.529
4510
139.529
4353
139.529
4439
139.528
4460
139.528
4479
139.528
4421
139.527
4334
139.527
4456
139.527
4578
139.526
4570
139.526
4528
139.526
4655
139.526
4623
139.525
4845
139.525
4816
139.525
4926
139.524
4885
139.524
5119
139.524
5021
139.523
5290
139.523
5284
139.523
5315
139.522
5525
139.522
5627
139.522
5604
139.522
5734
139.521
5571
139.521
5544
139.521
5224
139.52
4917
139.52
4752
139.52
4331
139.519
4206
139.519
4014
139.519
4011
139.519
4004
139.518
3835
139.518
3882
139.518
3864
139.517
3880
139.517
3820
139.517
3897
139.516
3759
139.516
3856
139.516
3838
139.515
3751
139.515
3913
139.515
3892
139.515
3895
139.514
3965
139.514
3865
139.514
3952
139.513
3869
139.513
3826
139.513
3850
139.512
3749
139.512
4004
139.512
3827
139.511
3850
139.511
3933
139.511
3813
139.511
3793
139.51
3820
139.51
3885
139.51
3822
139.509
3846
139.509
3909
139.509
3767
139.508
3870
139.508
3663
139.508
3872
139.507
3852
139.507
3807
139.507
3780
139.507
3776
139.506
3934
139.506
3842
139.506
3856
139.505
3917
139.505
3907
139.505
3837
139.504
3842
139.504
3882
139.504
3816
139.503
3884
139.503
3783
139.503
3902
139.503
3836
139.502
3818
139.502
3868
139.502
3879
139.501
3978
139.501
4034
139.501
3972
139.5
3871
139.5
3889
139.5
4006
139.499
3882
139.499
4021
139.499
3915
139.498
3953
139.498
3872
139.498
3865
139.498
3856
139.497
3874
139.497
3812
139.497
3830
139.496
4003
139.496
3959
139.496
3962
139.495
3896
139.495
3869
139.495
4067
139.494
3775
139.494
3947
139.494
3941
139.493
3991
139.493
3860
139.493
3949
139.493
3961
139.492
3904
139.492
3878
139.492
3872
139.491
4006
139.491
3962
139.491
3918
139.49
3919
139.49
3928
139.49
3945
139.489
4103
139.489
3935
139.489
4067
139.488
3982
139.488
3914
139.488
3954
139.488
4006
139.487
3940
139.487
3959
139.487
4017
139.486
3895
139.486
4031
139.486
3987
139.485
3961
139.485
3997
139.485
3981
139.484
4003
139.484
3982
139.484
3900
139.483
3999
139.483
3928
139.483
4071
139.482
4045
139.482
4016
139.482
4102
139.482
4024
139.481
3965
139.481
3942
139.481
4010
139.48
3883
139.48
3974
139.48
3952
139.479
3941
139.479
4092
139.479
4033
139.478
3932
139.478
4014
139.478
4034
139.477
4038
139.477
3904
139.477
3990
139.476
3950
139.476
4131
139.476
4084
139.475
4118
139.475
4007
139.475
3932
139.475
4139
139.474
4023
139.474
4167
139.474
4049
139.473
3987
139.473
4055
139.473
4037
139.472
3930
139.472
3968
139.472
4082
139.471
4022
139.471
4055
139.471
4083
139.47
4099
139.47
4032
139.47
4136
139.469
4013
139.469
4131
139.469
4035
139.468
4161
139.468
4157
139.468
4153
139.467
3998
139.467
4153
139.467
4129
139.467
4084
139.466
4008
139.466
4120
139.466
4082
139.465
4230
139.465
4008
139.465
4097
139.464
4067
139.464
4091
139.464
4123
139.463
4051
139.463
4137
139.463
4129
139.462
4125
139.462
4190
139.462
4082
139.461
4153
139.461
4027
139.461
3993
139.46
4152
139.46
4172
139.46
4125
139.459
4090
139.459
4144
139.459
4067
139.458
4126
139.458
4165
139.458
4226
139.457
4116
139.457
4129
139.457
4142
139.457
4090
139.456
4180
139.456
4111
139.456
4254
139.455
4174
139.455
4219
139.455
4105
139.454
4231
139.454
4232
139.454
4172
139.453
4179
139.453
4224
139.453
4182
139.452
3994
139.452
4140
139.452
4141
139.451
4246
139.451
4205
139.451
4150
139.45
4240
139.45
4186
139.45
4131
139.449
4158
139.449
4001
139.449
4208
139.448
4216
139.448
4156
139.448
4146
139.447
4201
139.447
4175
139.447
4117
139.446
4193
139.446
4296
139.446
4209
139.445
4331
139.445
4121
139.445
4263
139.444
4054
139.444
4231
139.444
4115
139.443
4092
139.443
4221
139.443
4211
139.443
4109
139.442
4163
139.442
4157
139.442
4202
139.441
4133
139.441
4275
139.441
4273
139.44
4245
139.44
4187
139.44
4209
139.439
4279
139.439
4246
139.439
4255
139.438
4256
139.438
4200
139.438
4299
139.437
4215
139.437
4198
139.437
4333
139.436
4183
139.436
4250
139.436
4238
139.435
4352
139.435
4174
139.435
4204
139.434
4262
139.434
4289
139.434
4337
139.433
4309
139.433
4300
139.433
4342
139.432
4187
139.432
4277
139.432
4166
139.431
4181
139.431
4302
139.431
4265
139.43
4304
139.43
4385
139.43
4138
139.429
4387
139.429
4236
139.429
4400
139.428
4244
139.428
4210
139.428
4238
139.427
4280
139.427
4322
139.427
4351
139.426
4339
139.426
4320
139.426
4196
139.425
4240
139.425
4259
139.425
4410
139.424
4317
139.424
4395
139.424
4306
139.423
4355
139.423
4147
139.423
4245
139.422
4270
139.422
4255
139.422
4297
139.421
4345
139.421
4377
139.421
4309
139.42
4279
139.42
4353
139.42
4352
139.419
4276
139.419
4257
139.419
4166
139.418
4404
139.418
4359
139.418
4286
139.417
4343
139.417
4378
139.417
4434
139.416
4518
139.416
4356
139.416
4333
139.415
4436
139.415
4414
139.415
4367
139.414
4340
139.414
4421
139.414
4404
139.413
4554
139.413
4362
139.413
4353
139.412
4335
139.412
4400
139.412
4358
139.411
4363
139.411
4422
139.411
4334
139.41
4333
139.41
4471
139.41
4460
139.409
4358
139.409
4350
139.409
4433
139.408
4292
139.408
4403
139.408
4393
139.407
4497
139.407
4448
139.407
4466
139.406
4456
139.406
4259
139.406
4368
139.405
4335
139.405
4435
139.405
4335
139.404
4275
139.404
4388
139.404
4430
139.403
4469
139.403
4449
139.403
4396
139.402
4423
139.402
4432
139.401
4483
139.401
4403
139.401
4318
139.4
4451
139.4
4340
139.4
4319
139.399
4389
139.399
4330
139.399
4279
139.398
4413
139.398
4466
139.398
4540
139.397
4424
139.397
4453
139.397
4371
139.396
4512
139.396
4370
139.396
4471
139.395
4522
139.395
4404
139.395
4342
139.394
4463
139.394
4472
139.394
4411
139.393
4416
139.393
4423
139.393
4370
139.392
4455
139.392
4467
139.392
4384
139.391
4565
139.391
4447
139.391
4583
139.39
4496
139.39
4508
139.39
4490
139.389
4482
139.389
4486
139.389
4533
139.388
4441
139.388
4333
139.387
4516
139.387
4395
139.387
4542
139.386
4537
139.386
4419
139.386
4466
139.385
4577
139.385
4500
139.385
4668
139.384
4527
139.384
4568
139.384
4424
139.383
4590
139.383
4585
139.383
4571
139.382
4465
139.382
4642
139.382
4437
139.381
4394
139.381
4402
139.381
4468
139.38
4514
139.38
4582
139.38
4503
139.379
4584
139.379
4475
139.379
4474
139.378
4437
139.378
4605
139.378
4488
139.377
4603
139.377
4574
139.376
4488
139.376
4638
139.376
4560
139.375
4552
139.375
4669
139.375
4446
139.374
4591
139.374
4535
139.374
4477
139.373
4555
139.373
4593
139.373
4574
139.372
4459
139.372
4644
139.372
4502
139.371
4564
139.371
4459
139.371
4458
139.37
4586
139.37
4530
139.37
4602
139.369
4572
139.369
4564
139.368
4549
139.368
4627
139.368
4650
139.367
4542
139.367
4529
139.367
4558
139.366
4749
139.366
4586
139.366
4498
139.365
4598
139.365
4514
139.365
4553
139.364
4476
139.364
4480
139.364
4514
139.363
4499
139.363
4528
139.363
4708
139.362
4567
139.362
4665
139.362
4559
139.361
4576
139.361
4569
139.36
4529
139.36
4495
139.36
4593
139.359
4547
139.359
4576
139.359
4514
139.358
4695
139.358
4527
139.358
4561
139.357
4548
139.357
4556
139.357
4563
139.356
4594
139.356
4649
139.356
4612
139.355
4598
139.355
4701
139.354
4656
139.354
4687
139.354
4581
139.353
4541
139.353
4597
139.353
4712
139.352
4674
139.352
4570
139.352
4721
139.351
4555
139.351
4700
139.351
4718
139.35
4612
139.35
4845
139.35
4846
139.349
4848
139.349
4789
139.349
4744
139.348
4877
139.348
4805
139.347
4768
139.347
4882
139.347
4958
139.346
4766
139.346
4866
139.346
4765
139.345
4710
139.345
4925
139.345
4808
139.344
4825
139.344
4822
139.344
4780
139.343
4834
139.343
4648
139.342
4644
139.342
4644
139.342
4786
139.341
4541
139.341
4853
139.341
4692
139.34
4778
139.34
4634
139.34
4733
139.339
4610
139.339
4778
139.339
4674
139.338
4577
139.338
4608
139.338
4821
139.337
4666
139.337
4653
139.336
4740
139.336
4696
139.336
4636
139.335
4748
139.335
4714
139.335
4857
139.334
4735
139.334
4605
139.334
4728
139.333
4721
139.333
4802
139.333
4796
139.332
4912
139.332
4909
139.331
4993
139.331
4896
139.331
4885
139.33
4875
139.33
5055
139.33
5115
139.329
5115
139.329
5147
139.329
5269
139.328
5190
139.328
5367
139.327
5263
139.327
5150
139.327
5153
139.326
5186
139.326
5128
139.326
5214
139.325
5040
139.325
5216
139.325
4980
139.324
5063
139.324
4929
139.324
4900
139.323
4959
139.323
4853
139.322
4857
139.322
4874
139.322
4998
139.321
4920
139.321
4947
139.321
4719
139.32
4954
139.32
4686
139.32
4770
139.319
4581
139.319
4633
139.319
4505
139.318
4556
139.318
4530
139.317
4489
139.317
4483
139.317
4490
139.316
4550
139.316
4439
139.316
4458
139.315
4437
139.315
4359
139.315
4394
139.314
4316
139.314
4348
139.313
4308
139.313
4370
139.313
4388
139.312
4335
139.312
4353
139.312
4326
139.311
4298
139.311
4367
139.311
4372
139.31
4369
139.31
4257
139.309
4206
139.309
4368
139.309
4318
139.308
4312
139.308
4503
139.308
4496
139.307
4433
139.307
4408
139.307
4531
139.306
4464
139.306
4417
139.305
4550
139.305
4439
139.305
4485
139.304
4529
139.304
4352
139.304
4429
139.303
4484
139.303
4399
139.303
4327
139.302
4415
139.302
4438
139.301
4279
139.301
4336
139.301
4293
139.3
4441
139.3
4298
139.3
4378
139.299
4475
139.299
4409
139.299
4309
139.298
4451
139.298
4425
139.297
4441
139.297
4586
139.297
4576
139.296
4530
139.296
4500
139.296
4451
139.295
4619
139.295
4429
139.294
4636
139.294
4464
139.294
4470
139.293
4383
139.293
4413
139.293
4402
139.292
4183
139.292
4230
139.292
4171
139.291
4211
139.291
4138
139.29
3983
139.29
4131
139.29
3917
139.289
3974
139.289
3949
139.289
3973
139.288
3926
139.288
3923
139.287
4019
139.287
4064
139.287
4002
139.286
4063
139.286
4143
139.286
4066
139.285
4126
139.285
4202
139.285
4177
139.284
4085
139.284
4175
139.283
4174
139.283
4347
139.283
4330
139.282
4495
139.282
4627
139.282
4861
139.281
4930
139.281
5057
139.28
4796
139.28
4872
139.28
4831
139.279
5037
139.279
5296
139.279
6063
139.278
7324
139.278
8874
139.278
10718
139.277
13031
139.277
14852
139.276
15770
139.276
15569
139.276
13877
139.275
11113
139.275
8488
139.275
6318
139.274
5060
139.274
4177
139.273
3897
139.273
3672
139.273
3561
139.272
3603
139.272
3572
139.272
3501
139.271
3437
139.271
3420
139.27
3447
139.27
3467
139.27
3355
139.269
3306
139.269
3300
139.269
3334
139.268
3322
139.268
3319
139.267
3429
139.267
3333
139.267
3271
139.266
3308
139.266
3293
139.266
3306
139.265
3349
139.265
3369
139.264
3366
139.264
3239
139.264
3258
139.263
3197
139.263
3237
139.263
3290
139.262
3310
139.262
3263
139.261
3391
139.261
3230
139.261
3278
139.26
3392
139.26
3244
139.26
3298
139.259
3256
139.259
3308
139.258
3331
139.258
3395
139.258
3387
139.257
3240
139.257
3329
139.257
3265
139.256
3194
139.256
3335
139.255
3258
139.255
3215
139.255
3288
139.254
3375
139.254
3184
139.254
3302
139.253
3257
139.253
3305
139.252
3252
139.252
3442
139.252
3278
139.251
3283
139.251
3229
139.251
3312
139.25
3239
139.25
3286
139.249
3204
139.249
3287
139.249
3351
139.248
3342
139.248
3409
139.248
3355
139.247
3362
139.247
3386
139.246
3283
139.246
3349
139.246
3384
139.245
3396
139.245
3302
139.244
3303
139.244
3303
139.244
3355
139.243
3354
139.243
3285
139.243
3317
139.242
3417
139.242
3362
139.241
3416
139.241
3425
139.241
3396
139.24
3339
139.24
3478
139.24
3316
139.239
3411
139.239
3416
139.238
3440
139.238
3399
139.238
3442
139.237
3391
139.237
3347
139.237
3400
139.236
3362
139.236
3352
139.235
3418
139.235
3428
139.235
3349
139.234
3396
139.234
3423
139.233
3421
139.233
3478
139.233
3360
139.232
3461
139.232
3419
139.232
3403
139.231
3424
139.231
3479
139.23
3484
139.23
3391
139.23
3461
139.229
3349
139.229
3433
139.228
3489
139.228
3541
139.228
3471
139.227
3428
139.227
3441
139.227
3400
139.226
3422
139.226
3373
139.225
3352
139.225
3493
139.225
3534
139.224
3466
139.224
3420
139.224
3447
139.223
3544
139.223
3527
139.222
3447
139.222
3549
139.222
3442
139.221
3416
139.221
3515
139.22
3397
139.22
3458
139.22
3435
139.219
3468
139.219
3437
139.219
3437
139.218
3571
139.218
3441
139.217
3565
139.217
3514
139.217
3468
139.216
3482
139.216
3480
139.215
3498
139.215
3463
139.215
3456
139.214
3476
139.214
3546
139.213
3576
139.213
3533
139.213
3557
139.212
3473
139.212
3518
139.212
3560
139.211
3462
139.211
3525
139.21
3346
139.21
3382
139.21
3401
139.209
3339
139.209
3407
139.208
3435
139.208
3452
139.208
3525
139.207
3418
139.207
3427
139.207
3380
139.206
3407
139.206
3488
139.205
3373
139.205
3297
139.205
3391
139.204
3443
139.204
3407
139.203
3489
139.203
3478
139.203
3489
139.202
3379
139.202
3514
139.201
3406
139.201
3486
139.201
3532
139.2
3522
139.2
3551
139.2
3596
139.199
3528
139.199
3526
139.198
3549
139.198
3568
139.198
3658
139.197
3633
139.197
3618
139.196
3781
139.196
3595
139.196
3540
139.195
3483
139.195
3511
139.194
3568
139.194
3572
139.194
3478
139.193
3593
139.193
3608
139.192
3493
139.192
3528
139.192
3499
139.191
3533
139.191
3547
139.191
3647
139.19
3563
139.19
3843
139.189
3729
139.189
3881
139.189
3690
139.188
3732
139.188
3776
139.187
3808
139.187
3721
139.187
3699
139.186
3660
139.186
3582
139.185
3616
139.185
3489
139.185
3365
139.184
3418
139.184
3415
139.183
3362
139.183
3396
139.183
3291
139.182
3331
139.182
3282
139.182
3304
139.181
3391
139.181
3235
139.18
3381
139.18
3392
139.18
3508
139.179
3559
139.179
3701
139.178
3746
139.178
3892
139.178
4115
139.177
4510
139.177
4734
139.176
4927
139.176
4905
139.176
5047
139.175
4790
139.175
4526
139.174
4316
139.174
4062
139.174
3857
139.173
3682
139.173
3493
139.172
3477
139.172
3384
139.172
3458
139.171
3286
139.171
3330
139.17
3472
139.17
3468
139.17
3554
139.169
3787
139.169
4047
139.168
4535
139.168
5251
139.168
6229
139.167
7486
139.167
8327
139.166
8292
139.166
7725
139.166
6324
139.165
4963
139.165
3860
139.164
3343
139.164
3028
139.164
2818
139.163
2791
139.163
2720
139.162
2802
139.162
2714
139.162
2779
139.161
2636
139.161
2669
139.161
2745
139.16
2567
139.16
2632
139.159
2628
139.159
2685
139.159
2673
139.158
2626
139.158
2739
139.157
2617
139.157
2723
139.157
2660
139.156
2633
139.156
2617
139.155
2617
139.155
2673
139.155
2574
139.154
2678
139.154
2604
139.153
2680
139.153
2554
139.153
2639
139.152
2582
139.152
2667
139.151
2705
139.151
2693
139.151
2662
139.15
2626
139.15
2640
139.149
2693
139.149
2605
139.149
2645
139.148
2594
139.148
2697
139.147
2637
139.147
2619
139.147
2622
139.146
2708
139.146
2675
139.145
2684
139.145
2688
139.144
2583
139.144
2692
139.144
2654
139.143
2688
139.143
2627
139.142
2614
139.142
2647
139.142
2678
139.141
2644
139.141
2622
139.14
2534
139.14
2626
139.14
2578
139.139
2585
139.139
2603
139.138
2690
139.138
2619
139.138
2695
139.137
2698
139.137
2730
139.136
2709
139.136
2674
139.136
2639
139.135
2647
139.135
2635
139.134
2611
139.134
2650
139.134
2693
139.133
2663
139.133
2729
139.132
2680
139.132
2665
139.132
2690
139.131
2762
139.131
2649
139.13
2708
139.13
2669
139.13
2681
139.129
2731
139.129
2607
139.128
2669
139.128
2728
139.128
2686
139.127
2650
139.127
2755
139.126
2676
139.126
2729
139.126
2657
139.125
2793
139.125
2721
139.124
2723
139.124
2668
139.123
2743
139.123
2639
139.123
2727
139.122
2646
139.122
2848
139.121
2680
139.121
2685
139.121
2671
139.12
2789
139.12
2774
139.119
2728
139.119
2713
139.119
2647
139.118
2683
139.118
2561
139.117
2694
139.117
2709
139.117
2686
139.116
2747
139.116
2833
139.115
2729
139.115
2779
139.115
2693
139.114
2698
139.114
2801
139.113
2692
139.113
2722
139.112
2774
139.112
2698
139.112
2791
139.111
2737
139.111
2732
139.11
2766
139.11
2709
139.11
2810
139.109
2691
139.109
2718
139.108
2790
139.108
2774
139.108
2871
139.107
2758
139.107
2786
139.106
2782
139.106
2670
139.105
2779
139.105
2806
139.105
2766
139.104
2742
139.104
2657
139.103
2645
139.103
2730
139.103
2778
139.102
2759
139.102
2789
139.101
2697
139.101
2659
139.101
2715
139.1
2834
139.1
2782
139.099
2759
139.099
2787
139.099
2748
139.098
2673
139.098
2728
139.097
2790
139.097
2637
139.096
2847
139.096
2737
139.096
2812
139.095
2782
139.095
2849
139.094
2743
139.094
2787
139.094
2809
139.093
2831
139.093
2752
139.092
2844
139.092
2765
139.091
2853
139.091
2773
139.091
2788
139.09
2832
139.09
2814
139.089
2773
139.089
2753
139.089
2846
139.088
2860
139.088
2783
139.087
2854
139.087
2784
139.087
2779
139.086
2755
139.086
2859
139.085
2750
139.085
2780
139.084
2827
139.084
2859
139.084
2798
139.083
2854
139.083
2859
139.082
2740
139.082
2790
139.082
2805
139.081
2787
139.081
2789
139.08
2751
139.08
2836
139.079
2874
139.079
2878
139.079
2852
139.078
2792
139.078
2792
139.077
2736
139.077
2884
139.077
2798
139.076
2841
139.076
2760
139.075
2862
139.075
2895
139.074
2701
139.074
2749
139.074
2808
139.073
2790
139.073
2913
139.072
2786
139.072
2900
139.072
2877
139.071
2840
139.071
2884
139.07
2901
139.07
2731
139.069
2948
139.069
2799
139.069
2831
139.068
2849
139.068
2813
139.067
2766
139.067
2854
139.067
2937
139.066
2892
139.066
2991
139.065
2901
139.065
2780
139.064
2836
139.064
2812
139.064
2875
139.063
2932
139.063
2911
139.062
2919
139.062
2909
139.061
2962
139.061
2835
139.061
2839
139.06
2861
139.06
2845
139.059
2897
139.059
2934
139.059
2919
139.058
2912
139.058
2904
139.057
2892
139.057
2911
139.056
2841
139.056
2955
139.056
2809
139.055
2944
139.055
2876
139.054
2862
139.054
2987
139.053
2879
139.053
2845
139.053
3005
139.052
2945
139.052
2892
139.051
2913
139.051
2907
139.051
2978
139.05
3016
139.05
2969
139.049
2974
139.049
3047
139.048
2916
139.048
2983
139.048
2830
139.047
3006
139.047
2890
139.046
2823
139.046
2911
139.045
2828
139.045
2949
139.045
2862
139.044
2964
139.044
2999
139.043
2927
139.043
2983
139.042
2907
139.042
2826
139.042
2932
139.041
2864
139.041
2952
139.04
2890
139.04
2924
139.04
2929
139.039
2935
139.039
2877
139.038
2964
139.038
2940
139.037
2900
139.037
2990
139.037
2860
139.036
2942
139.036
2991
139.035
2868
139.035
2925
139.034
2848
139.034
2946
139.034
2909
139.033
2929
139.033
2867
139.032
2801
139.032
2775
139.031
2878
139.031
2845
139.031
2861
139.03
2925
139.03
2832
139.029
2828
139.029
2886
139.028
2935
139.028
2926
139.028
2910
139.027
2950
139.027
2900
139.026
2977
139.026
2999
139.025
2879
139.025
2989
139.025
2989
139.024
2972
139.024
3061
139.023
2967
139.023
2931
139.022
2998
139.022
2899
139.022
2999
139.021
3090
139.021
2998
139.02
3101
139.02
2996
139.019
2931
139.019
3023
139.019
3031
139.018
3059
139.018
2996
139.017
2999
139.017
3088
139.016
3043
139.016
3115
139.016
3026
139.015
3049
139.015
2990
139.014
3000
139.014
3079
139.013
3074
139.013
2943
139.013
2941
139.012
3089
139.012
3079
139.011
3090
139.011
3094
139.01
3074
139.01
3204
139.01
3058
139.009
3188
139.009
3133
139.008
3161
139.008
3377
139.007
3141
139.007
3193
139.007
3324
139.006
3277
139.006
3312
139.005
3487
139.005
3465
139.004
3600
139.004
3645
139.004
3767
139.003
3695
139.003
3910
139.002
3820
139.002
4075
139.001
4027
139.001
4121
139.001
4375
139
4256
139
4206
138.999
4141
138.999
4100
138.998
4142
138.998
4077
138.998
3956
138.997
3863
138.997
3807
138.996
3655
138.996
3578
138.995
3542
138.995
3353
138.994
3400
138.994
3238
138.994
3339
138.993
3234
138.993
3136
138.992
3096
138.992
3182
138.991
3067
138.991
3017
138.991
3070
138.99
2990
138.99
2990
138.989
2992
138.989
2979
138.988
2895
138.988
2922
138.988
2875
138.987
2938
138.987
2911
138.986
2915
138.986
2837
138.985
2922
138.985
2901
138.984
2906
138.984
2871
138.984
2932
138.983
2889
138.983
2947
138.982
2913
138.982
2954
138.981
2843
138.981
2960
138.981
2868
138.98
2884
138.98
2931
138.979
2940
138.979
2861
138.978
2885
138.978
2892
138.978
2912
138.977
2805
138.977
2783
138.976
2787
138.976
2838
138.975
2913
138.975
2966
138.974
2871
138.974
2820
138.974
2810
138.973
2795
138.973
2840
138.972
2870
138.972
2875
138.971
2842
138.971
2739
138.971
2743
138.97
2790
138.97
2875
138.969
2816
138.969
2924
138.968
2801
138.968
2861
138.967
2779
138.967
2855
138.967
2810
138.966
2822
138.966
2735
138.965
2818
138.965
2858
138.964
2854
138.964
2776
138.963
2859
138.963
2906
138.963
2819
138.962
2799
138.962
2818
138.961
2768
138.961
2843
138.96
2841
138.96
2896
138.96
2911
138.959
2877
138.959
2797
138.958
2829
138.958
2821
138.957
2862
138.957
2829
138.956
2860
138.956
2791
138.956
2858
138.955
2789
138.955
2967
138.954
2839
138.954
2918
138.953
2849
138.953
2911
138.952
2800
138.952
2846
138.952
2884
138.951
2897
138.951
2801
138.95
2924
138.95
2821
138.949
2847
138.949
2959
138.948
2917
138.948
2822
138.948
2810
138.947
2906
138.947
2856
138.946
2847
138.946
2838
138.945
2932
138.945
2925
138.944
2820
138.944
2863
138.944
2918
138.943
2972
138.943
2979
138.942
3002
138.942
2905
138.941
2932
138.941
2890
138.94
2929
138.94
2909
138.94
2769
138.939
2929
138.939
2938
138.938
2913
138.938
2913
138.937
2917
138.937
2889
138.936
2886
138.936
2919
138.936
2945
138.935
2868
138.935
2913
138.934
2889
138.934
2951
138.933
2854
138.933
2918
138.932
2997
138.932
2965
138.932
2980
138.931
3062
138.931
2946
138.93
2946
138.93
2933
138.929
3080
138.929
2948
138.928
3021
138.928
2983
138.928
2965
138.927
2955
138.927
2990
138.926
2917
138.926
3021
138.925
2966
138.925
2977
138.924
3059
138.924
3054
138.924
3052
138.923
3056
138.923
3024
138.922
3060
138.922
3073
138.921
3023
138.921
3028
138.92
3060
138.92
3022
138.92
3085
138.919
3049
138.919
3023
138.918
3088
138.918
3123
138.917
3096
138.917
3046
138.916
3131
138.916
2999
138.915
3026
138.915
3080
138.915
3003
138.914
3004
138.914
3062
138.913
3032
138.913
3011
138.912
2979
138.912
3028
138.911
3023
138.911
3062
138.911
2945
138.91
2981
138.91
3010
138.909
2933
138.909
2974
138.908
2927
138.908
2985
138.907
2964
138.907
2986
138.906
2897
138.906
2973
138.906
2930
138.905
2949
138.905
2954
138.904
2860
138.904
3006
138.903
2930
138.903
2962
138.902
2958
138.902
2842
138.902
2978
138.901
2958
138.901
2999
138.9
2977
138.9
3042
138.899
3061
138.899
2989
138.898
3014
138.898
3059
138.897
3011
138.897
3077
138.897
2987
138.896
3107
138.896
3038
138.895
3083
138.895
2975
138.894
2911
138.894
2948
138.893
2966
138.893
2943
138.892
2830
138.892
2849
138.892
2919
138.891
2943
138.891
2874
138.89
2846
138.89
2946
138.889
2781
138.889
2864
138.888
2870
138.888
2851
138.887
2892
138.887
2878
138.887
2821
138.886
2859
138.886
2828
138.885
2945
138.885
2790
138.884
2807
138.884
2889
138.883
2797
138.883
2832
138.882
2898
138.882
2897
138.882
2932
138.881
2758
138.881
2933
138.88
2822
138.88
2858
138.879
2948
138.879
2864
138.878
2766
138.878
2857
138.877
2800
138.877
2786
138.877
2794
138.876
2729
138.876
2791
138.875
2598
138.875
2807
138.874
2706
138.874
2769
138.873
2848
138.873
2833
138.872
2810
138.872
2753
138.872
2745
138.871
2745
138.871
2824
138.87
2794
138.87
2881
138.869
2880
138.869
2864
138.868
2919
138.868
3006
138.867
2942
138.867
3071
138.866
3138
138.866
3304
138.866
3305
138.865
3420
138.865
3607
138.864
3720
138.864
3936
138.863
4262
138.863
4570
138.862
5014
138.862
5390
138.861
5854
138.861
6292
138.861
6636
138.86
6782
138.86
6835
138.859
6576
138.859
6225
138.858
5861
138.858
5082
138.857
4588
138.857
4099
138.856
3721
138.856
3437
138.855
3270
138.855
3265
138.855
3033
138.854
3031
138.854
2994
138.853
2831
138.853
2707
138.852
2738
138.852
2689
138.851
2655
138.851
2745
138.85
2744
138.85
2697
138.849
2713
138.849
2697
138.849
2706
138.848
2784
138.848
2883
138.847
2994
138.847
3267
138.846
3330
138.846
3549
138.845
3969
138.845
4252
138.844
4824
138.844
5250
138.843
6035
138.843
6646
138.843
7385
138.842
8169
138.842
8878
138.841
9514
138.841
9737
138.84
9698
138.84
8926
138.839
8125
138.839
7056
138.838
6140
138.838
5140
138.837
4385
138.837
3921
138.837
3463
138.836
3136
138.836
2848
138.835
2684
138.835
2543
138.834
2433
138.834
2244
138.833
2128
138.833
2170
138.832
2061
138.832
1990
138.831
2008
138.831
1941
138.83
1990
138.83
1792
138.83
1928
138.829
1787
138.829
1928
138.828
1805
138.828
1875
138.827
1742
138.827
1809
138.826
1757
138.826
1818
138.825
1711
138.825
1776
138.824
1724
138.824
1750
138.823
1734
138.823
1711
138.823
1650
138.822
1702
138.822
1726
138.821
1731
138.821
1697
138.82
1682
138.82
1646
138.819
1680
138.819
1669
138.818
1614
138.818
1723
138.817
1693
138.817
1664
138.816
1666
138.816
1633
138.816
1643
138.815
1719
138.815
1674
138.814
1736
138.814
1658
138.813
1681
138.813
1634
138.812
1730
138.812
1633
138.811
1711
138.811
1616
138.81
1626
138.81
1694
138.809
1701
138.809
1699
138.809
1627
138.808
1645
138.808
1620
138.807
1585
138.807
1680
138.806
1586
138.806
1623
138.805
1648
138.805
1715
138.804
1625
138.804
1696
138.803
1621
138.803
1690
138.802
1652
138.802
1685
138.801
1620
138.801
1675
138.801
1667
138.8
1675
138.8
1686
138.799
1589
138.799
1655
138.798
1694
138.798
1623
138.797
1643
138.797
1608
138.796
1676
138.796
1707
138.795
1588
138.795
1656
138.794
1626
138.794
1657
138.793
1565
138.793
1640
138.793
1624
138.792
1706
138.792
1666
138.791
1664
138.791
1696
138.79
1633
138.79
1676
138.789
1643
138.789
1670
138.788
1693
138.788
1667
138.787
1739
138.787
1646
138.786
1667
138.786
1639
138.785
1747
138.785
1624
138.784
1631
138.784
1636
138.784
1675
138.783
1658
138.783
1688
138.782
1708
138.782
1697
138.781
1648
138.781
1691
138.78
1637
138.78
1658
138.779
1664
138.779
1673
138.778
1645
138.778
1699
138.777
1698
138.777
1715
138.776
1727
138.776
1732
138.775
1765
138.775
1696
138.775
1890
138.774
1706
138.774
1711
138.773
1729
138.773
1709
138.772
1722
138.772
1659
138.771
1658
138.771
1703
138.77
1759
138.77
1651
138.769
1717
138.769
1684
138.768
1687
138.768
1680
138.767
1724
138.767
1720
138.766
1684
138.766
1703
138.765
1664
138.765
1739
138.765
1599
138.764
1612
138.764
1719
138.763
1742
138.763
1703
138.762
1653
138.762
1698
138.761
1746
138.761
1659
138.76
1716
138.76
1640
138.759
1693
138.759
1697
138.758
1762
138.758
1744
138.757
1673
138.757
1680
138.756
1680
138.756
1745
138.755
1702
138.755
1692
138.755
1760
138.754
1627
138.754
1721
138.753
1739
138.753
1734
138.752
1756
138.752
1812
138.751
1752
138.751
1697
138.75
1693
138.75
1701
138.749
1688
138.749
1723
138.748
1617
138.748
1755
138.747
1699
138.747
1781
138.746
1779
138.746
1715
138.745
1643
138.745
1737
138.744
1629
138.744
1689
138.743
1741
138.743
1675
138.743
1745
138.742
1738
138.742
1712
138.741
1751
138.741
1730
138.74
1696
138.74
1681
138.739
1689
138.739
1733
138.738
1753
138.738
1738
138.737
1711
138.737
1777
138.736
1711
138.736
1707
138.735
1727
138.735
1672
138.734
1830
138.734
1704
138.733
1726
138.733
1758
138.732
1756
138.732
1740
138.731
1790
138.731
1730
138.73
1765
138.73
1774
138.73
1690
138.729
1706
138.729
1732
138.728
1755
138.728
1765
138.727
1733
138.727
1710
138.726
1803
138.726
1743
138.725
1780
138.725
1805
138.724
1801
138.724
1734
138.723
1747
138.723
1793
138.722
1765
138.722
1744
138.721
1820
138.721
1749
138.72
1783
138.72
1750
138.719
1796
138.719
1765
138.718
1835
138.718
1785
138.717
1744
138.717
1806
138.716
1778
138.716
1782
138.715
1777
138.715
1825
138.714
1749
138.714
1799
138.714
1808
138.713
1767
138.713
1858
138.712
1803
138.712
1802
138.711
1820
138.711
1736
138.71
1816
138.71
1787
138.709
1781
138.709
1830
138.708
1774
138.708
1780
138.707
1765
138.707
1776
138.706
1762
138.706
1799
138.705
1827
138.705
1796
138.704
1759
138.704
1790
138.703
1877
138.703
1850
138.702
1772
138.702
1824
138.701
1827
138.701
1847
138.7
1867
138.7
1824
138.699
1820
138.699
1817
138.698
1805
138.698
1886
138.697
1738
138.697
1835
138.696
1786
138.696
1854
138.695
1812
138.695
1866
138.695
1784
138.694
1859
138.694
1795
138.693
1825
138.693
1770
138.692
1829
138.692
1827
138.691
1956
138.691
1743
138.69
1847
138.69
1793
138.689
1848
138.689
1856
138.688
1876
138.688
1814
138.687
1824
138.687
1865
138.686
1823
138.686
1916
138.685
1839
138.685
1878
138.684
1842
138.684
1798
138.683
1841
138.683
1825
138.682
1846
138.682
1860
138.681
1826
138.681
1884
138.68
1907
138.68
1881
138.679
1894
138.679
1926
138.678
1994
138.678
1934
138.677
2052
138.677
1893
138.676
1918
138.676
1899
138.675
1992
138.675
1984
138.674
2001
138.674
1983
138.673
1964
138.673
1978
138.672
2039
138.672
1966
138.671
1898
138.671
1873
138.67
1962
138.67
1875
138.669
1968
138.669
1907
138.668
1882
138.668
1833
138.667
1839
138.667
1922
138.667
1804
138.666
1884
138.666
1910
138.665
1881
138.665
1844
138.664
1834
138.664
1836
138.663
1868
138.663
1922
138.662
1933
138.662
1933
138.661
1884
138.661
1960
138.66
1863
138.66
2003
138.659
1955
138.659
1911
138.658
1985
138.658
1888
138.657
1963
138.657
1826
138.656
1906
138.656
1885
138.655
1850
138.655
1911
138.654
1923
138.654
1975
138.653
1996
138.653
2041
138.652
2109
138.652
2007
138.651
2090
138.651
2153
138.65
2146
138.65
2028
138.649
2021
138.649
1990
138.648
1925
138.648
1926
138.647
1988
138.647
1916
138.646
1947
138.646
1956
138.645
2094
138.645
2078
138.644
1993
138.644
2079
138.643
2036
138.643
2165
138.642
2117
138.642
2135
138.641
2041
138.641
2119
138.64
2151
138.64
2128
138.639
2168
138.639
2135
138.638
2082
138.638
2071
138.637
2073
138.637
2032
138.636
1931
138.636
1965
138.635
1881
138.635
1950
138.634
1806
138.634
1843
138.633
1775
138.633
1832
138.632
1751
138.632
1731
138.631
1691
138.631
1727
138.63
1657
138.63
1627
138.629
1583
138.629
1672
138.628
1605
138.628
1615
138.627
1609
138.627
1579
138.626
1537
138.626
1594
138.625
1586
138.625
1605
138.624
1600
138.624
1564
138.623
1576
138.623
1532
138.622
1648
138.622
1548
138.621
1622
138.621
1544
138.62
1642
138.62
1573
138.619
1621
138.619
1538
138.618
1635
138.618
1564
138.617
1575
138.617
1640
138.616
1631
138.616
1605
138.615
1684
138.615
1525
138.614
1630
138.614
1576
138.613
1604
138.613
1632
138.612
1632
138.612
1621
138.611
1681
138.611
1666
138.61
1718
138.61
1774
138.609
1790
138.609
1767
138.608
1818
138.608
1830
138.607
1902
138.607
1932
138.606
1878
138.606
1879
138.605
1968
138.605
1998
138.604
1960
138.604
1952
138.603
1998
138.603
1978
138.602
2067
138.602
1932
138.601
2012
138.601
2037
138.6
1937
138.6
1912
138.599
1923
138.599
1881
138.598
1740
138.598
1794
138.597
1770
138.597
1814
138.596
1794
138.596
1649
138.595
1674
138.595
1688
138.594
1687
138.594
1641
138.593
1588
138.593
1662
138.592
1676
138.592
1578
138.591
1559
138.591
1627
138.59
1636
138.589
1552
138.589
1585
138.588
1561
138.588
1481
138.587
1515
138.587
1526
138.586
1609
138.586
1641
138.585
1709
138.585
1896
138.584
2179
138.584
2493
138.583
3026
138.583
3866
138.582
4576
138.582
6054
138.581
7381
138.581
8921
138.58
10186
138.58
11051
138.579
10629
138.579
10273
138.578
9946
138.578
10381
138.577
11394
138.577
11866
138.576
11791
138.576
10537
138.575
7774
138.575
5373
138.574
3256
138.574
2120
138.573
1523
138.573
1236
138.572
1135
138.572
998
138.571
1016
138.571
966
138.57
880
138.57
902
138.569
916
138.569
821
138.568
865
138.568
763
138.567
838
138.567
796
138.566
856
138.566
782
138.565
757
138.565
776
138.564
762
138.564
730
138.563
782
138.563
763
138.562
760
138.562
725
138.561
762
138.56
748
138.56
722
138.559
708
138.559
709
138.558
763
138.558
738
138.557
746
138.557
706
138.556
757
138.556
732
138.555
708
138.555
733
138.554
721
138.554
726
138.553
713
138.553
717
138.552
719
138.552
727
138.551
728
138.551
740
138.55
781
138.55
691
138.549
685
138.549
738
138.548
698
138.548
743
138.547
757
138.547
702
138.546
741
138.546
728
138.545
743
138.545
774
138.544
757
138.544
719
138.543
684
138.543
708
138.542
685
138.542
725
138.541
762
138.541
730
138.54
765
138.539
767
138.539
738
138.538
775
138.538
706
138.537
777
138.537
738
138.536
739
138.536
804
138.535
725
138.535
750
138.534
665
138.534
769
138.533
738
138.533
716
138.532
751
138.532
745
138.531
742
138.531
728
138.53
756
138.53
711
138.529
726
138.529
705
138.528
748
138.528
701
138.527
749
138.527
758
138.526
781
138.526
733
138.525
792
138.525
745
138.524
745
138.523
775
138.523
775
138.522
719
138.522
734
138.521
740
138.521
767
138.52
727
138.52
772
138.519
778
138.519
758
138.518
737
138.518
735
138.517
777
138.517
729
138.516
767
138.516
812
138.515
797
138.515
738
138.514
867
138.514
722
138.513
817
138.513
783
138.512
797
138.512
749
138.511
802
138.511
755
138.51
782
138.51
851
138.509
751
138.508
789
138.508
830
138.507
749
138.507
770
138.506
806
138.506
795
138.505
760
138.505
775
138.504
793
138.504
767
138.503
786
138.503
760
138.502
778
138.502
755
138.501
825
138.501
708
138.5
830
138.5
801
138.499
787
138.499
806
138.498
839
138.498
823
138.497
870
138.496
860
138.496
900
138.495
849
138.495
850
138.494
817
138.494
833
138.493
815
138.493
791
138.492
795
138.492
797
138.491
751
138.491
743
138.49
725
138.49
732
138.489
753
138.489
755
138.488
738
138.488
772
138.487
720
138.487
740
138.486
713
138.486
698
138.485
742
138.484
729
138.484
745
138.483
743
138.483
760
138.482
741
138.482
745
138.481
722
138.481
713
138.48
723
138.48
709
138.479
760
138.479
751
138.478
707
138.478
732
138.477
694
138.477
756
138.476
724
138.476
733
138.475
773
138.475
745
138.474
704
138.473
702
138.473
706
138.472
705
138.472
759
138.471
771
138.471
757
138.47
744
138.47
753
138.469
778
138.469
702
138.468
744
138.468
756
138.467
787
138.467
716
138.466
754
138.466
727
138.465
763
138.465
684
138.464
737
138.464
700
138.463
755
138.462
731
138.462
760
138.461
744
138.461
776
138.46
741
138.46
745
138.459
718
138.459
757
138.458
728
138.458
801
138.457
739
138.457
750
138.456
713
138.456
724
138.455
761
138.455
750
138.454
742
138.453
768
138.453
718
138.452
751
138.452
738
138.451
730
138.451
699
138.45
740
138.45
718
138.449
737
138.449
693
138.448
766
138.448
709
138.447
723
138.447
745
138.446
741
138.446
736
138.445
750
138.445
717
138.444
788
138.443
725
138.443
729
138.442
793
138.442
755
138.441
817
138.441
778
138.44
755
138.44
824
138.439
789
138.439
779
138.438
752
138.438
752
138.437
789
138.437
799
138.436
740
138.435
769
138.435
815
138.434
769
138.434
799
138.433
789
138.433
796
138.432
808
138.432
839
138.431
879
138.431
881
138.43
960
138.43
975
138.429
959
138.429
992
138.428
977
138.428
976
138.427
919
138.426
878
138.426
880
138.425
810
138.425
794
138.424
796
138.424
783
138.423
778
138.423
745
138.422
817
138.422
760
138.421
806
138.421
789
138.42
829
138.42
847
138.419
857
138.418
915
138.418
892
138.417
974
138.417
1066
138.416
1081
138.416
1130
138.415
1029
138.415
1044
138.414
995
138.414
920
138.413
752
138.413
785
138.412
702
138.412
655
138.411
641
138.41
646
138.41
672
138.409
638
138.409
683
138.408
625
138.408
642
138.407
705
138.407
644
138.406
738
138.406
732
138.405
732
138.405
696
138.404
755
138.404
688
138.403
736
138.402
717
138.402
655
138.401
675
138.401
643
138.4
635
138.4
620
138.399
637
138.399
596
138.398
618
138.398
562
138.397
573
138.397
525
138.396
558
138.395
481
138.395
518
138.394
536
138.394
505
138.393
485
138.393
459
138.392
467
138.392
475
138.391
462
138.391
475
138.39
460
138.39
515
138.389
526
138.389
538
138.388
509
138.387
476
138.387
466
138.386
498
138.386
487
138.385
507
138.385
479
138.384
522
138.384
476
138.383
538
138.383
536
138.382
553
138.382
607
138.381
617
138.38
687
138.38
693
138.379
791
138.379
882
138.378
1062
138.378
1176
138.377
1364
138.377
1493
138.376
1586
138.376
1678
138.375
1709
138.374
1509
138.374
1384
138.373
1126
138.373
981
138.372
896
138.372
698
138.371
606
138.371
567
138.37
519
138.37
461
138.369
456
138.369
407
138.368
427
138.367
385
138.367
374
138.366
364
138.366
396
138.365
408
138.365
392
138.364
376
138.364
407
138.363
386
138.363
375
138.362
295
138.362
367
138.361
345
138.36
337
138.36
385
138.359
327
138.359
351
138.358
312
138.358
345
138.357
319
138.357
339
138.356
296
138.356
311
138.355
270
138.354
342
138.354
292
138.353
341
138.353
280
138.352
327
138.352
303
138.351
310
138.351
292
138.35
309
138.35
346
138.349
323
138.349
327
138.348
368
138.347
391
138.347
438
138.346
462
138.346
491
138.345
565
138.345
575
138.344
712
138.344
782
138.343
865
138.343
861
138.342
1069
138.341
1110
138.341
1303
138.34
1336
138.34
1466
138.339
1631
138.339
1842
138.338
1909
138.338
2139
138.337
2194
138.337
2287
138.336
2117
138.335
2096
138.335
1731
138.334
1377
138.334
1070
138.333
763
138.333
503
138.332
342
138.332
253
138.331
227
138.331
190
138.33
166
138.329
148
138.329
136
138.328
128
138.328
118
138.327
120
138.327
117
138.326
114
138.326
97
138.325
122
138.325
93
138.324
91
138.323
83
138.323
84
138.322
74
138.322
78
138.321
80
138.321
104
138.32
87
138.32
94
138.319
76
138.318
74
138.318
69
138.317
77
138.317
56
138.316
82
138.316
80
138.315
90
138.315
72
138.314
89
138.314
90
138.313
123
138.312
131
138.312
194
138.311
183
138.311
230
138.31
253
138.31
268
138.309
291
138.309
329
138.308
343
138.308
328
138.307
350
138.306
293
138.306
285
138.305
280
138.305
285
138.304
259
138.304
269
138.303
258
138.303
237
138.302
201
138.301
212
138.301
151
138.3
127
138.3
90
138.299
80
138.299
38
138.298
31
138.298
16
138.297
O 1s 2
400C CE conditioning 200uA
2023
4
19
0
0
0
0
16
Casa Info Follows
0
0
1
CASA region (*O 1s*) (*Shirley*) 952.46206 960.55821 2.88 2 0 0 1034.698 -450 0 0 (*O 1s*) 15.9994 0 2.93
2
CASA comp (*O 1s bulk*) (*LA(5,6,10)*) Area 118798.26 1e-020 402987.1 -1 1 MFWHM 1.3999616 0.31 7.75 -1 1 Position 958.38265 955.6 959.874 -1 1 RSF 2.88 MASS 15.9994 INDEX -1 (*O 1s*) CONST (**) UNCORRECTEDRSF 2.93
CASA comp (*O 1s CO3*) (*GL(30)*) Area 7245.795 1e-020 265470.6 -1 1 MFWHM 1.409546 0.31 7.75 -1 1 Position 955.11447 0 0 0 -3.26818 RSF 2.88 MASS 15.9994 INDEX -1 (*O 1s*) CONST (**) UNCORRECTEDRSF 2.93
AN005_STF095_147_500C -0.4V_20230419_165910.vms Dir:F:\Experiments Gretel\2023\2023_04_12_Nenning_STFO\AN006 STFO095a specialheater\
AN005_STF100_a.(sample: unk).(6, 500C -0.4V).(acq: unk)
( 0.018738 m , -0.012386 m , 0.161996 m ) Angle: 45.0062 degrees , -0.1 degrees
AN005_STF100_a
SputterRaster: 2.00 2.00 mm
1
6
c:\users\andreas nenning\owncloud - nenning andreas (anenning)@owncloud.tuwien.ac.at (2)\messdaten\xps\elsa\00 stfo\2023-04-19_stfo095a - xps\stf095a al processedl.vms
XPS
7
Al
1486.6
49.61
200
200
1e+037
1e+037
FAT
55
1e+037
4.55
1e+037
1e+037
1e+037
1e+037
1e+037
O
1s
-1
Kinetic Energy
eV
951.6
0.05
2
Intensity
d
Transmission
d
pulse counting
0.16
1
1e+037
1e+037
1e+037
1e+037
4
PHI_AtomicNumber
d
8
ESCAPE DEPTH TYPE
d
1
MFP Exponent
d
-0.7
PROPAGATION_CONVERGED
d
1
482
0
1
0
1
3130
53.3283
3058
53.3281
3108
53.328
3044
53.3278
3058
53.3277
3137
53.3275
3104
53.3273
3128
53.3272
3076
53.327
3016
53.3269
3009
53.3267
3008
53.3265
3106
53.3264
3110
53.3262
3111
53.3261
3057
53.3259
3099
53.3257
3113
53.3256
3086
53.3254
3138
53.3253
3026
53.3251
3104
53.3249
3143
53.3248
3156
53.3246
3089
53.3245
3044
53.3243
3112
53.3241
3205
53.324
3091
53.3238
3036
53.3237
3037
53.3235
3097
53.3233
3084
53.3232
3093
53.323
3101
53.3229
3177
53.3227
3182
53.3225
3074
53.3224
3099
53.3222
3043
53.3221
3080
53.3219
3128
53.3218
3226
53.3216
3074
53.3214
3134
53.3213
3277
53.3211
3183
53.321
3196
53.3208
3176
53.3206
3256
53.3205
3282
53.3203
3374
53.3202
3280
53.32
3420
53.3198
3411
53.3197
3548
53.3195
3520
53.3194
3490
53.3192
3636
53.319
3601
53.3189
3637
53.3187
3688
53.3186
3695
53.3184
3655
53.3182
3829
53.3181
3784
53.3179
3879
53.3178
3809
53.3176
3875
53.3174
3965
53.3173
3926
53.3171
3880
53.317
3796
53.3168
3845
53.3166
3850
53.3165
3806
53.3163
3709
53.3162
3719
53.316
3696
53.3158
3699
53.3157
3659
53.3155
3640
53.3154
3587
53.3152
3661
53.315
3568
53.3149
3511
53.3147
3512
53.3146
3538
53.3144
3524
53.3142
3389
53.3141
3365
53.3139
3493
53.3138
3413
53.3136
3434
53.3134
3435
53.3133
3524
53.3131
3555
53.313
3590
53.3128
3596
53.3126
3743
53.3125
3753
53.3123
3878
53.3122
3912
53.312
3974
53.3119
4131
53.3117
4148
53.3115
4395
53.3114
4647
53.3112
4742
53.3111
4875
53.3109
5207
53.3107
5347
53.3106
5574
53.3104
5914
53.3103
6403
53.3101
6636
53.3099
7012
53.3098
7458
53.3096
7952
53.3095
8290
53.3093
8776
53.3091
9186
53.309
9776
53.3088
10346
53.3087
10638
53.3085
11382
53.3083
11787
53.3082
12115
53.308
12940
53.3079
13011
53.3077
13647
53.3075
13799
53.3074
14204
53.3072
14274
53.3071
14666
53.3069
14887
53.3067
14519
53.3066
14278
53.3064
14219
53.3063
14290
53.3061
13756
53.3059
13424
53.3058
12896
53.3056
12590
53.3055
12223
53.3053
11467
53.3051
10847
53.305
10282
53.3048
9661
53.3047
9017
53.3045
8510
53.3043
7799
53.3042
7257
53.304
6747
53.3039
6367
53.3037
5816
53.3035
5470
53.3034
5019
53.3032
4873
53.303
4380
53.3029
4213
53.3027
3936
53.3026
3765
53.3024
3520
53.3022
3458
53.3021
3329
53.3019
3330
53.3018
3185
53.3016
3079
53.3014
3082
53.3013
2964
53.3011
2873
53.301
2950
53.3008
2841
53.3006
2782
53.3005
2829
53.3003
2782
53.3002
2783
53.3
2639
53.2998
2751
53.2997
2674
53.2995
2756
53.2994
2597
53.2992
2672
53.299
2649
53.2989
2660
53.2987
2629
53.2986
2511
53.2984
2635
53.2982
2610
53.2981
2659
53.2979
2555
53.2978
2582
53.2976
2609
53.2974
2636
53.2973
2566
53.2971
2549
53.297
2583
53.2968
2627
53.2966
2570
53.2965
2618
53.2963
2588
53.2962
2496
53.296
2602
53.2958
2597
53.2957
2656
53.2955
2532
53.2954
2571
53.2952
2560
53.295
2584
53.2949
2613
53.2947
2634
53.2946
2492
53.2944
2619
53.2942
2612
53.2941
2568
53.2939
2534
53.2938
2611
53.2936
2590
53.2934
2551
53.2933
2478
53.2931
2596
53.2929
2591
53.2928
2534
53.2926
2650
53.2925
2548
53.2923
2546
53.2921
2652
53.292
2584
53.2918
2594
53.2917
2601
53.2915
2518
53.2913
2603
53.2912
2500
53.291
2547
53.2909
2650
53.2907
2624
53.2905
2576
53.2904
2533
53.2902
2467
53.2901
2601
53.2899
S 2p 3
400C CE conditioning 200uA
2023
4
19
0
0
0
0
16
Casa Info Follows
0
0
1
CASA region (*S 2p*) (*Linear*) 1315.0778 1319.9278 1.916811 11 0 0 1034.7 -450 0 0 (*S 2p*) 32.0648 0 1.677
2
CASA comp (*S 2p 3/2*) (*LA(1.53,243)*) Area 1094.6417 1e-020 14924.408 -1 1 MFWHM 1.1882136 1 1.2 -1 1 Position 1318.1076 1313.2 1324 -1 1 RSF 1.916811 MASS 32.0648 INDEX -1 (*S 2p*) CONST (**) UNCORRECTEDRSF 1.677
CASA comp (*S 2p 1/2*) (*LA(1.53,243)*) Area 547.32085 1e-020 14924.408 0 0.5 MFWHM 1.1882136 0.2 5 0 1 Position 1316.9692 1313.2 1324 -1 1 RSF 1.916811 MASS 32.0648 INDEX -1 (*S 2p*) CONST (**) UNCORRECTEDRSF 1.677
AN005_STF095_147_500C -0.4V_20230419_165910.vms Dir:F:\Experiments Gretel\2023\2023_04_12_Nenning_STFO\AN006 STFO095a specialheater\
AN005_STF100_a.(sample: unk).(6, 500C -0.4V).(acq: unk)
( 0.018738 m , -0.012386 m , 0.161996 m ) Angle: 45.0062 degrees , -0.1 degrees
AN005_STF100_a
SputterRaster: 2.00 2.00 mm
1
6
c:\users\andreas nenning\owncloud - nenning andreas (anenning)@owncloud.tuwien.ac.at (2)\messdaten\xps\elsa\00 stfo\2023-04-19_stfo095a - xps\stf095a al processedl.vms
XPS
7
Al
1486.6
49.61
200
200
1e+037
1e+037
FAT
55
1e+037
4.55
1e+037
1e+037
1e+037
1e+037
1e+037
S
2p
-1
Kinetic Energy
eV
1312.6
0.05
2
Intensity
d
Transmission
d
pulse counting
0.32
1
1e+037
1e+037
1e+037
1e+037
4
PHI_AtomicNumber
d
16
ESCAPE DEPTH TYPE
d
1
MFP Exponent
d
-0.7
PROPAGATION_CONVERGED
d
1
482
0
1
0
1
2841
52.0621
2934
52.0619
2940
52.0617
2846
52.0615
2987
52.0613
2969
52.0611
2895
52.0609
2923
52.0607
2916
52.0606
2977
52.0604
2954
52.0602
3026
52.06
3004
52.0598
2900
52.0596
3002
52.0594
2931
52.0592
2919
52.0591
2938
52.0589
2924
52.0587
2992
52.0585
2887
52.0583
3010
52.0581
2967
52.0579
2900
52.0577
2924
52.0575
2961
52.0574
2912
52.0572
2958
52.057
2887
52.0568
2905
52.0566
2915
52.0564
2989
52.0562
2958
52.056
2991
52.0558
2883
52.0557
2887
52.0555
2939
52.0553
2894
52.0551
2961
52.0549
2944
52.0547
2894
52.0545
2967
52.0543
2963
52.0542
2988
52.054
2841
52.0538
2957
52.0536
2936
52.0534
3001
52.0532
2960
52.053
2918
52.0528
3002
52.0526
2981
52.0525
2852
52.0523
2919
52.0521
2877
52.0519
2901
52.0517
2860
52.0515
2962
52.0513
2874
52.0511
2882
52.0509
2974
52.0508
3002
52.0506
2869
52.0504
2837
52.0502
2879
52.05
3009
52.0498
2898
52.0496
3044
52.0494
2960
52.0492
2980
52.0491
2940
52.0489
3041
52.0487
3048
52.0485
3057
52.0483
3095
52.0481
2934
52.0479
2921
52.0477
3100
52.0476
3062
52.0474
3027
52.0472
3057
52.047
3104
52.0468
3115
52.0466
3070
52.0464
3053
52.0462
3025
52.046
3115
52.0459
3195
52.0457
3220
52.0455
2963
52.0453
3123
52.0451
3154
52.0449
3117
52.0447
3088
52.0445
3021
52.0443
3154
52.0442
3183
52.044
3189
52.0438
3160
52.0436
3096
52.0434
3185
52.0432
3294
52.043
3352
52.0428
3328
52.0426
3196
52.0425
3215
52.0423
3261
52.0421
3314
52.0419
3253
52.0417
3220
52.0415
3227
52.0413
3355
52.0411
3226
52.0409
3181
52.0408
3279
52.0406
3209
52.0404
3169
52.0402
3274
52.04
3301
52.0398
3144
52.0396
3098
52.0394
3175
52.0392
3148
52.0391
3090
52.0389
3081
52.0387
3084
52.0385
3197
52.0383
3028
52.0381
3089
52.0379
3094
52.0377
3102
52.0376
3015
52.0374
3035
52.0372
3036
52.037
2992
52.0368
3072
52.0366
3004
52.0364
3068
52.0362
3035
52.036
2956
52.0359
3004
52.0357
3043
52.0355
2895
52.0353
3031
52.0351
3011
52.0349
3032
52.0347
2898
52.0345
3056
52.0343
3042
52.0342
3078
52.034
3073
52.0338
2954
52.0336
3058
52.0334
3014
52.0332
3052
52.033
3068
52.0328
3024
52.0326
3156
52.0325
3073
52.0323
3095
52.0321
3067
52.0319
3066
52.0317
3099
52.0315
3050
52.0313
3028
52.0311
3056
52.0309
3133
52.0308
3110
52.0306
3111
52.0304
3082
52.0302
3102
52.03
3115
52.0298
3156
52.0296
3138
52.0294
3099
52.0292
3079
52.0291
3165
52.0289
3256
52.0287
3129
52.0285
3222
52.0283
3127
52.0281
3128
52.0279
3077
52.0277
3163
52.0275
3237
52.0274
3225
52.0272
3236
52.027
3288
52.0268
3248
52.0266
3253
52.0264
3264
52.0262
3185
52.026
3274
52.0258
3367
52.0257
3154
52.0255
3259
52.0253
3228
52.0251
3301
52.0249
3314
52.0247
3272
52.0245
3194
52.0243
3216
52.0241
3344
52.024
3316
52.0238
3224
52.0236
3325
52.0234
3387
52.0232
3421
52.023
3282
52.0228
3254
52.0226
3392
52.0224
3344
52.0223
3219
52.0221
3236
52.0219
3261
52.0217
3257
52.0215
3249
52.0213
3251
52.0211
3186
52.0209
3305
52.0207
3276
52.0206
3316
52.0204
3266
52.0202
3246
52.02
3303
52.0198
3241
52.0196
3294
52.0194
3217
52.0192
3333
52.019
3292
52.0188
3319
52.0187
3251
52.0185
3209
52.0183
3271
52.0181
3235
52.0179
3239
52.0177
3203
52.0175
3187
52.0173
3307
52.0171
3119
52.017
3162
52.0168
Ti 2p3 4
400C CE conditioning 200uA
2023
4
19
0
0
0
0
16
Casa Info Follows
0
0
1
CASA region (*Ti 2 region*) (*Shirley*) 1026.1466 1031.5582 4.333333 6 0 0 1034.698 -450 0 0 (*Ti 2p*) 47.8784 0 7.81
2
CASA comp (*Ti 2p 3/2*) (*LA(5,5,5)*) Area 21468.535 1e-020 231495 -1 1 MFWHM 1.07 1.05 1.07 -1 1 Position 1029.574 1027.3093 1030.6088 -1 1 RSF 4.76 MASS 47.8784 INDEX -1 (*Ti 2p*) CONST (**) UNCORRECTEDRSF 7.81
CASA comp (*Ti 2p 3/2 3+*) (*LA(6,8,10)*) Area 1e-020 1e-020 158171 -1 1 MFWHM 1.07 0.22 5.5 0 1 Position 1030.374 0 0 0 0.8 RSF 4.76 MASS 47.8784 INDEX -1 (*Ti 2p*) CONST (**) UNCORRECTEDRSF 7.81
AN005_STF095_147_500C -0.4V_20230419_165910.vms Dir:F:\Experiments Gretel\2023\2023_04_12_Nenning_STFO\AN006 STFO095a specialheater\
AN005_STF100_a.(sample: unk).(6, 500C -0.4V).(acq: unk)
( 0.018738 m , -0.012386 m , 0.161996 m ) Angle: 45.0062 degrees , -0.1 degrees
AN005_STF100_a
SputterRaster: 2.00 2.00 mm
1
6
c:\users\andreas nenning\owncloud - nenning andreas (anenning)@owncloud.tuwien.ac.at (2)\messdaten\xps\elsa\00 stfo\2023-04-19_stfo095a - xps\stf095a al processedl.vms
XPS
7
Al
1486.6
49.61
200
200
1e+037
1e+037
FAT
27
1e+037
4.55
1e+037
1e+037
1e+037
1e+037
1e+037
Ti
2p3
-1
Kinetic Energy
eV
1022.6
0.05
2
Intensity
d
Transmission
d
pulse counting
0.48
1
1e+037
1e+037
1e+037
1e+037
4
PHI_AtomicNumber
d
22
ESCAPE DEPTH TYPE
d
1
MFP Exponent
d
-0.7
PROPAGATION_CONVERGED
d
1
482
0
1
0
1
4224
24.0475
4338
24.0473
4448
24.0471
4465
24.0469
4580
24.0467
4789
24.0465
4693
24.0463
4831
24.0461
4836
24.0459
5181
24.0457
5134
24.0455
5111
24.0453
5205
24.0451
5394
24.0449
5513
24.0447
5664
24.0445
5704
24.0443
5753
24.0441
5636
24.0439
5705
24.0437
5960
24.0435
5781
24.0433
5960
24.0431
5907
24.0429
5836
24.0427
5794
24.0425
5778
24.0423
5779
24.0421
5791
24.0419
5715
24.0417
5748
24.0415
5469
24.0413
5324
24.0411
5391
24.0409
5254
24.0407
5170
24.0405
5094
24.0403
4947
24.0401
4997
24.0399
4803
24.0397
4822
24.0394
4642
24.0392
4776
24.039
4668
24.0388
4580
24.0386
4608
24.0384
4403
24.0382
4277
24.038
4271
24.0378
4238
24.0376
4112
24.0374
4167
24.0372
4075
24.037
3957
24.0368
4056
24.0366
3801
24.0364
3951
24.0362
3791
24.036
3841
24.0358
3752
24.0356
3751
24.0354
3720
24.0352
3690
24.035
3768
24.0348
3575
24.0346
3642
24.0344
3583
24.0342
3526
24.034
3569
24.0338
3566
24.0336
3537
24.0334
3453
24.0332
3454
24.033
3384
24.0328
3494
24.0326
3437
24.0324
3457
24.0322
3305
24.032
3325
24.0318
3360
24.0316
3378
24.0314
3320
24.0312
3429
24.031
3363
24.0307
3382
24.0305
3267
24.0303
3385
24.0301
3278
24.0299
3403
24.0297
3338
24.0295
3430
24.0293
3431
24.0291
3496
24.0289
3386
24.0287
3442
24.0285
3387
24.0283
3372
24.0281
3403
24.0279
3358
24.0277
3379
24.0275
3449
24.0273
3461
24.0271
3475
24.0269
3488
24.0267
3612
24.0265
3509
24.0263
3536
24.0261
3483
24.0259
3609
24.0257
3586
24.0255
3680
24.0253
3645
24.0251
3682
24.0249
3759
24.0247
3875
24.0245
3992
24.0243
4288
24.0241
4366
24.0239
4524
24.0237
4564
24.0235
4734
24.0233
4861
24.0231
5185
24.0229
5422
24.0227
5747
24.0225
6225
24.0223
6505
24.022
6962
24.0218
7522
24.0216
7961
24.0214
8494
24.0212
8894
24.021
9400
24.0208
9953
24.0206
10310
24.0204
10708
24.0202
11426
24.02
11349
24.0198
11509
24.0196
11751
24.0194
11632
24.0192
11621
24.019
11455
24.0188
10910
24.0186
10827
24.0184
10099
24.0182
9965
24.018
9130
24.0178
8757
24.0176
7919
24.0174
7493
24.0172
7122
24.017
6385
24.0168
5990
24.0166
5540
24.0164
5141
24.0162
4785
24.016
4478
24.0158
4222
24.0156
4001
24.0154
3928
24.0152
3896
24.015
3606
24.0148
3385
24.0146
3464
24.0144
3306
24.0142
3241
24.014
3224
24.0138
3236
24.0136
3127
24.0134
3179
24.0131
3114
24.0129
3064
24.0127
3065
24.0125
3027
24.0123
2922
24.0121
3010
24.0119
2943
24.0117
2901
24.0115
2856
24.0113
2877
24.0111
2806
24.0109
2956
24.0107
2838
24.0105
2854
24.0103
3055
24.0101
2762
24.0099
2871
24.0097
2886
24.0095
2938
24.0093
2926
24.0091
3014
24.0089
2861
24.0087
2898
24.0085
2906
24.0083
2993
24.0081
2877
24.0079
2854
24.0077
2917
24.0075
2899
24.0073
2905
24.0071
2884
24.0069
2788
24.0067
2837
24.0065
2792
24.0063
2846
24.0061
2791
24.0059
2883
24.0057
2870
24.0055
2835
24.0053
2910
24.0051
2873
24.0049
2789
24.0047
2884
24.0045
2817
24.0043
2818
24.0041
2798
24.0038
2725
24.0036
2782
24.0034
2769
24.0032
2764
24.003
2878
24.0028
2839
24.0026
2824
24.0024
2810
24.0022
2827
24.002
2800
24.0018
2795
24.0016
2800
24.0014
2857
24.0012
2893
24.001
2796
24.0008
2785
24.0006
2850
24.0004
2847
24.0002
2834
24
2986
23.9998
2863
23.9996
2775
23.9994
2860
23.9992
2790
23.999
Fe 2p 5
400C CE conditioning 200uA
2023
4
19
0
0
0
0
26
Casa Info Follows
0
0
1
CASA region (*Fe 2p*) (*Shirley*) 755.0201 783.10082 14.5 6 2.5 0 1034.7 -450 0 0 (*Fe 2p3/2*) 55.8458 0 10.82
12
CASA comp (*Fe3+ 3/2*) (*GL(30)*) Area 11861.387 0.001 10000000 -1 1 MFWHM 1.71 1.7 1.71 -1 1 Position 777.20965 775.6 777.4 -1 1 RSF 15.7 MASS 55.8458 INDEX -1 (*Fe 2p*) CONST (**) UNCORRECTEDRSF 0
CASA comp (*Fe3+ 3/2 2nd*) (*LF(1,4,5,0)*) Area 23722.775 100 100000 0 2 MFWHM 2.4429468 1 3 -1 1.19544 Position 776.20965 0 0 0 -1 RSF 15.7 MASS 55.8458 INDEX -1 (*Fe 2p*) CONST (**) UNCORRECTEDRSF 0
CASA comp (*Fe3+ 1/2*) (*LA(1.53,243)*) Area 5930.6937 1e-020 112930.87 0 0.5 MFWHM 1.71 0.42890835 10.722709 0 1 Position 763.70965 0 0 0 -13.5 RSF 15.7 MASS 55.8458 INDEX -1 (*Fe 2p*) CONST (**) UNCORRECTEDRSF 16.42
CASA comp (*Fe3+ 1/2 2nd*) (*LF(0.8,2,5,0)*) Area 11861.387 100 100000 0 1 MFWHM 2.4429468 1 3 1 1 Position 762.70965 0 0 0 -14.5 RSF 15.7 MASS 55.8458 INDEX -1 (*Fe 2p*) CONST (**) UNCORRECTEDRSF 16.42
CASA comp (*Fe3+ 3rd*) (*GL(50)*) Area 9489.1099 1e-020 112930.87 0 0.8 MFWHM 5 5 5 -1 1 Position 768.20965 0 0 0 -9 RSF 15.7 MASS 55.8458 INDEX -1 (*Fe 2p*) CONST (**) UNCORRECTEDRSF 16.42
CASA comp (*Fe2+ 3/2*) (*LA(2,5,5)*) Area 1e-020 1e-020 143416.5 -1 1 MFWHM 2.6039858 0.53851418 13.462855 -1 1 Position 778.7555 0 0 0 1.54585 RSF 15.7 MASS 55.8458 INDEX -1 (*Fe 2p3/2*) CONST (**) UNCORRECTEDRSF 10.82
CASA comp (*Fe2+ 1/2*) (*LA(2,5,5)*) Area 5e-021 1e-020 143416.5 5 0.5 MFWHM 2.6039858 0.53851418 13.462855 5 1 Position 765.2555 0 0 0 -11.95415 RSF 15.7 MASS 55.8458 INDEX -1 (*Fe 2p3/2*) CONST (**) UNCORRECTEDRSF 10.82
CASA comp (*Fe2+ 3rd*) (*LA(1.53,243)*) Area 2.43907e-021 1e-020 143416.5 5 0.243907 MFWHM 5 5 5 -1 1 Position 772.20965 0 0 0 -5 RSF 15.7 MASS 55.8458 INDEX -1 (*Fe 2p3/2*) CONST (**) UNCORRECTEDRSF 10.82
CASA comp (*Fe0 3/2*) (*LF(4,8,10,1)*) Area 249.34739 1e-020 200652 -1 1 MFWHM 1.5 1.5 1.5 -1 1 Position 779.4 779.4 779.4 -1 1 RSF 15.7 MASS 55.8458 INDEX -1 (*Fe 2p*) CONST (**) UNCORRECTEDRSF 16.42
CASA comp (*Fe0 1/2*) (*LF(4,8,10,1)*) Area 124.67369 1e-020 200652 8 0.5 MFWHM 1.5 0.56096527 14.024132 8 1 Position 766.2 0 0 8 -13.2 RSF 15.7 MASS 55.8458 INDEX -1 (*Fe 2p*) CONST (**) UNCORRECTEDRSF 16.42
CASA comp (*Fe2+ 3rd*) (*LA(1.53,243)*) Area 1.219535e-021 1e-020 143416.5 5 0.1219535 MFWHM 5 5 5 -1 1 Position 758.80965 0 0 0 -18.4 RSF 15.7 MASS 55.8458 INDEX -1 (*Fe 2p3/2*) CONST (**) UNCORRECTEDRSF 10.82
CASA comp (*Fe3+ 3rd*) (*GL(50)*) Area 4744.5549 1e-020 112930.87 0 0.4 MFWHM 5 5 5 -1 1 Position 754.70965 0 0 0 -22.5 RSF 15.7 MASS 55.8458 INDEX -1 (*Fe 2p*) CONST (**) UNCORRECTEDRSF 16.42
AN005_STF095_147_500C -0.4V_20230419_165910.vms Dir:F:\Experiments Gretel\2023\2023_04_12_Nenning_STFO\AN006 STFO095a specialheater\
AN005_STF100_a.(sample: unk).(6, 500C -0.4V).(acq: unk)
( 0.018738 m , -0.012386 m , 0.161996 m ) Angle: 45.0062 degrees , -0.1 degrees
AN005_STF100_a
SputterRaster: 2.00 2.00 mm
1
6
c:\users\andreas nenning\owncloud - nenning andreas (anenning)@owncloud.tuwien.ac.at (2)\messdaten\xps\elsa\00 stfo\2023-04-19_stfo095a - xps\stf095a al processedl.vms
XPS
7
Al
1486.6
49.61
200
200
1e+037
1e+037
FAT
55
1e+037
4.55
1e+037
1e+037
1e+037
1e+037
1e+037
Fe
2p
-1
Kinetic Energy
eV
754.6
0.05
2
Intensity
d
Transmission
d
pulse counting
0.32
1
1e+037
1e+037
1e+037
1e+037
4
PHI_AtomicNumber
d
26
ESCAPE DEPTH TYPE
d
1
MFP Exponent
d
-0.7
PROPAGATION_CONVERGED
d
1
1202
0
1
0
1
7186
53.9109
7178
53.9107
6936
53.9106
7206
53.9105
7222
53.9103
7148
53.9102
7037
53.9101
7139
53.9099
7071
53.9098
7200
53.9096
7277
53.9095
7064
53.9094
7068
53.9092
7342
53.9091
7201
53.909
7233
53.9088
7219
53.9087
7136
53.9086
7248
53.9084
7204
53.9083
7047
53.9082
7191
53.908
7045
53.9079
7262
53.9078
7199
53.9076
7340
53.9075
7395
53.9073
7276
53.9072
7267
53.9071
7174
53.9069
7294
53.9068
7352
53.9067
7184
53.9065
7206
53.9064
7122
53.9063
7272
53.9061
7120
53.906
7216
53.9059
7109
53.9057
7101
53.9056
7073
53.9054
7152
53.9053
7149
53.9052
7104
53.905
7236
53.9049
7120
53.9048
7340
53.9046
7203
53.9045
6986
53.9044
7225
53.9042
7113
53.9041
7074
53.904
7094
53.9038
7136
53.9037
7008
53.9035
7108
53.9034
7059
53.9033
7081
53.9031
7084
53.903
7115
53.9029
7200
53.9027
7168
53.9026
7171
53.9025
7058
53.9023
7142
53.9022
7217
53.902
7118
53.9019
7125
53.9018
7246
53.9016
7035
53.9015
7091
53.9014
7180
53.9012
7156
53.9011
7123
53.901
7197
53.9008
7228
53.9007
7268
53.9006
7228
53.9004
7162
53.9003
7034
53.9001
7265
53.9
7171
53.8999
7162
53.8997
7250
53.8996
7209
53.8995
7141
53.8993
7097
53.8992
7222
53.8991
7327
53.8989
7274
53.8988
7276
53.8986
7202
53.8985
7139
53.8984
7259
53.8982
7372
53.8981
7186
53.898
7310
53.8978
7328
53.8977
7301
53.8976
7336
53.8974
7287
53.8973
7299
53.8972
7183
53.897
7330
53.8969
7291
53.8967
7232
53.8966
7336
53.8965
7267
53.8963
7458
53.8962
7298
53.8961
7413
53.8959
7300
53.8958
7411
53.8957
7366
53.8955
7389
53.8954
7303
53.8952
7536
53.8951
7403
53.895
7386
53.8948
7452
53.8947
7577
53.8946
7501
53.8944
7448
53.8943
7348
53.8942
7470
53.894
7502
53.8939
7470
53.8937
7472
53.8936
7531
53.8935
7733
53.8933
7606
53.8932
7603
53.8931
7694
53.8929
7706
53.8928
7640
53.8927
7509
53.8925
7568
53.8924
7840
53.8922
7693
53.8921
7731
53.892
7838
53.8918
7922
53.8917
7804
53.8916
7888
53.8914
7979
53.8913
7673
53.8912
8133
53.891
8084
53.8909
7973
53.8907
7935
53.8906
7870
53.8905
8109
53.8903
8054
53.8902
8112
53.8901
8066
53.8899
8157
53.8898
8145
53.8897
8109
53.8895
8159
53.8894
8216
53.8892
8208
53.8891
8200
53.889
8205
53.8888
8311
53.8887
8240
53.8886
8182
53.8884
8129
53.8883
8263
53.8882
8292
53.888
8479
53.8879
8205
53.8877
8265
53.8876
8336
53.8875
8392
53.8873
8446
53.8872
8370
53.8871
8207
53.8869
8051
53.8868
8318
53.8867
8428
53.8865
8257
53.8864
8210
53.8862
8202
53.8861
8259
53.886
8194
53.8858
8233
53.8857
8202
53.8856
8147
53.8854
8244
53.8853
8263
53.8851
8180
53.885
8092
53.8849
8233
53.8847
7974
53.8846
7947
53.8845
7865
53.8843
7885
53.8842
7936
53.8841
7854
53.8839
7699
53.8838
7711
53.8836
7765
53.8835
7565
53.8834
7506
53.8832
7575
53.8831
7747
53.883
7421
53.8828
7470
53.8827
7336
53.8825
7551
53.8824
7344
53.8823
7358
53.8821
7522
53.882
7397
53.8819
7453
53.8817
7510
53.8816
7242
53.8815
7414
53.8813
7187
53.8812
7304
53.881
7265
53.8809
7092
53.8808
7292
53.8806
7254
53.8805
7327
53.8804
7086
53.8802
7207
53.8801
7097
53.8799
7129
53.8798
7208
53.8797
7031
53.8795
7203
53.8794
7166
53.8793
7290
53.8791
7146
53.879
7148
53.8789
7150
53.8787
7227
53.8786
7053
53.8784
7165
53.8783
7073
53.8782
7124
53.878
7146
53.8779
7127
53.8778
7190
53.8776
6929
53.8775
7143
53.8773
7223
53.8772
7104
53.8771
7129
53.8769
7173
53.8768
7136
53.8767
7233
53.8765
7039
53.8764
7183
53.8762
7254
53.8761
7282
53.876
7102
53.8758
7137
53.8757
7242
53.8756
7192
53.8754
7163
53.8753
7228
53.8751
7125
53.875
7278
53.8749
7276
53.8747
7121
53.8746
7086
53.8745
7268
53.8743
7222
53.8742
7154
53.8741
7254
53.8739
7161
53.8738
7145
53.8736
7239
53.8735
7104
53.8734
7231
53.8732
7044
53.8731
7284
53.873
7133
53.8728
7196
53.8727
7204
53.8725
7141
53.8724
7002
53.8723
7306
53.8721
7256
53.872
7060
53.8719
7118
53.8717
7224
53.8716
6943
53.8714
7142
53.8713
7115
53.8712
7224
53.871
6930
53.8709
6970
53.8708
7046
53.8706
7290
53.8705
7051
53.8703
7080
53.8702
7050
53.8701
7211
53.8699
7150
53.8698
7140
53.8697
7104
53.8695
7197
53.8694
7040
53.8692
6958
53.8691
6922
53.869
6882
53.8688
7044
53.8687
6973
53.8686
6802
53.8684
7095
53.8683
6962
53.8681
7089
53.868
6992
53.8679
6961
53.8677
6944
53.8676
7025
53.8675
6831
53.8673
6967
53.8672
6946
53.867
6907
53.8669
6988
53.8668
6970
53.8666
6915
53.8665
6966
53.8664
7048
53.8662
7040
53.8661
7057
53.8659
6887
53.8658
7069
53.8657
6907
53.8655
6861
53.8654
6984
53.8653
6998
53.8651
6773
53.865
6956
53.8648
6939
53.8647
6974
53.8646
6877
53.8644
7020
53.8643
6874
53.8642
6963
53.864
6988
53.8639
6984
53.8637
6879
53.8636
7050
53.8635
7053
53.8633
7105
53.8632
6863
53.863
7103
53.8629
6996
53.8628
7048
53.8626
6942
53.8625
7036
53.8624
6954
53.8622
7057
53.8621
7017
53.8619
7041
53.8618
7332
53.8617
7052
53.8615
6993
53.8614
6993
53.8613
7055
53.8611
7010
53.861
7095
53.8608
6997
53.8607
7077
53.8606
7224
53.8604
7086
53.8603
7169
53.8602
7052
53.86
7091
53.8599
7140
53.8597
7129
53.8596
7244
53.8595
7054
53.8593
7162
53.8592
7119
53.8591
7257
53.8589
7335
53.8588
7350
53.8586
7295
53.8585
7286
53.8584
7354
53.8582
7356
53.8581
7559
53.8579
7285
53.8578
7341
53.8577
7302
53.8575
7514
53.8574
7558
53.8573
7485
53.8571
7340
53.857
7628
53.8568
7606
53.8567
7530
53.8566
7662
53.8564
7531
53.8563
7746
53.8562
7765
53.856
7723
53.8559
7609
53.8557
7725
53.8556
7542
53.8555
7752
53.8553
7787
53.8552
7636
53.855
7892
53.8549
8002
53.8548
7988
53.8546
7791
53.8545
7992
53.8544
8033
53.8542
8024
53.8541
8192
53.8539
8194
53.8538
8214
53.8537
8139
53.8535
8332
53.8534
8232
53.8532
8423
53.8531
8204
53.853
8545
53.8528
8350
53.8527
8646
53.8526
8527
53.8524
8622
53.8523
8780
53.8521
8815
53.852
8820
53.8519
9004
53.8517
8885
53.8516
8927
53.8515
8857
53.8513
9101
53.8512
9143
53.851
8993
53.8509
8962
53.8508
9208
53.8506
9023
53.8505
9046
53.8503
9077
53.8502
9208
53.8501
9018
53.8499
9295
53.8498
8968
53.8497
8960
53.8495
9101
53.8494
8999
53.8492
8947
53.8491
9104
53.849
9139
53.8488
9142
53.8487
9105
53.8485
9072
53.8484
8900
53.8483
8885
53.8481
8695
53.848
8557
53.8479
8439
53.8477
8477
53.8476
8269
53.8474
8241
53.8473
8017
53.8472
7852
53.847
7684
53.8469
7766
53.8467
7475
53.8466
7182
53.8465
7271
53.8463
7139
53.8462
7086
53.8461
6906
53.8459
6774
53.8458
6673
53.8456
6615
53.8455
6487
53.8454
6392
53.8452
6419
53.8451
6406
53.8449
6237
53.8448
6225
53.8447
6345
53.8445
6201
53.8444
6009
53.8442
6082
53.8441
6184
53.844
6106
53.8438
6172
53.8437
6110
53.8436
6247
53.8434
6039
53.8433
6095
53.8431
6101
53.843
6143
53.8429
6084
53.8427
6026
53.8426
6077
53.8424
6130
53.8423
6107
53.8422
6063
53.842
6117
53.8419
6063
53.8417
6040
53.8416
5993
53.8415
6022
53.8413
5926
53.8412
5994
53.8411
6069
53.8409
5944
53.8408
5947
53.8406
6052
53.8405
6071
53.8404
6008
53.8402
5947
53.8401
5930
53.8399
5930
53.8398
6002
53.8397
5996
53.8395
6064
53.8394
6010
53.8393
6024
53.8391
6035
53.839
5980
53.8388
5903
53.8387
5921
53.8386
6082
53.8384
5962
53.8383
5847
53.8381
5872
53.838
6144
53.8379
6064
53.8377
5836
53.8376
5972
53.8374
6101
53.8373
6099
53.8372
5957
53.837
5878
53.8369
6074
53.8367
5953
53.8366
5959
53.8365
5965
53.8363
6062
53.8362
6059
53.8361
6005
53.8359
5974
53.8358
6093
53.8356
6005
53.8355
5874
53.8354
5988
53.8352
6013
53.8351
5958
53.8349
5813
53.8348
6001
53.8347
5920
53.8345
5846
53.8344
5905
53.8342
5975
53.8341
5888
53.834
6000
53.8338
6020
53.8337
5955
53.8335
5927
53.8334
5830
53.8333
5803
53.8331
5976
53.833
5990
53.8329
6080
53.8327
6009
53.8326
5980
53.8324
6079
53.8323
6112
53.8322
6011
53.832
5997
53.8319
6140
53.8317
6100
53.8316
6021
53.8315
6019
53.8313
6031
53.8312
5938
53.831
6018
53.8309
6001
53.8308
6034
53.8306
5771
53.8305
6205
53.8303
6011
53.8302
5995
53.8301
5906
53.8299
5964
53.8298
5897
53.8296
5970
53.8295
5893
53.8294
5885
53.8292
5947
53.8291
6088
53.829
6139
53.8288
5913
53.8287
5978
53.8285
5999
53.8284
Fe 3p 6
400C CE conditioning 200uA
2023
4
19
0
0
0
0
16
Casa Info Follows
0
0
1
CASA region (*FeTi3ps region*) (*Tougaard*) 1420.7135 1434.0795 0.37 11 0 2 1034.7 -450 0 0 (*Fe 3p*) 55.8458 0 1.669
2
CASA comp (*Fe 3p peak*) (*LA(1.6,5,5)*) Area 7538.0428 1e-020 49008.002 -1 1 MFWHM 1.6922272 0.38 9.5 -1 1 Position 1432.0629 1428.4624 1434.0795 -1 1 RSF 1.52 MASS 55.8458 INDEX -1 (*Fe 3p*) CONST (**) UNCORRECTEDRSF 1.669
CASA comp (*Ti3s peak*) (*LA(3,8,5)*) Area 5112.1508 1e-020 33212 -1 1 MFWHM 2.3908234 0.38 9.5 -1 1 Position 1426.189 1421.9242 1427.9775 -1 1 RSF 0.37 MASS 55.8458 INDEX -1 (*Fe 3p*) CONST (**) UNCORRECTEDRSF 1.669
AN005_STF095_147_500C -0.4V_20230419_165910.vms Dir:F:\Experiments Gretel\2023\2023_04_12_Nenning_STFO\AN006 STFO095a specialheater\
AN005_STF100_a.(sample: unk).(6, 500C -0.4V).(acq: unk)
( 0.018738 m , -0.012386 m , 0.161996 m ) Angle: 45.0062 degrees , -0.1 degrees
AN005_STF100_a
SputterRaster: 2.00 2.00 mm
1
6
c:\users\andreas nenning\owncloud - nenning andreas (anenning)@owncloud.tuwien.ac.at (2)\messdaten\xps\elsa\00 stfo\2023-04-19_stfo095a - xps\stf095a al processedl.vms
XPS
7
Al
1486.6
49.61
200
200
1e+037
1e+037
FAT
55
1e+037
4.55
1e+037
1e+037
1e+037
1e+037
1e+037
Fe
3p
-1
Kinetic Energy
eV
1418.6
0.05
2
Intensity
d
Transmission
d
pulse counting
0.32
1
1e+037
1e+037
1e+037
1e+037
4
PHI_AtomicNumber
d
26
ESCAPE DEPTH TYPE
d
1
MFP Exponent
d
-0.7
PROPAGATION_CONVERGED
d
1
802
0
1
0
1
1163
51.6568
1175
51.6566
1165
51.6564
1212
51.6562
1155
51.656
1142
51.6559
1181
51.6557
1191
51.6555
1122
51.6553
1157
51.6551
1215
51.6549
1146
51.6547
1179
51.6545
1169
51.6543
1197
51.6541
1205
51.6539
1180
51.6537
1228
51.6535
1206
51.6533
1213
51.6531
1171
51.6529
1204
51.6528
1203
51.6526
1169
51.6524
1225
51.6522
1134
51.652
1227
51.6518
1202
51.6516
1272
51.6514
1186
51.6512
1287
51.651
1256
51.6508
1231
51.6506
1186
51.6504
1230
51.6502
1142
51.65
1208
51.6498
1204
51.6497
1166
51.6495
1292
51.6493
1264
51.6491
1207
51.6489
1187
51.6487
1136
51.6485
1171
51.6483
1229
51.6481
1196
51.6479
1188
51.6477
1257
51.6475
1218
51.6473
1209
51.6471
1207
51.6469
1222
51.6467
1238
51.6466
1189
51.6464
1219
51.6462
1174
51.646
1249
51.6458
1217
51.6456
1175
51.6454
1181
51.6452
1191
51.645
1152
51.6448
1190
51.6446
1164
51.6444
1189
51.6442
1202
51.644
1207
51.6438
1232
51.6436
1214
51.6435
1193
51.6433
1191
51.6431
1258
51.6429
1212
51.6427
1185
51.6425
1187
51.6423
1210
51.6421
1184
51.6419
1216
51.6417
1219
51.6415
1159
51.6413
1128
51.6411
1197
51.6409
1220
51.6407
1147
51.6405
1237
51.6404
1162
51.6402
1220
51.64
1233
51.6398
1185
51.6396
1178
51.6394
1194
51.6392
1234
51.639
1193
51.6388
1205
51.6386
1230
51.6384
1240
51.6382
1258
51.638
1276
51.6378
1231
51.6376
1195
51.6374
1226
51.6372
1191
51.6371
1179
51.6369
1240
51.6367
1288
51.6365
1222
51.6363
1216
51.6361
1235
51.6359
1288
51.6357
1263
51.6355
1270
51.6353
1283
51.6351
1269
51.6349
1327
51.6347
1263
51.6345
1265
51.6343
1308
51.6341
1289
51.634
1341
51.6338
1321
51.6336
1351
51.6334
1318
51.6332
1359
51.633
1398
51.6328
1394
51.6326
1333
51.6324
1366
51.6322
1394
51.632
1490
51.6318
1401
51.6316
1456
51.6314
1414
51.6312
1428
51.631
1464
51.6308
1456
51.6307
1489
51.6305
1440
51.6303
1504
51.6301
1521
51.6299
1558
51.6297
1553
51.6295
1607
51.6293
1577
51.6291
1533
51.6289
1676
51.6287
1618
51.6285
1651
51.6283
1554
51.6281
1591
51.6279
1529
51.6277
1589
51.6276
1514
51.6274
1572
51.6272
1533
51.627
1543
51.6268
1517
51.6266
1464
51.6264
1460
51.6262
1479
51.626
1419
51.6258
1535
51.6256
1392
51.6254
1422
51.6252
1378
51.625
1442
51.6248
1410
51.6246
1365
51.6244
1331
51.6243
1374
51.6241
1339
51.6239
1325
51.6237
1291
51.6235
1306
51.6233
1260
51.6231
1260
51.6229
1260
51.6227
1328
51.6225
1308
51.6223
1245
51.6221
1250
51.6219
1191
51.6217
1254
51.6215
1217
51.6213
1152
51.6211
1158
51.621
1265
51.6208
1228
51.6206
1218
51.6204
1172
51.6202
1166
51.62
1173
51.6198
1199
51.6196
1145
51.6194
1193
51.6192
1128
51.619
1161
51.6188
1172
51.6186
1247
51.6184
1228
51.6182
1179
51.618
1201
51.6178
1158
51.6177
1177
51.6175
1179
51.6173
1190
51.6171
1172
51.6169
1194
51.6167
1194
51.6165
1174
51.6163
1195
51.6161
1189
51.6159
1211
51.6157
1185
51.6155
1186
51.6153
1140
51.6151
1221
51.6149
1196
51.6147
1178
51.6145
1258
51.6144
1247
51.6142
1208
51.614
1284
51.6138
1250
51.6136
1290
51.6134
1200
51.6132
1296
51.613
1278
51.6128
1337
51.6126
1286
51.6124
1319
51.6122
1334
51.612
1355
51.6118
1323
51.6116
1329
51.6114
1324
51.6112
1384
51.6111
1403
51.6109
1406
51.6107
1323
51.6105
1440
51.6103
1453
51.6101
1467
51.6099
1483
51.6097
1495
51.6095
1451
51.6093
1522
51.6091
1503
51.6089
1521
51.6087
1544
51.6085
1621
51.6083
1562
51.6081
1591
51.6079
1677
51.6078
1655
51.6076
1674
51.6074
1688
51.6072
1659
51.607
1712
51.6068
1698
51.6066
1775
51.6064
1754
51.6062
1742
51.606
1751
51.6058
1853
51.6056
1833
51.6054
1789
51.6052
1764
51.605
1864
51.6048
1857
51.6046
1830
51.6045
1715
51.6043
1770
51.6041
1762
51.6039
1745
51.6037
1772
51.6035
1780
51.6033
1702
51.6031
1679
51.6029
1610
51.6027
1588
51.6025
1577
51.6023
1596
51.6021
1548
51.6019
1459
51.6017
1410
51.6015
1372
51.6013
1369
51.6011
1344
51.601
1214
51.6008
1265
51.6006
1174
51.6004
1123
51.6002
1164
51.6
1086
51.5998
1150
51.5996
1084
51.5994
1074
51.5992
1026
51.599
1066
51.5988
1087
51.5986
1036
51.5984
1001
51.5982
1012
51.598
1005
51.5978
967
51.5977
986
51.5975
991
51.5973
996
51.5971
989
51.5969
1001
51.5967
982
51.5965
959
51.5963
989
51.5961
988
51.5959
931
51.5957
930
51.5955
996
51.5953
981
51.5951
1007
51.5949
964
51.5947
987
51.5945
954
51.5943
970
51.5942
967
51.594
999
51.5938
993
51.5936
993
51.5934
1019
51.5932
981
51.593
1033
51.5928
939
51.5926
1004
51.5924
1032
51.5922
1050
51.592
1010
51.5918
1016
51.5916
1028
51.5914
1016
51.5912
988
51.591
1058
51.5908
1036
51.5907
1016
51.5905
1035
51.5903
1057
51.5901
1072
51.5899
1052
51.5897
1061
51.5895
1032
51.5893
1027
51.5891
1045
51.5889
1026
51.5887
1032
51.5885
1113
51.5883
1065
51.5881
1119
51.5879
1083
51.5877
1052
51.5875
1069
51.5873
1135
51.5872
1045
51.587
1082
51.5868
1050
51.5866
1105
51.5864
1156
51.5862
1103
51.586
1127
51.5858
1096
51.5856
1097
51.5854
1112
51.5852
1098
51.585
1165
51.5848
1139
51.5846
1062
51.5844
1211
51.5842
1110
51.584
1075
51.5838
1071
51.5837
1110
51.5835
1060
51.5833
1112
51.5831
1099
51.5829
1130
51.5827
1096
51.5825
1086
51.5823
1101
51.5821
1130
51.5819
1108
51.5817
1112
51.5815
1202
51.5813
1149
51.5811
1138
51.5809
1102
51.5807
1093
51.5805
1157
51.5803
1122
51.5802
1098
51.58
1112
51.5798
1086
51.5796
1079
51.5794
1132
51.5792
Sr 3d 7
400C CE conditioning 200uA
2023
4
19
0
0
0
0
18
Casa Info Follows
0
0
1
CASA region (*Sr 3d*) (*Shirley*) 1348.4332 1356.8709 6.85 6 0 0 1034.7 -450 0 0 (*Sr 3d*) 87.6165 0 5.05
4
CASA comp (*Sr 3d bulk 5/2*) (*GL(30)*) Area 31332.096 1e-020 268011.43 -1 1 MFWHM 1.1084832 0.2 5 -1 1 Position 1354.836 1348.4388 1356.241 -1 1 RSF 7.82 MASS 87.6165 INDEX -1 (*Sr 3d*) CONST (**) UNCORRECTEDRSF 5.05
CASA comp (*Sr 3d bulk 3/2*) (*GL(30)*) Area 20888.064 1e-020 268011.43 0 0.66666667 MFWHM 1.1084832 0.2 5 0 1 Position 1353.096 0 0 0 -1.74 RSF 7.82 MASS 87.6165 INDEX -1 (*Sr 3d*) CONST (**) UNCORRECTEDRSF 5.05
CASA comp (*Sr 3d surf 5/2*) (*GL(0)*) Area 14014.069 1e-020 179938.2 -1 1 MFWHM 1.694618 0.23251515 5.8128787 -1 1 Position 1354.0319 1348.4388 1356.241 -1 1 RSF 7.82 MASS 87.6165 INDEX -1 (*Sr 3d*) CONST (**) UNCORRECTEDRSF 5.05
CASA comp (*Sr 3d surf 3/2*) (*GL(0)*) Area 9342.7128 1e-020 179938.2 2 0.66666667 MFWHM 1.694618 0.23251515 5.8128787 2 1 Position 1352.2919 0 0 2 -1.74 RSF 7.82 MASS 87.6165 INDEX -1 (*Sr 3d*) CONST (**) UNCORRECTEDRSF 5.05
AN005_STF095_147_500C -0.4V_20230419_165910.vms Dir:F:\Experiments Gretel\2023\2023_04_12_Nenning_STFO\AN006 STFO095a specialheater\
AN005_STF100_a.(sample: unk).(6, 500C -0.4V).(acq: unk)
( 0.018738 m , -0.012386 m , 0.161996 m ) Angle: 45.0062 degrees , -0.1 degrees
AN005_STF100_a
SputterRaster: 2.00 2.00 mm
1
6
c:\users\andreas nenning\owncloud - nenning andreas (anenning)@owncloud.tuwien.ac.at (2)\messdaten\xps\elsa\00 stfo\2023-04-19_stfo095a - xps\stf095a al processedl.vms
XPS
7
Al
1486.6
49.61
200
200
1e+037
1e+037
FAT
27
1e+037
4.55
1e+037
1e+037
1e+037
1e+037
1e+037
Sr
3d
-1
Kinetic Energy
eV
1346.6
0.05
2
Intensity
d
Transmission
d
pulse counting
0.48
1
1e+037
1e+037
1e+037
1e+037
4
PHI_AtomicNumber
d
38
ESCAPE DEPTH TYPE
d
1
MFP Exponent
d
-0.7
PROPAGATION_CONVERGED
d
1
482
0
1
0
1
1555
22.7753
1572
22.7751
1491
22.775
1585
22.7748
1597
22.7746
1603
22.7744
1575
22.7742
1509
22.774
1623
22.7738
1531
22.7736
1579
22.7735
1613
22.7733
1495
22.7731
1549
22.7729
1515
22.7727
1547
22.7725
1567
22.7723
1506
22.7721
1579
22.7719
1504
22.7718
1509
22.7716
1529
22.7714
1426
22.7712
1478
22.771
1566
22.7708
1544
22.7706
1543
22.7704
1515
22.7703
1495
22.7701
1473
22.7699
1432
22.7697
1503
22.7695
1485
22.7693
1476
22.7691
1475
22.7689
1417
22.7687
1427
22.7686
1398
22.7684
1420
22.7682
1491
22.768
1396
22.7678
1460
22.7676
1403
22.7674
1400
22.7672
1316
22.7671
1389
22.7669
1380
22.7667
1370
22.7665
1394
22.7663
1382
22.7661
1320
22.7659
1322
22.7657
1390
22.7656
1320
22.7654
1307
22.7652
1280
22.765
1405
22.7648
1358
22.7646
1270
22.7644
1276
22.7642
1313
22.764
1322
22.7639
1304
22.7637
1282
22.7635
1377
22.7633
1228
22.7631
1286
22.7629
1259
22.7627
1269
22.7625
1257
22.7624
1234
22.7622
1317
22.762
1303
22.7618
1225
22.7616
1304
22.7614
1354
22.7612
1329
22.761
1431
22.7609
1354
22.7607
1389
22.7605
1462
22.7603
1470
22.7601
1502
22.7599
1527
22.7597
1578
22.7595
1611
22.7593
1619
22.7592
1719
22.759
1786
22.7588
1857
22.7586
1925
22.7584
2053
22.7582
2082
22.758
2246
22.7578
2290
22.7577
2362
22.7575
2477
22.7573
2622
22.7571
2734
22.7569
2941
22.7567
3057
22.7565
3275
22.7563
3311
22.7562
3534
22.756
3657
22.7558
3864
22.7556
4008
22.7554
4193
22.7552
4258
22.755
4757
22.7548
5012
22.7547
5266
22.7545
5647
22.7543
6114
22.7541
6352
22.7539
6702
22.7537
7149
22.7535
7554
22.7533
8117
22.7531
8544
22.753
9219
22.7528
9639
22.7526
10148
22.7524
10633
22.7522
10981
22.752
11689
22.7518
11910
22.7516
12144
22.7515
12462
22.7513
12435
22.7511
12540
22.7509
12652
22.7507
12664
22.7505
12385
22.7503
12022
22.7501
11897
22.75
11280
22.7498
11035
22.7496
10828
22.7494
10426
22.7492
10005
22.749
9827
22.7488
9503
22.7486
9344
22.7485
9016
22.7483
8949
22.7481
8812
22.7479
8753
22.7477
9202
22.7475
9181
22.7473
9820
22.7471
10115
22.747
10620
22.7468
10990
22.7466
11502
22.7464
12157
22.7462
12645
22.746
13116
22.7458
13676
22.7456
14286
22.7455
14665
22.7453
15196
22.7451
15386
22.7449
15595
22.7447
15285
22.7445
15300
22.7443
15101
22.7441
14813
22.7439
14264
22.7438
13522
22.7436
12725
22.7434
11982
22.7432
11114
22.743
10309
22.7428
9386
22.7426
8561
22.7424
7643
22.7423
6918
22.7421
6144
22.7419
5441
22.7417
4664
22.7415
4137
22.7413
3469
22.7411
3126
22.7409
2696
22.7408
2381
22.7406
2015
22.7404
1829
22.7402
1673
22.74
1476
22.7398
1407
22.7396
1217
22.7394
1129
22.7393
1111
22.7391
1042
22.7389
941
22.7387
915
22.7385
884
22.7383
864
22.7381
824
22.7379
903
22.7378
855
22.7376
855
22.7374
827
22.7372
856
22.737
844
22.7368
817
22.7366
827
22.7364
753
22.7363
812
22.7361
744
22.7359
762
22.7357
732
22.7355
773
22.7353
769
22.7351
744
22.7349
753
22.7348
785
22.7346
792
22.7344
766
22.7342
782
22.734
805
22.7338
754
22.7336
762
22.7334
786
22.7333
765
22.7331
768
22.7329
801
22.7327
761
22.7325
737
22.7323
758
22.7321
761
22.7319
779
22.7318
753
22.7316
743
22.7314
793
22.7312
766
22.731
761
22.7308
725
22.7306
762
22.7304
701
22.7303
FErmi 8
400C CE conditioning 200uA
2023
4
19
0
0
0
0
16
Casa Info Follows
0
0
1
CASA region (*FE*) (*Linear*) 1481.0964 1487.2413 2.93 6 99 0 1135.0842 -450 0 0 (*O 1s*) 15.9994 0 2.93
2
CASA comp (*VBM*) (*SB(0)LA(2,600)*) Area 1139708 0 4009760.5 -1 1 MFWHM 10.218536 0.41 10.25 -1 1 Position 1484.7976 1482.7106 1487.2389 -1 1 RSF 1 MASS 0 INDEX -1 (*NoTag*) CONST (**) UNCORRECTEDRSF 0
CASA comp (*Fe3d eg*) (*LA(8,15,10)*) Area 1e-020 1e-020 63642.824 -1 1 MFWHM 1.309446 1 1.5 -1 1 Position 1485.9799 0 0 0 1.18229 RSF 1 MASS 0 INDEX -1 (*NoTag*) CONST (**) UNCORRECTEDRSF 0
AN005_STF095_147_500C -0.4V_20230419_165910.vms Dir:F:\Experiments Gretel\2023\2023_04_12_Nenning_STFO\AN006 STFO095a specialheater\
AN005_STF100_a.(sample: unk).(6, 500C -0.4V).(acq: unk)
( 0.018738 m , -0.012386 m , 0.161996 m ) Angle: 45.0062 degrees , -0.1 degrees
AN005_STF100_a
SputterRaster: 2.00 2.00 mm
1
6
c:\users\andreas nenning\owncloud - nenning andreas (anenning)@owncloud.tuwien.ac.at (2)\messdaten\xps\elsa\00 stfo\2023-04-19_stfo095a - xps\stf095a al processedl.vms
XPS
7
Al
1486.6
49.61
200
200
1e+037
1e+037
FAT
55
1e+037
4.55
1e+037
1e+037
1e+037
1e+037
1e+037
VB
edge
-1
Kinetic Energy
eV
1477.6
0.05
2
Intensity
d
Transmission
d
pulse counting
0.32
1
1e+037
1e+037
1e+037
1e+037
4
PHI_AtomicNumber
d
118
ESCAPE DEPTH TYPE
d
1
MFP Exponent
d
-0.7
PROPAGATION_CONVERGED
d
1
402
0
1
0
1
101
51.4268
110
51.4266
108
51.4265
90
51.4263
107
51.4261
94
51.4259
99
51.4257
94
51.4255
105
51.4253
92
51.4251
102
51.4249
95
51.4247
98
51.4245
96
51.4243
102
51.4241
97
51.4239
101
51.4237
95
51.4235
101
51.4233
91
51.4231
135
51.4229
105
51.4227
129
51.4225
126
51.4223
107
51.4221
100
51.4219
138
51.4217
130
51.4216
146
51.4214
131
51.4212
137
51.421
147
51.4208
126
51.4206
166
51.4204
161
51.4202
150
51.42
166
51.4198
188
51.4196
188
51.4194
208
51.4192
211
51.419
231
51.4188
204
51.4186
211
51.4184
258
51.4182
249
51.418
248
51.4178
255
51.4176
283
51.4174
287
51.4172
267
51.417
303
51.4168
333
51.4166
368
51.4165
372
51.4163
347
51.4161
395
51.4159
349
51.4157
374
51.4155
433
51.4153
425
51.4151
431
51.4149
450
51.4147
466
51.4145
471
51.4143
475
51.4141
485
51.4139
505
51.4137
497
51.4135
557
51.4133
498
51.4131
548
51.4129
517
51.4127
538
51.4125
527
51.4123
562
51.4121
593
51.4119
542
51.4117
570
51.4115
604
51.4114
604
51.4112
572
51.411
616
51.4108
592
51.4106
591
51.4104
603
51.4102
572
51.41
579
51.4098
570
51.4096
562
51.4094
553
51.4092
592
51.409
520
51.4088
499
51.4086
496
51.4084
517
51.4082
515
51.408
482
51.4078
457
51.4076
442
51.4074
496
51.4072
467
51.407
426
51.4068
415
51.4066
404
51.4064
451
51.4062
381
51.4061
414
51.4059
398
51.4057
426
51.4055
375
51.4053
442
51.4051
370
51.4049
398
51.4047
397
51.4045
409
51.4043
400
51.4041
443
51.4039
404
51.4037
448
51.4035
461
51.4033
430
51.4031
410
51.4029
417
51.4027
406
51.4025
421
51.4023
420
51.4021
394
51.4019
405
51.4017
397
51.4015
410
51.4013
385
51.4011
392
51.401
400
51.4008
403
51.4006
383
51.4004
392
51.4002
361
51.4
321
51.3998
337
51.3996
322
51.3994
311
51.3992
302
51.399
286
51.3988
276
51.3986
264
51.3984
228
51.3982
255
51.398
232
51.3978
209
51.3976
209
51.3974
213
51.3972
162
51.397
175
51.3968
159
51.3966
128
51.3964
134
51.3962
134
51.396
101
51.3958
99
51.3956
97
51.3955
94
51.3953
78
51.3951
70
51.3949
69
51.3947
75
51.3945
54
51.3943
57
51.3941
50
51.3939
51
51.3937
36
51.3935
40
51.3933
27
51.3931
22
51.3929
27
51.3927
23
51.3925
12
51.3923
24
51.3921
7
51.3919
12
51.3917
6
51.3915
11
51.3913
3
51.3911
8
51.3909
4
51.3907
7
51.3905
4
51.3903
4
51.3902
6
51.39
3
51.3898
3
51.3896
1
51.3894
6
51.3892
2
51.389
6
51.3888
1
51.3886
7
51.3884
3
51.3882
4
51.388
3
51.3878
1
51.3876
O 1s 1
+900 mV a
2023
4
19
0
0
0
0
17
Casa Info Follows
0
0
1
CASA region (*O 1s*) (*Shirley*) 952.46206 960.55821 2.88 2 0 0 1034.698 -450 0 0 (*O 1s*) 15.9994 0 2.93
2
CASA comp (*O 1s bulk*) (*LA(5,6,10)*) Area 123449.61 1e-020 402987.1 -1 1 MFWHM 1.3898178 0.31 7.75 -1 1 Position 958.13123 955.6 959.874 -1 1 RSF 2.88 MASS 15.9994 INDEX -1 (*O 1s*) CONST (**) UNCORRECTEDRSF 2.93
CASA comp (*O 1s CO3*) (*GL(30)*) Area 6990.5835 1e-020 265470.6 -1 1 MFWHM 1.3377318 0.31 7.75 -1 1 Position 954.86305 0 0 0 -3.26818 RSF 2.88 MASS 15.9994 INDEX -1 (*O 1s*) CONST (**) UNCORRECTEDRSF 2.93
AN005_STF095_148_Voltagesweep_20230419_175456.vms Dir:F:\Experiments Gretel\2023\2023_04_12_Nenning_STFO\AN006 STFO095a specialheater\
AN005_STF100_a.(sample: unk).(8, Voltagesweep).(acq: unk)
( 0.018738 m , -0.012386 m , 0.161996 m ) Angle: 45.0062 degrees , -0.1 degrees
AN005_STF100_a
SputterRaster: 2.00 2.00 mm
1
8
c:\users\anenn\owncloud\messdaten\xps\elsa\2023-04-19_stfo095a\stf95_voltagesweep 400c.vms
c:\users\andreas nenning\owncloud - nenning andreas (anenning)@owncloud.tuwien.ac.at (2)\messdaten\xps\elsa\00 stfo\2023-04-19_stfo095a - xps\stf095a al processedl.vms
XPS
0
Al
1486.6
49.61
200
200
1e+037
1e+037
FAT
55
1e+037
4.55
1e+037
1e+037
1e+037
1e+037
1e+037
O
1s
-1
Kinetic Energy
eV
951.1
0.05
2
Intensity
d
Transmission
d
pulse counting
0.48
1
1e+037
1e+037
1e+037
1e+037
4
PHI_AtomicNumber
d
8
ESCAPE DEPTH TYPE
d
1
MFP Exponent
d
-0.7
PROPAGATION_CONVERGED
d
1
502
0
1
0
1
9665
53.3299
9623
53.3297
9597
53.3296
9426
53.3294
9497
53.3292
9678
53.3291
9470
53.3289
9490
53.3288
9408
53.3286
9604
53.3284
9348
53.3283
9464
53.3281
9537
53.328
9504
53.3278
9395
53.3277
9482
53.3275
9503
53.3273
9449
53.3272
9468
53.327
9539
53.3269
9641
53.3267
9621
53.3265
9445
53.3264
9507
53.3262
9660
53.3261
9478
53.3259
9506
53.3257
9449
53.3256
9516
53.3254
9466
53.3253
9436
53.3251
9371
53.3249
9462
53.3248
9454
53.3246
9506
53.3245
9478
53.3243
9276
53.3241
9480
53.324
9419
53.3238
9480
53.3237
9526
53.3235
9387
53.3233
9469
53.3232
9403
53.323
9597
53.3229
9520
53.3227
9751
53.3225
9640
53.3224
9491
53.3222
9654
53.3221
9944
53.3219
9789
53.3218
9872
53.3216
10082
53.3214
10135
53.3213
10273
53.3211
10258
53.321
10280
53.3208
10545
53.3206
10575
53.3205
10561
53.3203
10612
53.3202
10805
53.32
10951
53.3198
11196
53.3197
11002
53.3195
11196
53.3194
11309
53.3192
11468
53.319
11413
53.3189
11493
53.3187
11816
53.3186
11617
53.3184
11915
53.3182
11737
53.3181
11804
53.3179
11615
53.3178
11886
53.3176
11650
53.3174
11669
53.3173
11452
53.3171
11433
53.317
11340
53.3168
11306
53.3166
11182
53.3165
11050
53.3163
10939
53.3162
10961
53.316
10733
53.3158
10760
53.3157
10622
53.3155
10312
53.3154
10359
53.3152
10454
53.315
10247
53.3149
10149
53.3147
10169
53.3146
10424
53.3144
10414
53.3142
10383
53.3141
10255
53.3139
10393
53.3138
10539
53.3136
10824
53.3134
10984
53.3133
11002
53.3131
11372
53.313
11574
53.3128
11856
53.3126
12289
53.3125
12666
53.3123
13274
53.3122
13935
53.312
14303
53.3119
15052
53.3117
15739
53.3115
16438
53.3114
17437
53.3112
18257
53.3111
19390
53.3109
20277
53.3107
21917
53.3106
22869
53.3104
24124
53.3103
25810
53.3101
27418
53.3099
28941
53.3098
30010
53.3096
31906
53.3095
33603
53.3093
35243
53.3091
36940
53.309
38421
53.3088
39714
53.3087
40952
53.3085
42393
53.3083
43192
53.3082
44072
53.308
44876
53.3079
45532
53.3077
45678
53.3075
45285
53.3074
45093
53.3072
45080
53.3071
44222
53.3069
43421
53.3067
41876
53.3066
40366
53.3064
38857
53.3063
37274
53.3061
35152
53.3059
33644
53.3058
31786
53.3056
29935
53.3055
27803
53.3053
26071
53.3051
24325
53.305
22181
53.3048
21105
53.3047
19634
53.3045
18023
53.3043
16638
53.3042
15706
53.304
14763
53.3039
13672
53.3037
12863
53.3035
12337
53.3034
11831
53.3032
11206
53.303
10598
53.3029
10229
53.3027
10058
53.3026
9744
53.3024
9454
53.3022
9378
53.3021
9117
53.3019
9087
53.3018
8762
53.3016
8737
53.3014
8781
53.3013
8523
53.3011
8471
53.301
8434
53.3008
8299
53.3006
8432
53.3005
8304
53.3003
8264
53.3002
8170
53.3
8238
53.2998
8213
53.2997
8245
53.2995
8116
53.2994
8190
53.2992
7996
53.299
8087
53.2989
8067
53.2987
7900
53.2986
8074
53.2984
7945
53.2982
8067
53.2981
8179
53.2979
7989
53.2978
8014
53.2976
7948
53.2974
7974
53.2973
8072
53.2971
8092
53.297
7879
53.2968
7882
53.2966
7839
53.2965
7906
53.2963
7879
53.2962
7933
53.296
7855
53.2958
7943
53.2957
7991
53.2955
8067
53.2954
7938
53.2952
7826
53.295
7846
53.2949
7975
53.2947
7985
53.2946
7918
53.2944
7944
53.2942
7836
53.2941
7949
53.2939
7884
53.2938
7942
53.2936
7991
53.2934
7877
53.2933
7919
53.2931
7928
53.2929
7885
53.2928
7807
53.2926
7920
53.2925
8050
53.2923
7875
53.2921
8010
53.292
7852
53.2918
7954
53.2917
8003
53.2915
7936
53.2913
7798
53.2912
7978
53.291
7787
53.2909
7849
53.2907
7863
53.2905
8073
53.2904
7954
53.2902
8111
53.2901
7788
53.2899
Ti 2p3 2
+900 mV a
2023
4
19
0
0
0
0
17
Casa Info Follows
0
0
1
CASA region (*Ti 2 region*) (*Shirley*) 1026.1466 1031.5582 4.333333 6 0 0 1034.698 -450 0 0 (*Ti 2p*) 47.8784 0 7.81
2
CASA comp (*Ti 2p 3/2*) (*LA(5,5,5)*) Area 21932.692 1e-020 231495 -1 1 MFWHM 1.1058134 1.05 1.11 -1 1 Position 1029.4702 1027.3093 1030.6088 -1 1 RSF 4.3333 MASS 47.8784 INDEX -1 (*Ti 2p*) CONST (**) UNCORRECTEDRSF 7.81
CASA comp (*Ti 2p 3/2 3+*) (*LA(6,8,10)*) Area 1e-020 1e-020 158171 -1 1 MFWHM 1.1058134 0.22 5.5 0 1 Position 1030.2702 0 0 0 0.8 RSF 4.3333 MASS 47.8784 INDEX -1 (*Ti 2p*) CONST (**) UNCORRECTEDRSF 7.81
AN005_STF095_148_Voltagesweep_20230419_175456.vms Dir:F:\Experiments Gretel\2023\2023_04_12_Nenning_STFO\AN006 STFO095a specialheater\
AN005_STF100_a.(sample: unk).(8, Voltagesweep).(acq: unk)
( 0.018738 m , -0.012386 m , 0.161996 m ) Angle: 45.0062 degrees , -0.1 degrees
AN005_STF100_a
SputterRaster: 2.00 2.00 mm
1
8
c:\users\anenn\owncloud\messdaten\xps\elsa\2023-04-19_stfo095a\stf95_voltagesweep 400c.vms
c:\users\andreas nenning\owncloud - nenning andreas (anenning)@owncloud.tuwien.ac.at (2)\messdaten\xps\elsa\00 stfo\2023-04-19_stfo095a - xps\stf095a al processedl.vms
XPS
0
Al
1486.6
49.61
200
200
1e+037
1e+037
FAT
27
1e+037
4.55
1e+037
1e+037
1e+037
1e+037
1e+037
Ti
2p3
-1
Kinetic Energy
eV
1022.6
0.05
2
Intensity
d
Transmission
d
pulse counting
0.72
1
1e+037
1e+037
1e+037
1e+037
4
PHI_AtomicNumber
d
22
ESCAPE DEPTH TYPE
d
1
MFP Exponent
d
-0.7
PROPAGATION_CONVERGED
d
1
482
0
1
0
1
6818
24.0475
6718
24.0473
6795
24.0471
7058
24.0469
6967
24.0467
7268
24.0465
7658
24.0463
7593
24.0461
7746
24.0459
8020
24.0457
7883
24.0455
8256
24.0453
8191
24.0451
8488
24.0449
8535
24.0447
8522
24.0445
8728
24.0443
8829
24.0441
8774
24.0439
8663
24.0437
8776
24.0435
8773
24.0433
8886
24.0431
8791
24.0429
8798
24.0427
8575
24.0425
8547
24.0423
8604
24.0421
8273
24.0419
8276
24.0417
8065
24.0415
8128
24.0413
7996
24.0411
7932
24.0409
7679
24.0407
7646
24.0405
7510
24.0403
7364
24.0401
7228
24.0399
7075
24.0397
7116
24.0394
6882
24.0392
6735
24.039
6555
24.0388
6621
24.0386
6518
24.0384
6572
24.0382
6328
24.038
6332
24.0378
6261
24.0376
6150
24.0374
6061
24.0372
6024
24.037
5873
24.0368
5781
24.0366
5825
24.0364
5923
24.0362
5715
24.036
5708
24.0358
5564
24.0356
5560
24.0354
5573
24.0352
5396
24.035
5474
24.0348
5407
24.0346
5356
24.0344
5278
24.0342
5351
24.034
5165
24.0338
5139
24.0336
5165
24.0334
5070
24.0332
5218
24.033
5064
24.0328
5157
24.0326
4954
24.0324
5006
24.0322
5143
24.032
5204
24.0318
4986
24.0316
5081
24.0314
5044
24.0312
5047
24.031
4883
24.0307
5040
24.0305
5132
24.0303
5159
24.0301
5112
24.0299
5108
24.0297
5098
24.0295
5075
24.0293
4992
24.0291
5086
24.0289
5151
24.0287
5040
24.0285
5134
24.0283
5073
24.0281
5242
24.0279
5139
24.0277
5158
24.0275
5198
24.0273
5168
24.0271
5238
24.0269
5234
24.0267
5246
24.0265
5314
24.0263
5272
24.0261
5345
24.0259
5437
24.0257
5554
24.0255
5607
24.0253
5738
24.0251
5817
24.0249
6016
24.0247
6301
24.0245
6267
24.0243
6582
24.0241
6797
24.0239
6981
24.0237
7602
24.0235
7780
24.0233
8264
24.0231
8768
24.0229
9244
24.0227
9978
24.0225
10413
24.0223
11237
24.022
12025
24.0218
12831
24.0216
13333
24.0214
14127
24.0212
14868
24.021
15709
24.0208
16275
24.0206
16872
24.0204
17019
24.0202
17312
24.02
17446
24.0198
17379
24.0196
17332
24.0194
16862
24.0192
16504
24.019
15928
24.0188
15557
24.0186
14563
24.0184
13735
24.0182
13044
24.018
11873
24.0178
11341
24.0176
10445
24.0174
9638
24.0172
9090
24.017
8296
24.0168
7876
24.0166
7336
24.0164
7001
24.0162
6535
24.016
6235
24.0158
5854
24.0156
5623
24.0154
5425
24.0152
5233
24.015
5097
24.0148
5084
24.0146
4910
24.0144
4830
24.0142
4735
24.014
4620
24.0138
4680
24.0136
4636
24.0134
4453
24.0131
4553
24.0129
4482
24.0127
4425
24.0125
4389
24.0123
4449
24.0121
4469
24.0119
4429
24.0117
4420
24.0115
4319
24.0113
4359
24.0111
4169
24.0109
4319
24.0107
4252
24.0105
4374
24.0103
4339
24.0101
4257
24.0099
4264
24.0097
4396
24.0095
4251
24.0093
4307
24.0091
4252
24.0089
4339
24.0087
4171
24.0085
4109
24.0083
4283
24.0081
4386
24.0079
4367
24.0077
4289
24.0075
4379
24.0073
4319
24.0071
4248
24.0069
4426
24.0067
4370
24.0065
4236
24.0063
4293
24.0061
4215
24.0059
4304
24.0057
4131
24.0055
4200
24.0053
4281
24.0051
4261
24.0049
4184
24.0047
4255
24.0045
4286
24.0043
4118
24.0041
4269
24.0038
4188
24.0036
4272
24.0034
4299
24.0032
4230
24.003
4230
24.0028
4177
24.0026
4212
24.0024
4210
24.0022
4255
24.002
4195
24.0018
4266
24.0016
4210
24.0014
4228
24.0012
4352
24.001
4172
24.0008
4306
24.0006
4272
24.0004
4279
24.0002
4191
24
4306
23.9998
4193
23.9996
4127
23.9994
4249
23.9992
4182
23.999
Fe 2p 3
+900 mV a
2023
4
19
0
0
0
0
27
Casa Info Follows
0
0
1
CASA region (*Fe 2p*) (*Shirley*) 755.0201 783.10082 14.5 6 2.5 0 1034.7 -450 0 0 (*Fe 2p3/2*) 55.8458 0 10.82
12
CASA comp (*Fe3+ 3/2*) (*GL(30)*) Area 11129.109 0.001 10000000 -1 1 MFWHM 1.71 1.7 1.71 -1 1 Position 777.27586 775.6 777.4 -1 1 RSF 15.7 MASS 55.8458 INDEX -1 (*Fe 2p*) CONST (**) UNCORRECTEDRSF 0
CASA comp (*Fe3+ 3/2 2nd*) (*LF(1,4,5,0)*) Area 22258.218 100 100000 0 2 MFWHM 2.276514 1 3 -1 1.19544 Position 776.27586 0 0 0 -1 RSF 15.7 MASS 55.8458 INDEX -1 (*Fe 2p*) CONST (**) UNCORRECTEDRSF 0
CASA comp (*Fe3+ 1/2*) (*LA(1.53,243)*) Area 5564.5545 1e-020 112930.87 0 0.5 MFWHM 1.71 0.42890835 10.722709 0 1 Position 763.77586 0 0 0 -13.5 RSF 15.7 MASS 55.8458 INDEX -1 (*Fe 2p*) CONST (**) UNCORRECTEDRSF 16.42
CASA comp (*Fe3+ 1/2 2nd*) (*LF(0.8,2,5,0)*) Area 11129.109 100 100000 0 1 MFWHM 2.276514 1 3 1 1 Position 762.77586 0 0 0 -14.5 RSF 15.7 MASS 55.8458 INDEX -1 (*Fe 2p*) CONST (**) UNCORRECTEDRSF 16.42
CASA comp (*Fe3+ 3rd*) (*GL(50)*) Area 8903.2872 1e-020 112930.87 0 0.8 MFWHM 5 5 5 -1 1 Position 768.27586 0 0 0 -9 RSF 15.7 MASS 55.8458 INDEX -1 (*Fe 2p*) CONST (**) UNCORRECTEDRSF 16.42
CASA comp (*Fe2+ 3/2*) (*LA(2,5,5)*) Area 1e-020 1e-020 143416.5 -1 1 MFWHM 13.462855 0.53851418 13.462855 -1 1 Position 778.82171 0 0 0 1.54585 RSF 15.7 MASS 55.8458 INDEX -1 (*Fe 2p3/2*) CONST (**) UNCORRECTEDRSF 10.82
CASA comp (*Fe2+ 1/2*) (*LA(2,5,5)*) Area 5e-021 1e-020 143416.5 5 0.5 MFWHM 13.462855 0.53851418 13.462855 5 1 Position 765.32171 0 0 0 -11.95415 RSF 15.7 MASS 55.8458 INDEX -1 (*Fe 2p3/2*) CONST (**) UNCORRECTEDRSF 10.82
CASA comp (*Fe2+ 3rd*) (*LA(1.53,243)*) Area 2.43907e-021 1e-020 143416.5 5 0.243907 MFWHM 5 5 5 -1 1 Position 772.27586 0 0 0 -5 RSF 15.7 MASS 55.8458 INDEX -1 (*Fe 2p3/2*) CONST (**) UNCORRECTEDRSF 10.82
CASA comp (*Fe0 3/2*) (*LF(4,8,10,1)*) Area 48.283357 1e-020 200652 -1 1 MFWHM 1.5 1.5 1.5 -1 1 Position 779.4 779.4 779.4 -1 1 RSF 15.7 MASS 55.8458 INDEX -1 (*Fe 2p*) CONST (**) UNCORRECTEDRSF 16.42
CASA comp (*Fe0 1/2*) (*LF(4,8,10,1)*) Area 24.141679 1e-020 200652 8 0.5 MFWHM 1.5 0.56096527 14.024132 8 1 Position 766.2 0 0 8 -13.2 RSF 15.7 MASS 55.8458 INDEX -1 (*Fe 2p*) CONST (**) UNCORRECTEDRSF 16.42
CASA comp (*Fe2+ 3rd*) (*LA(1.53,243)*) Area 1.219535e-021 1e-020 143416.5 5 0.1219535 MFWHM 5 5 5 -1 1 Position 758.87586 0 0 0 -18.4 RSF 15.7 MASS 55.8458 INDEX -1 (*Fe 2p3/2*) CONST (**) UNCORRECTEDRSF 10.82
CASA comp (*Fe3+ 3rd *) (*GL(50)*) Area 4451.6436 1e-020 112930.87 0 0.4 MFWHM 5 5 5 -1 1 Position 754.77586 0 0 0 -22.5 RSF 15.7 MASS 55.8458 INDEX -1 (*Fe 2p*) CONST (**) UNCORRECTEDRSF 16.42
AN005_STF095_148_Voltagesweep_20230419_175456.vms Dir:F:\Experiments Gretel\2023\2023_04_12_Nenning_STFO\AN006 STFO095a specialheater\
AN005_STF100_a.(sample: unk).(8, Voltagesweep).(acq: unk)
( 0.018738 m , -0.012386 m , 0.161996 m ) Angle: 45.0062 degrees , -0.1 degrees
AN005_STF100_a
SputterRaster: 2.00 2.00 mm
1
8
c:\users\anenn\owncloud\messdaten\xps\elsa\2023-04-19_stfo095a\stf95_voltagesweep 400c.vms
c:\users\andreas nenning\owncloud - nenning andreas (anenning)@owncloud.tuwien.ac.at (2)\messdaten\xps\elsa\00 stfo\2023-04-19_stfo095a - xps\stf095a al processedl.vms
XPS
0
Al
1486.6
49.61
200
200
1e+037
1e+037
FAT
55
1e+037
4.55
1e+037
1e+037
1e+037
1e+037
1e+037
Fe
2p
-1
Kinetic Energy
eV
754.6
0.05
2
Intensity
d
Transmission
d
pulse counting
0.72
1
1e+037
1e+037
1e+037
1e+037
4
PHI_AtomicNumber
d
26
ESCAPE DEPTH TYPE
d
1
MFP Exponent
d
-0.7
PROPAGATION_CONVERGED
d
1
1202
0
1
0
1
16116
53.9109
16218
53.9107
15803
53.9106
16214
53.9105
16232
53.9103
16023
53.9102
16370
53.9101
15992
53.9099
16213
53.9098
16434
53.9096
16245
53.9095
16073
53.9094
16231
53.9092
16149
53.9091
16109
53.909
16332
53.9088
16152
53.9087
16281
53.9086
16056
53.9084
16298
53.9083
16236
53.9082
15967
53.908
16292
53.9079
16276
53.9078
16291
53.9076
16032
53.9075
16122
53.9073
16210
53.9072
16558
53.9071
15820
53.9069
16098
53.9068
16041
53.9067
16082
53.9065
16032
53.9064
16005
53.9063
16232
53.9061
16135
53.906
16077
53.9059
16189
53.9057
16199
53.9056
16076
53.9054
16398
53.9053
16231
53.9052
16066
53.905
16265
53.9049
16251
53.9048
16143
53.9046
15874
53.9045
15944
53.9044
16304
53.9042
15883
53.9041
16010
53.904
15886
53.9038
16009
53.9037
16154
53.9035
15957
53.9034
15878
53.9033
15872
53.9031
15871
53.903
16080
53.9029
15962
53.9027
15976
53.9026
15961
53.9025
16177
53.9023
16043
53.9022
15939
53.902
16187
53.9019
16273
53.9018
16100
53.9016
16148
53.9015
15996
53.9014
16040
53.9012
16024
53.9011
16145
53.901
16067
53.9008
16206
53.9007
16285
53.9006
15992
53.9004
15910
53.9003
16128
53.9001
16007
53.9
16031
53.8999
16141
53.8997
16283
53.8996
16050
53.8995
16271
53.8993
16072
53.8992
16101
53.8991
16277
53.8989
16302
53.8988
16049
53.8986
16246
53.8985
16304
53.8984
16492
53.8982
16321
53.8981
16355
53.898
16376
53.8978
16470
53.8977
16182
53.8976
16288
53.8974
16149
53.8973
16419
53.8972
16360
53.897
16273
53.8969
16292
53.8967
16392
53.8966
16373
53.8965
16367
53.8963
16464
53.8962
16670
53.8961
16465
53.8959
16679
53.8958
16342
53.8957
16424
53.8955
16551
53.8954
16664
53.8952
16701
53.8951
16936
53.895
16707
53.8948
16792
53.8947
16885
53.8946
17024
53.8944
16745
53.8943
16586
53.8942
16840
53.894
16978
53.8939
16864
53.8937
16871
53.8936
17085
53.8935
17230
53.8933
17050
53.8932
17140
53.8931
17061
53.8929
17387
53.8928
17061
53.8927
16999
53.8925
17135
53.8924
17480
53.8922
17199
53.8921
17259
53.892
17735
53.8918
17667
53.8917
17340
53.8916
17605
53.8914
17390
53.8913
17690
53.8912
17643
53.891
17805
53.8909
17700
53.8907
17787
53.8906
17945
53.8905
17896
53.8903
17831
53.8902
18071
53.8901
18203
53.8899
18145
53.8898
18077
53.8897
18207
53.8895
18354
53.8894
18211
53.8892
18112
53.8891
18484
53.889
18457
53.8888
18311
53.8887
18419
53.8886
18304
53.8884
18649
53.8883
18487
53.8882
18709
53.888
18608
53.8879
18778
53.8877
18590
53.8876
18550
53.8875
18503
53.8873
18781
53.8872
18488
53.8871
18575
53.8869
18389
53.8868
18645
53.8867
18621
53.8865
18616
53.8864
18363
53.8862
18613
53.8861
18450
53.886
18670
53.8858
18440
53.8857
18395
53.8856
18325
53.8854
18412
53.8853
18298
53.8851
18401
53.885
18037
53.8849
18252
53.8847
18021
53.8846
17939
53.8845
17840
53.8843
17727
53.8842
17805
53.8841
17624
53.8839
16995
53.8838
17279
53.8836
17268
53.8835
17213
53.8834
17229
53.8832
17127
53.8831
16926
53.883
16803
53.8828
17145
53.8827
16714
53.8825
16524
53.8824
16582
53.8823
16516
53.8821
16708
53.882
16428
53.8819
16296
53.8817
16404
53.8816
16609
53.8815
16199
53.8813
16578
53.8812
16266
53.881
16298
53.8809
16527
53.8808
16098
53.8806
16188
53.8805
15997
53.8804
16149
53.8802
16023
53.8801
16172
53.8799
15963
53.8798
15993
53.8797
16028
53.8795
16102
53.8794
16119
53.8793
15918
53.8791
16198
53.879
15767
53.8789
16218
53.8787
16112
53.8786
16190
53.8784
16028
53.8783
16182
53.8782
16169
53.878
16023
53.8779
16226
53.8778
16030
53.8776
16031
53.8775
16079
53.8773
15947
53.8772
16309
53.8771
16044
53.8769
16312
53.8768
16147
53.8767
16097
53.8765
16214
53.8764
16264
53.8762
16129
53.8761
16158
53.876
16219
53.8758
16340
53.8757
16051
53.8756
16084
53.8754
16303
53.8753
16319
53.8751
16025
53.875
16206
53.8749
16371
53.8747
16134
53.8746
16017
53.8745
16225
53.8743
16278
53.8742
16262
53.8741
16288
53.8739
16295
53.8738
16268
53.8736
16344
53.8735
16233
53.8734
16234
53.8732
16304
53.8731
16129
53.873
16539
53.8728
16387
53.8727
16199
53.8725
15900
53.8724
16468
53.8723
16301
53.8721
16246
53.872
16262
53.8719
16384
53.8717
16096
53.8716
16195
53.8714
16323
53.8713
16330
53.8712
16319
53.871
16190
53.8709
16117
53.8708
16194
53.8706
16205
53.8705
16157
53.8703
16375
53.8702
16374
53.8701
16119
53.8699
16070
53.8698
16015
53.8697
15832
53.8695
16321
53.8694
15918
53.8692
16150
53.8691
16007
53.869
15903
53.8688
15793
53.8687
15897
53.8686
15818
53.8684
15830
53.8683
15706
53.8681
15572
53.868
15798
53.8679
15427
53.8677
15642
53.8676
15527
53.8675
15635
53.8673
15720
53.8672
15679
53.867
15498
53.8669
15600
53.8668
15599
53.8666
15580
53.8665
15544
53.8664
15682
53.8662
15583
53.8661
15546
53.8659
15514
53.8658
15499
53.8657
15470
53.8655
15442
53.8654
15687
53.8653
15650
53.8651
15648
53.865
15455
53.8648
15485
53.8647
15731
53.8646
15609
53.8644
15463
53.8643
15542
53.8642
15603
53.864
15803
53.8639
15466
53.8637
15928
53.8636
15462
53.8635
15644
53.8633
15600
53.8632
15787
53.863
15694
53.8629
15586
53.8628
15473
53.8626
15719
53.8625
15696
53.8624
15613
53.8622
15567
53.8621
15736
53.8619
15772
53.8618
15433
53.8617
15585
53.8615
15554
53.8614
15606
53.8613
15913
53.8611
15646
53.861
15734
53.8608
15837
53.8607
15846
53.8606
15747
53.8604
15746
53.8603
16170
53.8602
15839
53.86
15991
53.8599
16080
53.8597
16119
53.8596
16221
53.8595
15972
53.8593
16121
53.8592
16154
53.8591
16067
53.8589
16263
53.8588
16111
53.8586
16212
53.8585
16358
53.8584
16236
53.8582
16353
53.8581
16282
53.8579
16650
53.8578
16488
53.8577
16373
53.8575
16416
53.8574
16511
53.8573
16646
53.8571
16455
53.857
16645
53.8568
16989
53.8567
16879
53.8566
16895
53.8564
16893
53.8563
17104
53.8562
17042
53.856
17066
53.8559
17226
53.8557
17125
53.8556
17155
53.8555
17191
53.8553
17470
53.8552
17517
53.855
17506
53.8549
17827
53.8548
17640
53.8546
17829
53.8545
17780
53.8544
18163
53.8542
17791
53.8541
18361
53.8539
18259
53.8538
18313
53.8537
18455
53.8535
18641
53.8534
18509
53.8532
18777
53.8531
18736
53.853
18857
53.8528
19070
53.8527
19170
53.8526
19092
53.8524
19068
53.8523
19287
53.8521
19331
53.852
19733
53.8519
19651
53.8517
19621
53.8516
19682
53.8515
20035
53.8513
20120
53.8512
19914
53.851
20118
53.8509
20152
53.8508
20397
53.8506
20430
53.8505
20170
53.8503
20257
53.8502
20620
53.8501
20450
53.8499
20430
53.8498
20488
53.8497
20398
53.8495
20529
53.8494
20355
53.8492
20271
53.8491
20555
53.849
20459
53.8488
20478
53.8487
19934
53.8485
20056
53.8484
20069
53.8483
19733
53.8481
19818
53.848
19519
53.8479
19258
53.8477
18784
53.8476
18597
53.8474
18343
53.8473
18100
53.8472
17547
53.847
17262
53.8469
17111
53.8467
16867
53.8466
16392
53.8465
16055
53.8463
15857
53.8462
15647
53.8461
15616
53.8459
15079
53.8458
14892
53.8456
14659
53.8455
14703
53.8454
14328
53.8452
14302
53.8451
14239
53.8449
14193
53.8448
13966
53.8447
14153
53.8445
14015
53.8444
13829
53.8442
13927
53.8441
13609
53.844
13924
53.8438
13743
53.8437
13865
53.8436
13729
53.8434
13873
53.8433
13723
53.8431
13710
53.843
13656
53.8429
13682
53.8427
13483
53.8426
13368
53.8424
13463
53.8423
13653
53.8422
13412
53.842
13460
53.8419
13785
53.8417
13584
53.8416
13405
53.8415
13413
53.8413
13496
53.8412
13513
53.8411
13425
53.8409
13304
53.8408
13458
53.8406
13573
53.8405
13421
53.8404
13557
53.8402
13571
53.8401
13649
53.8399
13525
53.8398
13430
53.8397
13507
53.8395
13480
53.8394
13324
53.8393
13424
53.8391
13270
53.839
13264
53.8388
13215
53.8387
13532
53.8386
13349
53.8384
13314
53.8383
13543
53.8381
13498
53.838
13277
53.8379
13423
53.8377
13417
53.8376
13433
53.8374
13334
53.8373
13441
53.8372
13591
53.837
13597
53.8369
13739
53.8367
13364
53.8366
13683
53.8365
13118
53.8363
13522
53.8362
13238
53.8361
13385
53.8359
13394
53.8358
13707
53.8356
13480
53.8355
13285
53.8354
13345
53.8352
13355
53.8351
13323
53.8349
13496
53.8348
13362
53.8347
13337
53.8345
13505
53.8344
13532
53.8342
13554
53.8341
13215
53.834
13404
53.8338
13501
53.8337
13353
53.8335
13358
53.8334
13511
53.8333
13413
53.8331
13514
53.833
13451
53.8329
13502
53.8327
13317
53.8326
13417
53.8324
13424
53.8323
13332
53.8322
13789
53.832
13431
53.8319
13427
53.8317
13521
53.8316
13544
53.8315
13389
53.8313
13438
53.8312
13413
53.831
13532
53.8309
13338
53.8308
13677
53.8306
13679
53.8305
13259
53.8303
13267
53.8302
13270
53.8301
13646
53.8299
13512
53.8298
13273
53.8296
13190
53.8295
13536
53.8294
13546
53.8292
13481
53.8291
13162
53.829
13366
53.8288
13454
53.8287
13351
53.8285
13381
53.8284
Fe 3p 4
+900 mV a
2023
4
19
0
0
0
0
17
Casa Info Follows
0
0
1
CASA region (*FeTi3ps region*) (*Tougaard*) 1420.7135 1434.0795 0.37 11 0 2 1034.7 -450 0 0 (*Fe 3p*) 55.8458 0 1.669
2
CASA comp (*Fe 3p peak*) (*LA(1.6,5,5)*) Area 7587.7304 1e-020 49008.002 -1 1 MFWHM 1.6160885 0.38 9.5 -1 1 Position 1432.0545 1428.4624 1434.0795 -1 1 RSF 1.52 MASS 55.8458 INDEX -1 (*Fe 3p*) CONST (**) UNCORRECTEDRSF 1.669
CASA comp (*Ti3s peak*) (*LA(3,8,5)*) Area 4797.5593 1e-020 33212 -1 1 MFWHM 2.1672116 0.38 9.5 -1 1 Position 1426.1123 1421.9242 1427.9775 -1 1 RSF 0.37 MASS 55.8458 INDEX -1 (*Fe 3p*) CONST (**) UNCORRECTEDRSF 1.669
AN005_STF095_148_Voltagesweep_20230419_175456.vms Dir:F:\Experiments Gretel\2023\2023_04_12_Nenning_STFO\AN006 STFO095a specialheater\
AN005_STF100_a.(sample: unk).(8, Voltagesweep).(acq: unk)
( 0.018738 m , -0.012386 m , 0.161996 m ) Angle: 45.0062 degrees , -0.1 degrees
AN005_STF100_a
SputterRaster: 2.00 2.00 mm
1
8
c:\users\anenn\owncloud\messdaten\xps\elsa\2023-04-19_stfo095a\stf95_voltagesweep 400c.vms
c:\users\andreas nenning\owncloud - nenning andreas (anenning)@owncloud.tuwien.ac.at (2)\messdaten\xps\elsa\00 stfo\2023-04-19_stfo095a - xps\stf095a al processedl.vms
XPS
0
Al
1486.6
49.61
200
200
1e+037
1e+037
FAT
55
1e+037
4.55
1e+037
1e+037
1e+037
1e+037
1e+037
Fe
3p
-1
Kinetic Energy
eV
1418.6
0.05
2
Intensity
d
Transmission
d
pulse counting
0.48
1
1e+037
1e+037
1e+037
1e+037
4
PHI_AtomicNumber
d
26
ESCAPE DEPTH TYPE
d
1
MFP Exponent
d
-0.7
PROPAGATION_CONVERGED
d
1
802
0
1
0
1
1814
51.6568
1758
51.6566
1794
51.6564
1664
51.6562
1813
51.656
1763
51.6559
1763
51.6557
1731
51.6555
1708
51.6553
1768
51.6551
1702
51.6549
1729
51.6547
1793
51.6545
1783
51.6543
1805
51.6541
1802
51.6539
1823
51.6537
1818
51.6535
1804
51.6533
1814
51.6531
1822
51.6529
1884
51.6528
1795
51.6526
1849
51.6524
1763
51.6522
1791
51.652
1819
51.6518
1847
51.6516
1807
51.6514
1901
51.6512
1765
51.651
1822
51.6508
1844
51.6506
1912
51.6504
1872
51.6502
1794
51.65
1793
51.6498
1819
51.6497
1799
51.6495
1791
51.6493
1753
51.6491
1819
51.6489
1795
51.6487
1828
51.6485
1856
51.6483
1773
51.6481
1793
51.6479
1793
51.6477
1859
51.6475
1848
51.6473
1809
51.6471
1829
51.6469
1747
51.6467
1783
51.6466
1838
51.6464
1715
51.6462
1777
51.646
1821
51.6458
1808
51.6456
1814
51.6454
1753
51.6452
1794
51.645
1797
51.6448
1742
51.6446
1731
51.6444
1778
51.6442
1789
51.644
1844
51.6438
1756
51.6436
1835
51.6435
1818
51.6433
1755
51.6431
1851
51.6429
1772
51.6427
1803
51.6425
1767
51.6423
1825
51.6421
1782
51.6419
1800
51.6417
1776
51.6415
1799
51.6413
1825
51.6411
1807
51.6409
1758
51.6407
1834
51.6405
1764
51.6404
1753
51.6402
1803
51.64
1870
51.6398
1860
51.6396
1837
51.6394
1848
51.6392
1812
51.639
1844
51.6388
1818
51.6386
1851
51.6384
1863
51.6382
1881
51.638
1851
51.6378
1915
51.6376
1772
51.6374
1853
51.6372
1810
51.6371
1887
51.6369
1815
51.6367
1871
51.6365
1886
51.6363
1886
51.6361
1850
51.6359
1878
51.6357
1890
51.6355
1928
51.6353
1995
51.6351
1896
51.6349
1883
51.6347
1925
51.6345
2018
51.6343
1981
51.6341
2009
51.634
1984
51.6338
1989
51.6336
2065
51.6334
1926
51.6332
2061
51.633
2046
51.6328
2107
51.6326
2089
51.6324
2187
51.6322
2116
51.632
2191
51.6318
2114
51.6316
2231
51.6314
2201
51.6312
2306
51.631
2277
51.6308
2198
51.6307
2266
51.6305
2388
51.6303
2361
51.6301
2325
51.6299
2372
51.6297
2260
51.6295
2366
51.6293
2401
51.6291
2428
51.6289
2395
51.6287
2398
51.6285
2344
51.6283
2331
51.6281
2393
51.6279
2385
51.6277
2338
51.6276
2256
51.6274
2326
51.6272
2253
51.627
2270
51.6268
2270
51.6266
2224
51.6264
2258
51.6262
2196
51.626
2269
51.6258
2199
51.6256
2105
51.6254
2063
51.6252
2044
51.625
2032
51.6248
2131
51.6246
2042
51.6244
2012
51.6243
1964
51.6241
2020
51.6239
1949
51.6237
2017
51.6235
1980
51.6233
1806
51.6231
1794
51.6229
1940
51.6227
1884
51.6225
1814
51.6223
1844
51.6221
1819
51.6219
1835
51.6217
1738
51.6215
1809
51.6213
1776
51.6211
1763
51.621
1706
51.6208
1777
51.6206
1761
51.6204
1720
51.6202
1724
51.62
1754
51.6198
1776
51.6196
1796
51.6194
1693
51.6192
1778
51.619
1728
51.6188
1641
51.6186
1761
51.6184
1727
51.6182
1653
51.618
1693
51.6178
1767
51.6177
1743
51.6175
1797
51.6173
1814
51.6171
1785
51.6169
1702
51.6167
1704
51.6165
1755
51.6163
1790
51.6161
1701
51.6159
1693
51.6157
1750
51.6155
1817
51.6153
1811
51.6151
1806
51.6149
1796
51.6147
1785
51.6145
1721
51.6144
1790
51.6142
1818
51.614
1854
51.6138
1806
51.6136
1815
51.6134
1888
51.6132
1883
51.613
2019
51.6128
1925
51.6126
1874
51.6124
2065
51.6122
1935
51.612
2004
51.6118
2036
51.6116
2037
51.6114
2021
51.6112
2057
51.6111
2087
51.6109
2073
51.6107
2120
51.6105
2081
51.6103
2227
51.6101
2199
51.6099
2124
51.6097
2326
51.6095
2313
51.6093
2222
51.6091
2369
51.6089
2324
51.6087
2421
51.6085
2382
51.6083
2434
51.6081
2444
51.6079
2512
51.6078
2456
51.6076
2579
51.6074
2571
51.6072
2574
51.607
2685
51.6068
2620
51.6066
2745
51.6064
2736
51.6062
2828
51.606
2705
51.6058
2805
51.6056
2733
51.6054
2769
51.6052
2691
51.605
2774
51.6048
2764
51.6046
2837
51.6045
2676
51.6043
2749
51.6041
2831
51.6039
2704
51.6037
2734
51.6035
2622
51.6033
2549
51.6031
2504
51.6029
2390
51.6027
2384
51.6025
2325
51.6023
2268
51.6021
2164
51.6019
2168
51.6017
2193
51.6015
1995
51.6013
1983
51.6011
2087
51.601
1873
51.6008
1862
51.6006
1920
51.6004
1791
51.6002
1680
51.6
1646
51.5998
1682
51.5996
1704
51.5994
1570
51.5992
1575
51.599
1598
51.5988
1534
51.5986
1539
51.5984
1491
51.5982
1524
51.598
1414
51.5978
1461
51.5977
1501
51.5975
1572
51.5973
1506
51.5971
1509
51.5969
1413
51.5967
1486
51.5965
1477
51.5963
1477
51.5961
1363
51.5959
1517
51.5957
1514
51.5955
1507
51.5953
1501
51.5951
1462
51.5949
1517
51.5947
1511
51.5945
1503
51.5943
1456
51.5942
1493
51.594
1424
51.5938
1445
51.5936
1551
51.5934
1469
51.5932
1486
51.593
1420
51.5928
1500
51.5926
1531
51.5924
1427
51.5922
1523
51.592
1505
51.5918
1494
51.5916
1527
51.5914
1551
51.5912
1543
51.591
1533
51.5908
1479
51.5907
1541
51.5905
1571
51.5903
1572
51.5901
1582
51.5899
1553
51.5897
1587
51.5895
1615
51.5893
1558
51.5891
1603
51.5889
1582
51.5887
1615
51.5885
1556
51.5883
1653
51.5881
1609
51.5879
1593
51.5877
1584
51.5875
1610
51.5873
1667
51.5872
1607
51.587
1620
51.5868
1601
51.5866
1649
51.5864
1711
51.5862
1628
51.586
1630
51.5858
1692
51.5856
1607
51.5854
1601
51.5852
1692
51.585
1733
51.5848
1640
51.5846
1729
51.5844
1668
51.5842
1578
51.584
1695
51.5838
1736
51.5837
1588
51.5835
1633
51.5833
1707
51.5831
1753
51.5829
1704
51.5827
1642
51.5825
1731
51.5823
1650
51.5821
1650
51.5819
1668
51.5817
1604
51.5815
1638
51.5813
1649
51.5811
1701
51.5809
1663
51.5807
1674
51.5805
1596
51.5803
1644
51.5802
1652
51.58
1638
51.5798
1575
51.5796
1611
51.5794
1567
51.5792
Sr 3d 5
+900 mV a
2023
4
19
0
0
0
0
19
Casa Info Follows
0
0
1
CASA region (*Sr 3d*) (*Shirley*) 1348.4332 1356.8709 6.85 6 0 0 1034.7 -450 0 0 (*Sr 3d*) 87.6165 0 5.05
4
CASA comp (*Sr 3d bulk 5/2*) (*GL(30)*) Area 32875.876 1e-020 268011.43 -1 1 MFWHM 1.140257 0.2 5 -1 1 Position 1354.7117 1348.4388 1356.241 -1 1 RSF 7.82 MASS 87.6165 INDEX -1 (*Sr 3d*) CONST (**) UNCORRECTEDRSF 5.05
CASA comp (*Sr 3d bulk 3/2*) (*GL(30)*) Area 21917.251 1e-020 268011.43 0 0.66666667 MFWHM 1.140257 0.2 5 0 1 Position 1352.9717 0 0 0 -1.74 RSF 7.82 MASS 87.6165 INDEX -1 (*Sr 3d*) CONST (**) UNCORRECTEDRSF 5.05
CASA comp (*Sr 3d surf 5/2*) (*GL(0)*) Area 13107.783 1e-020 179938.2 -1 1 MFWHM 1.733011 0.23251515 5.8128787 -1 1 Position 1353.9002 1348.4388 1356.241 -1 1 RSF 7.82 MASS 87.6165 INDEX -1 (*Sr 3d*) CONST (**) UNCORRECTEDRSF 5.05
CASA comp (*Sr 3d surf 3/2*) (*GL(0)*) Area 8738.5223 1e-020 179938.2 2 0.66666667 MFWHM 1.733011 0.23251515 5.8128787 2 1 Position 1352.1602 0 0 2 -1.74 RSF 7.82 MASS 87.6165 INDEX -1 (*Sr 3d*) CONST (**) UNCORRECTEDRSF 5.05
AN005_STF095_148_Voltagesweep_20230419_175456.vms Dir:F:\Experiments Gretel\2023\2023_04_12_Nenning_STFO\AN006 STFO095a specialheater\
AN005_STF100_a.(sample: unk).(8, Voltagesweep).(acq: unk)
( 0.018738 m , -0.012386 m , 0.161996 m ) Angle: 45.0062 degrees , -0.1 degrees
AN005_STF100_a
SputterRaster: 2.00 2.00 mm
1
8
c:\users\anenn\owncloud\messdaten\xps\elsa\2023-04-19_stfo095a\stf95_voltagesweep 400c.vms
c:\users\andreas nenning\owncloud - nenning andreas (anenning)@owncloud.tuwien.ac.at (2)\messdaten\xps\elsa\00 stfo\2023-04-19_stfo095a - xps\stf095a al processedl.vms
XPS
0
Al
1486.6
49.61
200
200
1e+037
1e+037
FAT
27
1e+037
4.55
1e+037
1e+037
1e+037
1e+037
1e+037
Sr
3d
-1
Kinetic Energy
eV
1346.6
0.05
2
Intensity
d
Transmission
d
pulse counting
0.72
1
1e+037
1e+037
1e+037
1e+037
4
PHI_AtomicNumber
d
38
ESCAPE DEPTH TYPE
d
1
MFP Exponent
d
-0.7
PROPAGATION_CONVERGED
d
1
482
0
1
0
1
2305
22.7753
2421
22.7751
2362
22.775
2428
22.7748
2278
22.7746
2380
22.7744
2384
22.7742
2347
22.774
2319
22.7738
2397
22.7736
2377
22.7735
2487
22.7733
2336
22.7731
2323
22.7729
2343
22.7727
2343
22.7725
2327
22.7723
2285
22.7721
2298
22.7719
2342
22.7718
2215
22.7716
2267
22.7714
2217
22.7712
2280
22.771
2271
22.7708
2221
22.7706
2155
22.7704
2191
22.7703
2168
22.7701
2177
22.7699
2198
22.7697
2183
22.7695
2156
22.7693
2055
22.7691
2111
22.7689
2093
22.7687
2169
22.7686
2053
22.7684
2128
22.7682
2072
22.768
1983
22.7678
1976
22.7676
1969
22.7674
2009
22.7672
2018
22.7671
1925
22.7669
2055
22.7667
1954
22.7665
2031
22.7663
1982
22.7661
2044
22.7659
1979
22.7657
1950
22.7656
1855
22.7654
1870
22.7652
1887
22.765
1895
22.7648
1901
22.7646
1866
22.7644
1915
22.7642
1927
22.764
1881
22.7639
1861
22.7637
1843
22.7635
1813
22.7633
1884
22.7631
1901
22.7629
1843
22.7627
1794
22.7625
1894
22.7624
1854
22.7622
1915
22.762
1933
22.7618
1913
22.7616
1939
22.7614
1931
22.7612
1943
22.761
1999
22.7609
2041
22.7607
2124
22.7605
2091
22.7603
2240
22.7601
2238
22.7599
2388
22.7597
2324
22.7595
2515
22.7593
2611
22.7592
2550
22.759
2804
22.7588
2923
22.7586
3112
22.7584
3279
22.7582
3483
22.758
3566
22.7578
3699
22.7577
3789
22.7575
3964
22.7573
4160
22.7571
4333
22.7569
4508
22.7567
4823
22.7565
5106
22.7563
5313
22.7562
5545
22.756
6072
22.7558
6349
22.7556
6643
22.7554
7025
22.7552
7618
22.755
8169
22.7548
8485
22.7547
9061
22.7545
9811
22.7543
10527
22.7541
11054
22.7539
11855
22.7537
12237
22.7535
13395
22.7533
14023
22.7531
14800
22.753
15715
22.7528
16394
22.7526
16993
22.7524
17475
22.7522
18039
22.752
18619
22.7518
18612
22.7516
19010
22.7515
19062
22.7513
18894
22.7511
18927
22.7509
18433
22.7507
18151
22.7505
17653
22.7503
16830
22.7501
16626
22.75
15711
22.7498
15200
22.7496
14846
22.7494
14433
22.7492
14271
22.749
13844
22.7488
13747
22.7486
13422
22.7485
13604
22.7483
13467
22.7481
14194
22.7479
14359
22.7477
15214
22.7475
15437
22.7473
16076
22.7471
17055
22.747
17629
22.7468
18949
22.7466
19599
22.7464
20566
22.7462
20937
22.746
22210
22.7458
22370
22.7456
22755
22.7455
23167
22.7453
22896
22.7451
23205
22.7449
22702
22.7447
22623
22.7445
21857
22.7443
21293
22.7441
20215
22.7439
19006
22.7438
17784
22.7436
16528
22.7434
15319
22.7432
13825
22.743
12637
22.7428
11435
22.7426
10230
22.7424
8935
22.7423
7947
22.7421
6974
22.7419
6247
22.7417
5358
22.7415
4702
22.7413
3979
22.7411
3508
22.7409
3183
22.7408
2774
22.7406
2554
22.7404
2262
22.7402
2038
22.74
1910
22.7398
1778
22.7396
1724
22.7394
1588
22.7393
1544
22.7391
1445
22.7389
1382
22.7387
1366
22.7385
1381
22.7383
1319
22.7381
1303
22.7379
1237
22.7378
1234
22.7376
1154
22.7374
1177
22.7372
1214
22.737
1199
22.7368
1244
22.7366
1146
22.7364
1199
22.7363
1192
22.7361
1179
22.7359
1153
22.7357
1187
22.7355
1154
22.7353
1180
22.7351
1181
22.7349
1151
22.7348
1123
22.7346
1156
22.7344
1140
22.7342
1120
22.734
1193
22.7338
1146
22.7336
1152
22.7334
1109
22.7333
1098
22.7331
1148
22.7329
1077
22.7327
1133
22.7325
1083
22.7323
1156
22.7321
1136
22.7319
1078
22.7318
1173
22.7316
1112
22.7314
1131
22.7312
1073
22.731
1095
22.7308
1159
22.7306
1100
22.7304
1121
22.7303
FErmi 6
+900 mV a
2023
4
19
0
0
0
0
17
Casa Info Follows
0
0
1
CASA region (*FE*) (*Linear*) 1482.7106 1487.2389 2.93 6 99 0 1135.0842 -450 0 0 (*O 1s*) 15.9994 0 2.93
2
CASA comp (*VBM*) (*SB(0)LA(2,600)*) Area 631755.67 0 4009760.5 -1 1 MFWHM 6.7650507 0.41 10.25 -1 1 Position 1484.9854 1482.7106 1487.2389 -1 1 RSF 1 MASS 0 INDEX -1 (*NoTag*) CONST (**) UNCORRECTEDRSF 0
CASA comp (*Fe3d eg*) (*LA(8,15,10)*) Area 36.750189 1e-020 63642.824 -1 1 MFWHM 1.0694387 1 1.5 -1 1 Position 1486.1677 0 0 0 1.18229 RSF 1 MASS 0 INDEX -1 (*NoTag*) CONST (**) UNCORRECTEDRSF 0
AN005_STF095_148_Voltagesweep_20230419_175456.vms Dir:F:\Experiments Gretel\2023\2023_04_12_Nenning_STFO\AN006 STFO095a specialheater\
AN005_STF100_a.(sample: unk).(8, Voltagesweep).(acq: unk)
( 0.018738 m , -0.012386 m , 0.161996 m ) Angle: 45.0062 degrees , -0.1 degrees
AN005_STF100_a
SputterRaster: 2.00 2.00 mm
1
8
c:\users\anenn\owncloud\messdaten\xps\elsa\2023-04-19_stfo095a\stf95_voltagesweep 400c.vms
c:\users\andreas nenning\owncloud - nenning andreas (anenning)@owncloud.tuwien.ac.at (2)\messdaten\xps\elsa\00 stfo\2023-04-19_stfo095a - xps\stf095a al processedl.vms
XPS
0
Al
1486.6
49.61
200
200
1e+037
1e+037
FAT
55
1e+037
4.55
1e+037
1e+037
1e+037
1e+037
1e+037
VB
edge
-1
Kinetic Energy
eV
1477.6
0.05
2
Intensity
d
Transmission
d
pulse counting
0.72
1
1e+037
1e+037
1e+037
1e+037
4
PHI_AtomicNumber
d
118
ESCAPE DEPTH TYPE
d
1
MFP Exponent
d
-0.7
PROPAGATION_CONVERGED
d
1
402
0
1
0
1
190
51.4268
210
51.4266
203
51.4265
180
51.4263
179
51.4261
221
51.4259
198
51.4257
199
51.4255
213
51.4253
204
51.4251
195
51.4249
186
51.4247
200
51.4245
215
51.4243
199
51.4241
207
51.4239
210
51.4237
244
51.4235
221
51.4233
233
51.4231
206
51.4229
272
51.4227
255
51.4225
252
51.4223
253
51.4221
273
51.4219
219
51.4217
284
51.4216
298
51.4214
288
51.4212
343
51.421
364
51.4208
326
51.4206
378
51.4204
363
51.4202
360
51.42
386
51.4198
424
51.4196
382
51.4194
406
51.4192
437
51.419
481
51.4188
543
51.4186
530
51.4184
584
51.4182
563
51.418
607
51.4178
648
51.4176
659
51.4174
750
51.4172
697
51.417
686
51.4168
773
51.4166
770
51.4165
800
51.4163
813
51.4161
871
51.4159
908
51.4157
913
51.4155
934
51.4153
968
51.4151
1002
51.4149
1002
51.4147
1065
51.4145
1090
51.4143
1110
51.4141
1158
51.4139
1141
51.4137
1205
51.4135
1150
51.4133
1164
51.4131
1269
51.4129
1271
51.4127
1260
51.4125
1295
51.4123
1317
51.4121
1322
51.4119
1272
51.4117
1313
51.4115
1366
51.4114
1331
51.4112
1334
51.411
1294
51.4108
1314
51.4106
1284
51.4104
1334
51.4102
1267
51.41
1298
51.4098
1240
51.4096
1248
51.4094
1229
51.4092
1215
51.409
1180
51.4088
1146
51.4086
1163
51.4084
1107
51.4082
1116
51.408
1068
51.4078
1132
51.4076
1012
51.4074
1034
51.4072
971
51.407
1016
51.4068
1023
51.4066
959
51.4064
962
51.4062
921
51.4061
951
51.4059
922
51.4057
921
51.4055
885
51.4053
945
51.4051
991
51.4049
942
51.4047
920
51.4045
940
51.4043
978
51.4041
1014
51.4039
968
51.4037
996
51.4035
992
51.4033
985
51.4031
973
51.4029
974
51.4027
939
51.4025
938
51.4023
919
51.4021
937
51.4019
896
51.4017
963
51.4015
932
51.4013
923
51.4011
800
51.401
866
51.4008
784
51.4006
804
51.4004
757
51.4002
745
51.4
737
51.3998
700
51.3996
653
51.3994
636
51.3992
593
51.399
566
51.3988
549
51.3986
564
51.3984
483
51.3982
479
51.398
475
51.3978
486
51.3976
389
51.3974
380
51.3972
392
51.397
360
51.3968
306
51.3966
305
51.3964
294
51.3962
228
51.396
261
51.3958
229
51.3956
202
51.3955
189
51.3953
162
51.3951
164
51.3949
162
51.3947
124
51.3945
114
51.3943
113
51.3941
82
51.3939
79
51.3937
65
51.3935
58
51.3933
46
51.3931
49
51.3929
44
51.3927
29
51.3925
17
51.3923
27
51.3921
21
51.3919
22
51.3917
13
51.3915
15
51.3913
14
51.3911
7
51.3909
7
51.3907
11
51.3905
10
51.3903
2
51.3902
9
51.39
5
51.3898
12
51.3896
6
51.3894
6
51.3892
6
51.389
7
51.3888
6
51.3886
4
51.3884
9
51.3882
9
51.388
1
51.3878
5
51.3876
O 1s 1
+500 mV b
2023
4
19
0
0
0
0
17
Casa Info Follows
0
0
1
CASA region (*O 1s*) (*Shirley*) 952.46206 960.55821 2.88 2 0 0 1034.698 -450 0 0 (*O 1s*) 15.9994 0 2.93
2
CASA comp (*O 1s bulk*) (*LA(5,6,10)*) Area 122104.9 1e-020 402987.1 -1 1 MFWHM 1.3954178 0.31 7.75 -1 1 Position 957.63578 955.6 959.874 -1 1 RSF 2.88 MASS 15.9994 INDEX -1 (*O 1s*) CONST (**) UNCORRECTEDRSF 2.93
CASA comp (*O 1s CO3*) (*GL(30)*) Area 6644.3115 1e-020 265470.6 -1 1 MFWHM 1.2875142 0.31 7.75 -1 1 Position 954.3676 0 0 0 -3.26818 RSF 2.88 MASS 15.9994 INDEX -1 (*O 1s*) CONST (**) UNCORRECTEDRSF 2.93
AN005_STF095_151_Voltagesweep_20230419_191728.vms Dir:F:\Experiments Gretel\2023\2023_04_12_Nenning_STFO\AN006 STFO095a specialheater\
AN005_STF100_a.(sample: unk).(8, Voltagesweep).(acq: unk)
( 0.018738 m , -0.012386 m , 0.161996 m ) Angle: 45.0062 degrees , -0.1 degrees
AN005_STF100_a
SputterRaster: 2.00 2.00 mm
1
8
c:\users\anenn\owncloud\messdaten\xps\elsa\2023-04-19_stfo095a\stf95_voltagesweep 400c.vms
c:\users\andreas nenning\owncloud - nenning andreas (anenning)@owncloud.tuwien.ac.at (2)\messdaten\xps\elsa\00 stfo\2023-04-19_stfo095a - xps\stf095a al processedl.vms
XPS
3
Al
1486.6
49.61
200
200
1e+037
1e+037
FAT
55
1e+037
4.55
1e+037
1e+037
1e+037
1e+037
1e+037
O
1s
-1
Kinetic Energy
eV
951.1
0.05
2
Intensity
d
Transmission
d
pulse counting
0.48
1
1e+037
1e+037
1e+037
1e+037
4
PHI_AtomicNumber
d
8
ESCAPE DEPTH TYPE
d
1
MFP Exponent
d
-0.7
PROPAGATION_CONVERGED
d
1
502
0
1
0
1
9271
53.3299
9481
53.3297
9202
53.3296
9404
53.3294
9424
53.3292
9344
53.3291
9394
53.3289
9261
53.3288
9277
53.3286
9390
53.3284
9263
53.3283
9300
53.3281
9267
53.328
9234
53.3278
9432
53.3277
9277
53.3275
9354
53.3273
9461
53.3272
9344
53.327
9144
53.3269
9234
53.3267
9306
53.3265
9338
53.3264
9285
53.3262
9341
53.3261
9336
53.3259
9378
53.3257
9288
53.3256
9236
53.3254
9123
53.3253
9252
53.3251
9364
53.3249
9257
53.3248
9294
53.3246
9409
53.3245
9460
53.3243
9551
53.3241
9374
53.324
9383
53.3238
9545
53.3237
9407
53.3235
9524
53.3233
9635
53.3232
9742
53.323
9638
53.3229
9576
53.3227
9871
53.3225
9957
53.3224
10115
53.3222
10154
53.3221
10186
53.3219
10387
53.3218
10561
53.3216
10651
53.3214
10838
53.3213
10928
53.3211
10864
53.321
11152
53.3208
11021
53.3206
11171
53.3205
11335
53.3203
11160
53.3202
11301
53.32
11639
53.3198
11590
53.3197
11279
53.3195
11537
53.3194
11455
53.3192
11264
53.319
11240
53.3189
11383
53.3187
11156
53.3186
11089
53.3184
10869
53.3182
10964
53.3181
10726
53.3179
10623
53.3178
10620
53.3176
10484
53.3174
10486
53.3173
10122
53.3171
10189
53.317
10227
53.3168
10047
53.3166
9882
53.3165
9913
53.3163
9883
53.3162
9895
53.316
9996
53.3158
10026
53.3157
10188
53.3155
10023
53.3154
10129
53.3152
10288
53.315
10459
53.3149
10732
53.3147
11012
53.3146
11439
53.3144
11559
53.3142
11939
53.3141
12478
53.3139
12903
53.3138
13232
53.3136
13845
53.3134
14646
53.3133
15211
53.3131
15851
53.313
16645
53.3128
18030
53.3126
18855
53.3125
20034
53.3123
21228
53.3122
22699
53.312
23925
53.3119
25315
53.3117
26709
53.3115
28320
53.3114
29678
53.3112
31406
53.3111
32790
53.3109
34585
53.3107
36037
53.3106
37634
53.3104
39114
53.3103
40402
53.3101
41618
53.3099
42482
53.3098
43350
53.3096
44223
53.3095
44324
53.3093
44291
53.3091
44679
53.309
44289
53.3088
44328
53.3087
43252
53.3085
42757
53.3083
41200
53.3082
40177
53.308
38587
53.3079
36893
53.3077
35106
53.3075
33000
53.3074
31202
53.3072
29637
53.3071
27537
53.3069
25696
53.3067
24288
53.3066
22540
53.3064
20615
53.3063
19241
53.3061
17822
53.3059
16702
53.3058
15544
53.3056
14397
53.3055
13615
53.3053
12655
53.3051
12036
53.305
11608
53.3048
10806
53.3047
10611
53.3045
10134
53.3043
9884
53.3042
9549
53.304
9437
53.3039
9203
53.3037
9117
53.3035
8803
53.3034
8805
53.3032
8650
53.303
8639
53.3029
8308
53.3027
8452
53.3026
8576
53.3024
8331
53.3022
8050
53.3021
8203
53.3019
8173
53.3018
8168
53.3016
8157
53.3014
8130
53.3013
8124
53.3011
8131
53.301
8082
53.3008
8074
53.3006
8150
53.3005
7924
53.3003
7913
53.3002
8051
53.3
7903
53.2998
8021
53.2997
8059
53.2995
7884
53.2994
7922
53.2992
7882
53.299
7828
53.2989
7825
53.2987
7881
53.2986
7837
53.2984
7922
53.2982
7731
53.2981
7893
53.2979
7781
53.2978
7832
53.2976
7811
53.2974
7682
53.2973
7713
53.2971
7917
53.297
7757
53.2968
7801
53.2966
7812
53.2965
7788
53.2963
7733
53.2962
7739
53.296
7831
53.2958
7731
53.2957
7836
53.2955
7902
53.2954
7744
53.2952
7724
53.295
7903
53.2949
7705
53.2947
7899
53.2946
7697
53.2944
7742
53.2942
7719
53.2941
7689
53.2939
7628
53.2938
7718
53.2936
7751
53.2934
7905
53.2933
7790
53.2931
7736
53.2929
7744
53.2928
7757
53.2926
7773
53.2925
7864
53.2923
7728
53.2921
7647
53.292
7608
53.2918
7874
53.2917
7682
53.2915
7775
53.2913
7822
53.2912
7840
53.291
7821
53.2909
7761
53.2907
7828
53.2905
7751
53.2904
7817
53.2902
7674
53.2901
7899
53.2899
Ti 2p3 2
+500 mV b
2023
4
19
0
0
0
0
17
Casa Info Follows
0
0
1
CASA region (*Ti 2 region*) (*Shirley*) 1026.1466 1031.5582 4.333333 6 0 0 1034.698 -450 0 0 (*Ti 2p*) 47.8784 0 7.81
2
CASA comp (*Ti 2p 3/2*) (*LA(5,5,5)*) Area 22440.674 1e-020 231495 -1 1 MFWHM 1.11 1.05 1.11 -1 1 Position 1028.9646 1027.3093 1030.6088 -1 1 RSF 4.3333 MASS 47.8784 INDEX -1 (*Ti 2p*) CONST (**) UNCORRECTEDRSF 7.81
CASA comp (*Ti 2p 3/2 3+*) (*LA(6,8,10)*) Area 0.13839925 1e-020 158171 -1 1 MFWHM 1.11 0.22 5.5 0 1 Position 1029.7646 0 0 0 0.8 RSF 4.3333 MASS 47.8784 INDEX -1 (*Ti 2p*) CONST (**) UNCORRECTEDRSF 7.81
AN005_STF095_151_Voltagesweep_20230419_191728.vms Dir:F:\Experiments Gretel\2023\2023_04_12_Nenning_STFO\AN006 STFO095a specialheater\
AN005_STF100_a.(sample: unk).(8, Voltagesweep).(acq: unk)
( 0.018738 m , -0.012386 m , 0.161996 m ) Angle: 45.0062 degrees , -0.1 degrees
AN005_STF100_a
SputterRaster: 2.00 2.00 mm
1
8
c:\users\anenn\owncloud\messdaten\xps\elsa\2023-04-19_stfo095a\stf95_voltagesweep 400c.vms
c:\users\andreas nenning\owncloud - nenning andreas (anenning)@owncloud.tuwien.ac.at (2)\messdaten\xps\elsa\00 stfo\2023-04-19_stfo095a - xps\stf095a al processedl.vms
XPS
3
Al
1486.6
49.61
200
200
1e+037
1e+037
FAT
27
1e+037
4.55
1e+037
1e+037
1e+037
1e+037
1e+037
Ti
2p3
-1
Kinetic Energy
eV
1022.6
0.05
2
Intensity
d
Transmission
d
pulse counting
0.72
1
1e+037
1e+037
1e+037
1e+037
4
PHI_AtomicNumber
d
22
ESCAPE DEPTH TYPE
d
1
MFP Exponent
d
-0.7
PROPAGATION_CONVERGED
d
1
482
0
1
0
1
8094
24.0475
8246
24.0473
8287
24.0471
8383
24.0469
8721
24.0467
8636
24.0465
8704
24.0463
8914
24.0461
8818
24.0459
8900
24.0457
8828
24.0455
8976
24.0453
8854
24.0451
8991
24.0449
8898
24.0447
8896
24.0445
8853
24.0443
8752
24.0441
8537
24.0439
8496
24.0437
8291
24.0435
8235
24.0433
7985
24.0431
7778
24.0429
7757
24.0427
7643
24.0425
7507
24.0423
7575
24.0421
7270
24.0419
7300
24.0417
7279
24.0415
7017
24.0413
7005
24.0411
6801
24.0409
6783
24.0407
6586
24.0405
6457
24.0403
6454
24.0401
6222
24.0399
6242
24.0397
6156
24.0394
6234
24.0392
6053
24.039
5971
24.0388
5958
24.0386
5950
24.0384
5675
24.0382
5722
24.038
5658
24.0378
5685
24.0376
5617
24.0374
5481
24.0372
5532
24.037
5573
24.0368
5600
24.0366
5244
24.0364
5465
24.0362
5278
24.036
5388
24.0358
5215
24.0356
5235
24.0354
5229
24.0352
5157
24.035
5194
24.0348
5104
24.0346
5048
24.0344
5193
24.0342
5010
24.034
5164
24.0338
4947
24.0336
5024
24.0334
5071
24.0332
5235
24.033
5029
24.0328
5154
24.0326
4936
24.0324
5000
24.0322
5081
24.032
5050
24.0318
5091
24.0316
5190
24.0314
5001
24.0312
5081
24.031
5019
24.0307
5163
24.0305
5132
24.0303
5134
24.0301
5206
24.0299
5011
24.0297
5146
24.0295
5131
24.0293
5119
24.0291
5101
24.0289
5179
24.0287
5183
24.0285
5303
24.0283
5258
24.0281
5511
24.0279
5399
24.0277
5462
24.0275
5551
24.0273
5856
24.0271
5915
24.0269
6045
24.0267
6265
24.0265
6315
24.0263
6717
24.0261
6969
24.0259
7112
24.0257
7690
24.0255
7976
24.0253
8224
24.0251
8823
24.0249
9484
24.0247
10064
24.0245
11029
24.0243
11604
24.0241
12186
24.0239
12754
24.0237
13900
24.0235
14309
24.0233
15083
24.0231
15589
24.0229
16574
24.0227
16792
24.0225
17302
24.0223
17611
24.022
17818
24.0218
17617
24.0216
17308
24.0214
17152
24.0212
16663
24.021
15989
24.0208
15666
24.0206
14597
24.0204
13808
24.0202
13100
24.02
12349
24.0198
11385
24.0196
10723
24.0194
9764
24.0192
9080
24.019
8454
24.0188
8015
24.0186
7458
24.0184
7052
24.0182
6710
24.018
6301
24.0178
5971
24.0176
5712
24.0174
5517
24.0172
5435
24.017
5092
24.0168
5019
24.0166
4857
24.0164
4995
24.0162
4641
24.016
4884
24.0158
4712
24.0156
4605
24.0154
4659
24.0152
4651
24.015
4567
24.0148
4573
24.0146
4394
24.0144
4530
24.0142
4545
24.014
4423
24.0138
4382
24.0136
4344
24.0134
4364
24.0131
4367
24.0129
4244
24.0127
4385
24.0125
4417
24.0123
4400
24.0121
4418
24.0119
4351
24.0117
4418
24.0115
4446
24.0113
4401
24.0111
4344
24.0109
4393
24.0107
4359
24.0105
4326
24.0103
4309
24.0101
4244
24.0099
4238
24.0097
4259
24.0095
4324
24.0093
4332
24.0091
4380
24.0089
4354
24.0087
4216
24.0085
4269
24.0083
4335
24.0081
4261
24.0079
4284
24.0077
4191
24.0075
4359
24.0073
4467
24.0071
4393
24.0069
4243
24.0067
4304
24.0065
4386
24.0063
4383
24.0061
4260
24.0059
4250
24.0057
4260
24.0055
4353
24.0053
4337
24.0051
4330
24.0049
4213
24.0047
4228
24.0045
4255
24.0043
4218
24.0041
4296
24.0038
4263
24.0036
4339
24.0034
4341
24.0032
4237
24.003
4358
24.0028
4267
24.0026
4336
24.0024
4203
24.0022
4318
24.002
4209
24.0018
4289
24.0016
4281
24.0014
4242
24.0012
4433
24.001
4305
24.0008
4298
24.0006
4270
24.0004
4231
24.0002
4212
24
4304
23.9998
4203
23.9996
4227
23.9994
4125
23.9992
4283
23.999
Fe 2p 3
+500 mV b
2023
4
19
0
0
0
0
27
Casa Info Follows
0
0
1
CASA region (*Fe 2p*) (*Shirley*) 755.0201 783.10082 14.5 6 2.5 0 1034.7 -450 0 0 (*Fe 2p3/2*) 55.8458 0 10.82
12
CASA comp (*Fe3+ 3/2*) (*GL(30)*) Area 11056.632 0.001 10000000 -1 1 MFWHM 1.7085789 1.7 1.71 -1 1 Position 776.84256 775.6 777.4 -1 1 RSF 15.7 MASS 55.8458 INDEX -1 (*Fe 2p*) CONST (**) UNCORRECTEDRSF 0
CASA comp (*Fe3+ 3/2 2nd*) (*LF(1,4,5,0)*) Area 22113.264 100 100000 0 2 MFWHM 2.2295653 1 3 -1 1.19544 Position 775.84256 0 0 0 -1 RSF 15.7 MASS 55.8458 INDEX -1 (*Fe 2p*) CONST (**) UNCORRECTEDRSF 0
CASA comp (*Fe3+ 1/2*) (*LA(1.53,243)*) Area 5528.316 1e-020 112930.87 0 0.5 MFWHM 1.7085789 0.42890835 10.722709 0 1 Position 763.34256 0 0 0 -13.5 RSF 15.7 MASS 55.8458 INDEX -1 (*Fe 2p*) CONST (**) UNCORRECTEDRSF 16.42
CASA comp (*Fe3+ 1/2 2nd*) (*LF(0.8,2,5,0)*) Area 11056.632 100 100000 0 1 MFWHM 2.2295653 1 3 1 1 Position 762.34256 0 0 0 -14.5 RSF 15.7 MASS 55.8458 INDEX -1 (*Fe 2p*) CONST (**) UNCORRECTEDRSF 16.42
CASA comp (*Fe3+ 3rd*) (*GL(50)*) Area 8845.3055 1e-020 112930.87 0 0.8 MFWHM 5 5 5 -1 1 Position 767.84256 0 0 0 -9 RSF 15.7 MASS 55.8458 INDEX -1 (*Fe 2p*) CONST (**) UNCORRECTEDRSF 16.42
CASA comp (*Fe2+ 3/2*) (*LA(2,5,5)*) Area 24.384685 1e-020 143416.5 -1 1 MFWHM 13.462855 0.53851418 13.462855 -1 1 Position 778.38841 0 0 0 1.54585 RSF 15.7 MASS 55.8458 INDEX -1 (*Fe 2p3/2*) CONST (**) UNCORRECTEDRSF 10.82
CASA comp (*Fe2+ 1/2*) (*LA(2,5,5)*) Area 12.192343 1e-020 143416.5 5 0.5 MFWHM 13.462855 0.53851418 13.462855 5 1 Position 764.88841 0 0 0 -11.95415 RSF 15.7 MASS 55.8458 INDEX -1 (*Fe 2p3/2*) CONST (**) UNCORRECTEDRSF 10.82
CASA comp (*Fe2+ 3rd*) (*LA(1.53,243)*) Area 5.9475954 1e-020 143416.5 5 0.243907 MFWHM 5 5 5 -1 1 Position 771.84256 0 0 0 -5 RSF 15.7 MASS 55.8458 INDEX -1 (*Fe 2p3/2*) CONST (**) UNCORRECTEDRSF 10.82
CASA comp (*Fe0 3/2*) (*LF(4,8,10,1)*) Area 137.17965 1e-020 200652 -1 1 MFWHM 1.5 1.5 1.5 -1 1 Position 779.4 779.4 779.4 -1 1 RSF 15.7 MASS 55.8458 INDEX -1 (*Fe 2p*) CONST (**) UNCORRECTEDRSF 16.42
CASA comp (*Fe0 1/2*) (*LF(4,8,10,1)*) Area 68.589823 1e-020 200652 8 0.5 MFWHM 1.5 0.56096527 14.024132 8 1 Position 766.2 0 0 8 -13.2 RSF 15.7 MASS 55.8458 INDEX -1 (*Fe 2p*) CONST (**) UNCORRECTEDRSF 16.42
CASA comp (*Fe2+ 3rd*) (*LA(1.53,243)*) Area 2.9737977 1e-020 143416.5 5 0.1219535 MFWHM 5 5 5 -1 1 Position 758.44256 0 0 0 -18.4 RSF 15.7 MASS 55.8458 INDEX -1 (*Fe 2p3/2*) CONST (**) UNCORRECTEDRSF 10.82
CASA comp (*Fe3+ 3rd*) (*GL(50)*) Area 4422.6528 1e-020 112930.87 0 0.4 MFWHM 5 5 5 -1 1 Position 754.34256 0 0 0 -22.5 RSF 15.7 MASS 55.8458 INDEX -1 (*Fe 2p*) CONST (**) UNCORRECTEDRSF 16.42
AN005_STF095_151_Voltagesweep_20230419_191728.vms Dir:F:\Experiments Gretel\2023\2023_04_12_Nenning_STFO\AN006 STFO095a specialheater\
AN005_STF100_a.(sample: unk).(8, Voltagesweep).(acq: unk)
( 0.018738 m , -0.012386 m , 0.161996 m ) Angle: 45.0062 degrees , -0.1 degrees
AN005_STF100_a
SputterRaster: 2.00 2.00 mm
1
8
c:\users\anenn\owncloud\messdaten\xps\elsa\2023-04-19_stfo095a\stf95_voltagesweep 400c.vms
c:\users\andreas nenning\owncloud - nenning andreas (anenning)@owncloud.tuwien.ac.at (2)\messdaten\xps\elsa\00 stfo\2023-04-19_stfo095a - xps\stf095a al processedl.vms
XPS
3
Al
1486.6
49.61
200
200
1e+037
1e+037
FAT
55
1e+037
4.55
1e+037
1e+037
1e+037
1e+037
1e+037
Fe
2p
-1
Kinetic Energy
eV
754.6
0.05
2
Intensity
d
Transmission
d
pulse counting
0.72
1
1e+037
1e+037
1e+037
1e+037
4
PHI_AtomicNumber
d
26
ESCAPE DEPTH TYPE
d
1
MFP Exponent
d
-0.7
PROPAGATION_CONVERGED
d
1
1202
0
1
0
1
16363
53.9109
16408
53.9107
16182
53.9106
16462
53.9105
16249
53.9103
16382
53.9102
16505
53.9101
16512
53.9099
16314
53.9098
16407
53.9096
16503
53.9095
16433
53.9094
16483
53.9092
16248
53.9091
16351
53.909
16426
53.9088
16620
53.9087
16353
53.9086
16392
53.9084
16171
53.9083
16458
53.9082
16526
53.908
16593
53.9079
16114
53.9078
16314
53.9076
16499
53.9075
16338
53.9073
16305
53.9072
16355
53.9071
16398
53.9069
16213
53.9068
16255
53.9067
16227
53.9065
16201
53.9064
16209
53.9063
16296
53.9061
16185
53.906
16461
53.9059
16326
53.9057
16296
53.9056
16305
53.9054
16337
53.9053
16363
53.9052
16414
53.905
16209
53.9049
16218
53.9048
16403
53.9046
16148
53.9045
16539
53.9044
16256
53.9042
16426
53.9041
16210
53.904
16129
53.9038
16117
53.9037
16278
53.9035
16157
53.9034
16179
53.9033
16221
53.9031
16271
53.903
16322
53.9029
16261
53.9027
16315
53.9026
16175
53.9025
16233
53.9023
16057
53.9022
16248
53.902
16430
53.9019
16506
53.9018
16285
53.9016
16090
53.9015
16307
53.9014
16300
53.9012
16057
53.9011
16265
53.901
16354
53.9008
16491
53.9007
16185
53.9006
16366
53.9004
16407
53.9003
16440
53.9001
16190
53.9
16547
53.8999
16380
53.8997
16215
53.8996
16218
53.8995
16476
53.8993
16383
53.8992
16324
53.8991
16441
53.8989
16599
53.8988
16512
53.8986
16573
53.8985
16591
53.8984
16627
53.8982
16429
53.8981
16322
53.898
16698
53.8978
16617
53.8977
16439
53.8976
16460
53.8974
16583
53.8973
16809
53.8972
16428
53.897
16679
53.8969
16701
53.8967
16852
53.8966
16704
53.8965
17053
53.8963
16692
53.8962
16840
53.8961
16764
53.8959
16818
53.8958
17016
53.8957
16867
53.8955
16688
53.8954
17080
53.8952
16903
53.8951
17167
53.895
17269
53.8948
17227
53.8947
17178
53.8946
17347
53.8944
17239
53.8943
17273
53.8942
17417
53.894
17291
53.8939
17428
53.8937
17616
53.8936
17299
53.8935
17714
53.8933
17372
53.8932
17602
53.8931
17782
53.8929
17690
53.8928
17821
53.8927
17695
53.8925
17973
53.8924
17929
53.8922
18110
53.8921
18029
53.892
17992
53.8918
17992
53.8917
17904
53.8916
18078
53.8914
18118
53.8913
18352
53.8912
18415
53.891
18591
53.8909
18665
53.8907
18410
53.8906
18370
53.8905
18620
53.8903
18630
53.8902
18478
53.8901
18471
53.8899
18747
53.8898
18572
53.8897
18700
53.8895
18792
53.8894
18680
53.8892
18510
53.8891
18609
53.889
18779
53.8888
18666
53.8887
19007
53.8886
18926
53.8884
18813
53.8883
18915
53.8882
18994
53.888
18787
53.8879
18842
53.8877
18882
53.8876
18698
53.8875
18577
53.8873
18600
53.8872
18684
53.8871
18473
53.8869
18507
53.8868
18578
53.8867
18375
53.8865
18334
53.8864
18402
53.8862
18103
53.8861
18162
53.886
18162
53.8858
18086
53.8857
17859
53.8856
17690
53.8854
17800
53.8853
17476
53.8851
17612
53.885
17568
53.8849
17473
53.8847
17328
53.8846
17170
53.8845
17279
53.8843
17279
53.8842
16898
53.8841
16890
53.8839
17033
53.8838
16678
53.8836
16650
53.8835
16523
53.8834
16602
53.8832
16726
53.8831
16637
53.883
16448
53.8828
16435
53.8827
16325
53.8825
16383
53.8824
16396
53.8823
16416
53.8821
16210
53.882
16203
53.8819
16544
53.8817
16281
53.8816
16345
53.8815
16226
53.8813
16280
53.8812
16284
53.881
16224
53.8809
16363
53.8808
16320
53.8806
16418
53.8805
16370
53.8804
16412
53.8802
16291
53.8801
16220
53.8799
16500
53.8798
16477
53.8797
16234
53.8795
16263
53.8794
16333
53.8793
16402
53.8791
16304
53.879
16136
53.8789
16199
53.8787
16192
53.8786
16384
53.8784
16501
53.8783
16343
53.8782
16352
53.878
16114
53.8779
16264
53.8778
16445
53.8776
16232
53.8775
16383
53.8773
16503
53.8772
16118
53.8771
16060
53.8769
16429
53.8768
16595
53.8767
16424
53.8765
16496
53.8764
16447
53.8762
16497
53.8761
16187
53.876
16357
53.8758
16755
53.8757
16504
53.8756
16638
53.8754
16329
53.8753
16348
53.8751
16298
53.875
16482
53.8749
16367
53.8747
16716
53.8746
16660
53.8745
16322
53.8743
16416
53.8742
16265
53.8741
16429
53.8739
16662
53.8738
16522
53.8736
16303
53.8735
16326
53.8734
16498
53.8732
16518
53.8731
16506
53.873
16451
53.8728
16627
53.8727
16732
53.8725
16554
53.8724
16191
53.8723
16483
53.8721
16647
53.872
16364
53.8719
16487
53.8717
16291
53.8716
16239
53.8714
16318
53.8713
16092
53.8712
16238
53.871
16384
53.8709
16218
53.8708
16407
53.8706
15941
53.8705
16065
53.8703
15962
53.8702
16153
53.8701
15947
53.8699
16086
53.8698
15908
53.8697
16191
53.8695
15797
53.8694
15907
53.8692
15889
53.8691
15802
53.869
15874
53.8688
15917
53.8687
15966
53.8686
15745
53.8684
15842
53.8683
15806
53.8681
15785
53.868
16053
53.8679
16136
53.8677
15938
53.8676
16098
53.8675
15703
53.8673
15718
53.8672
15963
53.867
15867
53.8669
15564
53.8668
15962
53.8666
15714
53.8665
15709
53.8664
15800
53.8662
15633
53.8661
15777
53.8659
15798
53.8658
15824
53.8657
15843
53.8655
15593
53.8654
15723
53.8653
15745
53.8651
15813
53.865
15831
53.8648
15905
53.8647
15616
53.8646
15894
53.8644
15987
53.8643
15756
53.8642
15686
53.864
15748
53.8639
15908
53.8637
15811
53.8636
15675
53.8635
15823
53.8633
15646
53.8632
15855
53.863
15682
53.8629
16014
53.8628
15855
53.8626
16019
53.8625
15991
53.8624
16141
53.8622
15951
53.8621
15871
53.8619
16075
53.8618
15966
53.8617
16039
53.8615
16040
53.8614
16270
53.8613
16141
53.8611
16310
53.861
16178
53.8608
16429
53.8607
16216
53.8606
16077
53.8604
16190
53.8603
16331
53.8602
16271
53.86
16191
53.8599
16254
53.8597
16607
53.8596
16353
53.8595
16540
53.8593
16717
53.8592
16688
53.8591
16477
53.8589
16801
53.8588
16761
53.8586
16901
53.8585
16723
53.8584
16841
53.8582
16900
53.8581
17125
53.8579
16896
53.8578
17134
53.8577
17010
53.8575
17291
53.8574
17277
53.8573
17014
53.8571
17297
53.857
17220
53.8568
17422
53.8567
17682
53.8566
17378
53.8564
17549
53.8563
17715
53.8562
17968
53.856
18020
53.8559
18060
53.8557
18016
53.8556
18174
53.8555
18020
53.8553
18310
53.8552
18276
53.855
18281
53.8549
18575
53.8548
18476
53.8546
18664
53.8545
18721
53.8544
18999
53.8542
19144
53.8541
19368
53.8539
19370
53.8538
19537
53.8537
19384
53.8535
19548
53.8534
19703
53.8532
19714
53.8531
19754
53.853
20139
53.8528
19935
53.8527
20198
53.8526
19934
53.8524
20384
53.8523
20376
53.8521
20328
53.852
20461
53.8519
20247
53.8517
20354
53.8516
20714
53.8515
20568
53.8513
20575
53.8512
20680
53.851
20955
53.8509
20626
53.8508
20468
53.8506
20776
53.8505
20635
53.8503
20863
53.8502
20737
53.8501
20347
53.8499
20499
53.8498
20182
53.8497
20201
53.8495
19979
53.8494
19700
53.8492
19519
53.8491
19377
53.849
19043
53.8488
18435
53.8487
18557
53.8485
18138
53.8484
17863
53.8483
17386
53.8481
17189
53.848
17034
53.8479
16672
53.8477
16113
53.8476
15939
53.8474
15700
53.8473
15582
53.8472
15198
53.847
15088
53.8469
14828
53.8467
14814
53.8466
14460
53.8465
14580
53.8463
14361
53.8462
14186
53.8461
14219
53.8459
14091
53.8458
14163
53.8456
14222
53.8455
14021
53.8454
13989
53.8452
13941
53.8451
13685
53.8449
13764
53.8448
13937
53.8447
13793
53.8445
13589
53.8444
13730
53.8442
13391
53.8441
13578
53.844
13812
53.8438
13698
53.8437
13803
53.8436
13397
53.8434
13808
53.8433
13870
53.8431
13689
53.843
13696
53.8429
13774
53.8427
13790
53.8426
13593
53.8424
13764
53.8423
13620
53.8422
13761
53.842
13607
53.8419
13641
53.8417
13503
53.8416
13454
53.8415
13669
53.8413
13734
53.8412
13432
53.8411
13423
53.8409
13499
53.8408
13504
53.8406
13531
53.8405
13504
53.8404
13724
53.8402
13523
53.8401
13638
53.8399
13614
53.8398
13542
53.8397
13517
53.8395
13507
53.8394
13720
53.8393
13480
53.8391
13619
53.839
13576
53.8388
13434
53.8387
13577
53.8386
13476
53.8384
13649
53.8383
13512
53.8381
13565
53.838
13547
53.8379
13436
53.8377
13534
53.8376
13760
53.8374
13619
53.8373
13390
53.8372
13478
53.837
13784
53.8369
13387
53.8367
13461
53.8366
13759
53.8365
13535
53.8363
13667
53.8362
13598
53.8361
13648
53.8359
13656
53.8358
13502
53.8356
13458
53.8355
13686
53.8354
13590
53.8352
13576
53.8351
13485
53.8349
13660
53.8348
13509
53.8347
13610
53.8345
13362
53.8344
13772
53.8342
13560
53.8341
13431
53.834
13528
53.8338
13614
53.8337
13372
53.8335
13440
53.8334
13580
53.8333
13599
53.8331
13662
53.833
13639
53.8329
13575
53.8327
13700
53.8326
13549
53.8324
13559
53.8323
13426
53.8322
13462
53.832
13405
53.8319
13554
53.8317
13570
53.8316
13599
53.8315
13524
53.8313
13451
53.8312
13407
53.831
13595
53.8309
13454
53.8308
13689
53.8306
13419
53.8305
13436
53.8303
13481
53.8302
13648
53.8301
13488
53.8299
13452
53.8298
13666
53.8296
13474
53.8295
13619
53.8294
13653
53.8292
13529
53.8291
13559
53.829
13886
53.8288
13604
53.8287
13620
53.8285
13579
53.8284
Fe 3p 4
+500 mV b
2023
4
19
0
0
0
0
17
Casa Info Follows
0
0
1
CASA region (*FeTi3ps region*) (*Tougaard*) 1420.7135 1434.0795 0.37 11 0 2 1034.7 -450 0 0 (*Fe 3p*) 55.8458 0 1.669
2
CASA comp (*Fe 3p peak*) (*LA(1.6,5,5)*) Area 7637.2113 1e-020 49008.002 -1 1 MFWHM 1.6042007 0.38 9.5 -1 1 Position 1431.6243 1428.4624 1434.0795 -1 1 RSF 1.52 MASS 55.8458 INDEX -1 (*Fe 3p*) CONST (**) UNCORRECTEDRSF 1.669
CASA comp (*Ti3s peak*) (*LA(3,8,5)*) Area 4784.88 1e-020 33212 -1 1 MFWHM 2.2052521 0.38 9.5 -1 1 Position 1425.5712 1421.9242 1427.9775 -1 1 RSF 0.37 MASS 55.8458 INDEX -1 (*Fe 3p*) CONST (**) UNCORRECTEDRSF 1.669
AN005_STF095_151_Voltagesweep_20230419_191728.vms Dir:F:\Experiments Gretel\2023\2023_04_12_Nenning_STFO\AN006 STFO095a specialheater\
AN005_STF100_a.(sample: unk).(8, Voltagesweep).(acq: unk)
( 0.018738 m , -0.012386 m , 0.161996 m ) Angle: 45.0062 degrees , -0.1 degrees
AN005_STF100_a
SputterRaster: 2.00 2.00 mm
1
8
c:\users\anenn\owncloud\messdaten\xps\elsa\2023-04-19_stfo095a\stf95_voltagesweep 400c.vms
c:\users\andreas nenning\owncloud - nenning andreas (anenning)@owncloud.tuwien.ac.at (2)\messdaten\xps\elsa\00 stfo\2023-04-19_stfo095a - xps\stf095a al processedl.vms
XPS
3
Al
1486.6
49.61
200
200
1e+037
1e+037
FAT
55
1e+037
4.55
1e+037
1e+037
1e+037
1e+037
1e+037
Fe
3p
-1
Kinetic Energy
eV
1418.6
0.05
2
Intensity
d
Transmission
d
pulse counting
0.48
1
1e+037
1e+037
1e+037
1e+037
4
PHI_AtomicNumber
d
26
ESCAPE DEPTH TYPE
d
1
MFP Exponent
d
-0.7
PROPAGATION_CONVERGED
d
1
802
0
1
0
1
1827
51.6568
1821
51.6566
1850
51.6564
1816
51.6562
1747
51.656
1859
51.6559
1845
51.6557
1792
51.6555
1753
51.6553
1873
51.6551
1814
51.6549
1804
51.6547
1810
51.6545
1815
51.6543
1861
51.6541
1816
51.6539
1781
51.6537
1844
51.6535
1801
51.6533
1827
51.6531
1809
51.6529
1770
51.6528
1781
51.6526
1830
51.6524
1843
51.6522
1760
51.652
1786
51.6518
1865
51.6516
1889
51.6514
1847
51.6512
1841
51.651
1784
51.6508
1908
51.6506
1826
51.6504
1792
51.6502
1841
51.65
1838
51.6498
1824
51.6497
1744
51.6495
1854
51.6493
1848
51.6491
1821
51.6489
1803
51.6487
1761
51.6485
1794
51.6483
1844
51.6481
1840
51.6479
1776
51.6477
1832
51.6475
1773
51.6473
1825
51.6471
1739
51.6469
1890
51.6467
1765
51.6466
1802
51.6464
1830
51.6462
1830
51.646
1816
51.6458
1787
51.6456
1881
51.6454
1867
51.6452
1749
51.645
1745
51.6448
1836
51.6446
1834
51.6444
1878
51.6442
1769
51.644
1828
51.6438
1826
51.6436
1808
51.6435
1832
51.6433
1792
51.6431
1840
51.6429
1889
51.6427
1835
51.6425
1838
51.6423
1805
51.6421
1901
51.6419
1769
51.6417
1787
51.6415
1848
51.6413
1890
51.6411
1833
51.6409
1851
51.6407
1830
51.6405
1913
51.6404
1862
51.6402
1874
51.64
1870
51.6398
1809
51.6396
1860
51.6394
1890
51.6392
1743
51.639
1909
51.6388
1868
51.6386
1945
51.6384
1973
51.6382
1847
51.638
1912
51.6378
1927
51.6376
1992
51.6374
1948
51.6372
1946
51.6371
2053
51.6369
2069
51.6367
1989
51.6365
1991
51.6363
2059
51.6361
2060
51.6359
1955
51.6357
2005
51.6355
2127
51.6353
2057
51.6351
2146
51.6349
2121
51.6347
2106
51.6345
2168
51.6343
2112
51.6341
2240
51.634
2138
51.6338
2232
51.6336
2244
51.6334
2150
51.6332
2296
51.633
2221
51.6328
2381
51.6326
2286
51.6324
2351
51.6322
2325
51.632
2359
51.6318
2423
51.6316
2432
51.6314
2398
51.6312
2457
51.631
2441
51.6308
2417
51.6307
2397
51.6305
2377
51.6303
2352
51.6301
2350
51.6299
2299
51.6297
2266
51.6295
2242
51.6293
2230
51.6291
2389
51.6289
2257
51.6287
2219
51.6285
2201
51.6283
2200
51.6281
2196
51.6279
2156
51.6277
2100
51.6276
2130
51.6274
2111
51.6272
2106
51.627
2123
51.6268
2108
51.6266
2070
51.6264
1941
51.6262
1994
51.626
1997
51.6258
1967
51.6256
1897
51.6254
1930
51.6252
1885
51.625
1900
51.6248
1862
51.6246
1792
51.6244
1902
51.6243
1934
51.6241
1847
51.6239
1807
51.6237
1863
51.6235
1777
51.6233
1749
51.6231
1816
51.6229
1786
51.6227
1778
51.6225
1889
51.6223
1839
51.6221
1755
51.6219
1693
51.6217
1760
51.6215
1823
51.6213
1690
51.6211
1740
51.621
1685
51.6208
1666
51.6206
1712
51.6204
1728
51.6202
1682
51.62
1751
51.6198
1752
51.6196
1752
51.6194
1726
51.6192
1752
51.619
1744
51.6188
1707
51.6186
1756
51.6184
1767
51.6182
1794
51.618
1748
51.6178
1746
51.6177
1839
51.6175
1814
51.6173
1821
51.6171
1769
51.6169
1803
51.6167
1842
51.6165
1882
51.6163
1850
51.6161
1857
51.6159
1853
51.6157
1828
51.6155
1868
51.6153
1813
51.6151
1906
51.6149
1869
51.6147
1874
51.6145
1908
51.6144
1816
51.6142
1948
51.614
1994
51.6138
2050
51.6136
1958
51.6134
2042
51.6132
2069
51.613
2072
51.6128
2103
51.6126
2181
51.6124
2111
51.6122
2148
51.612
2175
51.6118
2139
51.6116
2156
51.6114
2251
51.6112
2281
51.6111
2326
51.6109
2341
51.6107
2357
51.6105
2359
51.6103
2377
51.6101
2440
51.6099
2461
51.6097
2512
51.6095
2542
51.6093
2571
51.6091
2623
51.6089
2591
51.6087
2735
51.6085
2681
51.6083
2695
51.6081
2753
51.6079
2785
51.6078
2842
51.6076
2797
51.6074
2758
51.6072
2751
51.607
2810
51.6068
2818
51.6066
2755
51.6064
2749
51.6062
2804
51.606
2798
51.6058
2798
51.6056
2710
51.6054
2673
51.6052
2682
51.605
2581
51.6048
2513
51.6046
2528
51.6045
2489
51.6043
2360
51.6041
2335
51.6039
2395
51.6037
2177
51.6035
2179
51.6033
2057
51.6031
2062
51.6029
1971
51.6027
1915
51.6025
1860
51.6023
1874
51.6021
1693
51.6019
1683
51.6017
1727
51.6015
1735
51.6013
1603
51.6011
1666
51.601
1609
51.6008
1575
51.6006
1502
51.6004
1599
51.6002
1589
51.6
1505
51.5998
1531
51.5996
1584
51.5994
1542
51.5992
1462
51.599
1527
51.5988
1454
51.5986
1498
51.5984
1508
51.5982
1526
51.598
1501
51.5978
1447
51.5977
1547
51.5975
1446
51.5973
1437
51.5971
1478
51.5969
1539
51.5967
1513
51.5965
1542
51.5963
1530
51.5961
1482
51.5959
1558
51.5957
1522
51.5955
1508
51.5953
1546
51.5951
1465
51.5949
1555
51.5947
1507
51.5945
1556
51.5943
1556
51.5942
1528
51.594
1507
51.5938
1538
51.5936
1571
51.5934
1616
51.5932
1542
51.593
1583
51.5928
1571
51.5926
1558
51.5924
1543
51.5922
1541
51.592
1648
51.5918
1633
51.5916
1545
51.5914
1632
51.5912
1666
51.591
1610
51.5908
1566
51.5907
1596
51.5905
1643
51.5903
1605
51.5901
1623
51.5899
1627
51.5897
1645
51.5895
1631
51.5893
1682
51.5891
1719
51.5889
1723
51.5887
1618
51.5885
1683
51.5883
1764
51.5881
1623
51.5879
1702
51.5877
1673
51.5875
1699
51.5873
1664
51.5872
1704
51.587
1742
51.5868
1731
51.5866
1748
51.5864
1683
51.5862
1767
51.586
1789
51.5858
1723
51.5856
1776
51.5854
1706
51.5852
1769
51.585
1728
51.5848
1708
51.5846
1699
51.5844
1670
51.5842
1715
51.584
1717
51.5838
1717
51.5837
1729
51.5835
1766
51.5833
1715
51.5831
1688
51.5829
1724
51.5827
1629
51.5825
1779
51.5823
1718
51.5821
1643
51.5819
1592
51.5817
1696
51.5815
1578
51.5813
1566
51.5811
1586
51.5809
1667
51.5807
1681
51.5805
1564
51.5803
1589
51.5802
1594
51.58
1639
51.5798
1552
51.5796
1597
51.5794
1562
51.5792
Sr 3d 5
+500 mV b
2023
4
19
0
0
0
0
19
Casa Info Follows
0
0
1
CASA region (*Sr 3d*) (*Shirley*) 1348.4332 1356.8709 6.85 6 0 0 1034.7 -450 0 0 (*Sr 3d*) 87.6165 0 5.05
4
CASA comp (*Sr 3d bulk 5/2*) (*GL(30)*) Area 34446.294 1e-020 268011.43 -1 1 MFWHM 1.1686718 0.2 5 -1 1 Position 1354.1766 1348.4388 1356.241 -1 1 RSF 7.82 MASS 87.6165 INDEX -1 (*Sr 3d*) CONST (**) UNCORRECTEDRSF 5.05
CASA comp (*Sr 3d bulk 3/2*) (*GL(30)*) Area 22964.196 1e-020 268011.43 0 0.66666667 MFWHM 1.1686718 0.2 5 0 1 Position 1352.4366 0 0 0 -1.74 RSF 7.82 MASS 87.6165 INDEX -1 (*Sr 3d*) CONST (**) UNCORRECTEDRSF 5.05
CASA comp (*Sr 3d surf 5/2*) (*GL(0)*) Area 12170.803 1e-020 179938.2 -1 1 MFWHM 1.7348992 0.23251515 5.8128787 -1 1 Position 1353.3699 1348.4388 1356.241 -1 1 RSF 7.82 MASS 87.6165 INDEX -1 (*Sr 3d*) CONST (**) UNCORRECTEDRSF 5.05
CASA comp (*Sr 3d surf 3/2*) (*GL(0)*) Area 8113.8685 1e-020 179938.2 2 0.66666667 MFWHM 1.7348992 0.23251515 5.8128787 2 1 Position 1351.6299 0 0 2 -1.74 RSF 7.82 MASS 87.6165 INDEX -1 (*Sr 3d*) CONST (**) UNCORRECTEDRSF 5.05
AN005_STF095_151_Voltagesweep_20230419_191728.vms Dir:F:\Experiments Gretel\2023\2023_04_12_Nenning_STFO\AN006 STFO095a specialheater\
AN005_STF100_a.(sample: unk).(8, Voltagesweep).(acq: unk)
( 0.018738 m , -0.012386 m , 0.161996 m ) Angle: 45.0062 degrees , -0.1 degrees
AN005_STF100_a
SputterRaster: 2.00 2.00 mm
1
8
c:\users\anenn\owncloud\messdaten\xps\elsa\2023-04-19_stfo095a\stf95_voltagesweep 400c.vms
c:\users\andreas nenning\owncloud - nenning andreas (anenning)@owncloud.tuwien.ac.at (2)\messdaten\xps\elsa\00 stfo\2023-04-19_stfo095a - xps\stf095a al processedl.vms
XPS
3
Al
1486.6
49.61
200
200
1e+037
1e+037
FAT
27
1e+037
4.55
1e+037
1e+037
1e+037
1e+037
1e+037
Sr
3d
-1
Kinetic Energy
eV
1346.6
0.05
2
Intensity
d
Transmission
d
pulse counting
0.72
1
1e+037
1e+037
1e+037
1e+037
4
PHI_AtomicNumber
d
38
ESCAPE DEPTH TYPE
d
1
MFP Exponent
d
-0.7
PROPAGATION_CONVERGED
d
1
482
0
1
0
1
2336
22.7753
2317
22.7751
2382
22.775
2369
22.7748
2346
22.7746
2348
22.7744
2279
22.7742
2295
22.774
2301
22.7738
2276
22.7736
2223
22.7735
2298
22.7733
2242
22.7731
2142
22.7729
2244
22.7727
2188
22.7725
2201
22.7723
2311
22.7721
2154
22.7719
2153
22.7718
2195
22.7716
2138
22.7714
2076
22.7712
2119
22.771
2107
22.7708
2183
22.7706
2153
22.7704
2187
22.7703
2121
22.7701
2158
22.7699
2071
22.7697
2105
22.7695
2000
22.7693
2055
22.7691
2107
22.7689
2053
22.7687
2052
22.7686
2016
22.7684
2004
22.7682
1954
22.768
1979
22.7678
1948
22.7676
1999
22.7674
1938
22.7672
1894
22.7671
1856
22.7669
1818
22.7667
1873
22.7665
1910
22.7663
1849
22.7661
1724
22.7659
1860
22.7657
1798
22.7656
1831
22.7654
1751
22.7652
1837
22.765
1795
22.7648
1776
22.7646
1812
22.7644
1828
22.7642
1842
22.764
1879
22.7639
1875
22.7637
1914
22.7635
1925
22.7633
1971
22.7631
1962
22.7629
1899
22.7627
1993
22.7625
2109
22.7624
2147
22.7622
2149
22.762
2185
22.7618
2354
22.7616
2435
22.7614
2497
22.7612
2663
22.761
2633
22.7609
2703
22.7607
2879
22.7605
2952
22.7603
3196
22.7601
3231
22.7599
3506
22.7597
3596
22.7595
3760
22.7593
3907
22.7592
4276
22.759
4539
22.7588
4601
22.7586
4878
22.7584
5194
22.7582
5444
22.758
5709
22.7578
6046
22.7577
6501
22.7575
6888
22.7573
7432
22.7571
7765
22.7569
8342
22.7567
8968
22.7565
9587
22.7563
10201
22.7562
10799
22.756
11560
22.7558
12272
22.7556
13014
22.7554
13704
22.7552
14436
22.755
15235
22.7548
16023
22.7547
17038
22.7545
17536
22.7543
17934
22.7541
18410
22.7539
18565
22.7537
18885
22.7535
18879
22.7533
18995
22.7531
18719
22.753
18582
22.7528
18080
22.7526
17793
22.7524
17201
22.7522
16615
22.752
16066
22.7518
15759
22.7516
15117
22.7515
14462
22.7513
14465
22.7511
13961
22.7509
14046
22.7507
13627
22.7505
13730
22.7503
14021
22.7501
13959
22.75
14792
22.7498
15174
22.7496
15774
22.7494
16065
22.7492
16892
22.749
17969
22.7488
18733
22.7486
19334
22.7485
20369
22.7483
21289
22.7481
21928
22.7479
22614
22.7477
22743
22.7475
23807
22.7473
23601
22.7471
23465
22.747
23130
22.7468
23081
22.7466
22236
22.7464
21691
22.7462
20616
22.746
19630
22.7458
18432
22.7456
17345
22.7455
15874
22.7453
15007
22.7451
13372
22.7449
12392
22.7447
10800
22.7445
9874
22.7443
8738
22.7441
7717
22.7439
6728
22.7438
5911
22.7436
5134
22.7434
4666
22.7432
3913
22.743
3633
22.7428
3000
22.7426
2801
22.7424
2551
22.7423
2327
22.7421
2086
22.7419
1904
22.7417
1788
22.7415
1777
22.7413
1552
22.7411
1518
22.7409
1495
22.7408
1436
22.7406
1363
22.7404
1252
22.7402
1359
22.74
1242
22.7398
1302
22.7396
1262
22.7394
1261
22.7393
1273
22.7391
1234
22.7389
1182
22.7387
1241
22.7385
1183
22.7383
1272
22.7381
1164
22.7379
1178
22.7378
1279
22.7376
1128
22.7374
1142
22.7372
1148
22.737
1115
22.7368
1167
22.7366
1172
22.7364
1139
22.7363
1126
22.7361
1159
22.7359
1157
22.7357
1138
22.7355
1157
22.7353
1193
22.7351
1157
22.7349
1159
22.7348
1115
22.7346
1080
22.7344
1158
22.7342
1159
22.734
1144
22.7338
1083
22.7336
1134
22.7334
1106
22.7333
1194
22.7331
1138
22.7329
1126
22.7327
1097
22.7325
1106
22.7323
1102
22.7321
1079
22.7319
1070
22.7318
1099
22.7316
1046
22.7314
1126
22.7312
1149
22.731
1115
22.7308
1064
22.7306
1089
22.7304
1131
22.7303
FErmi 6
+500 mV b
2023
4
19
0
0
0
0
17
Casa Info Follows
0
0
1
CASA region (*FE*) (*Linear*) 1482.2681 1487.2389 2.93 6 99 0 1135.0842 -450 0 0 (*O 1s*) 15.9994 0 2.93
2
CASA comp (*VBM*) (*SB(0)LA(2,600)*) Area 650762.73 0 4009760.5 -1 1 MFWHM 6.7448833 0.41 10.25 -1 1 Position 1484.4174 1482.7106 1487.2389 -1 1 RSF 1 MASS 0 INDEX -1 (*NoTag*) CONST (**) UNCORRECTEDRSF 0
CASA comp (*Fe3d eg*) (*LA(8,15,10)*) Area 72.581086 1e-020 63642.824 -1 1 MFWHM 1.2362319 1 1.5 -1 1 Position 1485.5997 0 0 0 1.18229 RSF 1 MASS 0 INDEX -1 (*NoTag*) CONST (**) UNCORRECTEDRSF 0
AN005_STF095_151_Voltagesweep_20230419_191728.vms Dir:F:\Experiments Gretel\2023\2023_04_12_Nenning_STFO\AN006 STFO095a specialheater\
AN005_STF100_a.(sample: unk).(8, Voltagesweep).(acq: unk)
( 0.018738 m , -0.012386 m , 0.161996 m ) Angle: 45.0062 degrees , -0.1 degrees
AN005_STF100_a
SputterRaster: 2.00 2.00 mm
1
8
c:\users\anenn\owncloud\messdaten\xps\elsa\2023-04-19_stfo095a\stf95_voltagesweep 400c.vms
c:\users\andreas nenning\owncloud - nenning andreas (anenning)@owncloud.tuwien.ac.at (2)\messdaten\xps\elsa\00 stfo\2023-04-19_stfo095a - xps\stf095a al processedl.vms
XPS
3
Al
1486.6
49.61
200
200
1e+037
1e+037
FAT
55
1e+037
4.55
1e+037
1e+037
1e+037
1e+037
1e+037
VB
edge
-1
Kinetic Energy
eV
1477.6
0.05
2
Intensity
d
Transmission
d
pulse counting
0.72
1
1e+037
1e+037
1e+037
1e+037
4
PHI_AtomicNumber
d
118
ESCAPE DEPTH TYPE
d
1
MFP Exponent
d
-0.7
PROPAGATION_CONVERGED
d
1
402
0
1
0
1
189
51.4268
175
51.4266
228
51.4265
181
51.4263
211
51.4261
208
51.4259
209
51.4257
217
51.4255
215
51.4253
237
51.4251
227
51.4249
237
51.4247
227
51.4245
203
51.4243
261
51.4241
252
51.4239
269
51.4237
239
51.4235
272
51.4233
285
51.4231
305
51.4229
332
51.4227
312
51.4225
342
51.4223
343
51.4221
364
51.4219
397
51.4217
403
51.4216
416
51.4214
448
51.4212
454
51.421
468
51.4208
512
51.4206
561
51.4204
552
51.4202
563
51.42
612
51.4198
615
51.4196
696
51.4194
718
51.4192
733
51.419
759
51.4188
818
51.4186
798
51.4184
833
51.4182
872
51.418
919
51.4178
881
51.4176
980
51.4174
1028
51.4172
1005
51.417
1022
51.4168
1036
51.4166
1073
51.4165
1109
51.4163
1095
51.4161
1123
51.4159
1163
51.4157
1189
51.4155
1222
51.4153
1278
51.4151
1244
51.4149
1226
51.4147
1282
51.4145
1327
51.4143
1284
51.4141
1313
51.4139
1297
51.4137
1363
51.4135
1326
51.4133
1377
51.4131
1361
51.4129
1332
51.4127
1352
51.4125
1318
51.4123
1395
51.4121
1371
51.4119
1275
51.4117
1317
51.4115
1217
51.4114
1286
51.4112
1174
51.411
1267
51.4108
1231
51.4106
1086
51.4104
1093
51.4102
1035
51.41
1017
51.4098
1044
51.4096
1052
51.4094
979
51.4092
1003
51.409
1008
51.4088
957
51.4086
946
51.4084
1029
51.4082
1051
51.408
968
51.4078
977
51.4076
1014
51.4074
943
51.4072
986
51.407
966
51.4068
997
51.4066
990
51.4064
978
51.4062
920
51.4061
1014
51.4059
1053
51.4057
1002
51.4055
932
51.4053
1039
51.4051
982
51.4049
966
51.4047
903
51.4045
997
51.4043
963
51.4041
953
51.4039
918
51.4037
911
51.4035
926
51.4033
876
51.4031
824
51.4029
846
51.4027
793
51.4025
782
51.4023
750
51.4021
717
51.4019
714
51.4017
694
51.4015
700
51.4013
643
51.4011
587
51.401
570
51.4008
547
51.4006
559
51.4004
498
51.4002
464
51.4
454
51.3998
395
51.3996
423
51.3994
389
51.3992
326
51.399
329
51.3988
340
51.3986
293
51.3984
278
51.3982
265
51.398
262
51.3978
212
51.3976
205
51.3974
182
51.3972
188
51.397
153
51.3968
136
51.3966
141
51.3964
109
51.3962
95
51.396
88
51.3958
77
51.3956
77
51.3955
60
51.3953
54
51.3951
47
51.3949
45
51.3947
44
51.3945
27
51.3943
30
51.3941
29
51.3939
19
51.3937
14
51.3935
13
51.3933
13
51.3931
10
51.3929
11
51.3927
15
51.3925
6
51.3923
10
51.3921
10
51.3919
7
51.3917
10
51.3915
11
51.3913
4
51.3911
7
51.3909
7
51.3907
5
51.3905
6
51.3903
6
51.3902
3
51.39
7
51.3898
4
51.3896
8
51.3894
4
51.3892
9
51.389
5
51.3888
6
51.3886
9
51.3884
5
51.3882
9
51.388
7
51.3878
7
51.3876
O 1s 1
+200 mV b
2023
4
19
0
0
0
0
17
Casa Info Follows
0
0
1
CASA region (*O 1s*) (*Shirley*) 952.46206 960.55821 2.88 2 0 0 1034.698 -450 0 0 (*O 1s*) 15.9994 0 2.93
2
CASA comp (*O 1s bulk*) (*LA(5,6,10)*) Area 122294.59 1e-020 402987.1 -1 1 MFWHM 1.3971303 0.31 7.75 -1 1 Position 957.33633 955.6 959.874 -1 1 RSF 2.88 MASS 15.9994 INDEX -1 (*O 1s*) CONST (**) UNCORRECTEDRSF 2.93
CASA comp (*O 1s CO3*) (*GL(30)*) Area 6293.8598 1e-020 265470.6 -1 1 MFWHM 1.2814761 0.31 7.75 -1 1 Position 954.06815 0 0 0 -3.26818 RSF 2.88 MASS 15.9994 INDEX -1 (*O 1s*) CONST (**) UNCORRECTEDRSF 2.93
AN005_STF095_153_Voltagesweep_20230419_201228.vms Dir:F:\Experiments Gretel\2023\2023_04_12_Nenning_STFO\AN006 STFO095a specialheater\
AN005_STF100_a.(sample: unk).(8, Voltagesweep).(acq: unk)
( 0.018738 m , -0.012386 m , 0.161996 m ) Angle: 45.0062 degrees , -0.1 degrees
AN005_STF100_a
SputterRaster: 2.00 2.00 mm
1
8
c:\users\anenn\owncloud\messdaten\xps\elsa\2023-04-19_stfo095a\stf95_voltagesweep 400c.vms
c:\users\andreas nenning\owncloud - nenning andreas (anenning)@owncloud.tuwien.ac.at (2)\messdaten\xps\elsa\00 stfo\2023-04-19_stfo095a - xps\stf095a al processedl.vms
XPS
5
Al
1486.6
49.61
200
200
1e+037
1e+037
FAT
55
1e+037
4.55
1e+037
1e+037
1e+037
1e+037
1e+037
O
1s
-1
Kinetic Energy
eV
951.1
0.05
2
Intensity
d
Transmission
d
pulse counting
0.48
1
1e+037
1e+037
1e+037
1e+037
4
PHI_AtomicNumber
d
8
ESCAPE DEPTH TYPE
d
1
MFP Exponent
d
-0.7
PROPAGATION_CONVERGED
d
1
502
0
1
0
1
9447
53.3299
9268
53.3297
9327
53.3296
9231
53.3294
9403
53.3292
9205
53.3291
9149
53.3289
9382
53.3288
9296
53.3286
9367
53.3284
9077
53.3283
9253
53.3281
9328
53.328
9223
53.3278
9221
53.3277
9191
53.3275
9286
53.3273
9277
53.3272
9233
53.327
9229
53.3269
9038
53.3267
9365
53.3265
9170
53.3264
9241
53.3262
9108
53.3261
9171
53.3259
8959
53.3257
9327
53.3256
9252
53.3254
9376
53.3253
9192
53.3251
9366
53.3249
9306
53.3248
9648
53.3246
9529
53.3245
9448
53.3243
9594
53.3241
9732
53.324
9977
53.3238
9791
53.3237
9979
53.3235
9882
53.3233
10025
53.3232
10355
53.323
10383
53.3229
10393
53.3227
10605
53.3225
10551
53.3224
10814
53.3222
10864
53.3221
10838
53.3219
11185
53.3218
11181
53.3216
11073
53.3214
11399
53.3213
11226
53.3211
11424
53.321
11422
53.3208
11433
53.3206
11356
53.3205
11393
53.3203
11518
53.3202
11309
53.32
11363
53.3198
11300
53.3197
11031
53.3195
11199
53.3194
10826
53.3192
10986
53.319
10805
53.3189
10875
53.3187
10639
53.3186
10591
53.3184
10237
53.3182
10438
53.3181
10322
53.3179
9976
53.3178
10119
53.3176
10150
53.3174
10017
53.3173
10053
53.3171
9961
53.317
10214
53.3168
10306
53.3166
10164
53.3165
10085
53.3163
10236
53.3162
10451
53.316
10675
53.3158
10775
53.3157
10984
53.3155
11406
53.3154
11401
53.3152
12247
53.315
12643
53.3149
12981
53.3147
13530
53.3146
14084
53.3144
14705
53.3142
15540
53.3141
16291
53.3139
17049
53.3138
18017
53.3136
18939
53.3134
19941
53.3133
21210
53.3131
22410
53.313
23824
53.3128
25695
53.3126
26461
53.3125
28293
53.3123
29980
53.3122
31217
53.312
33199
53.3119
34535
53.3117
36017
53.3115
37489
53.3114
38900
53.3112
40615
53.3111
41757
53.3109
42644
53.3107
43707
53.3106
44160
53.3104
44316
53.3103
44844
53.3101
44844
53.3099
44436
53.3098
44006
53.3096
43235
53.3095
42350
53.3093
41350
53.3091
40137
53.309
38611
53.3088
36584
53.3087
35031
53.3085
33004
53.3083
31853
53.3082
29359
53.308
27581
53.3079
25688
53.3077
23967
53.3075
22203
53.3074
20578
53.3072
19344
53.3071
17775
53.3069
16610
53.3067
15427
53.3066
14576
53.3064
13665
53.3063
12907
53.3061
11994
53.3059
11563
53.3058
11034
53.3056
10635
53.3055
10278
53.3053
9797
53.3051
9669
53.305
9506
53.3048
9082
53.3047
8857
53.3045
9008
53.3043
8724
53.3042
8757
53.304
8546
53.3039
8456
53.3037
8503
53.3035
8329
53.3034
8179
53.3032
8242
53.303
8302
53.3029
8145
53.3027
8096
53.3026
8001
53.3024
8183
53.3022
8155
53.3021
8067
53.3019
7845
53.3018
8094
53.3016
8075
53.3014
7939
53.3013
8035
53.3011
7994
53.301
7855
53.3008
7890
53.3006
7932
53.3005
8036
53.3003
7920
53.3002
8016
53.3
7923
53.2998
7992
53.2997
7826
53.2995
7879
53.2994
7822
53.2992
7881
53.299
7881
53.2989
7872
53.2987
7733
53.2986
7887
53.2984
7784
53.2982
7824
53.2981
7633
53.2979
8078
53.2978
7880
53.2976
7866
53.2974
7661
53.2973
8034
53.2971
7869
53.297
7871
53.2968
7806
53.2966
7904
53.2965
7690
53.2963
7692
53.2962
7650
53.296
7868
53.2958
7812
53.2957
7670
53.2955
7955
53.2954
7823
53.2952
7908
53.295
7671
53.2949
7736
53.2947
7791
53.2946
7709
53.2944
7756
53.2942
7745
53.2941
7686
53.2939
7681
53.2938
7946
53.2936
7708
53.2934
7829
53.2933
7757
53.2931
7850
53.2929
7759
53.2928
7680
53.2926
7818
53.2925
7677
53.2923
7720
53.2921
7778
53.292
7810
53.2918
7808
53.2917
7770
53.2915
7851
53.2913
7663
53.2912
7757
53.291
7825
53.2909
7712
53.2907
7754
53.2905
7864
53.2904
7734
53.2902
7849
53.2901
7687
53.2899
Ti 2p3 2
+200 mV b
2023
4
19
0
0
0
0
17
Casa Info Follows
0
0
1
CASA region (*Ti 2 region*) (*Shirley*) 1026.1466 1031.5582 4.333333 6 0 0 1034.698 -450 0 0 (*Ti 2p*) 47.8784 0 7.81
2
CASA comp (*Ti 2p 3/2*) (*LA(5,5,5)*) Area 22386.6 1e-020 231495 -1 1 MFWHM 1.11 1.05 1.11 -1 1 Position 1028.6601 1027.3093 1030.6088 -1 1 RSF 4.3333 MASS 47.8784 INDEX -1 (*Ti 2p*) CONST (**) UNCORRECTEDRSF 7.81
CASA comp (*Ti 2p 3/2 3+*) (*LA(6,8,10)*) Area 149.34363 1e-020 158171 -1 1 MFWHM 1.11 0.22 5.5 0 1 Position 1029.4601 0 0 0 0.8 RSF 4.3333 MASS 47.8784 INDEX -1 (*Ti 2p*) CONST (**) UNCORRECTEDRSF 7.81
AN005_STF095_153_Voltagesweep_20230419_201228.vms Dir:F:\Experiments Gretel\2023\2023_04_12_Nenning_STFO\AN006 STFO095a specialheater\
AN005_STF100_a.(sample: unk).(8, Voltagesweep).(acq: unk)
( 0.018738 m , -0.012386 m , 0.161996 m ) Angle: 45.0062 degrees , -0.1 degrees
AN005_STF100_a
SputterRaster: 2.00 2.00 mm
1
8
c:\users\anenn\owncloud\messdaten\xps\elsa\2023-04-19_stfo095a\stf95_voltagesweep 400c.vms
c:\users\andreas nenning\owncloud - nenning andreas (anenning)@owncloud.tuwien.ac.at (2)\messdaten\xps\elsa\00 stfo\2023-04-19_stfo095a - xps\stf095a al processedl.vms
XPS
5
Al
1486.6
49.61
200
200
1e+037
1e+037
FAT
27
1e+037
4.55
1e+037
1e+037
1e+037
1e+037
1e+037
Ti
2p3
-1
Kinetic Energy
eV
1022.6
0.05
2
Intensity
d
Transmission
d
pulse counting
0.72
1
1e+037
1e+037
1e+037
1e+037
4
PHI_AtomicNumber
d
22
ESCAPE DEPTH TYPE
d
1
MFP Exponent
d
-0.7
PROPAGATION_CONVERGED
d
1
482
0
1
0
1
8807
24.0475
8794
24.0473
8833
24.0471
8808
24.0469
9009
24.0467
8929
24.0465
8934
24.0463
8890
24.0461
8924
24.0459
8836
24.0457
8748
24.0455
8622
24.0453
8516
24.0451
8410
24.0449
8392
24.0447
8099
24.0445
7934
24.0443
7957
24.0441
7818
24.0439
7774
24.0437
7508
24.0435
7405
24.0433
7176
24.0431
7318
24.0429
7043
24.0427
6955
24.0425
6925
24.0423
6758
24.0421
6750
24.0419
6552
24.0417
6577
24.0415
6458
24.0413
6330
24.0411
6376
24.0409
6373
24.0407
6143
24.0405
6113
24.0403
6045
24.0401
5889
24.0399
5934
24.0397
5890
24.0394
5790
24.0392
5884
24.039
5624
24.0388
5600
24.0386
5542
24.0384
5499
24.0382
5376
24.038
5552
24.0378
5360
24.0376
5401
24.0374
5303
24.0372
5321
24.037
5270
24.0368
5257
24.0366
5241
24.0364
5188
24.0362
5116
24.036
5271
24.0358
5186
24.0356
4965
24.0354
5155
24.0352
5108
24.035
4985
24.0348
5041
24.0346
5040
24.0344
5047
24.0342
5123
24.034
5052
24.0338
5074
24.0336
5079
24.0334
4942
24.0332
5060
24.033
5059
24.0328
5031
24.0326
4975
24.0324
5030
24.0322
5145
24.032
5151
24.0318
5100
24.0316
5129
24.0314
5327
24.0312
5288
24.031
5124
24.0307
5193
24.0305
5222
24.0303
5359
24.0301
5264
24.0299
5449
24.0297
5357
24.0295
5537
24.0293
5464
24.0291
5540
24.0289
5566
24.0287
5865
24.0285
5918
24.0283
5967
24.0281
6074
24.0279
6224
24.0277
6497
24.0275
6701
24.0273
6788
24.0271
7207
24.0269
7501
24.0267
7999
24.0265
8399
24.0263
8920
24.0261
9427
24.0259
10013
24.0257
10939
24.0255
11625
24.0253
12211
24.0251
13006
24.0249
13748
24.0247
14545
24.0245
15124
24.0243
15723
24.0241
16304
24.0239
16723
24.0237
17412
24.0235
17677
24.0233
17557
24.0231
17523
24.0229
17280
24.0227
17106
24.0225
16729
24.0223
16089
24.022
15398
24.0218
14853
24.0216
13855
24.0214
12973
24.0212
12154
24.021
11229
24.0208
10601
24.0206
9792
24.0204
9017
24.0202
8441
24.02
7921
24.0198
7386
24.0196
7011
24.0194
6425
24.0192
6151
24.019
6103
24.0188
5669
24.0186
5399
24.0184
5472
24.0182
5167
24.018
5109
24.0178
4939
24.0176
4927
24.0174
4865
24.0172
4784
24.017
4748
24.0168
4671
24.0166
4579
24.0164
4543
24.0162
4575
24.016
4598
24.0158
4572
24.0156
4607
24.0154
4478
24.0152
4523
24.015
4406
24.0148
4392
24.0146
4447
24.0144
4475
24.0142
4309
24.014
4413
24.0138
4396
24.0136
4467
24.0134
4339
24.0131
4348
24.0129
4401
24.0127
4404
24.0125
4390
24.0123
4296
24.0121
4331
24.0119
4288
24.0117
4264
24.0115
4482
24.0113
4214
24.0111
4368
24.0109
4313
24.0107
4323
24.0105
4336
24.0103
4324
24.0101
4388
24.0099
4482
24.0097
4360
24.0095
4288
24.0093
4310
24.0091
4327
24.0089
4370
24.0087
4224
24.0085
4367
24.0083
4321
24.0081
4212
24.0079
4324
24.0077
4286
24.0075
4317
24.0073
4337
24.0071
4300
24.0069
4262
24.0067
4354
24.0065
4233
24.0063
4189
24.0061
4248
24.0059
4220
24.0057
4351
24.0055
4195
24.0053
4319
24.0051
4317
24.0049
4260
24.0047
4160
24.0045
4187
24.0043
4241
24.0041
4255
24.0038
4282
24.0036
4358
24.0034
4332
24.0032
4282
24.003
4277
24.0028
4257
24.0026
4365
24.0024
4275
24.0022
4325
24.002
4156
24.0018
4245
24.0016
4162
24.0014
4296
24.0012
4179
24.001
4240
24.0008
4171
24.0006
4250
24.0004
4313
24.0002
4302
24
4166
23.9998
4362
23.9996
4233
23.9994
4324
23.9992
4183
23.999
Fe 2p 3
+200 mV b
2023
4
19
0
0
0
0
27
Casa Info Follows
0
0
1
CASA region (*Fe 2p*) (*Shirley*) 755.0201 783.10082 14.5 6 2.5 0 1034.7 -450 0 0 (*Fe 2p3/2*) 55.8458 0 10.82
12
CASA comp (*Fe3+ 3/2*) (*GL(30)*) Area 11017.251 0.001 10000000 -1 1 MFWHM 1.7098698 1.7 1.71 -1 1 Position 776.56406 775.6 777.4 -1 1 RSF 15.7 MASS 55.8458 INDEX -1 (*Fe 2p*) CONST (**) UNCORRECTEDRSF 0
CASA comp (*Fe3+ 3/2 2nd*) (*LF(1,4,5,0)*) Area 22034.503 100 100000 0 2 MFWHM 2.2032401 1 3 -1 1.19544 Position 775.56406 0 0 0 -1 RSF 15.7 MASS 55.8458 INDEX -1 (*Fe 2p*) CONST (**) UNCORRECTEDRSF 0
CASA comp (*Fe3+ 1/2*) (*LA(1.53,243)*) Area 5508.6257 1e-020 112930.87 0 0.5 MFWHM 1.7098698 0.42890835 10.722709 0 1 Position 763.06406 0 0 0 -13.5 RSF 15.7 MASS 55.8458 INDEX -1 (*Fe 2p*) CONST (**) UNCORRECTEDRSF 16.42
CASA comp (*Fe3+ 1/2 2nd*) (*LF(0.8,2,5,0)*) Area 11017.251 100 100000 0 1 MFWHM 2.2032401 1 3 1 1 Position 762.06406 0 0 0 -14.5 RSF 15.7 MASS 55.8458 INDEX -1 (*Fe 2p*) CONST (**) UNCORRECTEDRSF 16.42
CASA comp (*Fe3+ 3rd*) (*GL(50)*) Area 8813.8012 1e-020 112930.87 0 0.8 MFWHM 5 5 5 -1 1 Position 767.56406 0 0 0 -9 RSF 15.7 MASS 55.8458 INDEX -1 (*Fe 2p*) CONST (**) UNCORRECTEDRSF 16.42
CASA comp (*Fe2+ 3/2*) (*LA(2,5,5)*) Area 1e-020 1e-020 143416.5 -1 1 MFWHM 2.8208125 0.53851418 13.462855 -1 1 Position 778.10991 0 0 0 1.54585 RSF 15.7 MASS 55.8458 INDEX -1 (*Fe 2p3/2*) CONST (**) UNCORRECTEDRSF 10.82
CASA comp (*Fe2+ 1/2*) (*LA(2,5,5)*) Area 5e-021 1e-020 143416.5 5 0.5 MFWHM 2.8208125 0.53851418 13.462855 5 1 Position 764.60991 0 0 0 -11.95415 RSF 15.7 MASS 55.8458 INDEX -1 (*Fe 2p3/2*) CONST (**) UNCORRECTEDRSF 10.82
CASA comp (*Fe2+ 3rd*) (*LA(1.53,243)*) Area 2.43907e-021 1e-020 143416.5 5 0.243907 MFWHM 5 5 5 -1 1 Position 771.56406 0 0 0 -5 RSF 15.7 MASS 55.8458 INDEX -1 (*Fe 2p3/2*) CONST (**) UNCORRECTEDRSF 10.82
CASA comp (*Fe0 3/2*) (*LF(4,8,10,1)*) Area 168.1397 1e-020 200652 -1 1 MFWHM 1.5 1.5 1.5 -1 1 Position 779.4 779.4 779.4 -1 1 RSF 15.7 MASS 55.8458 INDEX -1 (*Fe 2p*) CONST (**) UNCORRECTEDRSF 16.42
CASA comp (*Fe0 1/2*) (*LF(4,8,10,1)*) Area 84.069848 1e-020 200652 8 0.5 MFWHM 1.5 0.56096527 14.024132 8 1 Position 766.2 0 0 8 -13.2 RSF 15.7 MASS 55.8458 INDEX -1 (*Fe 2p*) CONST (**) UNCORRECTEDRSF 16.42
CASA comp (*Fe2+ 3rd*) (*LA(1.53,243)*) Area 1.219535e-021 1e-020 143416.5 5 0.1219535 MFWHM 5 5 5 -1 1 Position 758.16406 0 0 0 -18.4 RSF 15.7 MASS 55.8458 INDEX -1 (*Fe 2p3/2*) CONST (**) UNCORRECTEDRSF 10.82
CASA comp (*Fe3+ 3rd*) (*GL(50)*) Area 4406.9006 1e-020 112930.87 0 0.4 MFWHM 5 5 5 -1 1 Position 754.06406 0 0 0 -22.5 RSF 15.7 MASS 55.8458 INDEX -1 (*Fe 2p*) CONST (**) UNCORRECTEDRSF 16.42
AN005_STF095_153_Voltagesweep_20230419_201228.vms Dir:F:\Experiments Gretel\2023\2023_04_12_Nenning_STFO\AN006 STFO095a specialheater\
AN005_STF100_a.(sample: unk).(8, Voltagesweep).(acq: unk)
( 0.018738 m , -0.012386 m , 0.161996 m ) Angle: 45.0062 degrees , -0.1 degrees
AN005_STF100_a
SputterRaster: 2.00 2.00 mm
1
8
c:\users\anenn\owncloud\messdaten\xps\elsa\2023-04-19_stfo095a\stf95_voltagesweep 400c.vms
c:\users\andreas nenning\owncloud - nenning andreas (anenning)@owncloud.tuwien.ac.at (2)\messdaten\xps\elsa\00 stfo\2023-04-19_stfo095a - xps\stf095a al processedl.vms
XPS
5
Al
1486.6
49.61
200
200
1e+037
1e+037
FAT
55
1e+037
4.55
1e+037
1e+037
1e+037
1e+037
1e+037
Fe
2p
-1
Kinetic Energy
eV
754.6
0.05
2
Intensity
d
Transmission
d
pulse counting
0.72
1
1e+037
1e+037
1e+037
1e+037
4
PHI_AtomicNumber
d
26
ESCAPE DEPTH TYPE
d
1
MFP Exponent
d
-0.7
PROPAGATION_CONVERGED
d
1
1202
0
1
0
1
16391
53.9109
16304
53.9107
16240
53.9106
16448
53.9105
16506
53.9103
16337
53.9102
16287
53.9101
16397
53.9099
16499
53.9098
16243
53.9096
16441
53.9095
16379
53.9094
16457
53.9092
16577
53.9091
16487
53.909
16194
53.9088
16393
53.9087
16575
53.9086
16297
53.9084
16289
53.9083
16287
53.9082
16205
53.908
16243
53.9079
16432
53.9078
16216
53.9076
16036
53.9075
16461
53.9073
16085
53.9072
16355
53.9071
16217
53.9069
16327
53.9068
16193
53.9067
16199
53.9065
16330
53.9064
16586
53.9063
16400
53.9061
16263
53.906
16390
53.9059
16550
53.9057
16381
53.9056
16163
53.9054
16168
53.9053
16370
53.9052
16350
53.905
16043
53.9049
16198
53.9048
16228
53.9046
16180
53.9045
16147
53.9044
16229
53.9042
16348
53.9041
16384
53.904
16229
53.9038
16263
53.9037
16337
53.9035
16313
53.9034
16287
53.9033
16154
53.9031
16255
53.903
16521
53.9029
16307
53.9027
16490
53.9026
16207
53.9025
16342
53.9023
16263
53.9022
16462
53.902
16291
53.9019
16154
53.9018
16393
53.9016
16239
53.9015
16285
53.9014
16101
53.9012
16393
53.9011
16335
53.901
16333
53.9008
16450
53.9007
16367
53.9006
16585
53.9004
16502
53.9003
16397
53.9001
16413
53.9
16498
53.8999
16310
53.8997
16358
53.8996
16512
53.8995
16516
53.8993
16593
53.8992
16533
53.8991
16452
53.8989
16528
53.8988
16679
53.8986
16686
53.8985
16446
53.8984
16691
53.8982
16594
53.8981
16787
53.898
16790
53.8978
16980
53.8977
16717
53.8976
16865
53.8974
16580
53.8973
16879
53.8972
16671
53.897
17101
53.8969
17053
53.8967
16883
53.8966
17117
53.8965
16929
53.8963
16912
53.8962
17029
53.8961
17170
53.8959
17278
53.8958
17156
53.8957
17072
53.8955
17102
53.8954
17313
53.8952
17266
53.8951
17281
53.895
17449
53.8948
17292
53.8947
17413
53.8946
17448
53.8944
17511
53.8943
17592
53.8942
17727
53.894
17654
53.8939
17586
53.8937
17468
53.8936
17763
53.8935
17773
53.8933
17893
53.8932
18041
53.8931
17888
53.8929
18037
53.8928
17829
53.8927
18196
53.8925
18021
53.8924
18299
53.8922
18088
53.8921
18236
53.892
18411
53.8918
18247
53.8917
18492
53.8916
18243
53.8914
18338
53.8913
18621
53.8912
18501
53.891
18429
53.8909
18593
53.8907
18751
53.8906
18785
53.8905
18632
53.8903
18756
53.8902
19072
53.8901
18890
53.8899
18875
53.8898
18952
53.8897
18757
53.8895
18950
53.8894
18831
53.8892
18773
53.8891
18800
53.889
19004
53.8888
18975
53.8887
18652
53.8886
18772
53.8884
18744
53.8883
18523
53.8882
18694
53.888
18604
53.8879
18616
53.8877
18455
53.8876
18616
53.8875
18189
53.8873
18381
53.8872
18469
53.8871
18039
53.8869
18147
53.8868
18140
53.8867
18289
53.8865
17949
53.8864
18015
53.8862
17950
53.8861
17734
53.886
17318
53.8858
17619
53.8857
17413
53.8856
17468
53.8854
17221
53.8853
17203
53.8851
16918
53.885
17304
53.8849
17011
53.8847
16929
53.8846
16906
53.8845
16675
53.8843
16690
53.8842
16713
53.8841
16768
53.8839
16531
53.8838
16554
53.8836
16404
53.8835
16529
53.8834
16500
53.8832
16292
53.8831
16217
53.883
16279
53.8828
16438
53.8827
16520
53.8825
16428
53.8824
16389
53.8823
16292
53.8821
16489
53.882
16377
53.8819
16486
53.8817
16198
53.8816
16423
53.8815
16347
53.8813
16328
53.8812
16330
53.881
16298
53.8809
16280
53.8808
16347
53.8806
16427
53.8805
16220
53.8804
16151
53.8802
16261
53.8801
16498
53.8799
16068
53.8798
16151
53.8797
16375
53.8795
16262
53.8794
16201
53.8793
16128
53.8791
16381
53.879
16220
53.8789
16479
53.8787
16280
53.8786
16575
53.8784
16447
53.8783
16257
53.8782
16508
53.878
16567
53.8779
16441
53.8778
16239
53.8776
16471
53.8775
16517
53.8773
16301
53.8772
16289
53.8771
16324
53.8769
16381
53.8768
16324
53.8767
16224
53.8765
16370
53.8764
16519
53.8762
16371
53.8761
16475
53.876
16218
53.8758
16494
53.8757
16578
53.8756
16353
53.8754
16441
53.8753
16587
53.8751
16602
53.875
16356
53.8749
16371
53.8747
16666
53.8746
16297
53.8745
16497
53.8743
16410
53.8742
16539
53.8741
16728
53.8739
16470
53.8738
16382
53.8736
16515
53.8735
16365
53.8734
16413
53.8732
16391
53.8731
16408
53.873
16605
53.8728
16248
53.8727
16406
53.8725
16501
53.8724
16355
53.8723
16309
53.8721
16249
53.872
16256
53.8719
16095
53.8717
16328
53.8716
16086
53.8714
16441
53.8713
16306
53.8712
16050
53.871
16150
53.8709
16285
53.8708
16210
53.8706
16047
53.8705
15982
53.8703
16029
53.8702
15818
53.8701
16020
53.8699
15910
53.8698
16258
53.8697
16099
53.8695
16095
53.8694
15681
53.8692
15723
53.8691
15758
53.869
15770
53.8688
15971
53.8687
15651
53.8686
15857
53.8684
15703
53.8683
15950
53.8681
15801
53.868
15787
53.8679
15615
53.8677
15669
53.8676
15990
53.8675
15470
53.8673
15696
53.8672
15800
53.867
15604
53.8669
15708
53.8668
15941
53.8666
15930
53.8665
15717
53.8664
15733
53.8662
15719
53.8661
15740
53.8659
15696
53.8658
15616
53.8657
15792
53.8655
16115
53.8654
15684
53.8653
15850
53.8651
15896
53.865
15845
53.8648
15923
53.8647
15893
53.8646
15958
53.8644
16025
53.8643
15959
53.8642
15881
53.864
15984
53.8639
15982
53.8637
15999
53.8636
15867
53.8635
15804
53.8633
15932
53.8632
15756
53.863
15851
53.8629
15904
53.8628
16162
53.8626
15916
53.8625
16195
53.8624
15926
53.8622
16242
53.8621
16108
53.8619
16324
53.8618
16137
53.8617
16266
53.8615
16284
53.8614
16280
53.8613
16253
53.8611
16317
53.861
16288
53.8608
16297
53.8607
16426
53.8606
16229
53.8604
16333
53.8603
16658
53.8602
16348
53.86
16465
53.8599
16634
53.8597
16801
53.8596
16776
53.8595
16800
53.8593
16827
53.8592
16787
53.8591
16843
53.8589
16722
53.8588
17216
53.8586
16883
53.8585
17081
53.8584
17148
53.8582
17302
53.8581
17448
53.8579
17388
53.8578
17505
53.8577
17377
53.8575
17439
53.8574
17712
53.8573
17520
53.8571
17653
53.857
17755
53.8568
17866
53.8567
17998
53.8566
17879
53.8564
18074
53.8563
18212
53.8562
18291
53.856
18460
53.8559
18459
53.8557
18510
53.8556
18573
53.8555
18928
53.8553
18868
53.8552
19096
53.855
18901
53.8549
19088
53.8548
19529
53.8546
19488
53.8545
19454
53.8544
19518
53.8542
19708
53.8541
19752
53.8539
19851
53.8538
19849
53.8537
19941
53.8535
20070
53.8534
20196
53.8532
20323
53.8531
20437
53.853
20229
53.8528
20281
53.8527
20413
53.8526
20579
53.8524
20654
53.8523
20357
53.8521
20567
53.852
20366
53.8519
20880
53.8517
20796
53.8516
20797
53.8515
20791
53.8513
20715
53.8512
20696
53.851
20929
53.8509
20654
53.8508
20371
53.8506
20309
53.8505
20224
53.8503
20022
53.8502
19842
53.8501
19658
53.8499
19485
53.8498
19032
53.8497
18829
53.8495
18406
53.8494
18051
53.8492
17986
53.8491
17379
53.849
17103
53.8488
16952
53.8487
16492
53.8485
16066
53.8484
16107
53.8483
15810
53.8481
15408
53.848
15114
53.8479
15066
53.8477
14949
53.8476
14779
53.8474
14705
53.8473
14675
53.8472
14555
53.847
14254
53.8469
14476
53.8467
14203
53.8466
14249
53.8465
14025
53.8463
14165
53.8462
13813
53.8461
14130
53.8459
13972
53.8458
13852
53.8456
14089
53.8455
13846
53.8454
13932
53.8452
13721
53.8451
13857
53.8449
13800
53.8448
13857
53.8447
13623
53.8445
13643
53.8444
13818
53.8442
13818
53.8441
13610
53.844
13709
53.8438
13583
53.8437
13658
53.8436
13651
53.8434
13455
53.8433
13903
53.8431
13759
53.843
13601
53.8429
13556
53.8427
13420
53.8426
13600
53.8424
13638
53.8423
13663
53.8422
13553
53.842
13701
53.8419
13595
53.8417
13595
53.8416
13563
53.8415
13616
53.8413
13662
53.8412
13638
53.8411
13604
53.8409
13655
53.8408
13307
53.8406
13584
53.8405
13386
53.8404
13645
53.8402
13486
53.8401
13624
53.8399
13752
53.8398
13564
53.8397
13605
53.8395
13391
53.8394
13581
53.8393
13683
53.8391
13565
53.839
13524
53.8388
13406
53.8387
13732
53.8386
13455
53.8384
13429
53.8383
13409
53.8381
13706
53.838
13540
53.8379
13563
53.8377
13687
53.8376
13465
53.8374
13703
53.8373
13514
53.8372
13522
53.837
13546
53.8369
13620
53.8367
13515
53.8366
13647
53.8365
13722
53.8363
13603
53.8362
13390
53.8361
13432
53.8359
13565
53.8358
13459
53.8356
13769
53.8355
13599
53.8354
13625
53.8352
13585
53.8351
13435
53.8349
13421
53.8348
13722
53.8347
13644
53.8345
13622
53.8344
13539
53.8342
13469
53.8341
13616
53.834
13389
53.8338
13552
53.8337
13435
53.8335
13632
53.8334
13707
53.8333
13460
53.8331
13526
53.833
13459
53.8329
13633
53.8327
13800
53.8326
13591
53.8324
13587
53.8323
13616
53.8322
13357
53.832
13775
53.8319
13805
53.8317
13547
53.8316
13740
53.8315
13450
53.8313
13670
53.8312
13520
53.831
13655
53.8309
13473
53.8308
13552
53.8306
13531
53.8305
13573
53.8303
13777
53.8302
13677
53.8301
13506
53.8299
13443
53.8298
13651
53.8296
13469
53.8295
13267
53.8294
13509
53.8292
13573
53.8291
13552
53.829
13602
53.8288
13453
53.8287
13624
53.8285
13608
53.8284
Fe 3p 4
+200 mV b
2023
4
19
0
0
0
0
17
Casa Info Follows
0
0
1
CASA region (*FeTi3ps region*) (*Tougaard*) 1420.7135 1434.0795 0.37 11 0 2 1034.7 -450 0 0 (*Fe 3p*) 55.8458 0 1.669
2
CASA comp (*Fe 3p peak*) (*LA(1.6,5,5)*) Area 7626.7689 1e-020 49008.002 -1 1 MFWHM 1.5936083 0.38 9.5 -1 1 Position 1431.3086 1428.4624 1434.0795 -1 1 RSF 1.52 MASS 55.8458 INDEX -1 (*Fe 3p*) CONST (**) UNCORRECTEDRSF 1.669
CASA comp (*Ti3s peak*) (*LA(3,8,5)*) Area 4924.5438 1e-020 33212 -1 1 MFWHM 2.1203225 0.38 9.5 -1 1 Position 1425.3014 1421.9242 1427.9775 -1 1 RSF 0.37 MASS 55.8458 INDEX -1 (*Fe 3p*) CONST (**) UNCORRECTEDRSF 1.669
AN005_STF095_153_Voltagesweep_20230419_201228.vms Dir:F:\Experiments Gretel\2023\2023_04_12_Nenning_STFO\AN006 STFO095a specialheater\
AN005_STF100_a.(sample: unk).(8, Voltagesweep).(acq: unk)
( 0.018738 m , -0.012386 m , 0.161996 m ) Angle: 45.0062 degrees , -0.1 degrees
AN005_STF100_a
SputterRaster: 2.00 2.00 mm
1
8
c:\users\anenn\owncloud\messdaten\xps\elsa\2023-04-19_stfo095a\stf95_voltagesweep 400c.vms
c:\users\andreas nenning\owncloud - nenning andreas (anenning)@owncloud.tuwien.ac.at (2)\messdaten\xps\elsa\00 stfo\2023-04-19_stfo095a - xps\stf095a al processedl.vms
XPS
5
Al
1486.6
49.61
200
200
1e+037
1e+037
FAT
55
1e+037
4.55
1e+037
1e+037
1e+037
1e+037
1e+037
Fe
3p
-1
Kinetic Energy
eV
1418.6
0.05
2
Intensity
d
Transmission
d
pulse counting
0.48
1
1e+037
1e+037
1e+037
1e+037
4
PHI_AtomicNumber
d
26
ESCAPE DEPTH TYPE
d
1
MFP Exponent
d
-0.7
PROPAGATION_CONVERGED
d
1
802
0
1
0
1
1843
51.6568
1737
51.6566
1769
51.6564
1772
51.6562
1857
51.656
1809
51.6559
1759
51.6557
1870
51.6555
1791
51.6553
1756
51.6551
1770
51.6549
1915
51.6547
1771
51.6545
1743
51.6543
1773
51.6541
1845
51.6539
1798
51.6537
1787
51.6535
1843
51.6533
1800
51.6531
1769
51.6529
1843
51.6528
1875
51.6526
1797
51.6524
1798
51.6522
1844
51.652
1811
51.6518
1825
51.6516
1744
51.6514
1817
51.6512
1871
51.651
1771
51.6508
1883
51.6506
1830
51.6504
1854
51.6502
1741
51.65
1810
51.6498
1843
51.6497
1846
51.6495
1711
51.6493
1870
51.6491
1919
51.6489
1762
51.6487
1756
51.6485
1843
51.6483
1802
51.6481
1832
51.6479
1808
51.6477
1842
51.6475
1793
51.6473
1799
51.6471
1819
51.6469
1839
51.6467
1773
51.6466
1909
51.6464
1959
51.6462
1828
51.646
1749
51.6458
1833
51.6456
1836
51.6454
1817
51.6452
1870
51.645
1848
51.6448
1789
51.6446
1799
51.6444
1753
51.6442
1849
51.644
1801
51.6438
1823
51.6436
1857
51.6435
1860
51.6433
1801
51.6431
1853
51.6429
1831
51.6427
1846
51.6425
1919
51.6423
1921
51.6421
1835
51.6419
1777
51.6417
1895
51.6415
1868
51.6413
1850
51.6411
1819
51.6409
1926
51.6407
1896
51.6405
1829
51.6404
1824
51.6402
1934
51.64
1861
51.6398
1949
51.6396
1909
51.6394
1897
51.6392
1900
51.639
2002
51.6388
1914
51.6386
1991
51.6384
2008
51.6382
1992
51.638
2029
51.6378
2015
51.6376
2022
51.6374
2055
51.6372
2129
51.6371
1964
51.6369
2091
51.6367
2112
51.6365
2036
51.6363
2115
51.6361
2181
51.6359
2195
51.6357
2139
51.6355
2237
51.6353
2209
51.6351
2192
51.6349
2204
51.6347
2325
51.6345
2210
51.6343
2236
51.6341
2406
51.634
2300
51.6338
2319
51.6336
2413
51.6334
2295
51.6332
2459
51.633
2398
51.6328
2325
51.6326
2344
51.6324
2396
51.6322
2413
51.632
2486
51.6318
2394
51.6316
2514
51.6314
2362
51.6312
2433
51.631
2430
51.6308
2321
51.6307
2359
51.6305
2331
51.6303
2425
51.6301
2320
51.6299
2340
51.6297
2235
51.6295
2265
51.6293
2237
51.6291
2257
51.6289
2193
51.6287
2191
51.6285
2110
51.6283
2250
51.6281
2112
51.6279
2096
51.6277
1971
51.6276
2018
51.6274
2040
51.6272
2003
51.627
2008
51.6268
1961
51.6266
1926
51.6264
1901
51.6262
1959
51.626
1914
51.6258
1883
51.6256
1822
51.6254
1881
51.6252
1795
51.625
1833
51.6248
1792
51.6246
1797
51.6244
1867
51.6243
1742
51.6241
1774
51.6239
1780
51.6237
1742
51.6235
1690
51.6233
1733
51.6231
1777
51.6229
1792
51.6227
1692
51.6225
1754
51.6223
1698
51.6221
1716
51.6219
1689
51.6217
1762
51.6215
1662
51.6213
1747
51.6211
1708
51.621
1735
51.6208
1720
51.6206
1726
51.6204
1767
51.6202
1707
51.62
1683
51.6198
1847
51.6196
1732
51.6194
1764
51.6192
1756
51.619
1742
51.6188
1751
51.6186
1758
51.6184
1800
51.6182
1705
51.618
1777
51.6178
1806
51.6177
1813
51.6175
1876
51.6173
1827
51.6171
1865
51.6169
1783
51.6167
1875
51.6165
1927
51.6163
1919
51.6161
1936
51.6159
1832
51.6157
1914
51.6155
1979
51.6153
1928
51.6151
1905
51.6149
1973
51.6147
1972
51.6145
1955
51.6144
2020
51.6142
2056
51.614
2036
51.6138
2118
51.6136
2081
51.6134
2142
51.6132
2105
51.613
2144
51.6128
2212
51.6126
2220
51.6124
2425
51.6122
2245
51.612
2304
51.6118
2381
51.6116
2474
51.6114
2400
51.6112
2516
51.6111
2530
51.6109
2513
51.6107
2568
51.6105
2610
51.6103
2616
51.6101
2656
51.6099
2677
51.6097
2801
51.6095
2717
51.6093
2806
51.6091
2706
51.6089
2794
51.6087
2822
51.6085
2763
51.6083
2740
51.6081
2894
51.6079
2794
51.6078
2790
51.6076
2754
51.6074
2761
51.6072
2720
51.607
2860
51.6068
2731
51.6066
2623
51.6064
2602
51.6062
2514
51.606
2468
51.6058
2507
51.6056
2368
51.6054
2319
51.6052
2292
51.605
2264
51.6048
2236
51.6046
2134
51.6045
2125
51.6043
2068
51.6041
1963
51.6039
1967
51.6037
1890
51.6035
1755
51.6033
1774
51.6031
1780
51.6029
1669
51.6027
1752
51.6025
1678
51.6023
1594
51.6021
1598
51.6019
1608
51.6017
1522
51.6015
1553
51.6013
1507
51.6011
1531
51.601
1486
51.6008
1457
51.6006
1513
51.6004
1480
51.6002
1478
51.6
1495
51.5998
1529
51.5996
1499
51.5994
1522
51.5992
1524
51.599
1465
51.5988
1538
51.5986
1477
51.5984
1506
51.5982
1391
51.598
1507
51.5978
1436
51.5977
1473
51.5975
1477
51.5973
1551
51.5971
1459
51.5969
1580
51.5967
1501
51.5965
1507
51.5963
1493
51.5961
1485
51.5959
1497
51.5957
1554
51.5955
1519
51.5953
1481
51.5951
1556
51.5949
1544
51.5947
1535
51.5945
1537
51.5943
1531
51.5942
1535
51.594
1577
51.5938
1560
51.5936
1519
51.5934
1593
51.5932
1558
51.593
1582
51.5928
1517
51.5926
1592
51.5924
1592
51.5922
1529
51.592
1641
51.5918
1634
51.5916
1604
51.5914
1607
51.5912
1621
51.591
1627
51.5908
1723
51.5907
1677
51.5905
1628
51.5903
1620
51.5901
1649
51.5899
1652
51.5897
1664
51.5895
1671
51.5893
1686
51.5891
1682
51.5889
1745
51.5887
1625
51.5885
1711
51.5883
1677
51.5881
1710
51.5879
1676
51.5877
1691
51.5875
1709
51.5873
1712
51.5872
1688
51.587
1699
51.5868
1682
51.5866
1697
51.5864
1713
51.5862
1756
51.586
1694
51.5858
1801
51.5856
1751
51.5854
1674
51.5852
1734
51.585
1786
51.5848
1664
51.5846
1732
51.5844
1691
51.5842
1683
51.584
1671
51.5838
1720
51.5837
1667
51.5835
1638
51.5833
1603
51.5831
1730
51.5829
1670
51.5827
1660
51.5825
1673
51.5823
1649
51.5821
1599
51.5819
1622
51.5817
1646
51.5815
1589
51.5813
1563
51.5811
1533
51.5809
1553
51.5807
1541
51.5805
1502
51.5803
1535
51.5802
1482
51.58
1531
51.5798
1571
51.5796
1477
51.5794
1474
51.5792
Sr 3d 5
+200 mV b
2023
4
19
0
0
0
0
19
Casa Info Follows
0
0
1
CASA region (*Sr 3d*) (*Shirley*) 1348.4332 1356.8709 6.85 6 0 0 1034.7 -450 0 0 (*Sr 3d*) 87.6165 0 5.05
4
CASA comp (*Sr 3d bulk 5/2*) (*GL(30)*) Area 33760.769 1e-020 268011.43 -1 1 MFWHM 1.1647118 0.2 5 -1 1 Position 1353.8769 1348.4388 1356.241 -1 1 RSF 7.82 MASS 87.6165 INDEX -1 (*Sr 3d*) CONST (**) UNCORRECTEDRSF 5.05
CASA comp (*Sr 3d bulk 3/2*) (*GL(30)*) Area 22507.179 1e-020 268011.43 0 0.66666667 MFWHM 1.1647118 0.2 5 0 1 Position 1352.1369 0 0 0 -1.74 RSF 7.82 MASS 87.6165 INDEX -1 (*Sr 3d*) CONST (**) UNCORRECTEDRSF 5.05
CASA comp (*Sr 3d surf 5/2*) (*GL(0)*) Area 13080.77 1e-020 179938.2 -1 1 MFWHM 1.7888975 0.23251515 5.8128787 -1 1 Position 1353.0862 1348.4388 1356.241 -1 1 RSF 7.82 MASS 87.6165 INDEX -1 (*Sr 3d*) CONST (**) UNCORRECTEDRSF 5.05
CASA comp (*Sr 3d surf 3/2*) (*GL(0)*) Area 8720.5137 1e-020 179938.2 2 0.66666667 MFWHM 1.7888975 0.23251515 5.8128787 2 1 Position 1351.3462 0 0 2 -1.74 RSF 7.82 MASS 87.6165 INDEX -1 (*Sr 3d*) CONST (**) UNCORRECTEDRSF 5.05
AN005_STF095_153_Voltagesweep_20230419_201228.vms Dir:F:\Experiments Gretel\2023\2023_04_12_Nenning_STFO\AN006 STFO095a specialheater\
AN005_STF100_a.(sample: unk).(8, Voltagesweep).(acq: unk)
( 0.018738 m , -0.012386 m , 0.161996 m ) Angle: 45.0062 degrees , -0.1 degrees
AN005_STF100_a
SputterRaster: 2.00 2.00 mm
1
8
c:\users\anenn\owncloud\messdaten\xps\elsa\2023-04-19_stfo095a\stf95_voltagesweep 400c.vms
c:\users\andreas nenning\owncloud - nenning andreas (anenning)@owncloud.tuwien.ac.at (2)\messdaten\xps\elsa\00 stfo\2023-04-19_stfo095a - xps\stf095a al processedl.vms
XPS
5
Al
1486.6
49.61
200
200
1e+037
1e+037
FAT
27
1e+037
4.55
1e+037
1e+037
1e+037
1e+037
1e+037
Sr
3d
-1
Kinetic Energy
eV
1346.6
0.05
2
Intensity
d
Transmission
d
pulse counting
0.72
1
1e+037
1e+037
1e+037
1e+037
4
PHI_AtomicNumber
d
38
ESCAPE DEPTH TYPE
d
1
MFP Exponent
d
-0.7
PROPAGATION_CONVERGED
d
1
482
0
1
0
1
2282
22.7753
2248
22.7751
2289
22.775
2256
22.7748
2252
22.7746
2305
22.7744
2254
22.7742
2347
22.774
2258
22.7738
2201
22.7736
2184
22.7735
2240
22.7733
2167
22.7731
2220
22.7729
2094
22.7727
2089
22.7725
2153
22.7723
2145
22.7721
2118
22.7719
2146
22.7718
2102
22.7716
2201
22.7714
2020
22.7712
2093
22.771
2126
22.7708
1964
22.7706
2023
22.7704
1973
22.7703
2042
22.7701
2076
22.7699
2021
22.7697
1951
22.7695
1984
22.7693
1937
22.7691
1969
22.7689
1944
22.7687
1930
22.7686
1864
22.7684
1889
22.7682
1821
22.768
1819
22.7678
1853
22.7676
1902
22.7674
1810
22.7672
1858
22.7671
1788
22.7669
1844
22.7667
1891
22.7665
1873
22.7663
1799
22.7661
1839
22.7659
1865
22.7657
1838
22.7656
1875
22.7654
1895
22.7652
1843
22.765
1886
22.7648
1835
22.7646
1945
22.7644
1878
22.7642
2002
22.764
2023
22.7639
2033
22.7637
2142
22.7635
2111
22.7633
2115
22.7631
2263
22.7629
2267
22.7627
2319
22.7625
2485
22.7624
2538
22.7622
2567
22.762
2808
22.7618
2896
22.7616
2992
22.7614
3126
22.7612
3269
22.761
3451
22.7609
3587
22.7607
3730
22.7605
4104
22.7603
4192
22.7601
4450
22.7599
4676
22.7597
4881
22.7595
5196
22.7593
5349
22.7592
5741
22.759
6044
22.7588
6500
22.7586
6897
22.7584
7372
22.7582
7847
22.758
8324
22.7578
8861
22.7577
9356
22.7575
10063
22.7573
10716
22.7571
11615
22.7569
12227
22.7567
12975
22.7565
13658
22.7563
14429
22.7562
15148
22.756
16099
22.7558
16573
22.7556
17343
22.7554
17915
22.7552
18532
22.755
18573
22.7548
18988
22.7547
19098
22.7545
19085
22.7543
18903
22.7541
18436
22.7539
17936
22.7537
17564
22.7535
17086
22.7533
16686
22.7531
16343
22.753
15653
22.7528
15056
22.7526
14777
22.7524
14402
22.7522
13992
22.752
13861
22.7518
13796
22.7516
13765
22.7515
13921
22.7513
14173
22.7511
14377
22.7509
14955
22.7507
15926
22.7505
16341
22.7503
16935
22.7501
17929
22.75
18871
22.7498
19658
22.7496
20200
22.7494
21018
22.7492
21683
22.749
22492
22.7488
23041
22.7486
23392
22.7485
23546
22.7483
23294
22.7481
23143
22.7479
22846
22.7477
22205
22.7475
21511
22.7473
20720
22.7471
19715
22.747
18471
22.7468
17071
22.7466
16241
22.7464
14734
22.7462
13315
22.746
12023
22.7458
10789
22.7456
9623
22.7455
8702
22.7453
7638
22.7451
6651
22.7449
5871
22.7447
5127
22.7445
4613
22.7443
3930
22.7441
3512
22.7439
3177
22.7438
2768
22.7436
2515
22.7434
2282
22.7432
2079
22.743
1980
22.7428
1825
22.7426
1713
22.7424
1663
22.7423
1512
22.7421
1505
22.7419
1431
22.7417
1368
22.7415
1361
22.7413
1311
22.7411
1297
22.7409
1276
22.7408
1226
22.7406
1246
22.7404
1191
22.7402
1244
22.74
1135
22.7398
1237
22.7396
1204
22.7394
1161
22.7393
1191
22.7391
1159
22.7389
1223
22.7387
1201
22.7385
1227
22.7383
1152
22.7381
1103
22.7379
1131
22.7378
1106
22.7376
1114
22.7374
1153
22.7372
1102
22.737
1148
22.7368
1165
22.7366
1146
22.7364
1149
22.7363
1179
22.7361
1142
22.7359
1171
22.7357
1129
22.7355
1170
22.7353
1144
22.7351
1188
22.7349
1114
22.7348
1133
22.7346
1108
22.7344
1141
22.7342
1109
22.734
1170
22.7338
1055
22.7336
1098
22.7334
1097
22.7333
1102
22.7331
1098
22.7329
1112
22.7327
1111
22.7325
1078
22.7323
1118
22.7321
1061
22.7319
1044
22.7318
1083
22.7316
1090
22.7314
1103
22.7312
1116
22.731
1093
22.7308
1138
22.7306
1114
22.7304
1077
22.7303
FErmi 6
+200 mV b
2023
4
19
0
0
0
0
17
Casa Info Follows
0
0
1
CASA region (*FE*) (*Linear*) 1482.2681 1487.2389 2.93 6 99 0 1135.0842 -450 0 0 (*O 1s*) 15.9994 0 2.93
2
CASA comp (*VBM*) (*SB(0)LA(2,600)*) Area 708296.15 0 4009760.5 -1 1 MFWHM 7.2931627 0.41 10.25 -1 1 Position 1484.1243 1482.7106 1487.2389 -1 1 RSF 1 MASS 0 INDEX -1 (*NoTag*) CONST (**) UNCORRECTEDRSF 0
CASA comp (*Fe3d eg*) (*LA(8,15,10)*) Area 47.691336 1e-020 63642.824 -1 1 MFWHM 1.1719112 1 1.5 -1 1 Position 1485.3066 0 0 0 1.18229 RSF 1 MASS 0 INDEX -1 (*NoTag*) CONST (**) UNCORRECTEDRSF 0
AN005_STF095_153_Voltagesweep_20230419_201228.vms Dir:F:\Experiments Gretel\2023\2023_04_12_Nenning_STFO\AN006 STFO095a specialheater\
AN005_STF100_a.(sample: unk).(8, Voltagesweep).(acq: unk)
( 0.018738 m , -0.012386 m , 0.161996 m ) Angle: 45.0062 degrees , -0.1 degrees
AN005_STF100_a
SputterRaster: 2.00 2.00 mm
1
8
c:\users\anenn\owncloud\messdaten\xps\elsa\2023-04-19_stfo095a\stf95_voltagesweep 400c.vms
c:\users\andreas nenning\owncloud - nenning andreas (anenning)@owncloud.tuwien.ac.at (2)\messdaten\xps\elsa\00 stfo\2023-04-19_stfo095a - xps\stf095a al processedl.vms
XPS
5
Al
1486.6
49.61
200
200
1e+037
1e+037
FAT
55
1e+037
4.55
1e+037
1e+037
1e+037
1e+037
1e+037
VB
edge
-1
Kinetic Energy
eV
1477.6
0.05
2
Intensity
d
Transmission
d
pulse counting
0.72
1
1e+037
1e+037
1e+037
1e+037
4
PHI_AtomicNumber
d
118
ESCAPE DEPTH TYPE
d
1
MFP Exponent
d
-0.7
PROPAGATION_CONVERGED
d
1
402
0
1
0
1
226
51.4268
235
51.4266
214
51.4265
201
51.4263
229
51.4261
237
51.4259
219
51.4257
246
51.4255
246
51.4253
262
51.4251
275
51.4249
260
51.4247
299
51.4245
289
51.4243
299
51.4241
310
51.4239
320
51.4237
352
51.4235
374
51.4233
355
51.4231
393
51.4229
438
51.4227
436
51.4225
412
51.4223
481
51.4221
460
51.4219
533
51.4217
550
51.4216
511
51.4214
563
51.4212
609
51.421
634
51.4208
629
51.4206
703
51.4204
736
51.4202
722
51.42
770
51.4198
819
51.4196
872
51.4194
874
51.4192
895
51.419
913
51.4188
949
51.4186
980
51.4184
966
51.4182
1002
51.418
985
51.4178
1084
51.4176
1053
51.4174
1112
51.4172
1186
51.417
1144
51.4168
1155
51.4166
1184
51.4165
1191
51.4163
1261
51.4161
1271
51.4159
1280
51.4157
1290
51.4155
1279
51.4153
1278
51.4151
1333
51.4149
1391
51.4147
1408
51.4145
1410
51.4143
1349
51.4141
1343
51.4139
1395
51.4137
1360
51.4135
1334
51.4133
1240
51.4131
1269
51.4129
1314
51.4127
1225
51.4125
1259
51.4123
1249
51.4121
1183
51.4119
1122
51.4117
1075
51.4115
1102
51.4114
1026
51.4112
1027
51.411
1070
51.4108
1053
51.4106
1012
51.4104
972
51.4102
1008
51.41
941
51.4098
930
51.4096
935
51.4094
957
51.4092
950
51.409
953
51.4088
994
51.4086
974
51.4084
939
51.4082
1000
51.408
1014
51.4078
1011
51.4076
990
51.4074
942
51.4072
1027
51.407
954
51.4068
970
51.4066
961
51.4064
953
51.4062
956
51.4061
946
51.4059
969
51.4057
969
51.4055
946
51.4053
923
51.4051
934
51.4049
890
51.4047
886
51.4045
897
51.4043
839
51.4041
822
51.4039
842
51.4037
787
51.4035
730
51.4033
760
51.4031
716
51.4029
682
51.4027
645
51.4025
656
51.4023
609
51.4021
559
51.4019
541
51.4017
521
51.4015
521
51.4013
446
51.4011
456
51.401
425
51.4008
404
51.4006
372
51.4004
370
51.4002
355
51.4
316
51.3998
300
51.3996
274
51.3994
256
51.3992
243
51.399
218
51.3988
214
51.3986
190
51.3984
178
51.3982
156
51.398
170
51.3978
139
51.3976
124
51.3974
100
51.3972
98
51.397
97
51.3968
73
51.3966
80
51.3964
60
51.3962
43
51.396
30
51.3958
46
51.3956
33
51.3955
30
51.3953
31
51.3951
22
51.3949
21
51.3947
21
51.3945
18
51.3943
9
51.3941
12
51.3939
12
51.3937
12
51.3935
9
51.3933
7
51.3931
14
51.3929
12
51.3927
15
51.3925
7
51.3923
16
51.3921
7
51.3919
4
51.3917
8
51.3915
8
51.3913
6
51.3911
4
51.3909
8
51.3907
7
51.3905
7
51.3903
3
51.3902
6
51.39
8
51.3898
9
51.3896
1
51.3894
4
51.3892
7
51.389
7
51.3888
2
51.3886
3
51.3884
7
51.3882
2
51.388
4
51.3878
3
51.3876
O 1s 1
+100 mV b
2023
4
19
0
0
0
0
17
Casa Info Follows
0
0
1
CASA region (*O 1s*) (*Shirley*) 952.46206 960.55821 2.88 2 0 0 1034.698 -450 0 0 (*O 1s*) 15.9994 0 2.93
2
CASA comp (*O 1s bulk*) (*LA(5,6,10)*) Area 122178.58 1e-020 402987.1 -1 1 MFWHM 1.3994701 0.31 7.75 -1 1 Position 957.23194 955.6 959.874 -1 1 RSF 2.88 MASS 15.9994 INDEX -1 (*O 1s*) CONST (**) UNCORRECTEDRSF 2.93
CASA comp (*O 1s CO3*) (*GL(30)*) Area 5988.3721 1e-020 265470.6 -1 1 MFWHM 1.2878206 0.31 7.75 -1 1 Position 953.96376 0 0 0 -3.26818 RSF 2.88 MASS 15.9994 INDEX -1 (*O 1s*) CONST (**) UNCORRECTEDRSF 2.93
AN005_STF095_155_Voltagesweep_20230419_210730.vms Dir:F:\Experiments Gretel\2023\2023_04_12_Nenning_STFO\AN006 STFO095a specialheater\
AN005_STF100_a.(sample: unk).(8, Voltagesweep).(acq: unk)
( 0.018738 m , -0.012386 m , 0.161996 m ) Angle: 45.0062 degrees , -0.1 degrees
AN005_STF100_a
SputterRaster: 2.00 2.00 mm
1
8
c:\users\anenn\owncloud\messdaten\xps\elsa\2023-04-19_stfo095a\stf95_voltagesweep 400c.vms
c:\users\andreas nenning\owncloud - nenning andreas (anenning)@owncloud.tuwien.ac.at (2)\messdaten\xps\elsa\00 stfo\2023-04-19_stfo095a - xps\stf095a al processedl.vms
XPS
7
Al
1486.6
49.61
200
200
1e+037
1e+037
FAT
55
1e+037
4.55
1e+037
1e+037
1e+037
1e+037
1e+037
O
1s
-1
Kinetic Energy
eV
951.1
0.05
2
Intensity
d
Transmission
d
pulse counting
0.48
1
1e+037
1e+037
1e+037
1e+037
4
PHI_AtomicNumber
d
8
ESCAPE DEPTH TYPE
d
1
MFP Exponent
d
-0.7
PROPAGATION_CONVERGED
d
1
502
0
1
0
1
9249
53.3299
9366
53.3297
9222
53.3296
9219
53.3294
9251
53.3292
9151
53.3291
9275
53.3289
9398
53.3288
9432
53.3286
9222
53.3284
9351
53.3283
9283
53.3281
9090
53.328
9171
53.3278
9277
53.3277
9386
53.3275
9334
53.3273
9441
53.3272
9354
53.327
9483
53.3269
9342
53.3267
9166
53.3265
9321
53.3264
9366
53.3262
9411
53.3261
9241
53.3259
9196
53.3257
9337
53.3256
9320
53.3254
9339
53.3253
9271
53.3251
9537
53.3249
9537
53.3248
9650
53.3246
9451
53.3245
9668
53.3243
9715
53.3241
9895
53.324
9770
53.3238
10012
53.3237
10111
53.3235
10326
53.3233
10322
53.3232
10377
53.323
10567
53.3229
10616
53.3227
10574
53.3225
10907
53.3224
10834
53.3222
11113
53.3221
11166
53.3219
11343
53.3218
11111
53.3216
11053
53.3214
11277
53.3213
11256
53.3211
11401
53.321
11230
53.3208
11334
53.3206
11333
53.3205
11300
53.3203
11272
53.3202
11243
53.32
11104
53.3198
11038
53.3197
10932
53.3195
10576
53.3194
10685
53.3192
10657
53.319
10631
53.3189
10501
53.3187
10440
53.3186
10423
53.3184
10140
53.3182
10081
53.3181
10153
53.3179
10095
53.3178
10088
53.3176
10116
53.3174
10105
53.3173
10095
53.3171
10228
53.317
10191
53.3168
10217
53.3166
10397
53.3165
10591
53.3163
10707
53.3162
10760
53.316
11221
53.3158
11272
53.3157
11927
53.3155
12182
53.3154
12521
53.3152
13053
53.315
13619
53.3149
14127
53.3147
14818
53.3146
15593
53.3144
16299
53.3142
17057
53.3141
17889
53.3139
19098
53.3138
20277
53.3136
21646
53.3134
22636
53.3133
24171
53.3131
25501
53.313
26850
53.3128
28262
53.3126
29909
53.3125
31663
53.3123
33322
53.3122
34678
53.312
36296
53.3119
37635
53.3117
38855
53.3115
40331
53.3114
41753
53.3112
42562
53.3111
43623
53.3109
44014
53.3107
44033
53.3106
44472
53.3104
44711
53.3103
44571
53.3101
44243
53.3099
43138
53.3098
42349
53.3096
41238
53.3095
39586
53.3093
38221
53.3091
36603
53.309
34742
53.3088
32993
53.3087
31336
53.3085
29374
53.3083
27469
53.3082
25597
53.308
23868
53.3079
22187
53.3077
20471
53.3075
19120
53.3074
17771
53.3072
16465
53.3071
15430
53.3069
14159
53.3067
13214
53.3066
12585
53.3064
11984
53.3063
11504
53.3061
10749
53.3059
10507
53.3058
10313
53.3056
9744
53.3055
9565
53.3053
9352
53.3051
9091
53.305
9068
53.3048
8835
53.3047
8741
53.3045
8561
53.3043
8630
53.3042
8444
53.304
8370
53.3039
8353
53.3037
8354
53.3035
8213
53.3034
8016
53.3032
8070
53.303
8237
53.3029
8060
53.3027
8047
53.3026
8050
53.3024
8059
53.3022
8103
53.3021
8017
53.3019
8072
53.3018
8043
53.3016
7987
53.3014
8011
53.3013
7998
53.3011
8026
53.301
8060
53.3008
7861
53.3006
7783
53.3005
7915
53.3003
8031
53.3002
7858
53.3
7862
53.2998
7886
53.2997
7934
53.2995
7903
53.2994
7867
53.2992
7752
53.299
7883
53.2989
7794
53.2987
7919
53.2986
7943
53.2984
7882
53.2982
7792
53.2981
7930
53.2979
7778
53.2978
7773
53.2976
7829
53.2974
7748
53.2973
7706
53.2971
7555
53.297
7776
53.2968
7844
53.2966
7809
53.2965
7815
53.2963
7610
53.2962
7692
53.296
7794
53.2958
7851
53.2957
7836
53.2955
7940
53.2954
7712
53.2952
7817
53.295
7778
53.2949
7801
53.2947
7712
53.2946
7757
53.2944
7805
53.2942
7683
53.2941
7576
53.2939
7710
53.2938
7584
53.2936
7737
53.2934
7600
53.2933
7632
53.2931
7730
53.2929
7822
53.2928
7667
53.2926
7557
53.2925
7683
53.2923
7754
53.2921
7732
53.292
7834
53.2918
7736
53.2917
7652
53.2915
7773
53.2913
7702
53.2912
7763
53.291
7585
53.2909
7646
53.2907
7627
53.2905
7778
53.2904
7727
53.2902
7727
53.2901
7656
53.2899
Ti 2p3 2
+100 mV b
2023
4
19
0
0
0
0
17
Casa Info Follows
0
0
1
CASA region (*Ti 2 region*) (*Shirley*) 1026.1466 1031.5582 4.333333 6 0 0 1034.698 -450 0 0 (*Ti 2p*) 47.8784 0 7.81
2
CASA comp (*Ti 2p 3/2*) (*LA(5,5,5)*) Area 22335.353 1e-020 231495 -1 1 MFWHM 1.11 1.05 1.11 -1 1 Position 1028.5578 1027.3093 1030.6088 -1 1 RSF 4.3333 MASS 47.8784 INDEX -1 (*Ti 2p*) CONST (**) UNCORRECTEDRSF 7.81
CASA comp (*Ti 2p 3/2 3+*) (*LA(6,8,10)*) Area 1e-020 1e-020 158171 -1 1 MFWHM 1.11 0.22 5.5 0 1 Position 1029.3578 0 0 0 0.8 RSF 4.3333 MASS 47.8784 INDEX -1 (*Ti 2p*) CONST (**) UNCORRECTEDRSF 7.81
AN005_STF095_155_Voltagesweep_20230419_210730.vms Dir:F:\Experiments Gretel\2023\2023_04_12_Nenning_STFO\AN006 STFO095a specialheater\
AN005_STF100_a.(sample: unk).(8, Voltagesweep).(acq: unk)
( 0.018738 m , -0.012386 m , 0.161996 m ) Angle: 45.0062 degrees , -0.1 degrees
AN005_STF100_a
SputterRaster: 2.00 2.00 mm
1
8
c:\users\anenn\owncloud\messdaten\xps\elsa\2023-04-19_stfo095a\stf95_voltagesweep 400c.vms
c:\users\andreas nenning\owncloud - nenning andreas (anenning)@owncloud.tuwien.ac.at (2)\messdaten\xps\elsa\00 stfo\2023-04-19_stfo095a - xps\stf095a al processedl.vms
XPS
7
Al
1486.6
49.61
200
200
1e+037
1e+037
FAT
27
1e+037
4.55
1e+037
1e+037
1e+037
1e+037
1e+037
Ti
2p3
-1
Kinetic Energy
eV
1022.6
0.05
2
Intensity
d
Transmission
d
pulse counting
0.72
1
1e+037
1e+037
1e+037
1e+037
4
PHI_AtomicNumber
d
22
ESCAPE DEPTH TYPE
d
1
MFP Exponent
d
-0.7
PROPAGATION_CONVERGED
d
1
482
0
1
0
1
8904
24.0475
8935
24.0473
9047
24.0471
8917
24.0469
8927
24.0467
8702
24.0465
8861
24.0463
8833
24.0461
8701
24.0459
8403
24.0457
8295
24.0455
8537
24.0453
8336
24.0451
8170
24.0449
8017
24.0447
7840
24.0445
7813
24.0443
7614
24.0441
7478
24.0439
7458
24.0437
7222
24.0435
7182
24.0433
7117
24.0431
6999
24.0429
6852
24.0427
6716
24.0425
6671
24.0423
6558
24.0421
6457
24.0419
6367
24.0417
6290
24.0415
6330
24.0413
6213
24.0411
6063
24.0409
6033
24.0407
5859
24.0405
5964
24.0403
5823
24.0401
5829
24.0399
5748
24.0397
5588
24.0394
5662
24.0392
5570
24.039
5578
24.0388
5547
24.0386
5450
24.0384
5449
24.0382
5425
24.038
5398
24.0378
5374
24.0376
5310
24.0374
5331
24.0372
5178
24.037
5175
24.0368
5142
24.0366
5091
24.0364
5165
24.0362
4997
24.036
5203
24.0358
5088
24.0356
5183
24.0354
4965
24.0352
5031
24.035
5074
24.0348
5021
24.0346
5028
24.0344
5056
24.0342
4875
24.034
5172
24.0338
5058
24.0336
5191
24.0334
4980
24.0332
5193
24.033
5147
24.0328
5167
24.0326
5135
24.0324
5058
24.0322
5118
24.032
5054
24.0318
5129
24.0316
5174
24.0314
5226
24.0312
5168
24.031
5288
24.0307
5347
24.0305
5289
24.0303
5320
24.0301
5309
24.0299
5438
24.0297
5491
24.0295
5642
24.0293
5718
24.0291
5637
24.0289
5874
24.0287
5834
24.0285
6214
24.0283
6399
24.0281
6538
24.0279
6701
24.0277
7010
24.0275
7240
24.0273
7564
24.0271
7999
24.0269
8521
24.0267
8864
24.0265
9634
24.0263
10354
24.0261
10874
24.0259
11678
24.0257
12333
24.0255
12982
24.0253
13717
24.0251
14449
24.0249
15212
24.0247
15719
24.0245
16404
24.0243
16774
24.0241
17300
24.0239
17560
24.0237
17621
24.0235
17552
24.0233
17332
24.0231
16969
24.0229
16759
24.0227
15924
24.0225
15137
24.0223
14491
24.022
13719
24.0218
13072
24.0216
11964
24.0214
11267
24.0212
10685
24.021
9707
24.0208
8906
24.0206
8466
24.0204
7982
24.0202
7362
24.02
6849
24.0198
6551
24.0196
6140
24.0194
5872
24.0192
5644
24.019
5491
24.0188
5264
24.0186
5238
24.0184
5065
24.0182
4948
24.018
4978
24.0178
4783
24.0176
4726
24.0174
4707
24.0172
4682
24.017
4446
24.0168
4595
24.0166
4523
24.0164
4500
24.0162
4479
24.016
4427
24.0158
4387
24.0156
4489
24.0154
4541
24.0152
4370
24.015
4493
24.0148
4344
24.0146
4369
24.0144
4401
24.0142
4354
24.014
4332
24.0138
4315
24.0136
4310
24.0134
4216
24.0131
4336
24.0129
4315
24.0127
4331
24.0125
4396
24.0123
4394
24.0121
4473
24.0119
4456
24.0117
4439
24.0115
4501
24.0113
4323
24.0111
4265
24.0109
4300
24.0107
4208
24.0105
4313
24.0103
4281
24.0101
4254
24.0099
4203
24.0097
4219
24.0095
4326
24.0093
4189
24.0091
4250
24.0089
4279
24.0087
4239
24.0085
4320
24.0083
4298
24.0081
4343
24.0079
4204
24.0077
4190
24.0075
4315
24.0073
4304
24.0071
4232
24.0069
4328
24.0067
4248
24.0065
4241
24.0063
4199
24.0061
4262
24.0059
4253
24.0057
4297
24.0055
4364
24.0053
4176
24.0051
4206
24.0049
4173
24.0047
4161
24.0045
4189
24.0043
4217
24.0041
4300
24.0038
4313
24.0036
4346
24.0034
4333
24.0032
4296
24.003
4203
24.0028
4336
24.0026
4440
24.0024
4293
24.0022
4409
24.002
4339
24.0018
4408
24.0016
4200
24.0014
4349
24.0012
4278
24.001
4278
24.0008
4275
24.0006
4210
24.0004
4342
24.0002
4281
24
4421
23.9998
4335
23.9996
4258
23.9994
4276
23.9992
4167
23.999
Fe 2p 3
+100 mV b
2023
4
19
0
0
0
0
27
Casa Info Follows
0
0
1
CASA region (*Fe 2p*) (*Shirley*) 755.0201 783.10082 14.5 6 2.5 0 1034.7 -450 0 0 (*Fe 2p3/2*) 55.8458 0 10.82
12
CASA comp (*Fe3+ 3/2*) (*GL(30)*) Area 11421.93 0.001 10000000 -1 1 MFWHM 1.71 1.7 1.71 -1 1 Position 776.4263 775.6 777.4 -1 1 RSF 15.7 MASS 55.8458 INDEX -1 (*Fe 2p*) CONST (**) UNCORRECTEDRSF 0
CASA comp (*Fe3+ 3/2 2nd*) (*LF(1,4,5,0)*) Area 22843.86 100 100000 0 2 MFWHM 2.348278 1 3 -1 1.19544 Position 775.4263 0 0 0 -1 RSF 15.7 MASS 55.8458 INDEX -1 (*Fe 2p*) CONST (**) UNCORRECTEDRSF 0
CASA comp (*Fe3+ 1/2*) (*LA(1.53,243)*) Area 5710.9651 1e-020 112930.87 0 0.5 MFWHM 1.71 0.42890835 10.722709 0 1 Position 762.9263 0 0 0 -13.5 RSF 15.7 MASS 55.8458 INDEX -1 (*Fe 2p*) CONST (**) UNCORRECTEDRSF 16.42
CASA comp (*Fe3+ 1/2 2nd*) (*LF(0.8,2,5,0)*) Area 11421.93 100 100000 0 1 MFWHM 2.348278 1 3 1 1 Position 761.9263 0 0 0 -14.5 RSF 15.7 MASS 55.8458 INDEX -1 (*Fe 2p*) CONST (**) UNCORRECTEDRSF 16.42
CASA comp (*Fe3+ 3rd*) (*GL(50)*) Area 9137.5442 1e-020 112930.87 0 0.8 MFWHM 5 5 5 -1 1 Position 767.4263 0 0 0 -9 RSF 15.7 MASS 55.8458 INDEX -1 (*Fe 2p*) CONST (**) UNCORRECTEDRSF 16.42
CASA comp (*Fe2+ 3/2*) (*LA(2,5,5)*) Area 13.401498 1e-020 143416.5 -1 1 MFWHM 5.2091639 0.53851418 13.462855 -1 1 Position 777.97215 0 0 0 1.54585 RSF 15.7 MASS 55.8458 INDEX -1 (*Fe 2p3/2*) CONST (**) UNCORRECTEDRSF 10.82
CASA comp (*Fe2+ 1/2*) (*LA(2,5,5)*) Area 6.7007492 1e-020 143416.5 5 0.5 MFWHM 5.2091639 0.53851418 13.462855 5 1 Position 764.47215 0 0 0 -11.95415 RSF 15.7 MASS 55.8458 INDEX -1 (*Fe 2p3/2*) CONST (**) UNCORRECTEDRSF 10.82
CASA comp (*Fe2+ 3rd*) (*LA(1.53,243)*) Area 3.2687193 1e-020 143416.5 5 0.243907 MFWHM 5 5 5 -1 1 Position 771.4263 0 0 0 -5 RSF 15.7 MASS 55.8458 INDEX -1 (*Fe 2p3/2*) CONST (**) UNCORRECTEDRSF 10.82
CASA comp (*Fe0 3/2*) (*LF(4,8,10,1)*) Area 135.12002 1e-020 200652 -1 1 MFWHM 1.5 1.5 1.5 -1 1 Position 779.4 779.4 779.4 -1 1 RSF 15.7 MASS 55.8458 INDEX -1 (*Fe 2p*) CONST (**) UNCORRECTEDRSF 16.42
CASA comp (*Fe0 1/2*) (*LF(4,8,10,1)*) Area 67.56001 1e-020 200652 8 0.5 MFWHM 1.5 0.56096527 14.024132 8 1 Position 766.2 0 0 8 -13.2 RSF 15.7 MASS 55.8458 INDEX -1 (*Fe 2p*) CONST (**) UNCORRECTEDRSF 16.42
CASA comp (*Fe2+ 3rd*) (*LA(1.53,243)*) Area 1.6343596 1e-020 143416.5 5 0.1219535 MFWHM 5 5 5 -1 1 Position 758.0263 0 0 0 -18.4 RSF 15.7 MASS 55.8458 INDEX -1 (*Fe 2p3/2*) CONST (**) UNCORRECTEDRSF 10.82
CASA comp (*Fe3+ 3rd*) (*GL(50)*) Area 4568.7721 1e-020 112930.87 0 0.4 MFWHM 5 5 5 -1 1 Position 753.9263 0 0 0 -22.5 RSF 15.7 MASS 55.8458 INDEX -1 (*Fe 2p*) CONST (**) UNCORRECTEDRSF 16.42
AN005_STF095_155_Voltagesweep_20230419_210730.vms Dir:F:\Experiments Gretel\2023\2023_04_12_Nenning_STFO\AN006 STFO095a specialheater\
AN005_STF100_a.(sample: unk).(8, Voltagesweep).(acq: unk)
( 0.018738 m , -0.012386 m , 0.161996 m ) Angle: 45.0062 degrees , -0.1 degrees
AN005_STF100_a
SputterRaster: 2.00 2.00 mm
1
8
c:\users\anenn\owncloud\messdaten\xps\elsa\2023-04-19_stfo095a\stf95_voltagesweep 400c.vms
c:\users\andreas nenning\owncloud - nenning andreas (anenning)@owncloud.tuwien.ac.at (2)\messdaten\xps\elsa\00 stfo\2023-04-19_stfo095a - xps\stf095a al processedl.vms
XPS
7
Al
1486.6
49.61
200
200
1e+037
1e+037
FAT
55
1e+037
4.55
1e+037
1e+037
1e+037
1e+037
1e+037
Fe
2p
-1
Kinetic Energy
eV
754.6
0.05
2
Intensity
d
Transmission
d
pulse counting
0.72
1
1e+037
1e+037
1e+037
1e+037
4
PHI_AtomicNumber
d
26
ESCAPE DEPTH TYPE
d
1
MFP Exponent
d
-0.7
PROPAGATION_CONVERGED
d
1
1202
0
1
0
1
16459
53.9109
16256
53.9107
16564
53.9106
16191
53.9105
16295
53.9103
16268
53.9102
16235
53.9101
16097
53.9099
16385
53.9098
16225
53.9096
16526
53.9095
16357
53.9094
16407
53.9092
16411
53.9091
16169
53.909
16367
53.9088
16273
53.9087
16545
53.9086
16237
53.9084
16368
53.9083
16514
53.9082
16384
53.908
16111
53.9079
16351
53.9078
16196
53.9076
16344
53.9075
16202
53.9073
16227
53.9072
16178
53.9071
16478
53.9069
16297
53.9068
16370
53.9067
16367
53.9065
16215
53.9064
16080
53.9063
16186
53.9061
16129
53.906
16150
53.9059
16143
53.9057
16248
53.9056
16156
53.9054
16040
53.9053
16046
53.9052
16253
53.905
16136
53.9049
16337
53.9048
16286
53.9046
16025
53.9045
16153
53.9044
16219
53.9042
16288
53.9041
16413
53.904
16039
53.9038
16501
53.9037
16195
53.9035
16205
53.9034
16179
53.9033
16162
53.9031
16080
53.903
16500
53.9029
16349
53.9027
16439
53.9026
16389
53.9025
16467
53.9023
16236
53.9022
16400
53.902
16163
53.9019
16410
53.9018
16103
53.9016
16452
53.9015
16284
53.9014
16554
53.9012
16345
53.9011
16307
53.901
16250
53.9008
16285
53.9007
16622
53.9006
16609
53.9004
16535
53.9003
16530
53.9001
16411
53.9
16470
53.8999
16518
53.8997
16542
53.8996
16507
53.8995
16609
53.8993
16508
53.8992
16852
53.8991
16249
53.8989
16602
53.8988
16530
53.8986
16868
53.8985
16631
53.8984
16562
53.8982
16724
53.8981
16688
53.898
16793
53.8978
16534
53.8977
16687
53.8976
16963
53.8974
16767
53.8973
16745
53.8972
16798
53.897
16767
53.8969
17078
53.8967
16926
53.8966
16972
53.8965
17051
53.8963
17313
53.8962
17045
53.8961
17054
53.8959
17080
53.8958
17209
53.8957
17254
53.8955
17365
53.8954
17316
53.8952
17367
53.8951
17735
53.895
17351
53.8948
17690
53.8947
17668
53.8946
17855
53.8944
17287
53.8943
17538
53.8942
17567
53.894
17545
53.8939
17743
53.8937
17825
53.8936
17816
53.8935
17821
53.8933
17910
53.8932
17960
53.8931
17829
53.8929
18124
53.8928
17999
53.8927
18099
53.8925
18112
53.8924
18259
53.8922
18259
53.8921
18206
53.892
18298
53.8918
18526
53.8917
18527
53.8916
18425
53.8914
18486
53.8913
18546
53.8912
18570
53.891
18752
53.8909
18487
53.8907
18408
53.8906
18846
53.8905
18713
53.8903
18652
53.8902
18721
53.8901
18694
53.8899
18772
53.8898
18676
53.8897
18856
53.8895
18692
53.8894
18697
53.8892
18697
53.8891
18841
53.889
18862
53.8888
18826
53.8887
18656
53.8886
18621
53.8884
18650
53.8883
18600
53.8882
18593
53.888
18621
53.8879
18567
53.8877
18474
53.8876
18604
53.8875
18317
53.8873
18302
53.8872
18304
53.8871
18028
53.8869
18043
53.8868
18037
53.8867
17962
53.8865
17827
53.8864
17679
53.8862
17881
53.8861
17766
53.886
17482
53.8858
17522
53.8857
17175
53.8856
17360
53.8854
17100
53.8853
17247
53.8851
16987
53.885
16850
53.8849
16843
53.8847
16847
53.8846
16856
53.8845
16532
53.8843
16547
53.8842
16547
53.8841
16468
53.8839
16334
53.8838
16464
53.8836
16655
53.8835
16356
53.8834
16341
53.8832
16491
53.8831
16414
53.883
16560
53.8828
16516
53.8827
16376
53.8825
16378
53.8824
16111
53.8823
16298
53.8821
16161
53.882
16024
53.8819
16312
53.8817
16128
53.8816
16139
53.8815
15974
53.8813
16215
53.8812
16268
53.881
16069
53.8809
16249
53.8808
16382
53.8806
16271
53.8805
16324
53.8804
16152
53.8802
16506
53.8801
16399
53.8799
16377
53.8798
16014
53.8797
16261
53.8795
16386
53.8794
16063
53.8793
16447
53.8791
16338
53.879
16246
53.8789
16220
53.8787
16295
53.8786
16427
53.8784
16467
53.8783
16270
53.8782
16677
53.878
16365
53.8779
16444
53.8778
16162
53.8776
16335
53.8775
16350
53.8773
16117
53.8772
16453
53.8771
16296
53.8769
16413
53.8768
16372
53.8767
16465
53.8765
16614
53.8764
16641
53.8762
16488
53.8761
16360
53.876
16559
53.8758
16511
53.8757
16426
53.8756
16371
53.8754
16267
53.8753
16436
53.8751
16563
53.875
16352
53.8749
16403
53.8747
16292
53.8746
16382
53.8745
16464
53.8743
16500
53.8742
16274
53.8741
16534
53.8739
16286
53.8738
16719
53.8736
16408
53.8735
16542
53.8734
16301
53.8732
16616
53.8731
16385
53.873
16404
53.8728
16434
53.8727
16637
53.8725
16172
53.8724
16285
53.8723
16218
53.8721
16331
53.872
16378
53.8719
16296
53.8717
16122
53.8716
16062
53.8714
16233
53.8713
16243
53.8712
16109
53.871
16127
53.8709
16184
53.8708
15969
53.8706
16165
53.8705
15885
53.8703
16175
53.8702
16102
53.8701
15869
53.8699
16136
53.8698
16048
53.8697
15862
53.8695
15853
53.8694
15499
53.8692
15971
53.8691
15643
53.869
15781
53.8688
15703
53.8687
15800
53.8686
15994
53.8684
15819
53.8683
15600
53.8681
15678
53.868
15503
53.8679
15736
53.8677
15824
53.8676
15668
53.8675
15672
53.8673
15539
53.8672
15802
53.867
15951
53.8669
15959
53.8668
15741
53.8666
15536
53.8665
15421
53.8664
15822
53.8662
15590
53.8661
15859
53.8659
15759
53.8658
15779
53.8657
15614
53.8655
15605
53.8654
15859
53.8653
16041
53.8651
15808
53.865
15787
53.8648
15805
53.8647
15948
53.8646
15843
53.8644
15669
53.8643
15913
53.8642
16062
53.864
15816
53.8639
15826
53.8637
15763
53.8636
15817
53.8635
16000
53.8633
16141
53.8632
16050
53.863
16162
53.8629
15858
53.8628
16112
53.8626
16309
53.8625
16100
53.8624
16108
53.8622
16214
53.8621
16508
53.8619
16418
53.8618
16382
53.8617
16295
53.8615
16260
53.8614
16395
53.8613
16246
53.8611
16206
53.861
16343
53.8608
16226
53.8607
16418
53.8606
16265
53.8604
16501
53.8603
16293
53.8602
16560
53.86
16456
53.8599
16668
53.8597
16753
53.8596
16589
53.8595
16839
53.8593
16742
53.8592
16785
53.8591
17336
53.8589
16962
53.8588
16870
53.8586
17015
53.8585
17261
53.8584
17288
53.8582
17383
53.8581
17346
53.8579
17588
53.8578
17359
53.8577
17613
53.8575
17832
53.8574
17640
53.8573
17620
53.8571
17688
53.857
17905
53.8568
17883
53.8567
18207
53.8566
18194
53.8564
18091
53.8563
18413
53.8562
18473
53.856
18756
53.8559
18627
53.8557
18680
53.8556
18768
53.8555
18832
53.8553
19024
53.8552
19076
53.855
19360
53.8549
19192
53.8548
19628
53.8546
19511
53.8545
19572
53.8544
19583
53.8542
19862
53.8541
19928
53.8539
19907
53.8538
20087
53.8537
20057
53.8535
20364
53.8534
20168
53.8532
20318
53.8531
20468
53.853
20627
53.8528
20364
53.8527
20572
53.8526
20522
53.8524
20354
53.8523
20642
53.8521
20584
53.852
20923
53.8519
20886
53.8517
20674
53.8516
20836
53.8515
20726
53.8513
20489
53.8512
20610
53.851
20429
53.8509
20348
53.8508
20268
53.8506
20207
53.8505
19777
53.8503
19542
53.8502
19438
53.8501
19003
53.8499
18649
53.8498
18494
53.8497
18175
53.8495
17660
53.8494
17319
53.8492
17221
53.8491
17028
53.849
16648
53.8488
16315
53.8487
16170
53.8485
15819
53.8484
15702
53.8483
15227
53.8481
15541
53.848
15039
53.8479
14739
53.8477
14637
53.8476
14477
53.8474
14393
53.8473
14486
53.8472
14392
53.847
14181
53.8469
14082
53.8467
14094
53.8466
13956
53.8465
14107
53.8463
13910
53.8462
14037
53.8461
13890
53.8459
13961
53.8458
13795
53.8456
13804
53.8455
13723
53.8454
13810
53.8452
13829
53.8451
13840
53.8449
13584
53.8448
13926
53.8447
13590
53.8445
13890
53.8444
13621
53.8442
13955
53.8441
13433
53.844
13600
53.8438
13680
53.8437
13547
53.8436
13353
53.8434
13661
53.8433
13548
53.8431
13550
53.843
13264
53.8429
13487
53.8427
13694
53.8426
13590
53.8424
13427
53.8423
13691
53.8422
13499
53.842
13430
53.8419
13529
53.8417
13447
53.8416
13563
53.8415
13635
53.8413
13367
53.8412
13759
53.8411
13691
53.8409
13450
53.8408
13364
53.8406
13529
53.8405
13803
53.8404
13521
53.8402
13530
53.8401
13478
53.8399
13536
53.8398
13663
53.8397
13442
53.8395
13463
53.8394
13583
53.8393
13542
53.8391
13466
53.839
13356
53.8388
13498
53.8387
13695
53.8386
13397
53.8384
13511
53.8383
13611
53.8381
13457
53.838
13695
53.8379
13526
53.8377
13705
53.8376
13385
53.8374
13689
53.8373
13483
53.8372
13530
53.837
13531
53.8369
13630
53.8367
13670
53.8366
13542
53.8365
13443
53.8363
13542
53.8362
13551
53.8361
13523
53.8359
13680
53.8358
13575
53.8356
13642
53.8355
13481
53.8354
13568
53.8352
13531
53.8351
13702
53.8349
13510
53.8348
13657
53.8347
13519
53.8345
13615
53.8344
13594
53.8342
13486
53.8341
13766
53.834
13649
53.8338
13342
53.8337
13416
53.8335
13621
53.8334
13395
53.8333
13514
53.8331
13491
53.833
13530
53.8329
13557
53.8327
13637
53.8326
13511
53.8324
13556
53.8323
13514
53.8322
13610
53.832
13601
53.8319
13454
53.8317
13621
53.8316
13588
53.8315
13621
53.8313
13431
53.8312
13391
53.831
13332
53.8309
13533
53.8308
13687
53.8306
13588
53.8305
13575
53.8303
13476
53.8302
13778
53.8301
13443
53.8299
13744
53.8298
13532
53.8296
13701
53.8295
13369
53.8294
13489
53.8292
13562
53.8291
13796
53.829
13468
53.8288
13524
53.8287
13519
53.8285
13603
53.8284
Fe 3p 4
+100 mV b
2023
4
19
0
0
0
0
17
Casa Info Follows
0
0
1
CASA region (*FeTi3ps region*) (*Tougaard*) 1420.7135 1434.0795 0.37 11 0 2 1034.7 -450 0 0 (*Fe 3p*) 55.8458 0 1.669
2
CASA comp (*Fe 3p peak*) (*LA(1.6,5,5)*) Area 7474.5526 1e-020 49008.002 -1 1 MFWHM 1.5956189 0.38 9.5 -1 1 Position 1431.2228 1428.4624 1434.0795 -1 1 RSF 1.52 MASS 55.8458 INDEX -1 (*Fe 3p*) CONST (**) UNCORRECTEDRSF 1.669
CASA comp (*Ti3s peak*) (*LA(3,8,5)*) Area 4434.2755 1e-020 33212 -1 1 MFWHM 2.0532482 0.38 9.5 -1 1 Position 1425.2223 1421.9242 1427.9775 -1 1 RSF 0.37 MASS 55.8458 INDEX -1 (*Fe 3p*) CONST (**) UNCORRECTEDRSF 1.669
AN005_STF095_155_Voltagesweep_20230419_210730.vms Dir:F:\Experiments Gretel\2023\2023_04_12_Nenning_STFO\AN006 STFO095a specialheater\
AN005_STF100_a.(sample: unk).(8, Voltagesweep).(acq: unk)
( 0.018738 m , -0.012386 m , 0.161996 m ) Angle: 45.0062 degrees , -0.1 degrees
AN005_STF100_a
SputterRaster: 2.00 2.00 mm
1
8
c:\users\anenn\owncloud\messdaten\xps\elsa\2023-04-19_stfo095a\stf95_voltagesweep 400c.vms
c:\users\andreas nenning\owncloud - nenning andreas (anenning)@owncloud.tuwien.ac.at (2)\messdaten\xps\elsa\00 stfo\2023-04-19_stfo095a - xps\stf095a al processedl.vms
XPS
7
Al
1486.6
49.61
200
200
1e+037
1e+037
FAT
55
1e+037
4.55
1e+037
1e+037
1e+037
1e+037
1e+037
Fe
3p
-1
Kinetic Energy
eV
1418.6
0.05
2
Intensity
d
Transmission
d
pulse counting
0.48
1
1e+037
1e+037
1e+037
1e+037
4
PHI_AtomicNumber
d
26
ESCAPE DEPTH TYPE
d
1
MFP Exponent
d
-0.7
PROPAGATION_CONVERGED
d
1
802
0
1
0
1
1847
51.6568
1785
51.6566
1902
51.6564
1911
51.6562
1808
51.656
1834
51.6559
1866
51.6557
1819
51.6555
1773
51.6553
1910
51.6551
1825
51.6549
1825
51.6547
1794
51.6545
1811
51.6543
1821
51.6541
1853
51.6539
1766
51.6537
1789
51.6535
1807
51.6533
1835
51.6531
1880
51.6529
1832
51.6528
1834
51.6526
1897
51.6524
1861
51.6522
1779
51.652
1799
51.6518
1809
51.6516
1942
51.6514
1776
51.6512
1751
51.651
1800
51.6508
1845
51.6506
1847
51.6504
1819
51.6502
1843
51.65
1739
51.6498
1832
51.6497
1717
51.6495
1790
51.6493
1858
51.6491
1874
51.6489
1837
51.6487
1822
51.6485
1788
51.6483
1875
51.6481
1863
51.6479
1936
51.6477
1800
51.6475
1826
51.6473
1840
51.6471
1904
51.6469
1770
51.6467
1828
51.6466
1873
51.6464
1817
51.6462
1829
51.646
1846
51.6458
1803
51.6456
1845
51.6454
1820
51.6452
1801
51.645
1852
51.6448
1773
51.6446
1790
51.6444
1854
51.6442
1826
51.644
1874
51.6438
1825
51.6436
1883
51.6435
1835
51.6433
1881
51.6431
1765
51.6429
1834
51.6427
1826
51.6425
1843
51.6423
1875
51.6421
1850
51.6419
1864
51.6417
1876
51.6415
1842
51.6413
1979
51.6411
1911
51.6409
1940
51.6407
1883
51.6405
1867
51.6404
1943
51.6402
1864
51.64
1902
51.6398
1878
51.6396
2031
51.6394
1963
51.6392
1983
51.639
2031
51.6388
2051
51.6386
1998
51.6384
1989
51.6382
2003
51.638
1994
51.6378
1954
51.6376
2082
51.6374
2034
51.6372
2086
51.6371
2102
51.6369
2084
51.6367
1984
51.6365
2149
51.6363
2129
51.6361
2147
51.6359
2092
51.6357
2150
51.6355
2191
51.6353
2101
51.6351
2306
51.6349
2231
51.6347
2297
51.6345
2298
51.6343
2302
51.6341
2300
51.634
2349
51.6338
2338
51.6336
2326
51.6334
2323
51.6332
2452
51.633
2370
51.6328
2372
51.6326
2296
51.6324
2380
51.6322
2400
51.632
2352
51.6318
2442
51.6316
2381
51.6314
2367
51.6312
2275
51.631
2395
51.6308
2328
51.6307
2365
51.6305
2288
51.6303
2376
51.6301
2230
51.6299
2261
51.6297
2252
51.6295
2230
51.6293
2179
51.6291
2128
51.6289
2055
51.6287
2137
51.6285
2139
51.6283
2074
51.6281
2008
51.6279
2043
51.6277
2030
51.6276
2037
51.6274
1962
51.6272
2011
51.627
1987
51.6268
1880
51.6266
1823
51.6264
1883
51.6262
1877
51.626
1871
51.6258
1849
51.6256
1870
51.6254
1805
51.6252
1829
51.625
1881
51.6248
1774
51.6246
1767
51.6244
1790
51.6243
1766
51.6241
1739
51.6239
1797
51.6237
1764
51.6235
1698
51.6233
1767
51.6231
1769
51.6229
1720
51.6227
1670
51.6225
1736
51.6223
1664
51.6221
1757
51.6219
1652
51.6217
1826
51.6215
1732
51.6213
1732
51.6211
1725
51.621
1783
51.6208
1769
51.6206
1712
51.6204
1740
51.6202
1772
51.62
1775
51.6198
1739
51.6196
1752
51.6194
1773
51.6192
1789
51.619
1804
51.6188
1837
51.6186
1746
51.6184
1822
51.6182
1697
51.618
1797
51.6178
1713
51.6177
1802
51.6175
1786
51.6173
1839
51.6171
1865
51.6169
1841
51.6167
1906
51.6165
1822
51.6163
1995
51.6161
1918
51.6159
1909
51.6157
1921
51.6155
2090
51.6153
1987
51.6151
2041
51.6149
2038
51.6147
2020
51.6145
2098
51.6144
2118
51.6142
2067
51.614
2113
51.6138
2057
51.6136
2182
51.6134
2191
51.6132
2220
51.613
2251
51.6128
2326
51.6126
2276
51.6124
2325
51.6122
2350
51.612
2384
51.6118
2450
51.6116
2509
51.6114
2520
51.6112
2512
51.6111
2539
51.6109
2638
51.6107
2564
51.6105
2550
51.6103
2699
51.6101
2740
51.6099
2702
51.6097
2739
51.6095
2862
51.6093
2716
51.6091
2672
51.6089
2776
51.6087
2826
51.6085
2865
51.6083
2801
51.6081
2783
51.6079
2770
51.6078
2718
51.6076
2724
51.6074
2736
51.6072
2672
51.607
2696
51.6068
2624
51.6066
2531
51.6064
2427
51.6062
2526
51.606
2531
51.6058
2371
51.6056
2291
51.6054
2336
51.6052
2254
51.605
2148
51.6048
2111
51.6046
2012
51.6045
1945
51.6043
2028
51.6041
1862
51.6039
1846
51.6037
1751
51.6035
1700
51.6033
1763
51.6031
1646
51.6029
1749
51.6027
1643
51.6025
1628
51.6023
1687
51.6021
1516
51.6019
1577
51.6017
1547
51.6015
1559
51.6013
1515
51.6011
1573
51.601
1529
51.6008
1516
51.6006
1522
51.6004
1474
51.6002
1502
51.6
1505
51.5998
1463
51.5996
1491
51.5994
1501
51.5992
1460
51.599
1488
51.5988
1562
51.5986
1513
51.5984
1471
51.5982
1470
51.598
1486
51.5978
1449
51.5977
1511
51.5975
1545
51.5973
1512
51.5971
1466
51.5969
1466
51.5967
1532
51.5965
1555
51.5963
1492
51.5961
1536
51.5959
1605
51.5957
1515
51.5955
1553
51.5953
1478
51.5951
1588
51.5949
1605
51.5947
1643
51.5945
1595
51.5943
1482
51.5942
1500
51.594
1556
51.5938
1538
51.5936
1624
51.5934
1525
51.5932
1603
51.593
1649
51.5928
1579
51.5926
1551
51.5924
1590
51.5922
1626
51.592
1579
51.5918
1590
51.5916
1620
51.5914
1668
51.5912
1649
51.591
1600
51.5908
1674
51.5907
1658
51.5905
1643
51.5903
1708
51.5901
1683
51.5899
1644
51.5897
1649
51.5895
1689
51.5893
1606
51.5891
1708
51.5889
1674
51.5887
1733
51.5885
1710
51.5883
1755
51.5881
1751
51.5879
1619
51.5877
1721
51.5875
1703
51.5873
1706
51.5872
1674
51.587
1693
51.5868
1644
51.5866
1650
51.5864
1677
51.5862
1654
51.586
1674
51.5858
1703
51.5856
1646
51.5854
1720
51.5852
1621
51.585
1802
51.5848
1700
51.5846
1706
51.5844
1631
51.5842
1701
51.584
1614
51.5838
1621
51.5837
1650
51.5835
1639
51.5833
1656
51.5831
1629
51.5829
1737
51.5827
1656
51.5825
1615
51.5823
1611
51.5821
1539
51.5819
1553
51.5817
1500
51.5815
1520
51.5813
1634
51.5811
1546
51.5809
1631
51.5807
1494
51.5805
1477
51.5803
1469
51.5802
1576
51.58
1471
51.5798
1529
51.5796
1487
51.5794
1502
51.5792
Sr 3d 5
+100 mV b
2023
4
19
0
0
0
0
19
Casa Info Follows
0
0
1
CASA region (*Sr 3d*) (*Shirley*) 1348.4332 1356.8709 6.85 6 0 0 1034.7 -450 0 0 (*Sr 3d*) 87.6165 0 5.05
4
CASA comp (*Sr 3d bulk 5/2*) (*GL(30)*) Area 33712.326 1e-020 268011.43 -1 1 MFWHM 1.164168 0.2 5 -1 1 Position 1353.7717 1348.4388 1356.241 -1 1 RSF 7.82 MASS 87.6165 INDEX -1 (*Sr 3d*) CONST (**) UNCORRECTEDRSF 5.05
CASA comp (*Sr 3d bulk 3/2*) (*GL(30)*) Area 22474.884 1e-020 268011.43 0 0.66666667 MFWHM 1.164168 0.2 5 0 1 Position 1352.0317 0 0 0 -1.74 RSF 7.82 MASS 87.6165 INDEX -1 (*Sr 3d*) CONST (**) UNCORRECTEDRSF 5.05
CASA comp (*Sr 3d surf 5/2*) (*GL(0)*) Area 13112.948 1e-020 179938.2 -1 1 MFWHM 1.8255867 0.23251515 5.8128787 -1 1 Position 1352.9867 1348.4388 1356.241 -1 1 RSF 7.82 MASS 87.6165 INDEX -1 (*Sr 3d*) CONST (**) UNCORRECTEDRSF 5.05
CASA comp (*Sr 3d surf 3/2*) (*GL(0)*) Area 8741.9655 1e-020 179938.2 2 0.66666667 MFWHM 1.8255867 0.23251515 5.8128787 2 1 Position 1351.2467 0 0 2 -1.74 RSF 7.82 MASS 87.6165 INDEX -1 (*Sr 3d*) CONST (**) UNCORRECTEDRSF 5.05
AN005_STF095_155_Voltagesweep_20230419_210730.vms Dir:F:\Experiments Gretel\2023\2023_04_12_Nenning_STFO\AN006 STFO095a specialheater\
AN005_STF100_a.(sample: unk).(8, Voltagesweep).(acq: unk)
( 0.018738 m , -0.012386 m , 0.161996 m ) Angle: 45.0062 degrees , -0.1 degrees
AN005_STF100_a
SputterRaster: 2.00 2.00 mm
1
8
c:\users\anenn\owncloud\messdaten\xps\elsa\2023-04-19_stfo095a\stf95_voltagesweep 400c.vms
c:\users\andreas nenning\owncloud - nenning andreas (anenning)@owncloud.tuwien.ac.at (2)\messdaten\xps\elsa\00 stfo\2023-04-19_stfo095a - xps\stf095a al processedl.vms
XPS
7
Al
1486.6
49.61
200
200
1e+037
1e+037
FAT
27
1e+037
4.55
1e+037
1e+037
1e+037
1e+037
1e+037
Sr
3d
-1
Kinetic Energy
eV
1346.6
0.05
2
Intensity
d
Transmission
d
pulse counting
0.72
1
1e+037
1e+037
1e+037
1e+037
4
PHI_AtomicNumber
d
38
ESCAPE DEPTH TYPE
d
1
MFP Exponent
d
-0.7
PROPAGATION_CONVERGED
d
1
482
0
1
0
1
2276
22.7753
2429
22.7751
2202
22.775
2320
22.7748
2286
22.7746
2205
22.7744
2213
22.7742
2274
22.774
2154
22.7738
2222
22.7736
2090
22.7735
2268
22.7733
2195
22.7731
2204
22.7729
2126
22.7727
2213
22.7725
2112
22.7723
2214
22.7721
2166
22.7719
2082
22.7718
2091
22.7716
2056
22.7714
2031
22.7712
1993
22.771
2020
22.7708
2002
22.7706
1913
22.7704
2000
22.7703
2071
22.7701
1924
22.7699
2048
22.7697
2045
22.7695
1996
22.7693
1959
22.7691
1924
22.7689
1897
22.7687
1879
22.7686
1956
22.7684
1923
22.7682
1891
22.768
1904
22.7678
1892
22.7676
1804
22.7674
1797
22.7672
1816
22.7671
1826
22.7669
1836
22.7667
1835
22.7665
1832
22.7663
1958
22.7661
1714
22.7659
1908
22.7657
1836
22.7656
1806
22.7654
1942
22.7652
1893
22.765
1927
22.7648
1951
22.7646
1959
22.7644
1923
22.7642
2062
22.764
2058
22.7639
2227
22.7637
2263
22.7635
2291
22.7633
2323
22.7631
2497
22.7629
2601
22.7627
2699
22.7625
2705
22.7624
2854
22.7622
2813
22.762
2960
22.7618
3115
22.7616
3304
22.7614
3506
22.7612
3746
22.761
3698
22.7609
3949
22.7607
4185
22.7605
4424
22.7603
4558
22.7601
4940
22.7599
5157
22.7597
5458
22.7595
5789
22.7593
6195
22.7592
6455
22.759
6805
22.7588
7346
22.7586
7945
22.7584
8318
22.7582
8984
22.758
9363
22.7578
10136
22.7577
10933
22.7575
11627
22.7573
12469
22.7571
13274
22.7569
13789
22.7567
14831
22.7565
15477
22.7563
16265
22.7562
16764
22.756
17128
22.7558
17756
22.7556
18409
22.7554
18704
22.7552
18764
22.755
18940
22.7548
18850
22.7547
18503
22.7545
18534
22.7543
17946
22.7541
17842
22.7539
17134
22.7537
16778
22.7535
16155
22.7533
15657
22.7531
15120
22.753
14742
22.7528
14288
22.7526
13885
22.7524
13578
22.7522
13465
22.752
13678
22.7518
14020
22.7516
14192
22.7515
14369
22.7513
15038
22.7511
15460
22.7509
16279
22.7507
17073
22.7505
17924
22.7503
18742
22.7501
19391
22.75
20313
22.7498
21195
22.7496
21913
22.7494
22160
22.7492
23272
22.749
23108
22.7488
23876
22.7486
23214
22.7485
23441
22.7483
22877
22.7481
22062
22.7479
21434
22.7477
20611
22.7475
19445
22.7473
18493
22.7471
17330
22.747
15865
22.7468
14609
22.7466
13316
22.7464
12018
22.7462
10719
22.746
9514
22.7458
8472
22.7456
7389
22.7455
6702
22.7453
5754
22.7451
4955
22.7449
4525
22.7447
4002
22.7445
3477
22.7443
3106
22.7441
2744
22.7439
2481
22.7438
2200
22.7436
2094
22.7434
1947
22.7432
1832
22.743
1643
22.7428
1555
22.7426
1542
22.7424
1508
22.7423
1413
22.7421
1382
22.7419
1341
22.7417
1271
22.7415
1346
22.7413
1222
22.7411
1232
22.7409
1206
22.7408
1164
22.7406
1251
22.7404
1180
22.7402
1246
22.74
1190
22.7398
1215
22.7396
1138
22.7394
1177
22.7393
1171
22.7391
1232
22.7389
1151
22.7387
1139
22.7385
1217
22.7383
1178
22.7381
1146
22.7379
1148
22.7378
1126
22.7376
1116
22.7374
1110
22.7372
1122
22.737
1138
22.7368
1070
22.7366
1109
22.7364
1127
22.7363
1106
22.7361
1128
22.7359
1136
22.7357
1149
22.7355
1140
22.7353
1140
22.7351
1146
22.7349
1036
22.7348
1083
22.7346
1057
22.7344
1112
22.7342
1080
22.734
1153
22.7338
1103
22.7336
1160
22.7334
1093
22.7333
1081
22.7331
1102
22.7329
1124
22.7327
1081
22.7325
1073
22.7323
1081
22.7321
1085
22.7319
1122
22.7318
1106
22.7316
1066
22.7314
1196
22.7312
1104
22.731
1139
22.7308
1090
22.7306
1114
22.7304
1078
22.7303
FErmi 6
+100 mV b
2023
4
19
0
0
0
0
17
Casa Info Follows
0
0
1
CASA region (*FE*) (*Linear*) 1481.0964 1487.2413 2.93 6 99 0 1135.0842 -450 0 0 (*O 1s*) 15.9994 0 2.93
2
CASA comp (*VBM*) (*SB(0)LA(2,600)*) Area 959632.12 0 4009760.5 -1 1 MFWHM 9.2523164 0.41 10.25 -1 1 Position 1483.9481 1482.7106 1487.2389 -1 1 RSF 1 MASS 0 INDEX -1 (*NoTag*) CONST (**) UNCORRECTEDRSF 0
CASA comp (*Fe3d eg*) (*LA(8,15,10)*) Area 1e-020 1e-020 63642.824 -1 1 MFWHM 1.1107043 1 1.5 -1 1 Position 1485.1304 0 0 0 1.18229 RSF 1 MASS 0 INDEX -1 (*NoTag*) CONST (**) UNCORRECTEDRSF 0
AN005_STF095_155_Voltagesweep_20230419_210730.vms Dir:F:\Experiments Gretel\2023\2023_04_12_Nenning_STFO\AN006 STFO095a specialheater\
AN005_STF100_a.(sample: unk).(8, Voltagesweep).(acq: unk)
( 0.018738 m , -0.012386 m , 0.161996 m ) Angle: 45.0062 degrees , -0.1 degrees
AN005_STF100_a
SputterRaster: 2.00 2.00 mm
1
8
c:\users\anenn\owncloud\messdaten\xps\elsa\2023-04-19_stfo095a\stf95_voltagesweep 400c.vms
c:\users\andreas nenning\owncloud - nenning andreas (anenning)@owncloud.tuwien.ac.at (2)\messdaten\xps\elsa\00 stfo\2023-04-19_stfo095a - xps\stf095a al processedl.vms
XPS
7
Al
1486.6
49.61
200
200
1e+037
1e+037
FAT
55
1e+037
4.55
1e+037
1e+037
1e+037
1e+037
1e+037
VB
edge
-1
Kinetic Energy
eV
1477.6
0.05
2
Intensity
d
Transmission
d
pulse counting
0.72
1
1e+037
1e+037
1e+037
1e+037
4
PHI_AtomicNumber
d
118
ESCAPE DEPTH TYPE
d
1
MFP Exponent
d
-0.7
PROPAGATION_CONVERGED
d
1
402
0
1
0
1
201
51.4268
209
51.4266
222
51.4265
221
51.4263
208
51.4261
254
51.4259
239
51.4257
221
51.4255
255
51.4253
228
51.4251
250
51.4249
301
51.4247
312
51.4245
282
51.4243
309
51.4241
377
51.4239
323
51.4237
395
51.4235
396
51.4233
413
51.4231
426
51.4229
431
51.4227
467
51.4225
468
51.4223
516
51.4221
560
51.4219
568
51.4217
541
51.4216
594
51.4214
627
51.4212
662
51.421
694
51.4208
731
51.4206
744
51.4204
784
51.4202
750
51.42
855
51.4198
840
51.4196
907
51.4194
884
51.4192
895
51.419
958
51.4188
1001
51.4186
1075
51.4184
1054
51.4182
1051
51.418
1075
51.4178
1163
51.4176
1223
51.4174
1177
51.4172
1136
51.417
1212
51.4168
1252
51.4166
1266
51.4165
1216
51.4163
1344
51.4161
1234
51.4159
1300
51.4157
1290
51.4155
1363
51.4153
1320
51.4151
1336
51.4149
1396
51.4147
1432
51.4145
1303
51.4143
1338
51.4141
1297
51.4139
1409
51.4137
1308
51.4135
1302
51.4133
1315
51.4131
1302
51.4129
1228
51.4127
1231
51.4125
1182
51.4123
1168
51.4121
1130
51.4119
1167
51.4117
1116
51.4115
1038
51.4114
1046
51.4112
1011
51.411
1004
51.4108
949
51.4106
931
51.4104
955
51.4102
975
51.41
959
51.4098
936
51.4096
962
51.4094
998
51.4092
946
51.409
934
51.4088
992
51.4086
943
51.4084
952
51.4082
992
51.408
957
51.4078
1010
51.4076
1009
51.4074
972
51.4072
923
51.407
931
51.4068
1000
51.4066
989
51.4064
969
51.4062
971
51.4061
964
51.4059
891
51.4057
930
51.4055
939
51.4053
948
51.4051
892
51.4049
827
51.4047
833
51.4045
815
51.4043
819
51.4041
750
51.4039
784
51.4037
736
51.4035
752
51.4033
714
51.4031
649
51.4029
617
51.4027
599
51.4025
582
51.4023
564
51.4021
521
51.4019
464
51.4017
492
51.4015
423
51.4013
433
51.4011
391
51.401
406
51.4008
376
51.4006
340
51.4004
311
51.4002
289
51.4
290
51.3998
281
51.3996
239
51.3994
202
51.3992
183
51.399
208
51.3988
194
51.3986
151
51.3984
153
51.3982
141
51.398
119
51.3978
97
51.3976
90
51.3974
84
51.3972
76
51.397
71
51.3968
50
51.3966
46
51.3964
44
51.3962
31
51.396
30
51.3958
46
51.3956
26
51.3955
18
51.3953
27
51.3951
19
51.3949
16
51.3947
17
51.3945
22
51.3943
14
51.3941
19
51.3939
11
51.3937
11
51.3935
5
51.3933
7
51.3931
7
51.3929
5
51.3927
12
51.3925
9
51.3923
6
51.3921
5
51.3919
9
51.3917
6
51.3915
9
51.3913
3
51.3911
5
51.3909
5
51.3907
7
51.3905
7
51.3903
2
51.3902
5
51.39
6
51.3898
5
51.3896
3
51.3894
5
51.3892
4
51.389
3
51.3888
3
51.3886
4
51.3884
3
51.3882
8
51.388
4
51.3878
3
51.3876
O 1s 1
0 mV b
2023
4
19
0
0
0
0
17
Casa Info Follows
0
0
1
CASA region (*O 1s*) (*Shirley*) 952.46206 960.55821 2.88 2 0 0 1034.698 -450 0 0 (*O 1s*) 15.9994 0 2.93
2
CASA comp (*O 1s bulk*) (*LA(5,6,10)*) Area 121101.96 1e-020 402987.1 -1 1 MFWHM 1.389631 0.31 7.75 -1 1 Position 957.12473 955.6 959.874 -1 1 RSF 2.88 MASS 15.9994 INDEX -1 (*O 1s*) CONST (**) UNCORRECTEDRSF 2.93
CASA comp (*O 1s CO3*) (*GL(30)*) Area 5228.1109 1e-020 265470.6 -1 1 MFWHM 1.237334 0.31 7.75 -1 1 Position 953.85655 0 0 0 -3.26818 RSF 2.88 MASS 15.9994 INDEX -1 (*O 1s*) CONST (**) UNCORRECTEDRSF 2.93
AN005_STF095_157_Voltagesweep_20230419_220231.vms Dir:F:\Experiments Gretel\2023\2023_04_12_Nenning_STFO\AN006 STFO095a specialheater\
AN005_STF100_a.(sample: unk).(8, Voltagesweep).(acq: unk)
( 0.018738 m , -0.012386 m , 0.161996 m ) Angle: 45.0062 degrees , -0.1 degrees
AN005_STF100_a
SputterRaster: 2.00 2.00 mm
1
8
c:\users\anenn\owncloud\messdaten\xps\elsa\2023-04-19_stfo095a\stf95_voltagesweep 400c.vms
c:\users\andreas nenning\owncloud - nenning andreas (anenning)@owncloud.tuwien.ac.at (2)\messdaten\xps\elsa\00 stfo\2023-04-19_stfo095a - xps\stf095a al processedl.vms
XPS
9
Al
1486.6
49.61
200
200
1e+037
1e+037
FAT
55
1e+037
4.55
1e+037
1e+037
1e+037
1e+037
1e+037
O
1s
-1
Kinetic Energy
eV
951.1
0.05
2
Intensity
d
Transmission
d
pulse counting
0.48
1
1e+037
1e+037
1e+037
1e+037
4
PHI_AtomicNumber
d
8
ESCAPE DEPTH TYPE
d
1
MFP Exponent
d
-0.7
PROPAGATION_CONVERGED
d
1
502
0
1
0
1
9286
53.3299
9353
53.3297
9178
53.3296
9179
53.3294
9249
53.3292
9355
53.3291
9124
53.3289
9194
53.3288
9277
53.3286
9132
53.3284
9218
53.3283
9340
53.3281
9292
53.328
9227
53.3278
9276
53.3277
9242
53.3275
9188
53.3273
9114
53.3272
9245
53.327
9252
53.3269
9239
53.3267
9254
53.3265
9352
53.3264
9122
53.3262
9164
53.3261
9247
53.3259
9391
53.3257
9394
53.3256
9386
53.3254
9475
53.3253
9434
53.3251
9492
53.3249
9540
53.3248
9620
53.3246
9766
53.3245
9703
53.3243
10046
53.3241
9825
53.324
10283
53.3238
10164
53.3237
10315
53.3235
10314
53.3233
10174
53.3232
10473
53.323
10629
53.3229
10833
53.3227
10783
53.3225
11039
53.3224
11125
53.3222
11062
53.3221
11007
53.3219
11067
53.3218
11295
53.3216
11126
53.3214
11051
53.3213
11263
53.3211
11185
53.321
11250
53.3208
11161
53.3206
11204
53.3205
11089
53.3203
10969
53.3202
10733
53.32
11171
53.3198
10834
53.3197
10596
53.3195
10397
53.3194
10633
53.3192
10471
53.319
10471
53.3189
10434
53.3187
10172
53.3186
10150
53.3184
10040
53.3182
10123
53.3181
10120
53.3179
10049
53.3178
9939
53.3176
10030
53.3174
10095
53.3173
10205
53.3171
10389
53.317
10221
53.3168
10828
53.3166
10776
53.3165
10923
53.3163
11151
53.3162
11453
53.316
11931
53.3158
12397
53.3157
12741
53.3155
13153
53.3154
13646
53.3152
14207
53.315
14926
53.3149
15608
53.3147
16266
53.3146
17118
53.3144
18205
53.3142
19101
53.3141
20551
53.3139
21318
53.3138
22907
53.3136
24043
53.3134
25404
53.3133
26825
53.3131
28526
53.313
29779
53.3128
31623
53.3126
33048
53.3125
35014
53.3123
36486
53.3122
38058
53.312
39010
53.3119
40858
53.3117
41706
53.3115
42720
53.3114
43247
53.3112
44402
53.3111
44527
53.3109
45135
53.3107
44672
53.3106
44222
53.3104
43411
53.3103
43211
53.3101
42318
53.3099
40769
53.3098
39428
53.3096
37647
53.3095
36160
53.3093
34545
53.3091
32646
53.309
30616
53.3088
29110
53.3087
27285
53.3085
25206
53.3083
23230
53.3082
21640
53.308
20144
53.3079
18904
53.3077
17333
53.3075
16048
53.3074
15300
53.3072
13915
53.3071
13450
53.3069
12702
53.3067
11803
53.3066
11326
53.3064
10817
53.3063
10535
53.3061
10024
53.3059
9902
53.3058
9545
53.3056
9452
53.3055
9150
53.3053
8966
53.3051
8712
53.305
8793
53.3048
8648
53.3047
8572
53.3045
8215
53.3043
8447
53.3042
8473
53.304
8333
53.3039
8094
53.3037
8143
53.3035
8151
53.3034
8139
53.3032
7973
53.303
8059
53.3029
8173
53.3027
8051
53.3026
8042
53.3024
7933
53.3022
8083
53.3021
8216
53.3019
8051
53.3018
7849
53.3016
7839
53.3014
7916
53.3013
7969
53.3011
8028
53.301
7739
53.3008
7961
53.3006
7764
53.3005
7940
53.3003
8020
53.3002
7880
53.3
7936
53.2998
7955
53.2997
7945
53.2995
7909
53.2994
7717
53.2992
7990
53.299
7666
53.2989
7893
53.2987
7792
53.2986
7743
53.2984
7921
53.2982
7729
53.2981
7871
53.2979
7808
53.2978
7748
53.2976
7793
53.2974
7780
53.2973
7517
53.2971
7788
53.297
7721
53.2968
7713
53.2966
7676
53.2965
7724
53.2963
7895
53.2962
7812
53.296
7541
53.2958
7713
53.2957
7857
53.2955
7687
53.2954
7732
53.2952
7680
53.295
7705
53.2949
7673
53.2947
7964
53.2946
7597
53.2944
7751
53.2942
7712
53.2941
7858
53.2939
7741
53.2938
7718
53.2936
7704
53.2934
7968
53.2933
7835
53.2931
7951
53.2929
7771
53.2928
7793
53.2926
7712
53.2925
7649
53.2923
7827
53.2921
7659
53.292
7623
53.2918
7584
53.2917
7622
53.2915
7642
53.2913
7696
53.2912
7759
53.291
7714
53.2909
7899
53.2907
7895
53.2905
7799
53.2904
7640
53.2902
7861
53.2901
7727
53.2899
Ti 2p3 2
0 mV b
2023
4
19
0
0
0
0
17
Casa Info Follows
0
0
1
CASA region (*Ti 2 region*) (*Shirley*) 1025.5959 1031.1911 4.333333 6 0 0 1034.698 -450 0 0 (*Ti 2p*) 47.8784 0 7.81
2
CASA comp (*Ti 2p 3/2*) (*LA(5,5,5)*) Area 22249.995 1e-020 231495 -1 1 MFWHM 1.11 1.05 1.11 -1 1 Position 1028.4516 1027.3093 1030.6088 -1 1 RSF 4.3333 MASS 47.8784 INDEX -1 (*Ti 2p*) CONST (**) UNCORRECTEDRSF 7.81
CASA comp (*Ti 2p 3/2 3+*) (*LA(6,8,10)*) Area 218.01261 1e-020 158171 -1 1 MFWHM 1.11 0.22 5.5 0 1 Position 1029.2516 0 0 0 0.8 RSF 4.3333 MASS 47.8784 INDEX -1 (*Ti 2p*) CONST (**) UNCORRECTEDRSF 7.81
AN005_STF095_157_Voltagesweep_20230419_220231.vms Dir:F:\Experiments Gretel\2023\2023_04_12_Nenning_STFO\AN006 STFO095a specialheater\
AN005_STF100_a.(sample: unk).(8, Voltagesweep).(acq: unk)
( 0.018738 m , -0.012386 m , 0.161996 m ) Angle: 45.0062 degrees , -0.1 degrees
AN005_STF100_a
SputterRaster: 2.00 2.00 mm
1
8
c:\users\anenn\owncloud\messdaten\xps\elsa\2023-04-19_stfo095a\stf95_voltagesweep 400c.vms
c:\users\andreas nenning\owncloud - nenning andreas (anenning)@owncloud.tuwien.ac.at (2)\messdaten\xps\elsa\00 stfo\2023-04-19_stfo095a - xps\stf095a al processedl.vms
XPS
9
Al
1486.6
49.61
200
200
1e+037
1e+037
FAT
27
1e+037
4.55
1e+037
1e+037
1e+037
1e+037
1e+037
Ti
2p3
-1
Kinetic Energy
eV
1022.6
0.05
2
Intensity
d
Transmission
d
pulse counting
0.72
1
1e+037
1e+037
1e+037
1e+037
4
PHI_AtomicNumber
d
22
ESCAPE DEPTH TYPE
d
1
MFP Exponent
d
-0.7
PROPAGATION_CONVERGED
d
1
482
0
1
0
1
8893
24.0475
8965
24.0473
8784
24.0471
8687
24.0469
8869
24.0467
8793
24.0465
8693
24.0463
8595
24.0461
8558
24.0459
8325
24.0457
8192
24.0455
8170
24.0453
7987
24.0451
7759
24.0449
7790
24.0447
7666
24.0445
7451
24.0443
7369
24.0441
7168
24.0439
7254
24.0437
7164
24.0435
6871
24.0433
6833
24.0431
6752
24.0429
6497
24.0427
6538
24.0425
6331
24.0423
6417
24.0421
6181
24.0419
6407
24.0417
5945
24.0415
6216
24.0413
5939
24.0411
6088
24.0409
5950
24.0407
5852
24.0405
5834
24.0403
5751
24.0401
5746
24.0399
5781
24.0397
5522
24.0394
5568
24.0392
5470
24.039
5486
24.0388
5123
24.0386
5366
24.0384
5251
24.0382
5222
24.038
5224
24.0378
5237
24.0376
5179
24.0374
5078
24.0372
5243
24.037
5186
24.0368
5204
24.0366
5101
24.0364
5044
24.0362
5140
24.036
5084
24.0358
4992
24.0356
5071
24.0354
5054
24.0352
5203
24.035
5095
24.0348
4991
24.0346
5139
24.0344
5030
24.0342
4905
24.034
5002
24.0338
5076
24.0336
5037
24.0334
5082
24.0332
5099
24.033
5064
24.0328
5015
24.0326
5186
24.0324
5107
24.0322
5162
24.032
5229
24.0318
5134
24.0316
5293
24.0314
5134
24.0312
5347
24.031
5276
24.0307
5320
24.0305
5316
24.0303
5538
24.0301
5517
24.0299
5675
24.0297
5416
24.0295
5704
24.0293
5699
24.0291
5907
24.0289
5937
24.0287
6340
24.0285
6536
24.0283
6702
24.0281
6985
24.0279
7416
24.0277
7686
24.0275
8184
24.0273
8495
24.0271
9047
24.0269
9592
24.0267
10430
24.0265
10837
24.0263
11547
24.0261
12381
24.0259
13190
24.0257
13811
24.0255
14707
24.0253
15025
24.0251
15953
24.0249
16270
24.0247
16807
24.0245
16976
24.0243
17402
24.0241
17669
24.0239
17686
24.0237
17268
24.0235
17079
24.0233
16549
24.0231
15800
24.0229
15342
24.0227
14432
24.0225
13632
24.0223
13046
24.022
11763
24.0218
11211
24.0216
10430
24.0214
9667
24.0212
8966
24.021
8164
24.0208
7837
24.0206
7289
24.0204
6903
24.0202
6504
24.02
6237
24.0198
6020
24.0196
5667
24.0194
5449
24.0192
5267
24.019
5166
24.0188
5039
24.0186
5061
24.0184
4916
24.0182
5046
24.018
4715
24.0178
4812
24.0176
4598
24.0174
4513
24.0172
4598
24.017
4642
24.0168
4430
24.0166
4527
24.0164
4400
24.0162
4388
24.016
4497
24.0158
4381
24.0156
4390
24.0154
4373
24.0152
4378
24.015
4365
24.0148
4452
24.0146
4354
24.0144
4426
24.0142
4517
24.014
4253
24.0138
4285
24.0136
4293
24.0134
4359
24.0131
4310
24.0129
4297
24.0127
4207
24.0125
4249
24.0123
4365
24.0121
4280
24.0119
4303
24.0117
4373
24.0115
4286
24.0113
4401
24.0111
4223
24.0109
4376
24.0107
4247
24.0105
4337
24.0103
4354
24.0101
4382
24.0099
4293
24.0097
4279
24.0095
4328
24.0093
4136
24.0091
4230
24.0089
4280
24.0087
4280
24.0085
4341
24.0083
4366
24.0081
4346
24.0079
4242
24.0077
4369
24.0075
4223
24.0073
4371
24.0071
4328
24.0069
4181
24.0067
4209
24.0065
4328
24.0063
4238
24.0061
4366
24.0059
4253
24.0057
4244
24.0055
4347
24.0053
4203
24.0051
4329
24.0049
4308
24.0047
4335
24.0045
4327
24.0043
4281
24.0041
4223
24.0038
4347
24.0036
4271
24.0034
4275
24.0032
4329
24.003
4308
24.0028
4306
24.0026
4176
24.0024
4269
24.0022
4213
24.002
4270
24.0018
4280
24.0016
4361
24.0014
4248
24.0012
4206
24.001
4241
24.0008
4264
24.0006
4251
24.0004
4225
24.0002
4327
24
4256
23.9998
4425
23.9996
4378
23.9994
4319
23.9992
4300
23.999
Fe 2p 3
0 mV b
2023
4
19
0
0
0
0
27
Casa Info Follows
0
0
1
CASA region (*Fe 2p*) (*Shirley*) 755.0201 783.10082 14.5 6 2.5 0 1034.7 -450 0 0 (*Fe 2p3/2*) 55.8458 0 10.82
12
CASA comp (*Fe3+ 3/2*) (*GL(30)*) Area 11230.678 0.001 10000000 -1 1 MFWHM 1.71 1.7 1.71 -1 1 Position 776.33423 775.6 777.4 -1 1 RSF 15.7 MASS 55.8458 INDEX -1 (*Fe 2p*) CONST (**) UNCORRECTEDRSF 0
CASA comp (*Fe3+ 3/2 2nd*) (*LF(1,4,5,0)*) Area 22461.357 100 100000 0 2 MFWHM 2.2979268 1 3 -1 1.19544 Position 775.33423 0 0 0 -1 RSF 15.7 MASS 55.8458 INDEX -1 (*Fe 2p*) CONST (**) UNCORRECTEDRSF 0
CASA comp (*Fe3+ 1/2*) (*LA(1.53,243)*) Area 5615.3391 1e-020 112930.87 0 0.5 MFWHM 1.71 0.42890835 10.722709 0 1 Position 762.83423 0 0 0 -13.5 RSF 15.7 MASS 55.8458 INDEX -1 (*Fe 2p*) CONST (**) UNCORRECTEDRSF 16.42
CASA comp (*Fe3+ 1/2 2nd*) (*LF(0.8,2,5,0)*) Area 11230.678 100 100000 0 1 MFWHM 2.2979268 1 3 1 1 Position 761.83423 0 0 0 -14.5 RSF 15.7 MASS 55.8458 INDEX -1 (*Fe 2p*) CONST (**) UNCORRECTEDRSF 16.42
CASA comp (*Fe3+ 3rd*) (*GL(50)*) Area 8984.5426 1e-020 112930.87 0 0.8 MFWHM 5 5 5 -1 1 Position 767.33423 0 0 0 -9 RSF 15.7 MASS 55.8458 INDEX -1 (*Fe 2p*) CONST (**) UNCORRECTEDRSF 16.42
CASA comp (*Fe2+ 3/2*) (*LA(2,5,5)*) Area 275.5531 1e-020 143416.5 -1 1 MFWHM 1.4086656 0.53851418 13.462855 -1 1 Position 777.88008 0 0 0 1.54585 RSF 15.7 MASS 55.8458 INDEX -1 (*Fe 2p3/2*) CONST (**) UNCORRECTEDRSF 10.82
CASA comp (*Fe2+ 1/2*) (*LA(2,5,5)*) Area 137.77655 1e-020 143416.5 5 0.5 MFWHM 1.4086656 0.53851418 13.462855 5 1 Position 764.38008 0 0 0 -11.95415 RSF 15.7 MASS 55.8458 INDEX -1 (*Fe 2p3/2*) CONST (**) UNCORRECTEDRSF 10.82
CASA comp (*Fe2+ 3rd*) (*LA(1.53,243)*) Area 67.20933 1e-020 143416.5 5 0.243907 MFWHM 5 5 5 -1 1 Position 771.33423 0 0 0 -5 RSF 15.7 MASS 55.8458 INDEX -1 (*Fe 2p3/2*) CONST (**) UNCORRECTEDRSF 10.82
CASA comp (*Fe0 3/2*) (*LF(4,8,10,1)*) Area 171.28978 1e-020 200652 -1 1 MFWHM 1.5 1.5 1.5 -1 1 Position 779.4 779.4 779.4 -1 1 RSF 15.7 MASS 55.8458 INDEX -1 (*Fe 2p*) CONST (**) UNCORRECTEDRSF 16.42
CASA comp (*Fe0 1/2*) (*LF(4,8,10,1)*) Area 85.644888 1e-020 200652 8 0.5 MFWHM 1.5 0.56096527 14.024132 8 1 Position 766.2 0 0 8 -13.2 RSF 15.7 MASS 55.8458 INDEX -1 (*Fe 2p*) CONST (**) UNCORRECTEDRSF 16.42
CASA comp (*Fe2+ 3rd*) (*LA(1.53,243)*) Area 33.604665 1e-020 143416.5 5 0.1219535 MFWHM 5 5 5 -1 1 Position 757.93423 0 0 0 -18.4 RSF 15.7 MASS 55.8458 INDEX -1 (*Fe 2p3/2*) CONST (**) UNCORRECTEDRSF 10.82
CASA comp (*Fe3+ 3rd*) (*GL(50)*) Area 4492.2713 1e-020 112930.87 0 0.4 MFWHM 5 5 5 -1 1 Position 753.83423 0 0 0 -22.5 RSF 15.7 MASS 55.8458 INDEX -1 (*Fe 2p*) CONST (**) UNCORRECTEDRSF 16.42
AN005_STF095_157_Voltagesweep_20230419_220231.vms Dir:F:\Experiments Gretel\2023\2023_04_12_Nenning_STFO\AN006 STFO095a specialheater\
AN005_STF100_a.(sample: unk).(8, Voltagesweep).(acq: unk)
( 0.018738 m , -0.012386 m , 0.161996 m ) Angle: 45.0062 degrees , -0.1 degrees
AN005_STF100_a
SputterRaster: 2.00 2.00 mm
1
8
c:\users\anenn\owncloud\messdaten\xps\elsa\2023-04-19_stfo095a\stf95_voltagesweep 400c.vms
c:\users\andreas nenning\owncloud - nenning andreas (anenning)@owncloud.tuwien.ac.at (2)\messdaten\xps\elsa\00 stfo\2023-04-19_stfo095a - xps\stf095a al processedl.vms
XPS
9
Al
1486.6
49.61
200
200
1e+037
1e+037
FAT
55
1e+037
4.55
1e+037
1e+037
1e+037
1e+037
1e+037
Fe
2p
-1
Kinetic Energy
eV
754.6
0.05
2
Intensity
d
Transmission
d
pulse counting
0.72
1
1e+037
1e+037
1e+037
1e+037
4
PHI_AtomicNumber
d
26
ESCAPE DEPTH TYPE
d
1
MFP Exponent
d
-0.7
PROPAGATION_CONVERGED
d
1
1202
0
1
0
1
16535
53.9109
16312
53.9107
16269
53.9106
16189
53.9105
16169
53.9103
16319
53.9102
16396
53.9101
16319
53.9099
16263
53.9098
16484
53.9096
16535
53.9095
16250
53.9094
16404
53.9092
16294
53.9091
16241
53.909
16131
53.9088
16294
53.9087
16090
53.9086
16568
53.9084
16330
53.9083
16337
53.9082
16458
53.908
16333
53.9079
16006
53.9078
16246
53.9076
16308
53.9075
16225
53.9073
16248
53.9072
16476
53.9071
15989
53.9069
16036
53.9068
16155
53.9067
16167
53.9065
16403
53.9064
16128
53.9063
16176
53.9061
16317
53.906
16522
53.9059
16190
53.9057
16033
53.9056
16472
53.9054
16337
53.9053
16199
53.9052
16133
53.905
16098
53.9049
16263
53.9048
16293
53.9046
16034
53.9045
16065
53.9044
16562
53.9042
16171
53.9041
16039
53.904
15943
53.9038
16360
53.9037
16443
53.9035
16150
53.9034
16280
53.9033
16240
53.9031
16476
53.903
16244
53.9029
16393
53.9027
16498
53.9026
16285
53.9025
16389
53.9023
16204
53.9022
16540
53.902
16514
53.9019
16481
53.9018
16411
53.9016
16344
53.9015
16519
53.9014
16489
53.9012
16349
53.9011
16484
53.901
16583
53.9008
16377
53.9007
16513
53.9006
16518
53.9004
16456
53.9003
16427
53.9001
16397
53.9
16388
53.8999
16429
53.8997
16376
53.8996
16458
53.8995
16610
53.8993
16726
53.8992
16468
53.8991
16559
53.8989
16864
53.8988
16688
53.8986
16464
53.8985
16684
53.8984
16732
53.8982
16493
53.8981
16961
53.898
16951
53.8978
16780
53.8977
17020
53.8976
16898
53.8974
16847
53.8973
16923
53.8972
16922
53.897
16942
53.8969
16859
53.8967
17036
53.8966
17046
53.8965
16835
53.8963
16933
53.8962
16969
53.8961
17189
53.8959
17169
53.8958
17288
53.8957
17231
53.8955
17315
53.8954
17240
53.8952
17640
53.8951
17493
53.895
17524
53.8948
17337
53.8947
17362
53.8946
17533
53.8944
17420
53.8943
17567
53.8942
17689
53.894
17667
53.8939
17765
53.8937
17654
53.8936
17719
53.8935
18087
53.8933
17824
53.8932
17855
53.8931
18023
53.8929
18113
53.8928
18117
53.8927
18199
53.8925
18379
53.8924
18231
53.8922
18204
53.8921
18449
53.892
18476
53.8918
18431
53.8917
18586
53.8916
18582
53.8914
18735
53.8913
18747
53.8912
18228
53.891
18492
53.8909
18606
53.8907
18708
53.8906
18763
53.8905
18750
53.8903
18619
53.8902
18704
53.8901
18919
53.8899
18585
53.8898
18790
53.8897
18897
53.8895
18591
53.8894
18767
53.8892
18456
53.8891
18779
53.889
18373
53.8888
18497
53.8887
18453
53.8886
18552
53.8884
18296
53.8883
18646
53.8882
18421
53.888
18494
53.8879
18323
53.8877
18183
53.8876
18135
53.8875
18123
53.8873
17958
53.8872
17977
53.8871
18067
53.8869
17861
53.8868
17674
53.8867
17607
53.8865
17524
53.8864
17540
53.8862
17321
53.8861
17373
53.886
17294
53.8858
17329
53.8857
16932
53.8856
17177
53.8854
16964
53.8853
16996
53.8851
16933
53.885
16796
53.8849
16691
53.8847
16840
53.8846
16550
53.8845
16682
53.8843
16476
53.8842
16837
53.8841
16346
53.8839
16592
53.8838
16524
53.8836
16532
53.8835
16339
53.8834
16364
53.8832
16209
53.8831
16370
53.883
16376
53.8828
16408
53.8827
16181
53.8825
16410
53.8824
16108
53.8823
16349
53.8821
16362
53.882
16337
53.8819
16352
53.8817
16181
53.8816
16308
53.8815
16296
53.8813
16186
53.8812
16246
53.881
16362
53.8809
16503
53.8808
16278
53.8806
16109
53.8805
16272
53.8804
16350
53.8802
16130
53.8801
16278
53.8799
16359
53.8798
16276
53.8797
16282
53.8795
16237
53.8794
16105
53.8793
16179
53.8791
16253
53.879
16404
53.8789
16147
53.8787
16558
53.8786
16325
53.8784
16413
53.8783
16273
53.8782
16224
53.878
16433
53.8779
16556
53.8778
16475
53.8776
16436
53.8775
16616
53.8773
16390
53.8772
16289
53.8771
16294
53.8769
16465
53.8768
16220
53.8767
16550
53.8765
16419
53.8764
16568
53.8762
16282
53.8761
16391
53.876
16542
53.8758
16543
53.8757
16305
53.8756
16494
53.8754
16646
53.8753
16473
53.8751
16430
53.875
16255
53.8749
16574
53.8747
16523
53.8746
16574
53.8745
16198
53.8743
16423
53.8742
16386
53.8741
16289
53.8739
16356
53.8738
16414
53.8736
16295
53.8735
16117
53.8734
16457
53.8732
16253
53.8731
16353
53.873
16178
53.8728
16433
53.8727
16251
53.8725
16380
53.8724
16131
53.8723
16277
53.8721
16335
53.872
16198
53.8719
16173
53.8717
16118
53.8716
15913
53.8714
15990
53.8713
16239
53.8712
16065
53.871
16033
53.8709
15973
53.8708
15952
53.8706
16231
53.8705
15939
53.8703
15724
53.8702
16034
53.8701
15752
53.8699
16124
53.8698
15696
53.8697
15958
53.8695
16085
53.8694
15685
53.8692
15594
53.8691
15690
53.869
15659
53.8688
15661
53.8687
15658
53.8686
15688
53.8684
15946
53.8683
15736
53.8681
15745
53.868
15811
53.8679
15440
53.8677
15715
53.8676
15820
53.8675
15767
53.8673
15690
53.8672
15763
53.867
15771
53.8669
15694
53.8668
15776
53.8666
15813
53.8665
15699
53.8664
15655
53.8662
15678
53.8661
15507
53.8659
15598
53.8658
15743
53.8657
15808
53.8655
15789
53.8654
15679
53.8653
15787
53.8651
15781
53.865
15844
53.8648
15704
53.8647
15889
53.8646
15926
53.8644
15687
53.8643
15693
53.8642
15726
53.864
16238
53.8639
16107
53.8637
15944
53.8636
15924
53.8635
15991
53.8633
15944
53.8632
15909
53.863
16226
53.8629
16095
53.8628
16172
53.8626
16162
53.8625
16176
53.8624
16145
53.8622
16515
53.8621
16183
53.8619
16370
53.8618
16464
53.8617
16436
53.8615
16434
53.8614
16559
53.8613
16272
53.8611
16444
53.861
16648
53.8608
16562
53.8607
16295
53.8606
16442
53.8604
16801
53.8603
16705
53.8602
16742
53.86
16765
53.8599
16719
53.8597
17229
53.8596
16838
53.8595
16913
53.8593
16970
53.8592
17054
53.8591
16958
53.8589
17056
53.8588
17152
53.8586
17268
53.8585
17426
53.8584
17301
53.8582
17415
53.8581
17675
53.8579
17520
53.8578
17562
53.8577
17708
53.8575
17663
53.8574
17910
53.8573
18018
53.8571
18040
53.857
17874
53.8568
18231
53.8567
18181
53.8566
18547
53.8564
18256
53.8563
18467
53.8562
18770
53.856
18515
53.8559
18533
53.8557
18708
53.8556
19056
53.8555
19333
53.8553
19234
53.8552
19535
53.855
19321
53.8549
19635
53.8548
19639
53.8546
19926
53.8545
19989
53.8544
19742
53.8542
19974
53.8541
20125
53.8539
20042
53.8538
20395
53.8537
20130
53.8535
20429
53.8534
20462
53.8532
20412
53.8531
20355
53.853
20687
53.8528
20694
53.8527
20834
53.8526
20788
53.8524
20860
53.8523
20726
53.8521
20801
53.852
20821
53.8519
20918
53.8517
20583
53.8516
20748
53.8515
20419
53.8513
20450
53.8512
20434
53.851
20085
53.8509
19905
53.8508
19923
53.8506
19682
53.8505
19475
53.8503
19165
53.8502
18744
53.8501
18706
53.8499
18178
53.8498
17883
53.8497
17617
53.8495
17117
53.8494
16818
53.8492
16769
53.8491
16676
53.849
16156
53.8488
15636
53.8487
15535
53.8485
15261
53.8484
15269
53.8483
15030
53.8481
14715
53.848
14684
53.8479
14608
53.8477
14515
53.8476
14449
53.8474
14553
53.8473
14179
53.8472
14222
53.847
14086
53.8469
14527
53.8467
14317
53.8466
14091
53.8465
14154
53.8463
14069
53.8462
13965
53.8461
13934
53.8459
13683
53.8458
13801
53.8456
13691
53.8455
13938
53.8454
13780
53.8452
13730
53.8451
13647
53.8449
13797
53.8448
13741
53.8447
13793
53.8445
13617
53.8444
13644
53.8442
13668
53.8441
13371
53.844
13561
53.8438
13544
53.8437
13814
53.8436
13595
53.8434
13477
53.8433
13401
53.8431
13571
53.843
13205
53.8429
13590
53.8427
13312
53.8426
13653
53.8424
13559
53.8423
13429
53.8422
13478
53.842
13480
53.8419
13533
53.8417
13563
53.8416
13498
53.8415
13651
53.8413
13383
53.8412
13738
53.8411
13413
53.8409
13461
53.8408
13809
53.8406
13824
53.8405
13674
53.8404
13650
53.8402
13717
53.8401
13554
53.8399
13530
53.8398
13624
53.8397
13652
53.8395
13496
53.8394
13488
53.8393
13580
53.8391
13380
53.839
13187
53.8388
13523
53.8387
13534
53.8386
13330
53.8384
13539
53.8383
13456
53.8381
13582
53.838
13376
53.8379
13522
53.8377
13366
53.8376
13544
53.8374
13547
53.8373
13564
53.8372
13693
53.837
13426
53.8369
13416
53.8367
13553
53.8366
13612
53.8365
13486
53.8363
13338
53.8362
13589
53.8361
13466
53.8359
13591
53.8358
13338
53.8356
13554
53.8355
13410
53.8354
13398
53.8352
13630
53.8351
13426
53.8349
13606
53.8348
13679
53.8347
13665
53.8345
13520
53.8344
13538
53.8342
13623
53.8341
13447
53.834
13717
53.8338
13574
53.8337
13781
53.8335
13418
53.8334
13503
53.8333
13423
53.8331
13644
53.833
13522
53.8329
13461
53.8327
13501
53.8326
13564
53.8324
13543
53.8323
13529
53.8322
13462
53.832
13570
53.8319
13461
53.8317
13684
53.8316
13406
53.8315
13636
53.8313
13514
53.8312
13592
53.831
13406
53.8309
13609
53.8308
13842
53.8306
13446
53.8305
13663
53.8303
13654
53.8302
13558
53.8301
13611
53.8299
13697
53.8298
13558
53.8296
13476
53.8295
13535
53.8294
13686
53.8292
13521
53.8291
13533
53.829
13548
53.8288
13616
53.8287
13631
53.8285
13602
53.8284
Fe 3p 4
0 mV b
2023
4
19
0
0
0
0
17
Casa Info Follows
0
0
1
CASA region (*FeTi3ps region*) (*Tougaard*) 1420.7135 1434.0795 0.37 11 0 2 1034.7 -450 0 0 (*Fe 3p*) 55.8458 0 1.669
2
CASA comp (*Fe 3p peak*) (*LA(1.6,5,5)*) Area 7389.1425 1e-020 49008.002 -1 1 MFWHM 1.5867525 0.38 9.5 -1 1 Position 1431.117 1428.4624 1434.0795 -1 1 RSF 1.52 MASS 55.8458 INDEX -1 (*Fe 3p*) CONST (**) UNCORRECTEDRSF 1.669
CASA comp (*Ti3s peak*) (*LA(3,8,5)*) Area 4760.6576 1e-020 33212 -1 1 MFWHM 2.1549036 0.38 9.5 -1 1 Position 1425.1021 1421.9242 1427.9775 -1 1 RSF 0.37 MASS 55.8458 INDEX -1 (*Fe 3p*) CONST (**) UNCORRECTEDRSF 1.669
AN005_STF095_157_Voltagesweep_20230419_220231.vms Dir:F:\Experiments Gretel\2023\2023_04_12_Nenning_STFO\AN006 STFO095a specialheater\
AN005_STF100_a.(sample: unk).(8, Voltagesweep).(acq: unk)
( 0.018738 m , -0.012386 m , 0.161996 m ) Angle: 45.0062 degrees , -0.1 degrees
AN005_STF100_a
SputterRaster: 2.00 2.00 mm
1
8
c:\users\anenn\owncloud\messdaten\xps\elsa\2023-04-19_stfo095a\stf95_voltagesweep 400c.vms
c:\users\andreas nenning\owncloud - nenning andreas (anenning)@owncloud.tuwien.ac.at (2)\messdaten\xps\elsa\00 stfo\2023-04-19_stfo095a - xps\stf095a al processedl.vms
XPS
9
Al
1486.6
49.61
200
200
1e+037
1e+037
FAT
55
1e+037
4.55
1e+037
1e+037
1e+037
1e+037
1e+037
Fe
3p
-1
Kinetic Energy
eV
1418.6
0.05
2
Intensity
d
Transmission
d
pulse counting
0.48
1
1e+037
1e+037
1e+037
1e+037
4
PHI_AtomicNumber
d
26
ESCAPE DEPTH TYPE
d
1
MFP Exponent
d
-0.7
PROPAGATION_CONVERGED
d
1
802
0
1
0
1
1827
51.6568
1892
51.6566
1924
51.6564
1804
51.6562
1786
51.656
1798
51.6559
1800
51.6557
1801
51.6555
1730
51.6553
1841
51.6551
1741
51.6549
1814
51.6547
1805
51.6545
1847
51.6543
1733
51.6541
1821
51.6539
1821
51.6537
1848
51.6535
1761
51.6533
1867
51.6531
1842
51.6529
1919
51.6528
1869
51.6526
1832
51.6524
1906
51.6522
1791
51.652
1832
51.6518
1813
51.6516
1793
51.6514
1828
51.6512
1766
51.651
1874
51.6508
1884
51.6506
1815
51.6504
1834
51.6502
1858
51.65
1829
51.6498
1796
51.6497
1847
51.6495
1824
51.6493
1813
51.6491
1706
51.6489
1865
51.6487
1817
51.6485
1777
51.6483
1754
51.6481
1861
51.6479
1711
51.6477
1781
51.6475
1832
51.6473
1816
51.6471
1889
51.6469
1747
51.6467
1875
51.6466
1856
51.6464
1776
51.6462
1816
51.646
1763
51.6458
1803
51.6456
1812
51.6454
1772
51.6452
1849
51.645
1857
51.6448
1762
51.6446
1862
51.6444
1752
51.6442
1886
51.644
1872
51.6438
1789
51.6436
1913
51.6435
1844
51.6433
1836
51.6431
1803
51.6429
1807
51.6427
1809
51.6425
1866
51.6423
1870
51.6421
1822
51.6419
1910
51.6417
1741
51.6415
1885
51.6413
1868
51.6411
1842
51.6409
1900
51.6407
1929
51.6405
1936
51.6404
1987
51.6402
1938
51.64
1931
51.6398
1924
51.6396
1926
51.6394
1971
51.6392
1963
51.639
1950
51.6388
1970
51.6386
2024
51.6384
1994
51.6382
2039
51.638
1978
51.6378
2009
51.6376
2058
51.6374
2041
51.6372
2056
51.6371
2035
51.6369
2050
51.6367
2049
51.6365
2183
51.6363
2161
51.6361
2169
51.6359
2155
51.6357
2259
51.6355
2232
51.6353
2237
51.6351
2239
51.6349
2299
51.6347
2185
51.6345
2296
51.6343
2312
51.6341
2383
51.634
2267
51.6338
2437
51.6336
2331
51.6334
2344
51.6332
2417
51.633
2446
51.6328
2356
51.6326
2429
51.6324
2345
51.6322
2429
51.632
2402
51.6318
2310
51.6316
2325
51.6314
2405
51.6312
2350
51.631
2309
51.6308
2298
51.6307
2298
51.6305
2198
51.6303
2249
51.6301
2166
51.6299
2144
51.6297
2163
51.6295
2201
51.6293
2228
51.6291
2086
51.6289
2106
51.6287
2101
51.6285
2047
51.6283
2021
51.6281
2055
51.6279
2017
51.6277
1960
51.6276
1964
51.6274
1929
51.6272
1928
51.627
1921
51.6268
1857
51.6266
1835
51.6264
1852
51.6262
1837
51.626
1814
51.6258
1830
51.6256
1810
51.6254
1796
51.6252
1792
51.625
1797
51.6248
1818
51.6246
1725
51.6244
1796
51.6243
1772
51.6241
1756
51.6239
1714
51.6237
1704
51.6235
1757
51.6233
1718
51.6231
1750
51.6229
1722
51.6227
1682
51.6225
1681
51.6223
1749
51.6221
1695
51.6219
1706
51.6217
1719
51.6215
1745
51.6213
1734
51.6211
1743
51.621
1741
51.6208
1729
51.6206
1724
51.6204
1766
51.6202
1731
51.62
1741
51.6198
1718
51.6196
1769
51.6194
1729
51.6192
1841
51.619
1762
51.6188
1797
51.6186
1780
51.6184
1794
51.6182
1810
51.618
1866
51.6178
1817
51.6177
1894
51.6175
1922
51.6173
1913
51.6171
1876
51.6169
1888
51.6167
1974
51.6165
1954
51.6163
1958
51.6161
2024
51.6159
1935
51.6157
2012
51.6155
1972
51.6153
2079
51.6151
2069
51.6149
2043
51.6147
2086
51.6145
2171
51.6144
2093
51.6142
2086
51.614
2235
51.6138
2222
51.6136
2200
51.6134
2186
51.6132
2314
51.613
2247
51.6128
2317
51.6126
2322
51.6124
2414
51.6122
2431
51.612
2317
51.6118
2405
51.6116
2491
51.6114
2533
51.6112
2630
51.6111
2643
51.6109
2641
51.6107
2641
51.6105
2661
51.6103
2811
51.6101
2880
51.6099
2605
51.6097
2743
51.6095
2788
51.6093
2796
51.6091
2650
51.6089
2812
51.6087
2844
51.6085
2803
51.6083
2761
51.6081
2807
51.6079
2711
51.6078
2832
51.6076
2715
51.6074
2673
51.6072
2602
51.607
2571
51.6068
2470
51.6066
2468
51.6064
2422
51.6062
2408
51.606
2357
51.6058
2277
51.6056
2214
51.6054
2119
51.6052
2028
51.605
2020
51.6048
1960
51.6046
1983
51.6045
1905
51.6043
1843
51.6041
1937
51.6039
1739
51.6037
1611
51.6035
1706
51.6033
1687
51.6031
1694
51.6029
1569
51.6027
1517
51.6025
1543
51.6023
1566
51.6021
1583
51.6019
1532
51.6017
1539
51.6015
1467
51.6013
1548
51.6011
1528
51.601
1457
51.6008
1517
51.6006
1546
51.6004
1524
51.6002
1455
51.6
1476
51.5998
1514
51.5996
1457
51.5994
1441
51.5992
1439
51.599
1516
51.5988
1469
51.5986
1452
51.5984
1572
51.5982
1498
51.598
1461
51.5978
1417
51.5977
1493
51.5975
1519
51.5973
1507
51.5971
1558
51.5969
1581
51.5967
1530
51.5965
1567
51.5963
1530
51.5961
1500
51.5959
1567
51.5957
1555
51.5955
1520
51.5953
1562
51.5951
1604
51.5949
1592
51.5947
1613
51.5945
1526
51.5943
1580
51.5942
1626
51.594
1582
51.5938
1561
51.5936
1596
51.5934
1622
51.5932
1604
51.593
1604
51.5928
1584
51.5926
1637
51.5924
1686
51.5922
1586
51.592
1608
51.5918
1676
51.5916
1661
51.5914
1640
51.5912
1701
51.591
1658
51.5908
1724
51.5907
1691
51.5905
1690
51.5903
1671
51.5901
1704
51.5899
1687
51.5897
1613
51.5895
1697
51.5893
1702
51.5891
1713
51.5889
1627
51.5887
1752
51.5885
1717
51.5883
1673
51.5881
1636
51.5879
1729
51.5877
1712
51.5875
1695
51.5873
1682
51.5872
1735
51.587
1727
51.5868
1751
51.5866
1760
51.5864
1717
51.5862
1700
51.586
1673
51.5858
1638
51.5856
1638
51.5854
1659
51.5852
1707
51.585
1719
51.5848
1707
51.5846
1681
51.5844
1642
51.5842
1672
51.584
1689
51.5838
1750
51.5837
1689
51.5835
1654
51.5833
1632
51.5831
1619
51.5829
1586
51.5827
1629
51.5825
1546
51.5823
1612
51.5821
1578
51.5819
1542
51.5817
1550
51.5815
1537
51.5813
1571
51.5811
1488
51.5809
1572
51.5807
1541
51.5805
1504
51.5803
1540
51.5802
1503
51.58
1511
51.5798
1472
51.5796
1465
51.5794
1431
51.5792
Sr 3d 5
0 mV b
2023
4
19
0
0
0
0
19
Casa Info Follows
0
0
1
CASA region (*Sr 3d*) (*Shirley*) 1348.4308 1356.8636 7.82 6 0 0 1034.7 -450 0 0 (*Sr 3d*) 87.6165 0 5.05
4
CASA comp (*Sr 3d bulk 5/2*) (*GL(30)*) Area 33269.229 1e-020 268011.43 -1 1 MFWHM 1.1612519 0.2 5 -1 1 Position 1353.6736 1348.4388 1356.241 -1 1 RSF 7.82 MASS 87.6165 INDEX -1 (*Sr 3d*) CONST (**) UNCORRECTEDRSF 5.05
CASA comp (*Sr 3d bulk 3/2*) (*GL(30)*) Area 22179.486 1e-020 268011.43 0 0.66666667 MFWHM 1.1612519 0.2 5 0 1 Position 1351.9336 0 0 0 -1.74 RSF 7.82 MASS 87.6165 INDEX -1 (*Sr 3d*) CONST (**) UNCORRECTEDRSF 5.05
CASA comp (*Sr 3d surf 5/2*) (*GL(0)*) Area 13625.319 1e-020 179938.2 -1 1 MFWHM 1.8396211 0.23251515 5.8128787 -1 1 Position 1352.8995 1348.4388 1356.241 -1 1 RSF 7.82 MASS 87.6165 INDEX -1 (*Sr 3d*) CONST (**) UNCORRECTEDRSF 5.05
CASA comp (*Sr 3d surf 3/2*) (*GL(0)*) Area 9083.5458 1e-020 179938.2 2 0.66666667 MFWHM 1.8396211 0.23251515 5.8128787 2 1 Position 1351.1595 0 0 2 -1.74 RSF 7.82 MASS 87.6165 INDEX -1 (*Sr 3d*) CONST (**) UNCORRECTEDRSF 5.05
AN005_STF095_157_Voltagesweep_20230419_220231.vms Dir:F:\Experiments Gretel\2023\2023_04_12_Nenning_STFO\AN006 STFO095a specialheater\
AN005_STF100_a.(sample: unk).(8, Voltagesweep).(acq: unk)
( 0.018738 m , -0.012386 m , 0.161996 m ) Angle: 45.0062 degrees , -0.1 degrees
AN005_STF100_a
SputterRaster: 2.00 2.00 mm
1
8
c:\users\anenn\owncloud\messdaten\xps\elsa\2023-04-19_stfo095a\stf95_voltagesweep 400c.vms
c:\users\andreas nenning\owncloud - nenning andreas (anenning)@owncloud.tuwien.ac.at (2)\messdaten\xps\elsa\00 stfo\2023-04-19_stfo095a - xps\stf095a al processedl.vms
XPS
9
Al
1486.6
49.61
200
200
1e+037
1e+037
FAT
27
1e+037
4.55
1e+037
1e+037
1e+037
1e+037
1e+037
Sr
3d
-1
Kinetic Energy
eV
1346.6
0.05
2
Intensity
d
Transmission
d
pulse counting
0.72
1
1e+037
1e+037
1e+037
1e+037
4
PHI_AtomicNumber
d
38
ESCAPE DEPTH TYPE
d
1
MFP Exponent
d
-0.7
PROPAGATION_CONVERGED
d
1
482
0
1
0
1
2220
22.7753
2182
22.7751
2367
22.775
2256
22.7748
2286
22.7746
2206
22.7744
2194
22.7742
2210
22.774
2183
22.7738
2210
22.7736
2233
22.7735
2189
22.7733
2158
22.7731
2074
22.7729
2089
22.7727
2108
22.7725
2026
22.7723
2158
22.7721
2087
22.7719
2015
22.7718
2126
22.7716
2030
22.7714
2066
22.7712
2065
22.771
1991
22.7708
2023
22.7706
2016
22.7704
2060
22.7703
1986
22.7701
2053
22.7699
1947
22.7697
1929
22.7695
1976
22.7693
1969
22.7691
1939
22.7689
1860
22.7687
1907
22.7686
1873
22.7684
1803
22.7682
1871
22.768
1833
22.7678
1873
22.7676
1742
22.7674
1878
22.7672
1767
22.7671
1823
22.7669
1757
22.7667
1857
22.7665
1777
22.7663
1827
22.7661
1808
22.7659
1953
22.7657
1881
22.7656
1927
22.7654
1842
22.7652
1981
22.765
1934
22.7648
1982
22.7646
1991
22.7644
2028
22.7642
2108
22.764
2217
22.7639
2250
22.7637
2196
22.7635
2354
22.7633
2464
22.7631
2492
22.7629
2653
22.7627
2763
22.7625
2938
22.7624
2993
22.7622
3143
22.762
3377
22.7618
3432
22.7616
3684
22.7614
3807
22.7612
4094
22.761
4139
22.7609
4351
22.7607
4597
22.7605
4912
22.7603
5208
22.7601
5532
22.7599
5712
22.7597
6101
22.7595
6482
22.7593
6823
22.7592
7368
22.759
7852
22.7588
8347
22.7586
9137
22.7584
9644
22.7582
10201
22.758
10978
22.7578
11583
22.7577
12443
22.7575
13041
22.7573
13925
22.7571
14695
22.7569
15661
22.7567
15922
22.7565
16602
22.7563
17344
22.7562
18103
22.756
18550
22.7558
18816
22.7556
18878
22.7554
18908
22.7552
18828
22.755
18375
22.7548
18563
22.7547
17917
22.7545
17841
22.7543
17049
22.7541
16774
22.7539
15913
22.7537
15587
22.7535
15187
22.7533
14698
22.7531
14352
22.753
14110
22.7528
13817
22.7526
13780
22.7524
13539
22.7522
13970
22.752
14119
22.7518
14437
22.7516
15067
22.7515
15793
22.7513
16139
22.7511
16858
22.7509
17843
22.7507
18654
22.7505
19480
22.7503
20323
22.7501
20861
22.75
21685
22.7498
22567
22.7496
22890
22.7494
23156
22.7492
23379
22.749
23354
22.7488
23230
22.7486
22958
22.7485
22492
22.7483
21391
22.7481
20618
22.7479
19561
22.7477
18463
22.7475
17350
22.7473
15762
22.7471
14491
22.747
13114
22.7468
12137
22.7466
10821
22.7464
9510
22.7462
8635
22.746
7566
22.7458
6701
22.7456
5796
22.7455
5080
22.7453
4509
22.7451
3809
22.7449
3452
22.7447
3165
22.7445
2738
22.7443
2521
22.7441
2247
22.7439
2040
22.7438
1950
22.7436
1827
22.7434
1698
22.7432
1647
22.743
1558
22.7428
1441
22.7426
1447
22.7424
1454
22.7423
1323
22.7421
1308
22.7419
1322
22.7417
1315
22.7415
1216
22.7413
1239
22.7411
1204
22.7409
1231
22.7408
1138
22.7406
1163
22.7404
1201
22.7402
1214
22.74
1116
22.7398
1176
22.7396
1190
22.7394
1140
22.7393
1121
22.7391
1153
22.7389
1187
22.7387
1148
22.7385
1238
22.7383
1184
22.7381
1132
22.7379
1114
22.7378
1179
22.7376
1122
22.7374
1194
22.7372
1151
22.737
1163
22.7368
1120
22.7366
1154
22.7364
1093
22.7363
1093
22.7361
1135
22.7359
1133
22.7357
1152
22.7355
1076
22.7353
1108
22.7351
1026
22.7349
1144
22.7348
1112
22.7346
1152
22.7344
1107
22.7342
1080
22.734
1157
22.7338
1099
22.7336
1134
22.7334
1069
22.7333
1113
22.7331
1089
22.7329
1085
22.7327
1122
22.7325
1140
22.7323
1072
22.7321
1066
22.7319
1070
22.7318
1110
22.7316
1074
22.7314
1079
22.7312
1129
22.731
1119
22.7308
1084
22.7306
1087
22.7304
1126
22.7303
FErmi 6
0 mV b
2023
4
19
0
0
0
0
17
Casa Info Follows
0
0
1
CASA region (*FE*) (*Linear*) 1481.0964 1487.2413 2.93 6 99 0 1135.0842 -450 0 0 (*O 1s*) 15.9994 0 2.93
2
CASA comp (*VBM*) (*SB(0)LA(2,600)*) Area 792119.72 0 4009760.5 -1 1 MFWHM 7.8949014 0.41 10.25 -1 1 Position 1483.8847 1482.7106 1487.2389 -1 1 RSF 1 MASS 0 INDEX -1 (*NoTag*) CONST (**) UNCORRECTEDRSF 0
CASA comp (*Fe3d eg*) (*LA(8,15,10)*) Area 15.699636 1e-020 63642.824 -1 1 MFWHM 1 1 1.5 -1 1 Position 1485.067 0 0 0 1.18229 RSF 1 MASS 0 INDEX -1 (*NoTag*) CONST (**) UNCORRECTEDRSF 0
AN005_STF095_157_Voltagesweep_20230419_220231.vms Dir:F:\Experiments Gretel\2023\2023_04_12_Nenning_STFO\AN006 STFO095a specialheater\
AN005_STF100_a.(sample: unk).(8, Voltagesweep).(acq: unk)
( 0.018738 m , -0.012386 m , 0.161996 m ) Angle: 45.0062 degrees , -0.1 degrees
AN005_STF100_a
SputterRaster: 2.00 2.00 mm
1
8
c:\users\anenn\owncloud\messdaten\xps\elsa\2023-04-19_stfo095a\stf95_voltagesweep 400c.vms
c:\users\andreas nenning\owncloud - nenning andreas (anenning)@owncloud.tuwien.ac.at (2)\messdaten\xps\elsa\00 stfo\2023-04-19_stfo095a - xps\stf095a al processedl.vms
XPS
9
Al
1486.6
49.61
200
200
1e+037
1e+037
FAT
55
1e+037
4.55
1e+037
1e+037
1e+037
1e+037
1e+037
VB
edge
-1
Kinetic Energy
eV
1477.6
0.05
2
Intensity
d
Transmission
d
pulse counting
0.72
1
1e+037
1e+037
1e+037
1e+037
4
PHI_AtomicNumber
d
118
ESCAPE DEPTH TYPE
d
1
MFP Exponent
d
-0.7
PROPAGATION_CONVERGED
d
1
402
0
1
0
1
229
51.4268
219
51.4266
238
51.4265
236
51.4263
247
51.4261
250
51.4259
282
51.4257
273
51.4255
274
51.4253
309
51.4251
304
51.4249
346
51.4247
308
51.4245
356
51.4243
360
51.4241
389
51.4239
407
51.4237
396
51.4235
405
51.4233
436
51.4231
454
51.4229
473
51.4227
480
51.4225
541
51.4223
567
51.4221
594
51.4219
591
51.4217
592
51.4216
658
51.4214
692
51.4212
658
51.421
726
51.4208
806
51.4206
819
51.4204
845
51.4202
896
51.42
944
51.4198
887
51.4196
898
51.4194
998
51.4192
1018
51.419
1049
51.4188
1061
51.4186
1082
51.4184
1119
51.4182
1094
51.418
1130
51.4178
1119
51.4176
1245
51.4174
1187
51.4172
1213
51.417
1283
51.4168
1278
51.4166
1240
51.4165
1311
51.4163
1278
51.4161
1325
51.4159
1320
51.4157
1317
51.4155
1305
51.4153
1380
51.4151
1309
51.4149
1355
51.4147
1315
51.4145
1369
51.4143
1291
51.4141
1281
51.4139
1290
51.4137
1271
51.4135
1248
51.4133
1176
51.4131
1221
51.4129
1159
51.4127
1127
51.4125
1162
51.4123
1125
51.4121
1126
51.4119
1146
51.4117
1018
51.4115
997
51.4114
1025
51.4112
989
51.411
979
51.4108
926
51.4106
973
51.4104
955
51.4102
948
51.41
907
51.4098
984
51.4096
910
51.4094
950
51.4092
1009
51.409
962
51.4088
1057
51.4086
981
51.4084
1029
51.4082
1007
51.408
956
51.4078
938
51.4076
1002
51.4074
939
51.4072
1026
51.407
1013
51.4068
954
51.4066
987
51.4064
943
51.4062
923
51.4061
927
51.4059
952
51.4057
862
51.4055
887
51.4053
884
51.4051
873
51.4049
798
51.4047
813
51.4045
773
51.4043
773
51.4041
776
51.4039
694
51.4037
670
51.4035
659
51.4033
663
51.4031
568
51.4029
546
51.4027
537
51.4025
516
51.4023
492
51.4021
499
51.4019
443
51.4017
412
51.4015
372
51.4013
390
51.4011
357
51.401
342
51.4008
316
51.4006
335
51.4004
265
51.4002
249
51.4
221
51.3998
237
51.3996
207
51.3994
180
51.3992
152
51.399
155
51.3988
127
51.3986
133
51.3984
122
51.3982
98
51.398
99
51.3978
80
51.3976
79
51.3974
67
51.3972
71
51.397
50
51.3968
48
51.3966
30
51.3964
43
51.3962
24
51.396
16
51.3958
16
51.3956
25
51.3955
20
51.3953
19
51.3951
15
51.3949
11
51.3947
12
51.3945
9
51.3943
10
51.3941
7
51.3939
10
51.3937
2
51.3935
6
51.3933
5
51.3931
12
51.3929
9
51.3927
7
51.3925
4
51.3923
9
51.3921
4
51.3919
3
51.3917
2
51.3915
7
51.3913
5
51.3911
2
51.3909
4
51.3907
11
51.3905
4
51.3903
5
51.3902
5
51.39
8
51.3898
3
51.3896
4
51.3894
3
51.3892
9
51.389
2
51.3888
7
51.3886
6
51.3884
7
51.3882
5
51.388
2
51.3878
5
51.3876
O 1s 1
- 100 mV b
2023
4
19
0
0
0
0
17
Casa Info Follows
0
0
1
CASA region (*O 1s*) (*Shirley*) 952.46206 960.55821 2.88 2 0 0 1034.698 -450 0 0 (*O 1s*) 15.9994 0 2.93
2
CASA comp (*O 1s bulk*) (*LA(5,6,10)*) Area 122157.49 1e-020 402987.1 -1 1 MFWHM 1.4036677 0.31 7.75 -1 1 Position 957.02876 955.6 959.874 -1 1 RSF 2.88 MASS 15.9994 INDEX -1 (*O 1s*) CONST (**) UNCORRECTEDRSF 2.93
CASA comp (*O 1s CO3*) (*GL(30)*) Area 4334.5762 1e-020 265470.6 -1 1 MFWHM 1.2082831 0.31 7.75 -1 1 Position 953.76058 0 0 0 -3.26818 RSF 2.88 MASS 15.9994 INDEX -1 (*O 1s*) CONST (**) UNCORRECTEDRSF 2.93
AN005_STF095_160_Voltagesweep_20230419_232502.vms Dir:F:\Experiments Gretel\2023\2023_04_12_Nenning_STFO\AN006 STFO095a specialheater\
AN005_STF100_a.(sample: unk).(8, Voltagesweep).(acq: unk)
( 0.018738 m , -0.012386 m , 0.161996 m ) Angle: 45.0062 degrees , -0.1 degrees
AN005_STF100_a
SputterRaster: 2.00 2.00 mm
1
8
c:\users\anenn\owncloud\messdaten\xps\elsa\2023-04-19_stfo095a\stf95_voltagesweep 400c.vms
c:\users\andreas nenning\owncloud - nenning andreas (anenning)@owncloud.tuwien.ac.at (2)\messdaten\xps\elsa\00 stfo\2023-04-19_stfo095a - xps\stf095a al processedl.vms
XPS
12
Al
1486.6
49.61
200
200
1e+037
1e+037
FAT
55
1e+037
4.55
1e+037
1e+037
1e+037
1e+037
1e+037
O
1s
-1
Kinetic Energy
eV
951.1
0.05
2
Intensity
d
Transmission
d
pulse counting
0.48
1
1e+037
1e+037
1e+037
1e+037
4
PHI_AtomicNumber
d
8
ESCAPE DEPTH TYPE
d
1
MFP Exponent
d
-0.7
PROPAGATION_CONVERGED
d
1
502
0
1
0
1
9334
53.3299
9280
53.3297
9346
53.3296
9133
53.3294
9301
53.3292
9154
53.3291
9271
53.3289
9107
53.3288
9213
53.3286
9237
53.3284
9569
53.3283
9187
53.3281
9149
53.328
9272
53.3278
9105
53.3277
9070
53.3275
9410
53.3273
9349
53.3272
9280
53.327
9141
53.3269
9184
53.3267
9034
53.3265
9305
53.3264
9424
53.3262
9402
53.3261
9245
53.3259
9371
53.3257
9255
53.3256
9303
53.3254
9474
53.3253
9581
53.3251
9612
53.3249
9625
53.3248
9696
53.3246
9840
53.3245
9840
53.3243
9841
53.3241
10029
53.324
10243
53.3238
10262
53.3237
10130
53.3235
10390
53.3233
10164
53.3232
10674
53.323
10428
53.3229
10825
53.3227
10655
53.3225
10811
53.3224
10571
53.3222
11000
53.3221
10824
53.3219
10742
53.3218
10692
53.3216
10856
53.3214
11185
53.3213
10942
53.3211
10765
53.321
10797
53.3208
10808
53.3206
10617
53.3205
10527
53.3203
10349
53.3202
10530
53.32
10474
53.3198
10299
53.3197
10279
53.3195
10262
53.3194
10070
53.3192
10177
53.319
9891
53.3189
9963
53.3187
9873
53.3186
9994
53.3184
9845
53.3182
9670
53.3181
9998
53.3179
10074
53.3178
9961
53.3176
9990
53.3174
10213
53.3173
10442
53.3171
10506
53.317
10558
53.3168
10902
53.3166
11240
53.3165
11413
53.3163
11921
53.3162
12311
53.316
12897
53.3158
13332
53.3157
13748
53.3155
14287
53.3154
14913
53.3152
15663
53.315
16261
53.3149
17454
53.3147
18092
53.3146
19254
53.3144
20121
53.3142
21462
53.3141
22925
53.3139
24117
53.3138
25549
53.3136
26898
53.3134
28323
53.3133
30064
53.3131
31614
53.313
33157
53.3128
34878
53.3126
36389
53.3125
37383
53.3123
39325
53.3122
40412
53.312
41648
53.3119
42424
53.3117
42865
53.3115
43825
53.3114
44463
53.3112
44500
53.3111
44917
53.3109
44017
53.3107
44042
53.3106
43361
53.3104
41966
53.3103
40672
53.3101
39644
53.3099
37979
53.3098
36069
53.3096
34653
53.3095
32555
53.3093
31053
53.3091
28673
53.309
27187
53.3088
25155
53.3087
23528
53.3085
21946
53.3083
20523
53.3082
19066
53.308
17622
53.3079
16144
53.3077
15329
53.3075
14306
53.3074
13105
53.3072
12809
53.3071
11901
53.3069
11243
53.3067
10903
53.3066
10291
53.3064
10059
53.3063
9794
53.3061
9514
53.3059
9276
53.3058
9185
53.3056
8842
53.3055
8902
53.3053
8789
53.3051
8784
53.305
8410
53.3048
8423
53.3047
8496
53.3045
8452
53.3043
8301
53.3042
8279
53.304
8235
53.3039
8181
53.3037
7930
53.3035
8160
53.3034
8018
53.3032
8110
53.303
8025
53.3029
8075
53.3027
7877
53.3026
7960
53.3024
7915
53.3022
7955
53.3021
7969
53.3019
7931
53.3018
7978
53.3016
7815
53.3014
7995
53.3013
7867
53.3011
7818
53.301
7880
53.3008
7675
53.3006
7936
53.3005
7827
53.3003
7839
53.3002
7713
53.3
7670
53.2998
7944
53.2997
7637
53.2995
7883
53.2994
7823
53.2992
7821
53.299
7613
53.2989
7763
53.2987
7716
53.2986
7704
53.2984
7814
53.2982
7715
53.2981
7887
53.2979
7875
53.2978
7862
53.2976
7896
53.2974
7723
53.2973
7649
53.2971
7813
53.297
7869
53.2968
7588
53.2966
7687
53.2965
7929
53.2963
7565
53.2962
7587
53.296
7867
53.2958
7837
53.2957
7923
53.2955
7718
53.2954
7726
53.2952
7854
53.295
7778
53.2949
7676
53.2947
7643
53.2946
7673
53.2944
7886
53.2942
7668
53.2941
7758
53.2939
7790
53.2938
7752
53.2936
7719
53.2934
7680
53.2933
7648
53.2931
7924
53.2929
7736
53.2928
7879
53.2926
7662
53.2925
7889
53.2923
7708
53.2921
7791
53.292
7681
53.2918
7775
53.2917
7857
53.2915
7850
53.2913
7658
53.2912
7798
53.291
7843
53.2909
7654
53.2907
7801
53.2905
7859
53.2904
7823
53.2902
7677
53.2901
7812
53.2899
Ti 2p3 2
- 100 mV b
2023
4
19
0
0
0
0
17
Casa Info Follows
0
0
1
CASA region (*Ti 2 region*) (*Shirley*) 1025.5959 1031.1911 4.333333 6 0 0 1034.698 -450 0 0 (*Ti 2p*) 47.8784 0 7.81
2
CASA comp (*Ti 2p 3/2*) (*LA(5,5,5)*) Area 22402.428 1e-020 231495 -1 1 MFWHM 1.11 1.05 1.11 -1 1 Position 1028.3479 1027.3093 1030.6088 -1 1 RSF 4.3333 MASS 47.8784 INDEX -1 (*Ti 2p*) CONST (**) UNCORRECTEDRSF 7.81
CASA comp (*Ti 2p 3/2 3+*) (*LA(6,8,10)*) Area 112.18757 1e-020 158171 -1 1 MFWHM 1.11 0.22 5.5 0 1 Position 1029.1479 0 0 0 0.8 RSF 4.3333 MASS 47.8784 INDEX -1 (*Ti 2p*) CONST (**) UNCORRECTEDRSF 7.81
AN005_STF095_160_Voltagesweep_20230419_232502.vms Dir:F:\Experiments Gretel\2023\2023_04_12_Nenning_STFO\AN006 STFO095a specialheater\
AN005_STF100_a.(sample: unk).(8, Voltagesweep).(acq: unk)
( 0.018738 m , -0.012386 m , 0.161996 m ) Angle: 45.0062 degrees , -0.1 degrees
AN005_STF100_a
SputterRaster: 2.00 2.00 mm
1
8
c:\users\anenn\owncloud\messdaten\xps\elsa\2023-04-19_stfo095a\stf95_voltagesweep 400c.vms
c:\users\andreas nenning\owncloud - nenning andreas (anenning)@owncloud.tuwien.ac.at (2)\messdaten\xps\elsa\00 stfo\2023-04-19_stfo095a - xps\stf095a al processedl.vms
XPS
12
Al
1486.6
49.61
200
200
1e+037
1e+037
FAT
27
1e+037
4.55
1e+037
1e+037
1e+037
1e+037
1e+037
Ti
2p3
-1
Kinetic Energy
eV
1022.6
0.05
2
Intensity
d
Transmission
d
pulse counting
0.72
1
1e+037
1e+037
1e+037
1e+037
4
PHI_AtomicNumber
d
22
ESCAPE DEPTH TYPE
d
1
MFP Exponent
d
-0.7
PROPAGATION_CONVERGED
d
1
482
0
1
0
1
8900
24.0475
8827
24.0473
8866
24.0471
8602
24.0469
8843
24.0467
8541
24.0465
8389
24.0463
8230
24.0461
8136
24.0459
8088
24.0457
7997
24.0455
7664
24.0453
7639
24.0451
7417
24.0449
7547
24.0447
7301
24.0445
7381
24.0443
7176
24.0441
7112
24.0439
6995
24.0437
6853
24.0435
6820
24.0433
6590
24.0431
6705
24.0429
6529
24.0427
6436
24.0425
6411
24.0423
6264
24.0421
6209
24.0419
6103
24.0417
6091
24.0415
6025
24.0413
5974
24.0411
5859
24.0409
5836
24.0407
5610
24.0405
5680
24.0403
5570
24.0401
5580
24.0399
5517
24.0397
5411
24.0394
5424
24.0392
5436
24.039
5484
24.0388
5404
24.0386
5347
24.0384
5277
24.0382
5317
24.038
5252
24.0378
5068
24.0376
5110
24.0374
5050
24.0372
5097
24.037
5111
24.0368
5157
24.0366
5028
24.0364
5123
24.0362
5114
24.036
5081
24.0358
5136
24.0356
5068
24.0354
5088
24.0352
5043
24.035
4984
24.0348
5030
24.0346
5097
24.0344
5060
24.0342
5009
24.034
5101
24.0338
5184
24.0336
5146
24.0334
5141
24.0332
5150
24.033
5094
24.0328
5207
24.0326
5172
24.0324
5218
24.0322
5193
24.032
5261
24.0318
5282
24.0316
5360
24.0314
5216
24.0312
5375
24.031
5339
24.0307
5396
24.0305
5500
24.0303
5599
24.0301
5728
24.0299
5787
24.0297
5834
24.0295
5891
24.0293
5917
24.0291
6293
24.0289
6467
24.0287
6893
24.0285
7181
24.0283
7286
24.0281
7704
24.0279
8303
24.0277
8584
24.0275
9081
24.0273
9633
24.0271
10491
24.0269
10950
24.0267
11781
24.0265
12491
24.0263
13254
24.0261
14008
24.0259
14507
24.0257
15204
24.0255
15746
24.0253
16441
24.0251
17124
24.0249
17338
24.0247
17696
24.0245
17498
24.0243
17559
24.0241
17364
24.0239
17118
24.0237
16526
24.0235
15720
24.0233
15381
24.0231
14377
24.0229
13706
24.0227
12916
24.0225
12047
24.0223
10938
24.022
10351
24.0218
9618
24.0216
9040
24.0214
8528
24.0212
7569
24.021
7304
24.0208
6812
24.0206
6498
24.0204
6105
24.0202
5866
24.02
5646
24.0198
5444
24.0196
5259
24.0194
5059
24.0192
5044
24.019
4886
24.0188
4990
24.0186
4835
24.0184
4738
24.0182
4690
24.018
4733
24.0178
4722
24.0176
4612
24.0174
4464
24.0172
4470
24.017
4382
24.0168
4383
24.0166
4416
24.0164
4313
24.0162
4425
24.016
4418
24.0158
4394
24.0156
4358
24.0154
4426
24.0152
4356
24.015
4359
24.0148
4497
24.0146
4425
24.0144
4296
24.0142
4286
24.014
4236
24.0138
4315
24.0136
4411
24.0134
4432
24.0131
4353
24.0129
4394
24.0127
4401
24.0125
4363
24.0123
4319
24.0121
4255
24.0119
4265
24.0117
4253
24.0115
4375
24.0113
4361
24.0111
4396
24.0109
4398
24.0107
4297
24.0105
4202
24.0103
4394
24.0101
4243
24.0099
4261
24.0097
4268
24.0095
4366
24.0093
4322
24.0091
4235
24.0089
4289
24.0087
4366
24.0085
4383
24.0083
4198
24.0081
4299
24.0079
4250
24.0077
4370
24.0075
4294
24.0073
4208
24.0071
4329
24.0069
4325
24.0067
4283
24.0065
4351
24.0063
4255
24.0061
4301
24.0059
4278
24.0057
4303
24.0055
4256
24.0053
4217
24.0051
4214
24.0049
4301
24.0047
4288
24.0045
4322
24.0043
4263
24.0041
4271
24.0038
4251
24.0036
4101
24.0034
4317
24.0032
4171
24.003
4258
24.0028
4242
24.0026
4295
24.0024
4136
24.0022
4237
24.002
4194
24.0018
4111
24.0016
4226
24.0014
4160
24.0012
4207
24.001
4317
24.0008
4283
24.0006
4306
24.0004
4331
24.0002
4266
24
4169
23.9998
4162
23.9996
4308
23.9994
4200
23.9992
4289
23.999
Fe 2p 3
- 100 mV b
2023
4
19
0
0
0
0
27
Casa Info Follows
0
0
1
CASA region (*Fe 2p*) (*Shirley*) 755.0201 783.10082 14.5 6 2.5 0 1034.7 -450 0 0 (*Fe 2p3/2*) 55.8458 0 10.82
12
CASA comp (*Fe3+ 3/2*) (*GL(30)*) Area 11096.334 0.001 10000000 -1 1 MFWHM 1.71 1.7 1.71 -1 1 Position 776.26055 775.6 777.4 -1 1 RSF 15.7 MASS 55.8458 INDEX -1 (*Fe 2p*) CONST (**) UNCORRECTEDRSF 0
CASA comp (*Fe3+ 3/2 2nd*) (*LF(1,4,5,0)*) Area 22192.668 100 100000 0 2 MFWHM 2.3111478 1 3 -1 1.19544 Position 775.26055 0 0 0 -1 RSF 15.7 MASS 55.8458 INDEX -1 (*Fe 2p*) CONST (**) UNCORRECTEDRSF 0
CASA comp (*Fe3+ 1/2*) (*LA(1.53,243)*) Area 5548.167 1e-020 112930.87 0 0.5 MFWHM 1.71 0.42890835 10.722709 0 1 Position 762.76055 0 0 0 -13.5 RSF 15.7 MASS 55.8458 INDEX -1 (*Fe 2p*) CONST (**) UNCORRECTEDRSF 16.42
CASA comp (*Fe3+ 1/2 2nd*) (*LF(0.8,2,5,0)*) Area 11096.334 100 100000 0 1 MFWHM 2.3111478 1 3 1 1 Position 761.76055 0 0 0 -14.5 RSF 15.7 MASS 55.8458 INDEX -1 (*Fe 2p*) CONST (**) UNCORRECTEDRSF 16.42
CASA comp (*Fe3+ 3rd*) (*GL(50)*) Area 8877.0673 1e-020 112930.87 0 0.8 MFWHM 5 5 5 -1 1 Position 767.26055 0 0 0 -9 RSF 15.7 MASS 55.8458 INDEX -1 (*Fe 2p*) CONST (**) UNCORRECTEDRSF 16.42
CASA comp (*Fe2+ 3/2*) (*LA(2,5,5)*) Area 1445.7657 1e-020 143416.5 -1 1 MFWHM 3.0297896 0.53851418 13.462855 -1 1 Position 777.8064 0 0 0 1.54585 RSF 15.7 MASS 55.8458 INDEX -1 (*Fe 2p3/2*) CONST (**) UNCORRECTEDRSF 10.82
CASA comp (*Fe2+ 1/2*) (*LA(2,5,5)*) Area 722.88284 1e-020 143416.5 5 0.5 MFWHM 3.0297896 0.53851418 13.462855 5 1 Position 764.3064 0 0 0 -11.95415 RSF 15.7 MASS 55.8458 INDEX -1 (*Fe 2p3/2*) CONST (**) UNCORRECTEDRSF 10.82
CASA comp (*Fe2+ 3rd*) (*LA(1.53,243)*) Area 352.63237 1e-020 143416.5 5 0.243907 MFWHM 5 5 5 -1 1 Position 771.26055 0 0 0 -5 RSF 15.7 MASS 55.8458 INDEX -1 (*Fe 2p3/2*) CONST (**) UNCORRECTEDRSF 10.82
CASA comp (*Fe0 3/2*) (*LF(4,8,10,1)*) Area 89.719796 1e-020 200652 -1 1 MFWHM 1.5 1.5 1.5 -1 1 Position 779.4 779.4 779.4 -1 1 RSF 15.7 MASS 55.8458 INDEX -1 (*Fe 2p*) CONST (**) UNCORRECTEDRSF 16.42
CASA comp (*Fe0 1/2*) (*LF(4,8,10,1)*) Area 44.859898 1e-020 200652 8 0.5 MFWHM 1.5 0.56096527 14.024132 8 1 Position 766.2 0 0 8 -13.2 RSF 15.7 MASS 55.8458 INDEX -1 (*Fe 2p*) CONST (**) UNCORRECTEDRSF 16.42
CASA comp (*Fe2+ 3rd*) (*LA(1.53,243)*) Area 176.31619 1e-020 143416.5 5 0.1219535 MFWHM 5 5 5 -1 1 Position 757.86055 0 0 0 -18.4 RSF 15.7 MASS 55.8458 INDEX -1 (*Fe 2p3/2*) CONST (**) UNCORRECTEDRSF 10.82
CASA comp (*Fe3+ 3rd*) (*GL(50)*) Area 4438.5336 1e-020 112930.87 0 0.4 MFWHM 5 5 5 -1 1 Position 753.76055 0 0 0 -22.5 RSF 15.7 MASS 55.8458 INDEX -1 (*Fe 2p*) CONST (**) UNCORRECTEDRSF 16.42
AN005_STF095_160_Voltagesweep_20230419_232502.vms Dir:F:\Experiments Gretel\2023\2023_04_12_Nenning_STFO\AN006 STFO095a specialheater\
AN005_STF100_a.(sample: unk).(8, Voltagesweep).(acq: unk)
( 0.018738 m , -0.012386 m , 0.161996 m ) Angle: 45.0062 degrees , -0.1 degrees
AN005_STF100_a
SputterRaster: 2.00 2.00 mm
1
8
c:\users\anenn\owncloud\messdaten\xps\elsa\2023-04-19_stfo095a\stf95_voltagesweep 400c.vms
c:\users\andreas nenning\owncloud - nenning andreas (anenning)@owncloud.tuwien.ac.at (2)\messdaten\xps\elsa\00 stfo\2023-04-19_stfo095a - xps\stf095a al processedl.vms
XPS
12
Al
1486.6
49.61
200
200
1e+037
1e+037
FAT
55
1e+037
4.55
1e+037
1e+037
1e+037
1e+037
1e+037
Fe
2p
-1
Kinetic Energy
eV
754.6
0.05
2
Intensity
d
Transmission
d
pulse counting
0.72
1
1e+037
1e+037
1e+037
1e+037
4
PHI_AtomicNumber
d
26
ESCAPE DEPTH TYPE
d
1
MFP Exponent
d
-0.7
PROPAGATION_CONVERGED
d
1
1202
0
1
0
1
16373
53.9109
16272
53.9107
16513
53.9106
16398
53.9105
16308
53.9103
16406
53.9102
16194
53.9101
16247
53.9099
16358
53.9098
16275
53.9096
16235
53.9095
16147
53.9094
16162
53.9092
16316
53.9091
16350
53.909
16109
53.9088
16216
53.9087
16417
53.9086
16248
53.9084
16648
53.9083
16041
53.9082
16184
53.908
16308
53.9079
16205
53.9078
16203
53.9076
16378
53.9075
16134
53.9073
16287
53.9072
16084
53.9071
16366
53.9069
16114
53.9068
16146
53.9067
15986
53.9065
16083
53.9064
16372
53.9063
16231
53.9061
16120
53.906
16267
53.9059
15998
53.9057
16481
53.9056
16290
53.9054
16019
53.9053
16213
53.9052
16349
53.905
16257
53.9049
16240
53.9048
16276
53.9046
16259
53.9045
16115
53.9044
16168
53.9042
16211
53.9041
16417
53.904
16212
53.9038
16351
53.9037
16273
53.9035
16377
53.9034
16301
53.9033
16145
53.9031
16555
53.903
16307
53.9029
16208
53.9027
16129
53.9026
16236
53.9025
16282
53.9023
16385
53.9022
16253
53.902
16536
53.9019
16271
53.9018
16286
53.9016
16623
53.9015
16611
53.9014
16329
53.9012
16537
53.9011
16240
53.901
16518
53.9008
16378
53.9007
16376
53.9006
16463
53.9004
16316
53.9003
16349
53.9001
16552
53.9
16456
53.8999
16644
53.8997
16495
53.8996
16560
53.8995
16617
53.8993
16624
53.8992
16534
53.8991
16612
53.8989
16589
53.8988
16673
53.8986
16582
53.8985
16655
53.8984
16631
53.8982
16706
53.8981
16515
53.898
16848
53.8978
16657
53.8977
17022
53.8976
17058
53.8974
16861
53.8973
16816
53.8972
16888
53.897
16639
53.8969
17081
53.8967
17103
53.8966
16837
53.8965
16706
53.8963
17194
53.8962
17121
53.8961
16947
53.8959
17246
53.8958
17212
53.8957
17382
53.8955
17078
53.8954
17289
53.8952
17341
53.8951
17555
53.895
17523
53.8948
17507
53.8947
17727
53.8946
17333
53.8944
17769
53.8943
17347
53.8942
17631
53.894
17802
53.8939
18027
53.8937
17880
53.8936
17811
53.8935
17932
53.8933
18285
53.8932
18147
53.8931
18177
53.8929
18234
53.8928
18025
53.8927
18140
53.8925
18158
53.8924
18473
53.8922
18372
53.8921
18335
53.892
18394
53.8918
18736
53.8917
18593
53.8916
18597
53.8914
18551
53.8913
18488
53.8912
18586
53.891
18863
53.8909
18384
53.8907
18740
53.8906
18772
53.8905
18909
53.8903
18723
53.8902
18741
53.8901
18822
53.8899
18855
53.8898
18579
53.8897
18328
53.8895
18578
53.8894
18546
53.8892
18617
53.8891
18438
53.889
18698
53.8888
18487
53.8887
18721
53.8886
18667
53.8884
18352
53.8883
18369
53.8882
18374
53.888
18349
53.8879
18614
53.8877
18482
53.8876
17865
53.8875
17890
53.8873
18196
53.8872
18010
53.8871
17795
53.8869
17733
53.8868
18028
53.8867
17572
53.8865
17594
53.8864
17560
53.8862
17360
53.8861
17054
53.886
17354
53.8858
17255
53.8857
16888
53.8856
16866
53.8854
16900
53.8853
17019
53.8851
17093
53.885
16953
53.8849
16756
53.8847
16609
53.8846
16833
53.8845
16387
53.8843
16520
53.8842
16777
53.8841
16805
53.8839
16706
53.8838
16341
53.8836
16285
53.8835
16370
53.8834
16246
53.8832
16508
53.8831
16501
53.883
16379
53.8828
16220
53.8827
16338
53.8825
16389
53.8824
16294
53.8823
16235
53.8821
16296
53.882
16308
53.8819
16367
53.8817
16298
53.8816
16278
53.8815
16198
53.8813
16051
53.8812
16275
53.881
16140
53.8809
16278
53.8808
16406
53.8806
16335
53.8805
16366
53.8804
16268
53.8802
16308
53.8801
16155
53.8799
16292
53.8798
16116
53.8797
16252
53.8795
16387
53.8794
16436
53.8793
16252
53.8791
16248
53.879
16305
53.8789
16276
53.8787
16540
53.8786
16098
53.8784
16209
53.8783
16431
53.8782
16073
53.878
16520
53.8779
16266
53.8778
16551
53.8776
16221
53.8775
16632
53.8773
16513
53.8772
16382
53.8771
16401
53.8769
16432
53.8768
16448
53.8767
16367
53.8765
16446
53.8764
16310
53.8762
16391
53.8761
16431
53.876
16535
53.8758
16686
53.8757
16437
53.8756
16449
53.8754
16279
53.8753
16241
53.8751
16247
53.875
16548
53.8749
16227
53.8747
16611
53.8746
16325
53.8745
16535
53.8743
16151
53.8742
16455
53.8741
16149
53.8739
16117
53.8738
16246
53.8736
16623
53.8735
16356
53.8734
16217
53.8732
16486
53.8731
16254
53.873
16160
53.8728
16226
53.8727
15858
53.8725
16109
53.8724
16110
53.8723
16036
53.8721
16229
53.872
15803
53.8719
16017
53.8717
16122
53.8716
16149
53.8714
15888
53.8713
16252
53.8712
15815
53.871
16015
53.8709
15947
53.8708
16103
53.8706
15826
53.8705
16055
53.8703
15859
53.8702
16010
53.8701
15912
53.8699
15983
53.8698
15725
53.8697
15881
53.8695
15956
53.8694
15680
53.8692
15782
53.8691
15771
53.869
15674
53.8688
15667
53.8687
15796
53.8686
15823
53.8684
15842
53.8683
15832
53.8681
15543
53.868
15740
53.8679
15927
53.8677
15703
53.8676
15927
53.8675
15707
53.8673
15703
53.8672
15733
53.867
15590
53.8669
15656
53.8668
15761
53.8666
15611
53.8665
15672
53.8664
15762
53.8662
15597
53.8661
15868
53.8659
15642
53.8658
15780
53.8657
15668
53.8655
15614
53.8654
15562
53.8653
15718
53.8651
15678
53.865
15986
53.8648
15819
53.8647
16278
53.8646
15903
53.8644
15767
53.8643
15896
53.8642
15838
53.864
15789
53.8639
15985
53.8637
15875
53.8636
16057
53.8635
15902
53.8633
16079
53.8632
16200
53.863
16137
53.8629
16008
53.8628
16145
53.8626
16083
53.8625
16090
53.8624
16268
53.8622
16052
53.8621
16283
53.8619
16180
53.8618
16412
53.8617
16421
53.8615
16453
53.8614
16281
53.8613
16432
53.8611
16508
53.861
16545
53.8608
16650
53.8607
16640
53.8606
16530
53.8604
16566
53.8603
16666
53.8602
16775
53.86
16741
53.8599
16838
53.8597
17093
53.8596
17202
53.8595
17075
53.8593
16997
53.8592
17027
53.8591
17248
53.8589
17088
53.8588
17234
53.8586
17281
53.8585
17381
53.8584
17529
53.8582
17482
53.8581
17512
53.8579
17803
53.8578
17650
53.8577
17721
53.8575
17957
53.8574
17854
53.8573
18052
53.8571
18129
53.857
18079
53.8568
18251
53.8567
18195
53.8566
18457
53.8564
18660
53.8563
18651
53.8562
18772
53.856
18949
53.8559
19071
53.8557
18912
53.8556
19025
53.8555
19053
53.8553
19300
53.8552
19453
53.855
19539
53.8549
19782
53.8548
19770
53.8546
19765
53.8545
19613
53.8544
20254
53.8542
19969
53.8541
20205
53.8539
20118
53.8538
20325
53.8537
20474
53.8535
20222
53.8534
20207
53.8532
20589
53.8531
20418
53.853
20593
53.8528
20606
53.8527
20807
53.8526
20884
53.8524
20763
53.8523
20446
53.8521
20595
53.852
20613
53.8519
20557
53.8517
20706
53.8516
20432
53.8515
20263
53.8513
20421
53.8512
20118
53.851
19996
53.8509
19757
53.8508
19635
53.8506
19542
53.8505
18871
53.8503
18640
53.8502
18347
53.8501
17917
53.8499
17839
53.8498
17317
53.8497
17006
53.8495
16690
53.8494
16535
53.8492
16360
53.8491
16211
53.849
15747
53.8488
15467
53.8487
15302
53.8485
15277
53.8484
15111
53.8483
15275
53.8481
14578
53.848
14670
53.8479
14537
53.8477
14724
53.8476
14380
53.8474
14417
53.8473
14162
53.8472
14442
53.847
14178
53.8469
14005
53.8467
14203
53.8466
14189
53.8465
14266
53.8463
13901
53.8462
13850
53.8461
14123
53.8459
13942
53.8458
13900
53.8456
14006
53.8455
13757
53.8454
13600
53.8452
13614
53.8451
13702
53.8449
13901
53.8448
13634
53.8447
13459
53.8445
13618
53.8444
13505
53.8442
13720
53.8441
13666
53.844
13676
53.8438
13699
53.8437
13736
53.8436
13484
53.8434
13580
53.8433
13695
53.8431
13637
53.843
13741
53.8429
13431
53.8427
13806
53.8426
13659
53.8424
13230
53.8423
13323
53.8422
13543
53.842
13610
53.8419
13113
53.8417
13581
53.8416
13501
53.8415
13577
53.8413
13479
53.8412
13492
53.8411
13524
53.8409
13653
53.8408
13533
53.8406
13448
53.8405
13440
53.8404
13453
53.8402
13528
53.8401
13488
53.8399
13524
53.8398
13348
53.8397
13577
53.8395
13772
53.8394
13535
53.8393
13601
53.8391
13631
53.839
13464
53.8388
13637
53.8387
13355
53.8386
13453
53.8384
13672
53.8383
13274
53.8381
13500
53.838
13638
53.8379
13365
53.8377
13408
53.8376
13419
53.8374
13697
53.8373
13503
53.8372
13230
53.837
13430
53.8369
13506
53.8367
13594
53.8366
13364
53.8365
13626
53.8363
13523
53.8362
13533
53.8361
13533
53.8359
13594
53.8358
13431
53.8356
13400
53.8355
13439
53.8354
13575
53.8352
13625
53.8351
13397
53.8349
13327
53.8348
13382
53.8347
13552
53.8345
13499
53.8344
13474
53.8342
13487
53.8341
13517
53.834
13291
53.8338
13344
53.8337
13463
53.8335
13328
53.8334
13641
53.8333
13478
53.8331
13561
53.833
13353
53.8329
13406
53.8327
13466
53.8326
13487
53.8324
13417
53.8323
13517
53.8322
13598
53.832
13448
53.8319
13480
53.8317
13580
53.8316
13607
53.8315
13598
53.8313
13528
53.8312
13759
53.831
13608
53.8309
13599
53.8308
13601
53.8306
13580
53.8305
13669
53.8303
13612
53.8302
13601
53.8301
13540
53.8299
13573
53.8298
13594
53.8296
13533
53.8295
13415
53.8294
13415
53.8292
13422
53.8291
13549
53.829
13652
53.8288
13348
53.8287
13503
53.8285
13584
53.8284
Fe 3p 4
- 100 mV b
2023
4
19
0
0
0
0
17
Casa Info Follows
0
0
1
CASA region (*FeTi3ps region*) (*Tougaard*) 1420.5008 1433.8621 0.37 11 0 2 1034.7 -450 0 0 (*Fe 3p*) 55.8458 0 1.669
2
CASA comp (*Fe 3p peak*) (*LA(1.6,5,5)*) Area 7378.417 1e-020 49008.002 -1 1 MFWHM 1.5924812 0.38 9.5 -1 1 Position 1431.0469 1428.4624 1433.8621 -1 1 RSF 1.52 MASS 55.8458 INDEX -1 (*Fe 3p*) CONST (**) UNCORRECTEDRSF 1.669
CASA comp (*Ti3s peak*) (*LA(3,8,5)*) Area 5004.5027 1e-020 33212 -1 1 MFWHM 2.2013002 0.38 9.5 -1 1 Position 1425.0234 1421.9242 1427.9775 -1 1 RSF 0.37 MASS 55.8458 INDEX -1 (*Fe 3p*) CONST (**) UNCORRECTEDRSF 1.669
AN005_STF095_160_Voltagesweep_20230419_232502.vms Dir:F:\Experiments Gretel\2023\2023_04_12_Nenning_STFO\AN006 STFO095a specialheater\
AN005_STF100_a.(sample: unk).(8, Voltagesweep).(acq: unk)
( 0.018738 m , -0.012386 m , 0.161996 m ) Angle: 45.0062 degrees , -0.1 degrees
AN005_STF100_a
SputterRaster: 2.00 2.00 mm
1
8
c:\users\anenn\owncloud\messdaten\xps\elsa\2023-04-19_stfo095a\stf95_voltagesweep 400c.vms
c:\users\andreas nenning\owncloud - nenning andreas (anenning)@owncloud.tuwien.ac.at (2)\messdaten\xps\elsa\00 stfo\2023-04-19_stfo095a - xps\stf095a al processedl.vms
XPS
12
Al
1486.6
49.61
200
200
1e+037
1e+037
FAT
55
1e+037
4.55
1e+037
1e+037
1e+037
1e+037
1e+037
Fe
3p
-1
Kinetic Energy
eV
1418.6
0.05
2
Intensity
d
Transmission
d
pulse counting
0.48
1
1e+037
1e+037
1e+037
1e+037
4
PHI_AtomicNumber
d
26
ESCAPE DEPTH TYPE
d
1
MFP Exponent
d
-0.7
PROPAGATION_CONVERGED
d
1
802
0
1
0
1
1864
51.6568
1783
51.6566
1778
51.6564
1784
51.6562
1777
51.656
1820
51.6559
1785
51.6557
1773
51.6555
1733
51.6553
1788
51.6551
1787
51.6549
1788
51.6547
1793
51.6545
1794
51.6543
1881
51.6541
1818
51.6539
1811
51.6537
1791
51.6535
1759
51.6533
1854
51.6531
1779
51.6529
1749
51.6528
1768
51.6526
1811
51.6524
1799
51.6522
1936
51.652
1771
51.6518
1769
51.6516
1748
51.6514
1866
51.6512
1861
51.651
1846
51.6508
1805
51.6506
1817
51.6504
1888
51.6502
1918
51.65
1682
51.6498
1818
51.6497
1798
51.6495
1847
51.6493
1795
51.6491
1714
51.6489
1823
51.6487
1806
51.6485
1820
51.6483
1762
51.6481
1819
51.6479
1870
51.6477
1787
51.6475
1812
51.6473
1794
51.6471
1771
51.6469
1761
51.6467
1874
51.6466
1825
51.6464
1842
51.6462
1795
51.646
1721
51.6458
1835
51.6456
1871
51.6454
1796
51.6452
1814
51.645
1776
51.6448
1855
51.6446
1785
51.6444
1729
51.6442
1831
51.644
1796
51.6438
1787
51.6436
1763
51.6435
1863
51.6433
1827
51.6431
1826
51.6429
1862
51.6427
1849
51.6425
1817
51.6423
1829
51.6421
1897
51.6419
1903
51.6417
1897
51.6415
1812
51.6413
1828
51.6411
1886
51.6409
1876
51.6407
1990
51.6405
1960
51.6404
1908
51.6402
1966
51.64
1954
51.6398
1957
51.6396
1932
51.6394
2012
51.6392
1938
51.639
1997
51.6388
2050
51.6386
2034
51.6384
2026
51.6382
2015
51.638
2028
51.6378
2080
51.6376
2053
51.6374
2078
51.6372
2046
51.6371
2160
51.6369
2206
51.6367
2156
51.6365
2216
51.6363
2176
51.6361
2277
51.6359
2238
51.6357
2182
51.6355
2322
51.6353
2333
51.6351
2407
51.6349
2388
51.6347
2348
51.6345
2400
51.6343
2391
51.6341
2366
51.634
2391
51.6338
2457
51.6336
2406
51.6334
2466
51.6332
2424
51.633
2340
51.6328
2316
51.6326
2307
51.6324
2390
51.6322
2372
51.632
2391
51.6318
2261
51.6316
2349
51.6314
2460
51.6312
2267
51.631
2299
51.6308
2230
51.6307
2294
51.6305
2177
51.6303
2242
51.6301
2135
51.6299
2199
51.6297
2151
51.6295
2126
51.6293
2167
51.6291
2057
51.6289
2099
51.6287
2053
51.6285
2102
51.6283
2046
51.6281
1957
51.6279
2004
51.6277
1956
51.6276
1947
51.6274
1917
51.6272
1931
51.627
1893
51.6268
1971
51.6266
1894
51.6264
1843
51.6262
1872
51.626
1826
51.6258
1765
51.6256
1816
51.6254
1761
51.6252
1768
51.625
1780
51.6248
1860
51.6246
1835
51.6244
1747
51.6243
1736
51.6241
1741
51.6239
1816
51.6237
1806
51.6235
1723
51.6233
1736
51.6231
1752
51.6229
1767
51.6227
1681
51.6225
1672
51.6223
1739
51.6221
1718
51.6219
1794
51.6217
1730
51.6215
1810
51.6213
1679
51.6211
1738
51.621
1807
51.6208
1746
51.6206
1684
51.6204
1669
51.6202
1805
51.62
1750
51.6198
1810
51.6196
1771
51.6194
1772
51.6192
1739
51.619
1730
51.6188
1811
51.6186
1797
51.6184
1849
51.6182
1784
51.618
1845
51.6178
1821
51.6177
1900
51.6175
1759
51.6173
1879
51.6171
1967
51.6169
1946
51.6167
1911
51.6165
1959
51.6163
2067
51.6161
2033
51.6159
1964
51.6157
2011
51.6155
2012
51.6153
2070
51.6151
2039
51.6149
2151
51.6147
2167
51.6145
2151
51.6144
2170
51.6142
2144
51.614
2235
51.6138
2173
51.6136
2305
51.6134
2233
51.6132
2342
51.613
2358
51.6128
2388
51.6126
2279
51.6124
2510
51.6122
2427
51.612
2436
51.6118
2523
51.6116
2552
51.6114
2567
51.6112
2583
51.6111
2512
51.6109
2629
51.6107
2727
51.6105
2797
51.6103
2647
51.6101
2764
51.6099
2765
51.6097
2798
51.6095
2744
51.6093
2834
51.6091
2833
51.6089
2748
51.6087
2775
51.6085
2773
51.6083
2784
51.6081
2830
51.6079
2678
51.6078
2666
51.6076
2650
51.6074
2675
51.6072
2591
51.607
2456
51.6068
2422
51.6066
2396
51.6064
2313
51.6062
2311
51.606
2210
51.6058
2265
51.6056
2100
51.6054
2124
51.6052
1959
51.605
1893
51.6048
1936
51.6046
1824
51.6045
1855
51.6043
1772
51.6041
1700
51.6039
1694
51.6037
1684
51.6035
1634
51.6033
1563
51.6031
1690
51.6029
1605
51.6027
1595
51.6025
1513
51.6023
1641
51.6021
1538
51.6019
1533
51.6017
1497
51.6015
1585
51.6013
1554
51.6011
1548
51.601
1528
51.6008
1528
51.6006
1453
51.6004
1490
51.6002
1524
51.6
1557
51.5998
1453
51.5996
1512
51.5994
1424
51.5992
1474
51.599
1568
51.5988
1463
51.5986
1543
51.5984
1465
51.5982
1517
51.598
1489
51.5978
1518
51.5977
1481
51.5975
1557
51.5973
1508
51.5971
1579
51.5969
1583
51.5967
1573
51.5965
1583
51.5963
1570
51.5961
1506
51.5959
1606
51.5957
1582
51.5955
1603
51.5953
1546
51.5951
1588
51.5949
1580
51.5947
1646
51.5945
1566
51.5943
1624
51.5942
1601
51.594
1540
51.5938
1590
51.5936
1573
51.5934
1585
51.5932
1620
51.593
1671
51.5928
1570
51.5926
1683
51.5924
1575
51.5922
1647
51.592
1624
51.5918
1688
51.5916
1652
51.5914
1639
51.5912
1602
51.591
1682
51.5908
1604
51.5907
1634
51.5905
1712
51.5903
1636
51.5901
1619
51.5899
1695
51.5897
1668
51.5895
1692
51.5893
1680
51.5891
1652
51.5889
1722
51.5887
1716
51.5885
1677
51.5883
1631
51.5881
1708
51.5879
1722
51.5877
1720
51.5875
1654
51.5873
1708
51.5872
1700
51.587
1745
51.5868
1716
51.5866
1687
51.5864
1630
51.5862
1650
51.586
1656
51.5858
1728
51.5856
1633
51.5854
1747
51.5852
1678
51.585
1623
51.5848
1657
51.5846
1756
51.5844
1635
51.5842
1702
51.584
1651
51.5838
1609
51.5837
1572
51.5835
1642
51.5833
1621
51.5831
1595
51.5829
1584
51.5827
1578
51.5825
1549
51.5823
1567
51.5821
1548
51.5819
1591
51.5817
1575
51.5815
1591
51.5813
1542
51.5811
1459
51.5809
1555
51.5807
1480
51.5805
1472
51.5803
1442
51.5802
1461
51.58
1470
51.5798
1495
51.5796
1465
51.5794
1386
51.5792
Sr 3d 5
- 100 mV b
2023
4
19
0
0
0
0
19
Casa Info Follows
0
0
1
CASA region (*Sr 3d*) (*Shirley*) 1348.4332 1356.8709 6.85 6 0 0 1034.7 -450 0 0 (*Sr 3d*) 87.6165 0 5.05
4
CASA comp (*Sr 3d bulk 5/2*) (*GL(30)*) Area 33440.11 1e-020 268011.43 -1 1 MFWHM 1.1608541 0.2 5 -1 1 Position 1353.5689 1348.4388 1356.241 -1 1 RSF 7.82 MASS 87.6165 INDEX -1 (*Sr 3d*) CONST (**) UNCORRECTEDRSF 5.05
CASA comp (*Sr 3d bulk 3/2*) (*GL(30)*) Area 22293.407 1e-020 268011.43 0 0.66666667 MFWHM 1.1608541 0.2 5 0 1 Position 1351.8289 0 0 0 -1.74 RSF 7.82 MASS 87.6165 INDEX -1 (*Sr 3d*) CONST (**) UNCORRECTEDRSF 5.05
CASA comp (*Sr 3d surf 5/2*) (*GL(0)*) Area 13436.37 1e-020 179938.2 -1 1 MFWHM 1.8255711 0.23251515 5.8128787 -1 1 Position 1352.8164 1348.4388 1356.241 -1 1 RSF 7.82 MASS 87.6165 INDEX -1 (*Sr 3d*) CONST (**) UNCORRECTEDRSF 5.05
CASA comp (*Sr 3d surf 3/2*) (*GL(0)*) Area 8957.5797 1e-020 179938.2 2 0.66666667 MFWHM 1.8255711 0.23251515 5.8128787 2 1 Position 1351.0764 0 0 2 -1.74 RSF 7.82 MASS 87.6165 INDEX -1 (*Sr 3d*) CONST (**) UNCORRECTEDRSF 5.05
AN005_STF095_160_Voltagesweep_20230419_232502.vms Dir:F:\Experiments Gretel\2023\2023_04_12_Nenning_STFO\AN006 STFO095a specialheater\
AN005_STF100_a.(sample: unk).(8, Voltagesweep).(acq: unk)
( 0.018738 m , -0.012386 m , 0.161996 m ) Angle: 45.0062 degrees , -0.1 degrees
AN005_STF100_a
SputterRaster: 2.00 2.00 mm
1
8
c:\users\anenn\owncloud\messdaten\xps\elsa\2023-04-19_stfo095a\stf95_voltagesweep 400c.vms
c:\users\andreas nenning\owncloud - nenning andreas (anenning)@owncloud.tuwien.ac.at (2)\messdaten\xps\elsa\00 stfo\2023-04-19_stfo095a - xps\stf095a al processedl.vms
XPS
12
Al
1486.6
49.61
200
200
1e+037
1e+037
FAT
27
1e+037
4.55
1e+037
1e+037
1e+037
1e+037
1e+037
Sr
3d
-1
Kinetic Energy
eV
1346.6
0.05
2
Intensity
d
Transmission
d
pulse counting
0.72
1
1e+037
1e+037
1e+037
1e+037
4
PHI_AtomicNumber
d
38
ESCAPE DEPTH TYPE
d
1
MFP Exponent
d
-0.7
PROPAGATION_CONVERGED
d
1
482
0
1
0
1
2298
22.7753
2269
22.7751
2325
22.775
2213
22.7748
2206
22.7746
2240
22.7744
2210
22.7742
2207
22.774
2262
22.7738
2190
22.7736
2182
22.7735
2174
22.7733
2201
22.7731
2104
22.7729
2174
22.7727
2057
22.7725
2134
22.7723
2082
22.7721
2113
22.7719
2112
22.7718
2161
22.7716
2026
22.7714
2045
22.7712
2030
22.771
2034
22.7708
1953
22.7706
1952
22.7704
1916
22.7703
1901
22.7701
1933
22.7699
1924
22.7697
1911
22.7695
1911
22.7693
1858
22.7691
1902
22.7689
1844
22.7687
1861
22.7686
1836
22.7684
1824
22.7682
1825
22.768
1813
22.7678
1845
22.7676
1811
22.7674
1864
22.7672
1828
22.7671
1793
22.7669
1839
22.7667
1757
22.7665
1840
22.7663
1831
22.7661
1849
22.7659
1911
22.7657
1847
22.7656
1878
22.7654
1948
22.7652
2009
22.765
2044
22.7648
2080
22.7646
2167
22.7644
2180
22.7642
2222
22.764
2217
22.7639
2313
22.7637
2405
22.7635
2500
22.7633
2511
22.7631
2732
22.7629
2783
22.7627
2970
22.7625
3098
22.7624
3201
22.7622
3398
22.762
3502
22.7618
3780
22.7616
3884
22.7614
4118
22.7612
4331
22.761
4676
22.7609
4794
22.7607
5139
22.7605
5349
22.7603
5611
22.7601
6107
22.7599
6480
22.7597
6870
22.7595
7471
22.7593
7704
22.7592
8299
22.759
9079
22.7588
9536
22.7586
10170
22.7584
10858
22.7582
11557
22.758
12201
22.7578
13279
22.7577
13946
22.7575
14844
22.7573
15240
22.7571
16038
22.7569
16785
22.7567
17210
22.7565
17928
22.7563
18402
22.7562
18824
22.756
18879
22.7558
18665
22.7556
18887
22.7554
18491
22.7552
18569
22.755
17924
22.7548
17611
22.7547
17006
22.7545
16618
22.7543
16009
22.7541
15360
22.7539
14990
22.7537
14459
22.7535
14086
22.7533
13959
22.7531
13673
22.753
13653
22.7528
13718
22.7526
13669
22.7524
14461
22.7522
14491
22.752
15039
22.7518
15751
22.7516
16527
22.7515
17332
22.7513
17882
22.7511
18841
22.7509
19572
22.7507
20437
22.7505
21236
22.7503
21797
22.7501
22759
22.75
22825
22.7498
23296
22.7496
23717
22.7494
23416
22.7492
23377
22.749
22882
22.7488
22503
22.7486
21622
22.7485
20679
22.7483
19559
22.7481
18492
22.7479
17061
22.7477
15802
22.7475
14585
22.7473
13139
22.7471
12078
22.747
10714
22.7468
9679
22.7466
8475
22.7464
7355
22.7462
6470
22.746
5715
22.7458
5051
22.7456
4380
22.7455
3957
22.7453
3471
22.7451
3049
22.7449
2712
22.7447
2428
22.7445
2251
22.7443
2012
22.7441
1864
22.7439
1802
22.7438
1611
22.7436
1551
22.7434
1571
22.7432
1480
22.743
1369
22.7428
1430
22.7426
1369
22.7424
1325
22.7423
1252
22.7421
1292
22.7419
1233
22.7417
1238
22.7415
1207
22.7413
1183
22.7411
1168
22.7409
1209
22.7408
1136
22.7406
1127
22.7404
1172
22.7402
1181
22.74
1166
22.7398
1134
22.7396
1158
22.7394
1152
22.7393
1168
22.7391
1142
22.7389
1135
22.7387
1104
22.7385
1159
22.7383
1184
22.7381
1093
22.7379
1146
22.7378
1157
22.7376
1142
22.7374
1131
22.7372
1128
22.737
1137
22.7368
1081
22.7366
1134
22.7364
1063
22.7363
1147
22.7361
1108
22.7359
1134
22.7357
1091
22.7355
1080
22.7353
1131
22.7351
1163
22.7349
1084
22.7348
1186
22.7346
1082
22.7344
1129
22.7342
1108
22.734
1066
22.7338
1095
22.7336
1100
22.7334
1046
22.7333
1165
22.7331
1098
22.7329
1148
22.7327
1115
22.7325
1132
22.7323
1095
22.7321
1104
22.7319
1114
22.7318
1089
22.7316
1099
22.7314
1113
22.7312
1100
22.731
1055
22.7308
1121
22.7306
1053
22.7304
1097
22.7303
FErmi 6
- 100 mV b
2023
4
19
0
0
0
0
17
Casa Info Follows
0
0
1
CASA region (*FE*) (*Linear*) 1481.0964 1487.2413 2.93 6 99 0 1135.0842 -450 0 0 (*O 1s*) 15.9994 0 2.93
2
CASA comp (*VBM*) (*SB(0)LA(2,600)*) Area 743831.58 0 4009760.5 -1 1 MFWHM 7.5351584 0.41 10.25 -1 1 Position 1483.822 1482.7106 1487.2389 -1 1 RSF 1 MASS 0 INDEX -1 (*NoTag*) CONST (**) UNCORRECTEDRSF 0
CASA comp (*Fe3d eg*) (*LA(8,15,10)*) Area 35.335812 1e-020 63642.824 -1 1 MFWHM 1.1205399 1 1.5 -1 1 Position 1485.0043 0 0 0 1.18229 RSF 1 MASS 0 INDEX -1 (*NoTag*) CONST (**) UNCORRECTEDRSF 0
AN005_STF095_160_Voltagesweep_20230419_232502.vms Dir:F:\Experiments Gretel\2023\2023_04_12_Nenning_STFO\AN006 STFO095a specialheater\
AN005_STF100_a.(sample: unk).(8, Voltagesweep).(acq: unk)
( 0.018738 m , -0.012386 m , 0.161996 m ) Angle: 45.0062 degrees , -0.1 degrees
AN005_STF100_a
SputterRaster: 2.00 2.00 mm
1
8
c:\users\anenn\owncloud\messdaten\xps\elsa\2023-04-19_stfo095a\stf95_voltagesweep 400c.vms
c:\users\andreas nenning\owncloud - nenning andreas (anenning)@owncloud.tuwien.ac.at (2)\messdaten\xps\elsa\00 stfo\2023-04-19_stfo095a - xps\stf095a al processedl.vms
XPS
12
Al
1486.6
49.61
200
200
1e+037
1e+037
FAT
55
1e+037
4.55
1e+037
1e+037
1e+037
1e+037
1e+037
VB
edge
-1
Kinetic Energy
eV
1477.6
0.05
2
Intensity
d
Transmission
d
pulse counting
0.72
1
1e+037
1e+037
1e+037
1e+037
4
PHI_AtomicNumber
d
118
ESCAPE DEPTH TYPE
d
1
MFP Exponent
d
-0.7
PROPAGATION_CONVERGED
d
1
402
0
1
0
1
219
51.4268
238
51.4266
216
51.4265
249
51.4263
254
51.4261
282
51.4259
273
51.4257
269
51.4255
264
51.4253
334
51.4251
329
51.4249
329
51.4247
356
51.4245
352
51.4243
394
51.4241
416
51.4239
430
51.4237
434
51.4235
450
51.4233
501
51.4231
473
51.4229
509
51.4227
537
51.4225
552
51.4223
564
51.4221
676
51.4219
678
51.4217
674
51.4216
719
51.4214
752
51.4212
808
51.421
848
51.4208
815
51.4206
850
51.4204
921
51.4202
897
51.42
920
51.4198
939
51.4196
1012
51.4194
1059
51.4192
1084
51.419
1151
51.4188
1120
51.4186
1134
51.4184
1108
51.4182
1187
51.418
1132
51.4178
1219
51.4176
1195
51.4174
1263
51.4172
1261
51.417
1306
51.4168
1324
51.4166
1271
51.4165
1298
51.4163
1350
51.4161
1286
51.4159
1376
51.4157
1322
51.4155
1405
51.4153
1331
51.4151
1340
51.4149
1300
51.4147
1287
51.4145
1345
51.4143
1305
51.4141
1277
51.4139
1257
51.4137
1200
51.4135
1186
51.4133
1235
51.4131
1126
51.4129
1154
51.4127
1106
51.4125
1088
51.4123
1011
51.4121
1056
51.4119
1050
51.4117
1052
51.4115
982
51.4114
1003
51.4112
993
51.411
954
51.4108
956
51.4106
1011
51.4104
1016
51.4102
958
51.41
927
51.4098
941
51.4096
1014
51.4094
902
51.4092
1005
51.409
948
51.4088
966
51.4086
986
51.4084
1020
51.4082
990
51.408
1008
51.4078
989
51.4076
987
51.4074
976
51.4072
965
51.407
932
51.4068
940
51.4066
935
51.4064
896
51.4062
925
51.4061
899
51.4059
895
51.4057
859
51.4055
891
51.4053
852
51.4051
818
51.4049
800
51.4047
764
51.4045
733
51.4043
679
51.4041
726
51.4039
642
51.4037
695
51.4035
640
51.4033
621
51.4031
564
51.4029
530
51.4027
479
51.4025
480
51.4023
495
51.4021
413
51.4019
433
51.4017
365
51.4015
384
51.4013
348
51.4011
341
51.401
304
51.4008
283
51.4006
249
51.4004
249
51.4002
252
51.4
209
51.3998
184
51.3996
183
51.3994
177
51.3992
151
51.399
144
51.3988
116
51.3986
104
51.3984
109
51.3982
85
51.398
98
51.3978
73
51.3976
71
51.3974
58
51.3972
51
51.397
53
51.3968
45
51.3966
32
51.3964
26
51.3962
25
51.396
28
51.3958
21
51.3956
20
51.3955
21
51.3953
25
51.3951
10
51.3949
9
51.3947
14
51.3945
13
51.3943
11
51.3941
13
51.3939
12
51.3937
16
51.3935
6
51.3933
5
51.3931
8
51.3929
10
51.3927
5
51.3925
3
51.3923
11
51.3921
7
51.3919
1
51.3917
5
51.3915
9
51.3913
3
51.3911
3
51.3909
2
51.3907
12
51.3905
6
51.3903
4
51.3902
4
51.39
9
51.3898
6
51.3896
4
51.3894
4
51.3892
6
51.389
9
51.3888
6
51.3886
2
51.3884
10
51.3882
9
51.388
5
51.3878
4
51.3876
O 1s 1
-200 mV b
2023
4
20
0
0
0
0
17
Casa Info Follows
0
0
1
CASA region (*O 1s*) (*Shirley*) 952.46206 960.55821 2.88 2 0 0 1034.698 -450 0 0 (*O 1s*) 15.9994 0 2.93
2
CASA comp (*O 1s bulk*) (*LA(5,6,10)*) Area 120825.57 1e-020 402987.1 -1 1 MFWHM 1.3903752 0.31 7.75 -1 1 Position 956.90959 955.6 959.874 -1 1 RSF 2.88 MASS 15.9994 INDEX -1 (*O 1s*) CONST (**) UNCORRECTEDRSF 2.93
CASA comp (*O 1s CO3*) (*GL(30)*) Area 2651.9807 1e-020 265470.6 -1 1 MFWHM 1.0658054 0.31 7.75 -1 1 Position 953.64141 0 0 0 -3.26818 RSF 2.88 MASS 15.9994 INDEX -1 (*O 1s*) CONST (**) UNCORRECTEDRSF 2.93
AN005_STF095_162_Voltagesweep_20230420_002004.vms Dir:F:\Experiments Gretel\2023\2023_04_12_Nenning_STFO\AN006 STFO095a specialheater\
AN005_STF100_a.(sample: unk).(8, Voltagesweep).(acq: unk)
( 0.018738 m , -0.012386 m , 0.161996 m ) Angle: 45.0062 degrees , -0.1 degrees
AN005_STF100_a
SputterRaster: 2.00 2.00 mm
1
8
c:\users\anenn\owncloud\messdaten\xps\elsa\2023-04-19_stfo095a\stf95_voltagesweep 400c.vms
c:\users\andreas nenning\owncloud - nenning andreas (anenning)@owncloud.tuwien.ac.at (2)\messdaten\xps\elsa\00 stfo\2023-04-19_stfo095a - xps\stf095a al processedl.vms
XPS
14
Al
1486.6
49.61
200
200
1e+037
1e+037
FAT
55
1e+037
4.55
1e+037
1e+037
1e+037
1e+037
1e+037
O
1s
-1
Kinetic Energy
eV
951.1
0.05
2
Intensity
d
Transmission
d
pulse counting
0.48
1
1e+037
1e+037
1e+037
1e+037
4
PHI_AtomicNumber
d
8
ESCAPE DEPTH TYPE
d
1
MFP Exponent
d
-0.7
PROPAGATION_CONVERGED
d
1
502
0
1
0
1
9209
53.3299
9285
53.3297
9310
53.3296
9138
53.3294
9286
53.3292
9178
53.3291
9344
53.3289
9228
53.3288
9203
53.3286
9213
53.3284
9088
53.3283
9223
53.3281
9229
53.328
9264
53.3278
9222
53.3277
9127
53.3275
9210
53.3273
9260
53.3272
9199
53.327
9155
53.3269
9155
53.3267
9239
53.3265
9194
53.3264
9150
53.3262
9349
53.3261
9389
53.3259
9310
53.3257
9303
53.3256
9579
53.3254
9477
53.3253
9531
53.3251
9575
53.3249
9564
53.3248
9878
53.3246
9789
53.3245
9948
53.3243
9988
53.3241
10021
53.324
9894
53.3238
10105
53.3237
10222
53.3235
10150
53.3233
10462
53.3232
10351
53.323
10219
53.3229
10430
53.3227
10633
53.3225
10481
53.3224
10549
53.3222
10399
53.3221
10328
53.3219
10628
53.3218
10497
53.3216
10549
53.3214
10459
53.3213
10364
53.3211
10340
53.321
10392
53.3208
10352
53.3206
10279
53.3205
10150
53.3203
10076
53.3202
10199
53.32
9991
53.3198
9974
53.3197
9653
53.3195
9701
53.3194
9786
53.3192
9892
53.319
9947
53.3189
9793
53.3187
9836
53.3186
9915
53.3184
9905
53.3182
9849
53.3181
9905
53.3179
10346
53.3178
10368
53.3176
10661
53.3174
10683
53.3173
10917
53.3171
11003
53.317
11463
53.3168
11614
53.3166
11896
53.3165
12337
53.3163
13023
53.3162
13406
53.316
13888
53.3158
14370
53.3157
15414
53.3155
15949
53.3154
16613
53.3152
17781
53.315
18540
53.3149
19645
53.3147
20604
53.3146
21985
53.3144
23157
53.3142
24639
53.3141
25744
53.3139
27285
53.3138
28780
53.3136
30571
53.3134
32009
53.3133
33171
53.3131
35046
53.313
36758
53.3128
38355
53.3126
39483
53.3125
40850
53.3123
41893
53.3122
42912
53.312
43885
53.3119
44850
53.3117
44658
53.3115
44440
53.3114
44382
53.3112
44521
53.3111
43788
53.3109
42313
53.3107
41375
53.3106
40503
53.3104
38441
53.3103
37258
53.3101
35732
53.3099
34177
53.3098
31698
53.3096
30055
53.3095
28149
53.3093
26150
53.3091
24482
53.309
22716
53.3088
21119
53.3087
19499
53.3085
18114
53.3083
17064
53.3082
15874
53.308
14715
53.3079
13870
53.3077
13179
53.3075
12352
53.3074
11754
53.3072
11082
53.3071
10711
53.3069
10251
53.3067
9917
53.3066
9599
53.3064
9623
53.3063
9291
53.3061
8912
53.3059
8902
53.3058
8705
53.3056
8807
53.3055
8738
53.3053
8405
53.3051
8392
53.305
8416
53.3048
8249
53.3047
8236
53.3045
8222
53.3043
8251
53.3042
8167
53.304
8078
53.3039
8051
53.3037
7998
53.3035
8095
53.3034
8073
53.3032
8037
53.303
8041
53.3029
7759
53.3027
8034
53.3026
7947
53.3024
7957
53.3022
7914
53.3021
7933
53.3019
7981
53.3018
7984
53.3016
7845
53.3014
7834
53.3013
7796
53.3011
7908
53.301
7824
53.3008
7807
53.3006
8001
53.3005
7855
53.3003
8025
53.3002
7880
53.3
7858
53.2998
7862
53.2997
7859
53.2995
7780
53.2994
7879
53.2992
7716
53.299
7836
53.2989
7750
53.2987
7958
53.2986
7887
53.2984
7853
53.2982
7923
53.2981
7823
53.2979
7802
53.2978
7790
53.2976
7953
53.2974
7807
53.2973
7614
53.2971
7675
53.297
7903
53.2968
7922
53.2966
7730
53.2965
7961
53.2963
7739
53.2962
7696
53.296
7885
53.2958
7900
53.2957
7668
53.2955
7659
53.2954
7733
53.2952
7815
53.295
7608
53.2949
7962
53.2947
7809
53.2946
7841
53.2944
7699
53.2942
7718
53.2941
7789
53.2939
7762
53.2938
7736
53.2936
7784
53.2934
7854
53.2933
7709
53.2931
7572
53.2929
7913
53.2928
7606
53.2926
7871
53.2925
7754
53.2923
7814
53.2921
7738
53.292
7889
53.2918
7701
53.2917
7699
53.2915
7878
53.2913
7936
53.2912
7899
53.291
7868
53.2909
7712
53.2907
7674
53.2905
7736
53.2904
7725
53.2902
7662
53.2901
7592
53.2899
Ti 2p3 2
-200 mV b
2023
4
20
0
0
0
0
17
Casa Info Follows
0
0
1
CASA region (*Ti 2 region*) (*Shirley*) 1025.5959 1031.1911 4.333333 6 0 0 1034.698 -450 0 0 (*Ti 2p*) 47.8784 0 7.81
2
CASA comp (*Ti 2p 3/2*) (*LA(5,5,5)*) Area 22348.284 1e-020 231495 -1 1 MFWHM 1.11 1.05 1.11 -1 1 Position 1028.236 1027.3093 1030.6088 -1 1 RSF 4.3333 MASS 47.8784 INDEX -1 (*Ti 2p*) CONST (**) UNCORRECTEDRSF 7.81
CASA comp (*Ti 2p 3/2 3+*) (*LA(6,8,10)*) Area 90.040478 1e-020 158171 -1 1 MFWHM 1.11 0.22 5.5 0 1 Position 1029.036 0 0 0 0.8 RSF 4.3333 MASS 47.8784 INDEX -1 (*Ti 2p*) CONST (**) UNCORRECTEDRSF 7.81
AN005_STF095_162_Voltagesweep_20230420_002004.vms Dir:F:\Experiments Gretel\2023\2023_04_12_Nenning_STFO\AN006 STFO095a specialheater\
AN005_STF100_a.(sample: unk).(8, Voltagesweep).(acq: unk)
( 0.018738 m , -0.012386 m , 0.161996 m ) Angle: 45.0062 degrees , -0.1 degrees
AN005_STF100_a
SputterRaster: 2.00 2.00 mm
1
8
c:\users\anenn\owncloud\messdaten\xps\elsa\2023-04-19_stfo095a\stf95_voltagesweep 400c.vms
c:\users\andreas nenning\owncloud - nenning andreas (anenning)@owncloud.tuwien.ac.at (2)\messdaten\xps\elsa\00 stfo\2023-04-19_stfo095a - xps\stf095a al processedl.vms
XPS
14
Al
1486.6
49.61
200
200
1e+037
1e+037
FAT
27
1e+037
4.55
1e+037
1e+037
1e+037
1e+037
1e+037
Ti
2p3
-1
Kinetic Energy
eV
1022.6
0.05
2
Intensity
d
Transmission
d
pulse counting
0.72
1
1e+037
1e+037
1e+037
1e+037
4
PHI_AtomicNumber
d
22
ESCAPE DEPTH TYPE
d
1
MFP Exponent
d
-0.7
PROPAGATION_CONVERGED
d
1
482
0
1
0
1
8693
24.0475
8594
24.0473
8635
24.0471
8436
24.0469
8433
24.0467
8288
24.0465
8127
24.0463
8244
24.0461
8025
24.0459
7747
24.0457
7756
24.0455
7486
24.0453
7494
24.0451
7352
24.0449
7325
24.0447
7208
24.0445
6990
24.0443
6882
24.0441
6831
24.0439
6802
24.0437
6525
24.0435
6672
24.0433
6563
24.0431
6309
24.0429
6342
24.0427
6255
24.0425
6185
24.0423
6044
24.0421
6266
24.0419
5889
24.0417
5972
24.0415
5808
24.0413
5877
24.0411
5681
24.0409
5630
24.0407
5423
24.0405
5635
24.0403
5517
24.0401
5617
24.0399
5369
24.0397
5349
24.0394
5257
24.0392
5250
24.039
5243
24.0388
5300
24.0386
5264
24.0384
5324
24.0382
5253
24.038
5150
24.0378
5198
24.0376
5034
24.0374
5147
24.0372
5088
24.037
5143
24.0368
5097
24.0366
5087
24.0364
5107
24.0362
5071
24.036
5163
24.0358
4998
24.0356
4966
24.0354
5055
24.0352
5107
24.035
5038
24.0348
5292
24.0346
4916
24.0344
5101
24.0342
5097
24.034
5179
24.0338
5113
24.0336
5154
24.0334
5128
24.0332
5100
24.033
5083
24.0328
5145
24.0326
5219
24.0324
5096
24.0322
5313
24.032
5221
24.0318
5365
24.0316
5321
24.0314
5412
24.0312
5370
24.031
5465
24.0307
5632
24.0305
5543
24.0303
5777
24.0301
5844
24.0299
5969
24.0297
6138
24.0295
6400
24.0293
6473
24.0291
6846
24.0289
7117
24.0287
7448
24.0285
7755
24.0283
8242
24.0281
8731
24.0279
9307
24.0277
9751
24.0275
10535
24.0273
11151
24.0271
11862
24.0269
12527
24.0267
13441
24.0265
13913
24.0263
14830
24.0261
15560
24.0259
15898
24.0257
16601
24.0255
17060
24.0253
17384
24.0251
17544
24.0249
17414
24.0247
17593
24.0245
17173
24.0243
16961
24.0241
16296
24.0239
15670
24.0237
14896
24.0235
14475
24.0233
13515
24.0231
12569
24.0229
11583
24.0227
10819
24.0225
10119
24.0223
9303
24.022
8837
24.0218
8194
24.0216
7626
24.0214
7129
24.0212
6693
24.021
6493
24.0208
6037
24.0206
5815
24.0204
5526
24.0202
5307
24.02
5135
24.0198
5123
24.0196
4977
24.0194
4968
24.0192
4855
24.019
4904
24.0188
4673
24.0186
4592
24.0184
4732
24.0182
4625
24.018
4595
24.0178
4652
24.0176
4477
24.0174
4553
24.0172
4386
24.017
4563
24.0168
4414
24.0166
4476
24.0164
4284
24.0162
4417
24.016
4356
24.0158
4434
24.0156
4423
24.0154
4334
24.0152
4482
24.015
4354
24.0148
4343
24.0146
4342
24.0144
4271
24.0142
4381
24.014
4411
24.0138
4249
24.0136
4151
24.0134
4305
24.0131
4292
24.0129
4375
24.0127
4329
24.0125
4492
24.0123
4297
24.0121
4255
24.0119
4299
24.0117
4324
24.0115
4191
24.0113
4318
24.0111
4309
24.0109
4258
24.0107
4221
24.0105
4321
24.0103
4338
24.0101
4214
24.0099
4289
24.0097
4201
24.0095
4258
24.0093
4317
24.0091
4290
24.0089
4444
24.0087
4255
24.0085
4226
24.0083
4271
24.0081
4279
24.0079
4334
24.0077
4358
24.0075
4314
24.0073
4240
24.0071
4303
24.0069
4156
24.0067
4311
24.0065
4395
24.0063
4251
24.0061
4365
24.0059
4320
24.0057
4402
24.0055
4193
24.0053
4315
24.0051
4272
24.0049
4263
24.0047
4317
24.0045
4341
24.0043
4169
24.0041
4301
24.0038
4193
24.0036
4321
24.0034
4317
24.0032
4359
24.003
4376
24.0028
4361
24.0026
4354
24.0024
4267
24.0022
4272
24.002
4358
24.0018
4225
24.0016
4261
24.0014
4226
24.0012
4273
24.001
4175
24.0008
4350
24.0006
4216
24.0004
4320
24.0002
4295
24
4326
23.9998
4193
23.9996
4165
23.9994
4261
23.9992
4292
23.999
Fe 2p 3
-200 mV b
2023
4
20
0
0
0
0
27
Casa Info Follows
0
0
1
CASA region (*Fe 2p*) (*Shirley*) 755.0201 783.10082 14.5 6 2.5 0 1034.7 -450 0 0 (*Fe 2p3/2*) 55.8458 0 10.82
12
CASA comp (*Fe3+ 3/2*) (*GL(30)*) Area 10861.004 0.001 10000000 -1 1 MFWHM 1.71 1.7 1.71 -1 1 Position 776.16436 775.6 777.4 -1 1 RSF 15.7 MASS 55.8458 INDEX -1 (*Fe 2p*) CONST (**) UNCORRECTEDRSF 0
CASA comp (*Fe3+ 3/2 2nd*) (*LF(1,4,5,0)*) Area 21722.009 100 100000 0 2 MFWHM 2.3615394 1 3 -1 1.19544 Position 775.16436 0 0 0 -1 RSF 15.7 MASS 55.8458 INDEX -1 (*Fe 2p*) CONST (**) UNCORRECTEDRSF 0
CASA comp (*Fe3+ 1/2*) (*LA(1.53,243)*) Area 5430.5022 1e-020 112930.87 0 0.5 MFWHM 1.71 0.42890835 10.722709 0 1 Position 762.66436 0 0 0 -13.5 RSF 15.7 MASS 55.8458 INDEX -1 (*Fe 2p*) CONST (**) UNCORRECTEDRSF 16.42
CASA comp (*Fe3+ 1/2 2nd*) (*LF(0.8,2,5,0)*) Area 10861.004 100 100000 0 1 MFWHM 2.3615394 1 3 1 1 Position 761.66436 0 0 0 -14.5 RSF 15.7 MASS 55.8458 INDEX -1 (*Fe 2p*) CONST (**) UNCORRECTEDRSF 16.42
CASA comp (*Fe3+ 3rd*) (*GL(50)*) Area 8688.8036 1e-020 112930.87 0 0.8 MFWHM 5 5 5 -1 1 Position 767.16436 0 0 0 -9 RSF 15.7 MASS 55.8458 INDEX -1 (*Fe 2p*) CONST (**) UNCORRECTEDRSF 16.42
CASA comp (*Fe2+ 3/2*) (*LA(2,5,5)*) Area 2018.4296 1e-020 143416.5 -1 1 MFWHM 1.4897242 0.53851418 13.462855 -1 1 Position 777.71021 0 0 0 1.54585 RSF 15.7 MASS 55.8458 INDEX -1 (*Fe 2p3/2*) CONST (**) UNCORRECTEDRSF 10.82
CASA comp (*Fe2+ 1/2*) (*LA(2,5,5)*) Area 1009.2148 1e-020 143416.5 5 0.5 MFWHM 1.4897242 0.53851418 13.462855 5 1 Position 764.21021 0 0 0 -11.95415 RSF 15.7 MASS 55.8458 INDEX -1 (*Fe 2p3/2*) CONST (**) UNCORRECTEDRSF 10.82
CASA comp (*Fe2+ 3rd*) (*LA(1.53,243)*) Area 492.3091 1e-020 143416.5 5 0.243907 MFWHM 5 5 5 -1 1 Position 771.16436 0 0 0 -5 RSF 15.7 MASS 55.8458 INDEX -1 (*Fe 2p3/2*) CONST (**) UNCORRECTEDRSF 10.82
CASA comp (*Fe0 3/2*) (*LF(4,8,10,1)*) Area 347.2034 1e-020 200652 -1 1 MFWHM 1.5 1.5 1.5 -1 1 Position 779.4 779.4 779.4 -1 1 RSF 15.7 MASS 55.8458 INDEX -1 (*Fe 2p*) CONST (**) UNCORRECTEDRSF 16.42
CASA comp (*Fe0 1/2*) (*LF(4,8,10,1)*) Area 173.6017 1e-020 200652 8 0.5 MFWHM 1.5 0.56096527 14.024132 8 1 Position 766.2 0 0 8 -13.2 RSF 15.7 MASS 55.8458 INDEX -1 (*Fe 2p*) CONST (**) UNCORRECTEDRSF 16.42
CASA comp (*Fe2+ 3rd*) (*LA(1.53,243)*) Area 246.15455 1e-020 143416.5 5 0.1219535 MFWHM 5 5 5 -1 1 Position 757.76436 0 0 0 -18.4 RSF 15.7 MASS 55.8458 INDEX -1 (*Fe 2p3/2*) CONST (**) UNCORRECTEDRSF 10.82
CASA comp (*Fe3+ 3rd*) (*GL(50)*) Area 4344.4018 1e-020 112930.87 0 0.4 MFWHM 5 5 5 -1 1 Position 753.66436 0 0 0 -22.5 RSF 15.7 MASS 55.8458 INDEX -1 (*Fe 2p*) CONST (**) UNCORRECTEDRSF 16.42
AN005_STF095_162_Voltagesweep_20230420_002004.vms Dir:F:\Experiments Gretel\2023\2023_04_12_Nenning_STFO\AN006 STFO095a specialheater\
AN005_STF100_a.(sample: unk).(8, Voltagesweep).(acq: unk)
( 0.018738 m , -0.012386 m , 0.161996 m ) Angle: 45.0062 degrees , -0.1 degrees
AN005_STF100_a
SputterRaster: 2.00 2.00 mm
1
8
c:\users\anenn\owncloud\messdaten\xps\elsa\2023-04-19_stfo095a\stf95_voltagesweep 400c.vms
c:\users\andreas nenning\owncloud - nenning andreas (anenning)@owncloud.tuwien.ac.at (2)\messdaten\xps\elsa\00 stfo\2023-04-19_stfo095a - xps\stf095a al processedl.vms
XPS
14
Al
1486.6
49.61
200
200
1e+037
1e+037
FAT
55
1e+037
4.55
1e+037
1e+037
1e+037
1e+037
1e+037
Fe
2p
-1
Kinetic Energy
eV
754.6
0.05
2
Intensity
d
Transmission
d
pulse counting
0.72
1
1e+037
1e+037
1e+037
1e+037
4
PHI_AtomicNumber
d
26
ESCAPE DEPTH TYPE
d
1
MFP Exponent
d
-0.7
PROPAGATION_CONVERGED
d
1
1202
0
1
0
1
16281
53.9109
16470
53.9107
16334
53.9106
16326
53.9105
16335
53.9103
16221
53.9102
16435
53.9101
16357
53.9099
16157
53.9098
16387
53.9096
16332
53.9095
16315
53.9094
16163
53.9092
16192
53.9091
16374
53.909
16080
53.9088
16249
53.9087
16501
53.9086
16258
53.9084
16418
53.9083
16141
53.9082
16234
53.908
16174
53.9079
16215
53.9078
16292
53.9076
16209
53.9075
16465
53.9073
16324
53.9072
16174
53.9071
16202
53.9069
16273
53.9068
16254
53.9067
16297
53.9065
16223
53.9064
16249
53.9063
16239
53.9061
16240
53.906
16222
53.9059
16315
53.9057
16176
53.9056
16089
53.9054
16114
53.9053
16142
53.9052
16227
53.905
16180
53.9049
16202
53.9048
16075
53.9046
16224
53.9045
16416
53.9044
16147
53.9042
16303
53.9041
16148
53.904
16249
53.9038
16513
53.9037
16182
53.9035
16183
53.9034
16470
53.9033
16162
53.9031
16299
53.903
16343
53.9029
16432
53.9027
16360
53.9026
16321
53.9025
16324
53.9023
16528
53.9022
16481
53.902
16321
53.9019
16354
53.9018
16535
53.9016
16430
53.9015
16407
53.9014
16381
53.9012
16444
53.9011
16557
53.901
16478
53.9008
16283
53.9007
16423
53.9006
16202
53.9004
16620
53.9003
16770
53.9001
16332
53.9
16531
53.8999
16651
53.8997
16513
53.8996
16765
53.8995
16593
53.8993
16622
53.8992
16453
53.8991
16644
53.8989
16766
53.8988
16763
53.8986
16653
53.8985
16574
53.8984
16859
53.8982
16753
53.8981
16703
53.898
16668
53.8978
16597
53.8977
16722
53.8976
16915
53.8974
16958
53.8973
17067
53.8972
16936
53.897
16820
53.8969
16962
53.8967
17088
53.8966
17329
53.8965
17054
53.8963
17099
53.8962
17374
53.8961
17205
53.8959
17439
53.8958
17366
53.8957
17071
53.8955
17264
53.8954
17186
53.8952
17226
53.8951
17368
53.895
17330
53.8948
17559
53.8947
17708
53.8946
17393
53.8944
17599
53.8943
17883
53.8942
17789
53.894
17684
53.8939
17954
53.8937
18029
53.8936
17858
53.8935
17957
53.8933
18123
53.8932
17912
53.8931
18050
53.8929
18131
53.8928
18080
53.8927
18389
53.8925
18016
53.8924
18434
53.8922
18425
53.8921
18194
53.892
18647
53.8918
18438
53.8917
18474
53.8916
18517
53.8914
18401
53.8913
18393
53.8912
18532
53.891
18511
53.8909
18460
53.8907
18395
53.8906
18509
53.8905
18470
53.8903
18523
53.8902
18735
53.8901
18366
53.8899
18455
53.8898
18567
53.8897
18558
53.8895
18339
53.8894
18541
53.8892
18561
53.8891
18487
53.889
18535
53.8888
18520
53.8887
18538
53.8886
18476
53.8884
18591
53.8883
18302
53.8882
18248
53.888
18199
53.8879
18242
53.8877
18162
53.8876
17909
53.8875
17894
53.8873
17950
53.8872
17838
53.8871
17868
53.8869
17667
53.8868
17586
53.8867
17441
53.8865
17407
53.8864
17536
53.8862
17520
53.8861
17025
53.886
17261
53.8858
17251
53.8857
17162
53.8856
16987
53.8854
16953
53.8853
16841
53.8851
16942
53.885
16920
53.8849
16949
53.8847
16571
53.8846
16632
53.8845
16912
53.8843
16322
53.8842
16658
53.8841
16544
53.8839
16702
53.8838
16402
53.8836
16673
53.8835
16368
53.8834
16394
53.8832
16534
53.8831
16475
53.883
16505
53.8828
16367
53.8827
16411
53.8825
16478
53.8824
16301
53.8823
16497
53.8821
16585
53.882
16371
53.8819
16196
53.8817
16454
53.8816
16322
53.8815
16524
53.8813
16208
53.8812
16234
53.881
16247
53.8809
16342
53.8808
16304
53.8806
16413
53.8805
16347
53.8804
15977
53.8802
16256
53.8801
16228
53.8799
16147
53.8798
16160
53.8797
16421
53.8795
15984
53.8794
16171
53.8793
16322
53.8791
16202
53.879
16405
53.8789
16409
53.8787
16168
53.8786
16256
53.8784
16292
53.8783
16177
53.8782
16328
53.878
16378
53.8779
16347
53.8778
16445
53.8776
16483
53.8775
16466
53.8773
16226
53.8772
16375
53.8771
16428
53.8769
16406
53.8768
16283
53.8767
16287
53.8765
16426
53.8764
16363
53.8762
16309
53.8761
16452
53.876
16260
53.8758
16270
53.8757
16161
53.8756
16331
53.8754
16118
53.8753
16536
53.8751
16276
53.875
16402
53.8749
16551
53.8747
16208
53.8746
16422
53.8745
16247
53.8743
16490
53.8742
16456
53.8741
16405
53.8739
16145
53.8738
16490
53.8736
16285
53.8735
16158
53.8734
16148
53.8732
16248
53.8731
16037
53.873
16309
53.8728
16160
53.8727
16184
53.8725
16113
53.8724
16071
53.8723
16319
53.8721
16026
53.872
16236
53.8719
15848
53.8717
16008
53.8716
16046
53.8714
16117
53.8713
15839
53.8712
15741
53.871
15845
53.8709
16094
53.8708
16003
53.8706
15753
53.8705
16007
53.8703
15943
53.8702
15900
53.8701
16038
53.8699
15918
53.8698
15841
53.8697
15911
53.8695
15795
53.8694
15739
53.8692
15752
53.8691
15870
53.869
15826
53.8688
15863
53.8687
16060
53.8686
15744
53.8684
15618
53.8683
15593
53.8681
15729
53.868
15682
53.8679
15975
53.8677
15987
53.8676
15805
53.8675
15905
53.8673
15765
53.8672
15696
53.867
15895
53.8669
15932
53.8668
15772
53.8666
15729
53.8665
15649
53.8664
15752
53.8662
15712
53.8661
15790
53.8659
15917
53.8658
15690
53.8657
15928
53.8655
16072
53.8654
15925
53.8653
15654
53.8651
15812
53.865
15830
53.8648
15844
53.8647
15851
53.8646
15844
53.8644
15924
53.8643
15873
53.8642
16027
53.864
16007
53.8639
16099
53.8637
16094
53.8636
16090
53.8635
16129
53.8633
16170
53.8632
15965
53.863
15981
53.8629
15897
53.8628
16370
53.8626
16444
53.8625
16042
53.8624
16164
53.8622
16153
53.8621
16420
53.8619
16056
53.8618
16235
53.8617
16428
53.8615
16432
53.8614
16418
53.8613
16618
53.8611
16711
53.861
16562
53.8608
16668
53.8607
16801
53.8606
16788
53.8604
16784
53.8603
16666
53.8602
16853
53.86
16847
53.8599
16846
53.8597
16691
53.8596
16730
53.8595
16887
53.8593
16867
53.8592
17034
53.8591
17040
53.8589
17306
53.8588
17387
53.8586
17472
53.8585
17228
53.8584
17492
53.8582
17609
53.8581
17676
53.8579
17514
53.8578
17945
53.8577
17847
53.8575
17979
53.8574
18016
53.8573
18040
53.8571
18189
53.857
18157
53.8568
18290
53.8567
18641
53.8566
18785
53.8564
18781
53.8563
18707
53.8562
18900
53.856
18910
53.8559
19040
53.8557
19021
53.8556
19358
53.8555
19362
53.8553
19630
53.8552
19336
53.855
19595
53.8549
19935
53.8548
19713
53.8546
19791
53.8545
19827
53.8544
20028
53.8542
19907
53.8541
19845
53.8539
20204
53.8538
20071
53.8537
20051
53.8535
20029
53.8534
20352
53.8532
20288
53.8531
20511
53.853
20545
53.8528
20504
53.8527
20684
53.8526
20582
53.8524
20415
53.8523
20837
53.8521
20383
53.852
20370
53.8519
20395
53.8517
20406
53.8516
20277
53.8515
20100
53.8513
19924
53.8512
19905
53.851
19613
53.8509
19542
53.8508
19029
53.8506
18948
53.8505
18435
53.8503
18308
53.8502
18087
53.8501
17798
53.8499
17141
53.8498
17060
53.8497
16748
53.8495
16738
53.8494
16402
53.8492
15997
53.8491
15793
53.849
15712
53.8488
15707
53.8487
15635
53.8485
15641
53.8484
15382
53.8483
15002
53.8481
14885
53.848
15112
53.8479
15067
53.8477
14934
53.8476
14877
53.8474
14735
53.8473
14669
53.8472
14737
53.847
14606
53.8469
14668
53.8467
14353
53.8466
14332
53.8465
14071
53.8463
13954
53.8462
14053
53.8461
14045
53.8459
14120
53.8458
13999
53.8456
13955
53.8455
13754
53.8454
13980
53.8452
14036
53.8451
13608
53.8449
13780
53.8448
13736
53.8447
13780
53.8445
13834
53.8444
13851
53.8442
13297
53.8441
13634
53.844
13652
53.8438
13524
53.8437
13513
53.8436
13662
53.8434
13747
53.8433
13737
53.8431
13594
53.843
13647
53.8429
13460
53.8427
13479
53.8426
13510
53.8424
13425
53.8423
13686
53.8422
13612
53.842
13527
53.8419
13501
53.8417
13475
53.8416
13462
53.8415
13535
53.8413
13754
53.8412
13519
53.8411
13541
53.8409
13396
53.8408
13732
53.8406
13638
53.8405
13581
53.8404
13577
53.8402
13470
53.8401
13342
53.8399
13639
53.8398
13513
53.8397
13376
53.8395
13619
53.8394
13452
53.8393
13644
53.8391
13311
53.839
13407
53.8388
13498
53.8387
13541
53.8386
13407
53.8384
13501
53.8383
13711
53.8381
13449
53.838
13474
53.8379
13378
53.8377
13645
53.8376
13685
53.8374
13669
53.8373
13402
53.8372
13621
53.837
13442
53.8369
13416
53.8367
13357
53.8366
13539
53.8365
13523
53.8363
13369
53.8362
13395
53.8361
13480
53.8359
13315
53.8358
13514
53.8356
13447
53.8355
13535
53.8354
13337
53.8352
13553
53.8351
13526
53.8349
13393
53.8348
13480
53.8347
13360
53.8345
13364
53.8344
13388
53.8342
13285
53.8341
13491
53.834
13378
53.8338
13502
53.8337
13384
53.8335
13566
53.8334
13278
53.8333
13525
53.8331
13784
53.833
13350
53.8329
13484
53.8327
13470
53.8326
13512
53.8324
13393
53.8323
13367
53.8322
13289
53.832
13417
53.8319
13398
53.8317
13341
53.8316
13226
53.8315
13490
53.8313
13418
53.8312
13332
53.831
13465
53.8309
13468
53.8308
13572
53.8306
13447
53.8305
13460
53.8303
13491
53.8302
13607
53.8301
13404
53.8299
13501
53.8298
13354
53.8296
13578
53.8295
13561
53.8294
13598
53.8292
13391
53.8291
13574
53.829
13499
53.8288
13662
53.8287
13468
53.8285
13588
53.8284
Fe 3p 4
-200 mV b
2023
4
20
0
0
0
0
17
Casa Info Follows
0
0
1
CASA region (*FeTi3ps region*) (*Tougaard*) 1420.5008 1433.8621 0.37 11 0 2 1034.7 -450 0 0 (*Fe 3p*) 55.8458 0 1.669
2
CASA comp (*Fe 3p peak*) (*LA(1.6,5,5)*) Area 7569.4248 1e-020 49008.002 -1 1 MFWHM 1.7198191 0.38 9.5 -1 1 Position 1430.9901 1428.4624 1433.8621 -1 1 RSF 1.52 MASS 55.8458 INDEX -1 (*Fe 3p*) CONST (**) UNCORRECTEDRSF 1.669
CASA comp (*Ti3s peak*) (*LA(3,8,5)*) Area 4344.6087 1e-020 33212 -1 1 MFWHM 2.0007298 0.38 9.5 -1 1 Position 1424.8726 1421.9242 1427.9775 -1 1 RSF 0.37 MASS 55.8458 INDEX -1 (*Fe 3p*) CONST (**) UNCORRECTEDRSF 1.669
AN005_STF095_162_Voltagesweep_20230420_002004.vms Dir:F:\Experiments Gretel\2023\2023_04_12_Nenning_STFO\AN006 STFO095a specialheater\
AN005_STF100_a.(sample: unk).(8, Voltagesweep).(acq: unk)
( 0.018738 m , -0.012386 m , 0.161996 m ) Angle: 45.0062 degrees , -0.1 degrees
AN005_STF100_a
SputterRaster: 2.00 2.00 mm
1
8
c:\users\anenn\owncloud\messdaten\xps\elsa\2023-04-19_stfo095a\stf95_voltagesweep 400c.vms
c:\users\andreas nenning\owncloud - nenning andreas (anenning)@owncloud.tuwien.ac.at (2)\messdaten\xps\elsa\00 stfo\2023-04-19_stfo095a - xps\stf095a al processedl.vms
XPS
14
Al
1486.6
49.61
200
200
1e+037
1e+037
FAT
55
1e+037
4.55
1e+037
1e+037
1e+037
1e+037
1e+037
Fe
3p
-1
Kinetic Energy
eV
1418.6
0.05
2
Intensity
d
Transmission
d
pulse counting
0.48
1
1e+037
1e+037
1e+037
1e+037
4
PHI_AtomicNumber
d
26
ESCAPE DEPTH TYPE
d
1
MFP Exponent
d
-0.7
PROPAGATION_CONVERGED
d
1
802
0
1
0
1
1849
51.6568
1734
51.6566
1806
51.6564
1807
51.6562
1752
51.656
1846
51.6559
1808
51.6557
1837
51.6555
1782
51.6553
1773
51.6551
1803
51.6549
1810
51.6547
1776
51.6545
1814
51.6543
1802
51.6541
1815
51.6539
1785
51.6537
1789
51.6535
1811
51.6533
1851
51.6531
1822
51.6529
1758
51.6528
1815
51.6526
1858
51.6524
1885
51.6522
1809
51.652
1826
51.6518
1801
51.6516
1790
51.6514
1751
51.6512
1788
51.651
1854
51.6508
1804
51.6506
1795
51.6504
1855
51.6502
1817
51.65
1778
51.6498
1794
51.6497
1779
51.6495
1816
51.6493
1840
51.6491
1762
51.6489
1787
51.6487
1887
51.6485
1792
51.6483
1830
51.6481
1777
51.6479
1752
51.6477
1824
51.6475
1850
51.6473
1805
51.6471
1794
51.6469
1803
51.6467
1727
51.6466
1830
51.6464
1803
51.6462
1872
51.646
1798
51.6458
1808
51.6456
1844
51.6454
1788
51.6452
1897
51.645
1872
51.6448
1848
51.6446
1833
51.6444
1788
51.6442
1779
51.644
1863
51.6438
1792
51.6436
1840
51.6435
1896
51.6433
1886
51.6431
1815
51.6429
1971
51.6427
1748
51.6425
1893
51.6423
1821
51.6421
1924
51.6419
1873
51.6417
1889
51.6415
1864
51.6413
1965
51.6411
1896
51.6409
1847
51.6407
1858
51.6405
1952
51.6404
1948
51.6402
1895
51.64
1933
51.6398
1947
51.6396
1971
51.6394
1898
51.6392
2005
51.639
1988
51.6388
2002
51.6386
1978
51.6384
2073
51.6382
2060
51.638
2065
51.6378
2087
51.6376
2048
51.6374
2199
51.6372
2131
51.6371
2187
51.6369
2208
51.6367
2307
51.6365
2158
51.6363
2241
51.6361
2209
51.6359
2300
51.6357
2321
51.6355
2299
51.6353
2282
51.6351
2368
51.6349
2379
51.6347
2484
51.6345
2313
51.6343
2350
51.6341
2367
51.634
2351
51.6338
2450
51.6336
2339
51.6334
2385
51.6332
2458
51.633
2334
51.6328
2374
51.6326
2312
51.6324
2252
51.6322
2421
51.632
2339
51.6318
2285
51.6316
2320
51.6314
2273
51.6312
2216
51.631
2194
51.6308
2215
51.6307
2125
51.6305
2135
51.6303
2160
51.6301
2099
51.6299
2054
51.6297
2034
51.6295
2056
51.6293
2000
51.6291
2016
51.6289
2027
51.6287
1925
51.6285
1983
51.6283
1948
51.6281
1939
51.6279
1962
51.6277
1887
51.6276
1927
51.6274
1849
51.6272
1865
51.627
1778
51.6268
1835
51.6266
1865
51.6264
1791
51.6262
1782
51.626
1804
51.6258
1768
51.6256
1783
51.6254
1737
51.6252
1783
51.625
1744
51.6248
1850
51.6246
1746
51.6244
1765
51.6243
1724
51.6241
1731
51.6239
1704
51.6237
1778
51.6235
1751
51.6233
1762
51.6231
1700
51.6229
1690
51.6227
1775
51.6225
1774
51.6223
1780
51.6221
1675
51.6219
1828
51.6217
1775
51.6215
1722
51.6213
1801
51.6211
1752
51.621
1702
51.6208
1735
51.6206
1805
51.6204
1745
51.6202
1761
51.62
1755
51.6198
1821
51.6196
1822
51.6194
1828
51.6192
1825
51.619
1885
51.6188
1789
51.6186
1892
51.6184
1843
51.6182
1871
51.618
1803
51.6178
1883
51.6177
1811
51.6175
1855
51.6173
1924
51.6171
2006
51.6169
2003
51.6167
1993
51.6165
1928
51.6163
2028
51.6161
2016
51.6159
2010
51.6157
2048
51.6155
2124
51.6153
2111
51.6151
2074
51.6149
2091
51.6147
2068
51.6145
2113
51.6144
2122
51.6142
2290
51.614
2291
51.6138
2251
51.6136
2273
51.6134
2307
51.6132
2353
51.613
2404
51.6128
2394
51.6126
2400
51.6124
2451
51.6122
2534
51.612
2627
51.6118
2534
51.6116
2609
51.6114
2603
51.6112
2652
51.6111
2605
51.6109
2718
51.6107
2712
51.6105
2581
51.6103
2699
51.6101
2721
51.6099
2776
51.6097
2687
51.6095
2718
51.6093
2827
51.6091
2648
51.6089
2772
51.6087
2679
51.6085
2703
51.6083
2663
51.6081
2621
51.6079
2644
51.6078
2616
51.6076
2619
51.6074
2439
51.6072
2490
51.607
2440
51.6068
2382
51.6066
2250
51.6064
2250
51.6062
2235
51.606
2230
51.6058
2105
51.6056
2036
51.6054
2022
51.6052
2039
51.605
1982
51.6048
1876
51.6046
1990
51.6045
1812
51.6043
1789
51.6041
1770
51.6039
1779
51.6037
1656
51.6035
1753
51.6033
1608
51.6031
1621
51.6029
1658
51.6027
1660
51.6025
1567
51.6023
1606
51.6021
1564
51.6019
1611
51.6017
1582
51.6015
1562
51.6013
1537
51.6011
1614
51.601
1582
51.6008
1565
51.6006
1592
51.6004
1599
51.6002
1516
51.6
1535
51.5998
1500
51.5996
1481
51.5994
1514
51.5992
1540
51.599
1545
51.5988
1481
51.5986
1537
51.5984
1476
51.5982
1549
51.598
1574
51.5978
1485
51.5977
1471
51.5975
1507
51.5973
1561
51.5971
1528
51.5969
1508
51.5967
1518
51.5965
1529
51.5963
1579
51.5961
1524
51.5959
1561
51.5957
1590
51.5955
1593
51.5953
1544
51.5951
1616
51.5949
1598
51.5947
1542
51.5945
1577
51.5943
1581
51.5942
1576
51.594
1635
51.5938
1594
51.5936
1653
51.5934
1663
51.5932
1652
51.593
1626
51.5928
1662
51.5926
1710
51.5924
1681
51.5922
1649
51.592
1708
51.5918
1661
51.5916
1656
51.5914
1663
51.5912
1676
51.591
1663
51.5908
1737
51.5907
1724
51.5905
1761
51.5903
1673
51.5901
1666
51.5899
1697
51.5897
1742
51.5895
1665
51.5893
1667
51.5891
1719
51.5889
1748
51.5887
1659
51.5885
1658
51.5883
1741
51.5881
1718
51.5879
1719
51.5877
1711
51.5875
1686
51.5873
1707
51.5872
1744
51.587
1665
51.5868
1696
51.5866
1645
51.5864
1658
51.5862
1725
51.586
1703
51.5858
1586
51.5856
1580
51.5854
1645
51.5852
1653
51.585
1633
51.5848
1615
51.5846
1655
51.5844
1650
51.5842
1603
51.584
1660
51.5838
1598
51.5837
1622
51.5835
1654
51.5833
1647
51.5831
1553
51.5829
1538
51.5827
1605
51.5825
1532
51.5823
1530
51.5821
1519
51.5819
1538
51.5817
1628
51.5815
1499
51.5813
1517
51.5811
1492
51.5809
1459
51.5807
1434
51.5805
1493
51.5803
1409
51.5802
1391
51.58
1486
51.5798
1466
51.5796
1423
51.5794
1422
51.5792
Sr 3d 5
-200 mV b
2023
4
20
0
0
0
0
19
Casa Info Follows
0
0
1
CASA region (*Sr 3d*) (*Shirley*) 1348.4332 1356.8709 6.85 6 0 0 1034.7 -450 0 0 (*Sr 3d*) 87.6165 0 5.05
4
CASA comp (*Sr 3d bulk 5/2*) (*GL(30)*) Area 34246.806 1e-020 268011.43 -1 1 MFWHM 1.1591834 0.2 5 -1 1 Position 1353.4517 1348.4388 1356.241 -1 1 RSF 7.82 MASS 87.6165 INDEX -1 (*Sr 3d*) CONST (**) UNCORRECTEDRSF 5.05
CASA comp (*Sr 3d bulk 3/2*) (*GL(30)*) Area 22831.204 1e-020 268011.43 0 0.66666667 MFWHM 1.1591834 0.2 5 0 1 Position 1351.7117 0 0 0 -1.74 RSF 7.82 MASS 87.6165 INDEX -1 (*Sr 3d*) CONST (**) UNCORRECTEDRSF 5.05
CASA comp (*Sr 3d surf 5/2*) (*GL(0)*) Area 12675.074 1e-020 179938.2 -1 1 MFWHM 1.8242486 0.23251515 5.8128787 -1 1 Position 1352.6722 1348.4388 1356.241 -1 1 RSF 7.82 MASS 87.6165 INDEX -1 (*Sr 3d*) CONST (**) UNCORRECTEDRSF 5.05
CASA comp (*Sr 3d surf 3/2*) (*GL(0)*) Area 8450.0496 1e-020 179938.2 2 0.66666667 MFWHM 1.8242486 0.23251515 5.8128787 2 1 Position 1350.9322 0 0 2 -1.74 RSF 7.82 MASS 87.6165 INDEX -1 (*Sr 3d*) CONST (**) UNCORRECTEDRSF 5.05
AN005_STF095_162_Voltagesweep_20230420_002004.vms Dir:F:\Experiments Gretel\2023\2023_04_12_Nenning_STFO\AN006 STFO095a specialheater\
AN005_STF100_a.(sample: unk).(8, Voltagesweep).(acq: unk)
( 0.018738 m , -0.012386 m , 0.161996 m ) Angle: 45.0062 degrees , -0.1 degrees
AN005_STF100_a
SputterRaster: 2.00 2.00 mm
1
8
c:\users\anenn\owncloud\messdaten\xps\elsa\2023-04-19_stfo095a\stf95_voltagesweep 400c.vms
c:\users\andreas nenning\owncloud - nenning andreas (anenning)@owncloud.tuwien.ac.at (2)\messdaten\xps\elsa\00 stfo\2023-04-19_stfo095a - xps\stf095a al processedl.vms
XPS
14
Al
1486.6
49.61
200
200
1e+037
1e+037
FAT
27
1e+037
4.55
1e+037
1e+037
1e+037
1e+037
1e+037
Sr
3d
-1
Kinetic Energy
eV
1346.6
0.05
2
Intensity
d
Transmission
d
pulse counting
0.72
1
1e+037
1e+037
1e+037
1e+037
4
PHI_AtomicNumber
d
38
ESCAPE DEPTH TYPE
d
1
MFP Exponent
d
-0.7
PROPAGATION_CONVERGED
d
1
482
0
1
0
1
2238
22.7753
2144
22.7751
2254
22.775
2285
22.7748
2331
22.7746
2204
22.7744
2246
22.7742
2236
22.774
2190
22.7738
2178
22.7736
2178
22.7735
2083
22.7733
2114
22.7731
2006
22.7729
2132
22.7727
2105
22.7725
2024
22.7723
2094
22.7721
2078
22.7719
2080
22.7718
2094
22.7716
2078
22.7714
1935
22.7712
1971
22.771
1933
22.7708
2030
22.7706
1961
22.7704
2029
22.7703
1922
22.7701
1933
22.7699
1982
22.7697
1899
22.7695
1863
22.7693
1918
22.7691
1717
22.7689
1848
22.7687
1830
22.7686
1877
22.7684
1810
22.7682
1864
22.768
1858
22.7678
1783
22.7676
1870
22.7674
1814
22.7672
1794
22.7671
1850
22.7669
1853
22.7667
1825
22.7665
1854
22.7663
1759
22.7661
1916
22.7659
1872
22.7657
1905
22.7656
1906
22.7654
2146
22.7652
2072
22.765
2098
22.7648
2175
22.7646
2180
22.7644
2341
22.7642
2365
22.764
2397
22.7639
2481
22.7637
2641
22.7635
2733
22.7633
2758
22.7631
2976
22.7629
3115
22.7627
3225
22.7625
3328
22.7624
3429
22.7622
3682
22.762
3939
22.7618
4021
22.7616
4434
22.7614
4487
22.7612
4750
22.761
5233
22.7609
5412
22.7607
5678
22.7605
6091
22.7603
6469
22.7601
6873
22.7599
7353
22.7597
7789
22.7595
8612
22.7593
8981
22.7592
9645
22.759
10488
22.7588
11135
22.7586
11772
22.7584
12564
22.7582
13532
22.758
14229
22.7578
14920
22.7577
15774
22.7575
16420
22.7573
17062
22.7571
17419
22.7569
17876
22.7567
18223
22.7565
18705
22.7563
19073
22.7562
19003
22.756
18918
22.7558
18922
22.7556
18462
22.7554
17990
22.7552
17428
22.755
16983
22.7548
16579
22.7547
15828
22.7545
15025
22.7543
14835
22.7541
14290
22.7539
13961
22.7537
13866
22.7535
13527
22.7533
13620
22.7531
13520
22.753
13627
22.7528
13830
22.7526
14527
22.7524
15025
22.7522
15828
22.752
16658
22.7518
17363
22.7516
18360
22.7515
19179
22.7513
19933
22.7511
20912
22.7509
21616
22.7507
22192
22.7505
22944
22.7503
23415
22.7501
23568
22.75
23447
22.7498
23631
22.7496
23723
22.7494
22947
22.7492
21974
22.749
21617
22.7488
20379
22.7486
19640
22.7485
18229
22.7483
16693
22.7481
15630
22.7479
14039
22.7477
13002
22.7475
11553
22.7473
10301
22.7471
9381
22.747
8129
22.7468
7087
22.7466
6245
22.7464
5453
22.7462
4793
22.746
4235
22.7458
3726
22.7456
3343
22.7455
3016
22.7453
2649
22.7451
2330
22.7449
2131
22.7447
1993
22.7445
1835
22.7443
1738
22.7441
1631
22.7439
1582
22.7438
1455
22.7436
1447
22.7434
1429
22.7432
1303
22.743
1362
22.7428
1359
22.7426
1256
22.7424
1280
22.7423
1275
22.7421
1224
22.7419
1278
22.7417
1227
22.7415
1200
22.7413
1203
22.7411
1293
22.7409
1168
22.7408
1190
22.7406
1150
22.7404
1210
22.7402
1191
22.74
1124
22.7398
1226
22.7396
1204
22.7394
1186
22.7393
1172
22.7391
1129
22.7389
1196
22.7387
1150
22.7385
1141
22.7383
1129
22.7381
1165
22.7379
1141
22.7378
1121
22.7376
1128
22.7374
1208
22.7372
1097
22.737
1134
22.7368
1099
22.7366
1125
22.7364
1095
22.7363
1084
22.7361
1102
22.7359
1115
22.7357
1084
22.7355
1120
22.7353
1174
22.7351
1084
22.7349
1160
22.7348
1074
22.7346
1124
22.7344
1067
22.7342
1105
22.734
1140
22.7338
1105
22.7336
1128
22.7334
1100
22.7333
1080
22.7331
1109
22.7329
1040
22.7327
1050
22.7325
1117
22.7323
1076
22.7321
1095
22.7319
1111
22.7318
1136
22.7316
1109
22.7314
1114
22.7312
1126
22.731
1083
22.7308
1070
22.7306
1077
22.7304
1045
22.7303
FErmi 6
-200 mV b
2023
4
20
0
0
0
0
17
Casa Info Follows
0
0
1
CASA region (*FE*) (*Linear*) 1481.0964 1487.2413 2.93 6 99 0 1135.0842 -450 0 0 (*O 1s*) 15.9994 0 2.93
2
CASA comp (*VBM*) (*SB(0)LA(2,600)*) Area 646283.44 0 4009760.5 -1 1 MFWHM 6.7459611 0.41 10.25 -1 1 Position 1483.7505 1482.7106 1487.2389 -1 1 RSF 1 MASS 0 INDEX -1 (*NoTag*) CONST (**) UNCORRECTEDRSF 0
CASA comp (*Fe3d eg*) (*LA(8,15,10)*) Area 106.36501 1e-020 63642.824 -1 1 MFWHM 1.2560529 1 1.5 -1 1 Position 1484.9328 0 0 0 1.18229 RSF 1 MASS 0 INDEX -1 (*NoTag*) CONST (**) UNCORRECTEDRSF 0
AN005_STF095_162_Voltagesweep_20230420_002004.vms Dir:F:\Experiments Gretel\2023\2023_04_12_Nenning_STFO\AN006 STFO095a specialheater\
AN005_STF100_a.(sample: unk).(8, Voltagesweep).(acq: unk)
( 0.018738 m , -0.012386 m , 0.161996 m ) Angle: 45.0062 degrees , -0.1 degrees
AN005_STF100_a
SputterRaster: 2.00 2.00 mm
1
8
c:\users\anenn\owncloud\messdaten\xps\elsa\2023-04-19_stfo095a\stf95_voltagesweep 400c.vms
c:\users\andreas nenning\owncloud - nenning andreas (anenning)@owncloud.tuwien.ac.at (2)\messdaten\xps\elsa\00 stfo\2023-04-19_stfo095a - xps\stf095a al processedl.vms
XPS
14
Al
1486.6
49.61
200
200
1e+037
1e+037
FAT
55
1e+037
4.55
1e+037
1e+037
1e+037
1e+037
1e+037
VB
edge
-1
Kinetic Energy
eV
1477.6
0.05
2
Intensity
d
Transmission
d
pulse counting
0.72
1
1e+037
1e+037
1e+037
1e+037
4
PHI_AtomicNumber
d
118
ESCAPE DEPTH TYPE
d
1
MFP Exponent
d
-0.7
PROPAGATION_CONVERGED
d
1
402
0
1
0
1
276
51.4268
286
51.4266
253
51.4265
269
51.4263
274
51.4261
278
51.4259
306
51.4257
301
51.4255
309
51.4253
324
51.4251
352
51.4249
365
51.4247
369
51.4245
416
51.4243
409
51.4241
462
51.4239
500
51.4237
461
51.4235
445
51.4233
563
51.4231
569
51.4229
597
51.4227
595
51.4225
620
51.4223
671
51.4221
670
51.4219
689
51.4217
763
51.4216
775
51.4214
845
51.4212
858
51.421
872
51.4208
910
51.4206
892
51.4204
980
51.4202
1057
51.42
1012
51.4198
982
51.4196
1085
51.4194
1095
51.4192
1069
51.419
1149
51.4188
1125
51.4186
1166
51.4184
1237
51.4182
1194
51.418
1195
51.4178
1170
51.4176
1297
51.4174
1286
51.4172
1308
51.417
1341
51.4168
1301
51.4166
1339
51.4165
1309
51.4163
1320
51.4161
1379
51.4159
1330
51.4157
1293
51.4155
1372
51.4153
1292
51.4151
1345
51.4149
1265
51.4147
1231
51.4145
1227
51.4143
1307
51.4141
1211
51.4139
1127
51.4137
1205
51.4135
1134
51.4133
1093
51.4131
1111
51.4129
1087
51.4127
1032
51.4125
963
51.4123
998
51.4121
981
51.4119
1038
51.4117
1022
51.4115
964
51.4114
930
51.4112
879
51.411
965
51.4108
938
51.4106
933
51.4104
982
51.4102
978
51.41
976
51.4098
921
51.4096
948
51.4094
1037
51.4092
997
51.409
954
51.4088
917
51.4086
1013
51.4084
968
51.4082
978
51.408
965
51.4078
1020
51.4076
971
51.4074
968
51.4072
933
51.407
955
51.4068
922
51.4066
903
51.4064
911
51.4062
913
51.4061
866
51.4059
850
51.4057
846
51.4055
862
51.4053
832
51.4051
770
51.4049
789
51.4047
747
51.4045
710
51.4043
692
51.4041
656
51.4039
578
51.4037
592
51.4035
579
51.4033
574
51.4031
494
51.4029
482
51.4027
499
51.4025
429
51.4023
433
51.4021
396
51.4019
350
51.4017
343
51.4015
323
51.4013
318
51.4011
284
51.401
292
51.4008
239
51.4006
233
51.4004
229
51.4002
218
51.4
216
51.3998
158
51.3996
154
51.3994
146
51.3992
137
51.399
118
51.3988
114
51.3986
104
51.3984
91
51.3982
82
51.398
66
51.3978
80
51.3976
58
51.3974
61
51.3972
44
51.397
53
51.3968
55
51.3966
43
51.3964
35
51.3962
29
51.396
36
51.3958
25
51.3956
22
51.3955
20
51.3953
19
51.3951
18
51.3949
19
51.3947
22
51.3945
16
51.3943
17
51.3941
12
51.3939
17
51.3937
9
51.3935
12
51.3933
12
51.3931
15
51.3929
11
51.3927
13
51.3925
6
51.3923
13
51.3921
8
51.3919
7
51.3917
8
51.3915
7
51.3913
8
51.3911
10
51.3909
5
51.3907
9
51.3905
3
51.3903
8
51.3902
7
51.39
10
51.3898
6
51.3896
6
51.3894
4
51.3892
5
51.389
5
51.3888
6
51.3886
9
51.3884
7
51.3882
6
51.388
10
51.3878
5
51.3876
O 1s 1
-300 mV b
2023
4
20
0
0
0
0
17
Casa Info Follows
0
0
1
CASA region (*O 1s*) (*Shirley*) 952.46206 960.55821 2.88 2 0 0 1034.698 -450 0 0 (*O 1s*) 15.9994 0 2.93
2
CASA comp (*O 1s bulk*) (*LA(5,6,10)*) Area 120621.59 1e-020 402987.1 -1 1 MFWHM 1.3855021 0.31 7.75 -1 1 Position 956.67643 955.6 959.874 -1 1 RSF 2.88 MASS 15.9994 INDEX -1 (*O 1s*) CONST (**) UNCORRECTEDRSF 2.93
CASA comp (*O 1s CO3*) (*GL(30)*) Area 1427.4498 1e-020 265470.6 -1 1 MFWHM 0.83099494 0.31 7.75 -1 1 Position 953.40825 0 0 0 -3.26818 RSF 2.88 MASS 15.9994 INDEX -1 (*O 1s*) CONST (**) UNCORRECTEDRSF 2.93
AN005_STF095_164_Voltagesweep_20230420_011505.vms Dir:F:\Experiments Gretel\2023\2023_04_12_Nenning_STFO\AN006 STFO095a specialheater\
AN005_STF100_a.(sample: unk).(8, Voltagesweep).(acq: unk)
( 0.018738 m , -0.012386 m , 0.161996 m ) Angle: 45.0062 degrees , -0.1 degrees
AN005_STF100_a
SputterRaster: 2.00 2.00 mm
1
8
c:\users\anenn\owncloud\messdaten\xps\elsa\2023-04-19_stfo095a\stf95_voltagesweep 400c.vms
c:\users\andreas nenning\owncloud - nenning andreas (anenning)@owncloud.tuwien.ac.at (2)\messdaten\xps\elsa\00 stfo\2023-04-19_stfo095a - xps\stf095a al processedl.vms
XPS
16
Al
1486.6
49.61
200
200
1e+037
1e+037
FAT
55
1e+037
4.55
1e+037
1e+037
1e+037
1e+037
1e+037
O
1s
-1
Kinetic Energy
eV
951.1
0.05
2
Intensity
d
Transmission
d
pulse counting
0.48
1
1e+037
1e+037
1e+037
1e+037
4
PHI_AtomicNumber
d
8
ESCAPE DEPTH TYPE
d
1
MFP Exponent
d
-0.7
PROPAGATION_CONVERGED
d
1
502
0
1
0
1
9247
53.3299
9242
53.3297
9102
53.3296
9141
53.3294
8958
53.3292
9262
53.3291
9185
53.3289
9219
53.3288
9210
53.3286
9129
53.3284
9109
53.3283
9122
53.3281
9163
53.328
9227
53.3278
9157
53.3277
9115
53.3275
9051
53.3273
9273
53.3272
9212
53.327
9174
53.3269
9297
53.3267
9234
53.3265
9156
53.3264
9218
53.3262
9388
53.3261
9413
53.3259
9384
53.3257
9318
53.3256
9468
53.3254
9372
53.3253
9423
53.3251
9631
53.3249
9608
53.3248
9697
53.3246
9609
53.3245
9922
53.3243
9797
53.3241
9960
53.324
9888
53.3238
10095
53.3237
9888
53.3235
10074
53.3233
10207
53.3232
9961
53.323
10049
53.3229
10202
53.3227
10090
53.3225
10111
53.3224
10147
53.3222
10182
53.3221
10063
53.3219
10159
53.3218
9875
53.3216
9620
53.3214
9747
53.3213
9874
53.3211
9710
53.321
9680
53.3208
9664
53.3206
9832
53.3205
9591
53.3203
9468
53.3202
9490
53.32
9569
53.3198
9512
53.3197
9842
53.3195
9636
53.3194
9835
53.3192
9629
53.319
9725
53.3189
9922
53.3187
10185
53.3186
10279
53.3184
10341
53.3182
10443
53.3181
10634
53.3179
10804
53.3178
11314
53.3176
11214
53.3174
11577
53.3173
12119
53.3171
12532
53.317
13203
53.3168
13770
53.3166
14389
53.3165
14843
53.3163
15385
53.3162
16331
53.316
16982
53.3158
18136
53.3157
18922
53.3155
20279
53.3154
21230
53.3152
22878
53.315
23924
53.3149
25443
53.3147
26532
53.3146
28180
53.3144
29860
53.3142
31778
53.3141
33138
53.3139
34496
53.3138
36203
53.3136
37701
53.3134
39246
53.3133
40130
53.3131
41551
53.313
42386
53.3128
43322
53.3126
44099
53.3125
44499
53.3123
44708
53.3122
44354
53.312
44396
53.3119
44060
53.3117
43363
53.3115
41785
53.3114
40850
53.3112
39532
53.3111
37919
53.3109
35805
53.3107
34038
53.3106
32546
53.3104
30310
53.3103
28956
53.3101
26404
53.3099
24861
53.3098
23099
53.3096
21711
53.3095
19828
53.3093
18312
53.3091
17199
53.309
15958
53.3088
14805
53.3087
14023
53.3085
13307
53.3083
12447
53.3082
11737
53.308
11229
53.3079
10809
53.3077
10402
53.3075
10060
53.3074
9624
53.3072
9534
53.3071
9356
53.3069
9256
53.3067
8820
53.3066
8887
53.3064
8804
53.3063
8670
53.3061
8457
53.3059
8466
53.3058
8473
53.3056
8526
53.3055
8193
53.3053
8199
53.3051
8255
53.305
8314
53.3048
8161
53.3047
8187
53.3045
8083
53.3043
8001
53.3042
7962
53.304
8181
53.3039
7980
53.3037
7950
53.3035
8082
53.3034
7983
53.3032
7845
53.303
7974
53.3029
8015
53.3027
7849
53.3026
7855
53.3024
8023
53.3022
7800
53.3021
7963
53.3019
7953
53.3018
7817
53.3016
7936
53.3014
7886
53.3013
7886
53.3011
7762
53.301
7974
53.3008
7925
53.3006
7863
53.3005
7672
53.3003
7869
53.3002
7884
53.3
7872
53.2998
7717
53.2997
7724
53.2995
7846
53.2994
7774
53.2992
7609
53.299
7753
53.2989
7905
53.2987
7864
53.2986
7781
53.2984
7802
53.2982
7805
53.2981
7965
53.2979
7810
53.2978
7913
53.2976
7701
53.2974
7863
53.2973
7804
53.2971
7775
53.297
7672
53.2968
7837
53.2966
7704
53.2965
7807
53.2963
7819
53.2962
7827
53.296
7698
53.2958
7836
53.2957
7666
53.2955
7801
53.2954
7740
53.2952
7864
53.295
7758
53.2949
7722
53.2947
7725
53.2946
7789
53.2944
7865
53.2942
7814
53.2941
7771
53.2939
7819
53.2938
7843
53.2936
7762
53.2934
7687
53.2933
7777
53.2931
7814
53.2929
7721
53.2928
7731
53.2926
7913
53.2925
7828
53.2923
7705
53.2921
7637
53.292
7709
53.2918
7897
53.2917
7712
53.2915
7786
53.2913
7718
53.2912
7779
53.291
7715
53.2909
7824
53.2907
7893
53.2905
7789
53.2904
7708
53.2902
7851
53.2901
7777
53.2899
Ti 2p3 2
-300 mV b
2023
4
20
0
0
0
0
17
Casa Info Follows
0
0
1
CASA region (*Ti 2 region*) (*Shirley*) 1025.5959 1031.1911 4.333333 6 0 0 1034.698 -450 0 0 (*Ti 2p*) 47.8784 0 7.81
2
CASA comp (*Ti 2p 3/2*) (*LA(5,5,5)*) Area 22007.793 1e-020 231495 -1 1 MFWHM 1.11 1.05 1.11 -1 1 Position 1028.0266 1027.3093 1030.6088 -1 1 RSF 4.3333 MASS 47.8784 INDEX -1 (*Ti 2p*) CONST (**) UNCORRECTEDRSF 7.81
CASA comp (*Ti 2p 3/2 3+*) (*LA(6,8,10)*) Area 487.09776 1e-020 158171 -1 1 MFWHM 1.11 0.22 5.5 0 1 Position 1028.8266 0 0 0 0.8 RSF 4.3333 MASS 47.8784 INDEX -1 (*Ti 2p*) CONST (**) UNCORRECTEDRSF 7.81
AN005_STF095_164_Voltagesweep_20230420_011505.vms Dir:F:\Experiments Gretel\2023\2023_04_12_Nenning_STFO\AN006 STFO095a specialheater\
AN005_STF100_a.(sample: unk).(8, Voltagesweep).(acq: unk)
( 0.018738 m , -0.012386 m , 0.161996 m ) Angle: 45.0062 degrees , -0.1 degrees
AN005_STF100_a
SputterRaster: 2.00 2.00 mm
1
8
c:\users\anenn\owncloud\messdaten\xps\elsa\2023-04-19_stfo095a\stf95_voltagesweep 400c.vms
c:\users\andreas nenning\owncloud - nenning andreas (anenning)@owncloud.tuwien.ac.at (2)\messdaten\xps\elsa\00 stfo\2023-04-19_stfo095a - xps\stf095a al processedl.vms
XPS
16
Al
1486.6
49.61
200
200
1e+037
1e+037
FAT
27
1e+037
4.55
1e+037
1e+037
1e+037
1e+037
1e+037
Ti
2p3
-1
Kinetic Energy
eV
1022.6
0.05
2
Intensity
d
Transmission
d
pulse counting
0.72
1
1e+037
1e+037
1e+037
1e+037
4
PHI_AtomicNumber
d
22
ESCAPE DEPTH TYPE
d
1
MFP Exponent
d
-0.7
PROPAGATION_CONVERGED
d
1
482
0
1
0
1
8449
24.0475
8411
24.0473
8318
24.0471
8235
24.0469
8031
24.0467
7866
24.0465
7566
24.0463
7582
24.0461
7497
24.0459
7281
24.0457
7144
24.0455
7140
24.0453
6933
24.0451
6919
24.0449
6680
24.0447
6849
24.0445
6632
24.0443
6619
24.0441
6660
24.0439
6430
24.0437
6194
24.0435
6006
24.0433
6106
24.0431
6160
24.0429
5931
24.0427
5882
24.0425
5826
24.0423
5868
24.0421
5715
24.0419
5829
24.0417
5630
24.0415
5603
24.0413
5514
24.0411
5571
24.0409
5501
24.0407
5383
24.0405
5260
24.0403
5476
24.0401
5315
24.0399
5162
24.0397
5369
24.0394
5286
24.0392
5189
24.039
5133
24.0388
5245
24.0386
5095
24.0384
5185
24.0382
5020
24.038
5209
24.0378
5028
24.0376
5067
24.0374
5154
24.0372
5175
24.037
5262
24.0368
5182
24.0366
5118
24.0364
5144
24.0362
5147
24.036
5152
24.0358
5126
24.0356
5094
24.0354
5172
24.0352
5060
24.035
5165
24.0348
5030
24.0346
5177
24.0344
5144
24.0342
5230
24.034
5145
24.0338
5161
24.0336
5278
24.0334
5167
24.0332
5208
24.033
5382
24.0328
5446
24.0326
5452
24.0324
5412
24.0322
5400
24.032
5521
24.0318
5513
24.0316
5477
24.0314
5789
24.0312
5750
24.031
5972
24.0307
6035
24.0305
6325
24.0303
6519
24.0301
6582
24.0299
6842
24.0297
7246
24.0295
7479
24.0293
8070
24.0291
8464
24.0289
8896
24.0287
9363
24.0285
9810
24.0283
10691
24.0281
11229
24.0279
11871
24.0277
12766
24.0275
13405
24.0273
14023
24.0271
14989
24.0269
15297
24.0267
16205
24.0265
16695
24.0263
17018
24.0261
17152
24.0259
17362
24.0257
17538
24.0255
17158
24.0253
17127
24.0251
16603
24.0249
16334
24.0247
15674
24.0245
14986
24.0243
14186
24.0241
13212
24.0239
12587
24.0237
11501
24.0235
10739
24.0233
10348
24.0231
9595
24.0229
8933
24.0227
8267
24.0225
7738
24.0223
7263
24.022
6833
24.0218
6417
24.0216
6112
24.0214
5993
24.0212
5638
24.021
5432
24.0208
5289
24.0206
5192
24.0204
5036
24.0202
5031
24.02
4856
24.0198
4928
24.0196
4658
24.0194
4711
24.0192
4574
24.019
4590
24.0188
4567
24.0186
4479
24.0184
4568
24.0182
4485
24.018
4450
24.0178
4396
24.0176
4522
24.0174
4446
24.0172
4471
24.017
4350
24.0168
4327
24.0166
4357
24.0164
4409
24.0162
4334
24.016
4471
24.0158
4467
24.0156
4339
24.0154
4365
24.0152
4416
24.015
4288
24.0148
4463
24.0146
4343
24.0144
4407
24.0142
4530
24.014
4382
24.0138
4390
24.0136
4304
24.0134
4321
24.0131
4290
24.0129
4373
24.0127
4316
24.0125
4271
24.0123
4332
24.0121
4178
24.0119
4332
24.0117
4329
24.0115
4391
24.0113
4257
24.0111
4287
24.0109
4160
24.0107
4206
24.0105
4456
24.0103
4332
24.0101
4334
24.0099
4334
24.0097
4185
24.0095
4283
24.0093
4372
24.0091
4327
24.0089
4260
24.0087
4344
24.0085
4251
24.0083
4262
24.0081
4285
24.0079
4375
24.0077
4311
24.0075
4369
24.0073
4382
24.0071
4210
24.0069
4305
24.0067
4341
24.0065
4428
24.0063
4308
24.0061
4272
24.0059
4200
24.0057
4353
24.0055
4191
24.0053
4294
24.0051
4184
24.0049
4273
24.0047
4337
24.0045
4311
24.0043
4244
24.0041
4355
24.0038
4317
24.0036
4305
24.0034
4200
24.0032
4351
24.003
4251
24.0028
4407
24.0026
4200
24.0024
4297
24.0022
4341
24.002
4422
24.0018
4404
24.0016
4243
24.0014
4227
24.0012
4418
24.001
4301
24.0008
4285
24.0006
4144
24.0004
4198
24.0002
4197
24
4281
23.9998
4202
23.9996
4281
23.9994
4242
23.9992
4352
23.999
Fe 2p 3
-300 mV b
2023
4
20
0
0
0
0
27
Casa Info Follows
0
0
1
CASA region (*Fe 2p*) (*Shirley*) 755.0201 783.10082 14.5 6 2.5 0 1034.7 -450 0 0 (*Fe 2p3/2*) 55.8458 0 10.82
12
CASA comp (*Fe3+ 3/2*) (*GL(30)*) Area 10128.387 0.001 10000000 -1 1 MFWHM 1.71 1.7 1.71 -1 1 Position 776.01207 775.6 777.4 -1 1 RSF 15.7 MASS 55.8458 INDEX -1 (*Fe 2p*) CONST (**) UNCORRECTEDRSF 0
CASA comp (*Fe3+ 3/2 2nd*) (*LF(1,4,5,0)*) Area 20256.774 100 100000 0 2 MFWHM 2.3917661 1 3 -1 1.19544 Position 775.01207 0 0 0 -1 RSF 15.7 MASS 55.8458 INDEX -1 (*Fe 2p*) CONST (**) UNCORRECTEDRSF 0
CASA comp (*Fe3+ 1/2*) (*LA(1.53,243)*) Area 5064.1936 1e-020 112930.87 0 0.5 MFWHM 1.71 0.42890835 10.722709 0 1 Position 762.51207 0 0 0 -13.5 RSF 15.7 MASS 55.8458 INDEX -1 (*Fe 2p*) CONST (**) UNCORRECTEDRSF 16.42
CASA comp (*Fe3+ 1/2 2nd*) (*LF(0.8,2,5,0)*) Area 10128.387 100 100000 0 1 MFWHM 2.3917661 1 3 1 1 Position 761.51207 0 0 0 -14.5 RSF 15.7 MASS 55.8458 INDEX -1 (*Fe 2p*) CONST (**) UNCORRECTEDRSF 16.42
CASA comp (*Fe3+ 3rd*) (*GL(50)*) Area 8102.7097 1e-020 112930.87 0 0.8 MFWHM 5 5 5 -1 1 Position 767.01207 0 0 0 -9 RSF 15.7 MASS 55.8458 INDEX -1 (*Fe 2p*) CONST (**) UNCORRECTEDRSF 16.42
CASA comp (*Fe2+ 3/2*) (*LA(2,5,5)*) Area 4874.8228 1e-020 143416.5 -1 1 MFWHM 1.4442088 0.53851418 13.462855 -1 1 Position 777.55792 0 0 0 1.54585 RSF 15.7 MASS 55.8458 INDEX -1 (*Fe 2p3/2*) CONST (**) UNCORRECTEDRSF 10.82
CASA comp (*Fe2+ 1/2*) (*LA(2,5,5)*) Area 2437.4114 1e-020 143416.5 5 0.5 MFWHM 1.4442088 0.53851418 13.462855 5 1 Position 764.05792 0 0 0 -11.95415 RSF 15.7 MASS 55.8458 INDEX -1 (*Fe 2p3/2*) CONST (**) UNCORRECTEDRSF 10.82
CASA comp (*Fe2+ 3rd*) (*LA(1.53,243)*) Area 1189.0034 1e-020 143416.5 5 0.243907 MFWHM 5 5 5 -1 1 Position 771.01207 0 0 0 -5 RSF 15.7 MASS 55.8458 INDEX -1 (*Fe 2p3/2*) CONST (**) UNCORRECTEDRSF 10.82
CASA comp (*Fe0 3/2*) (*LF(4,8,10,1)*) Area 176.48724 1e-020 200652 -1 1 MFWHM 1.5 1.5 1.5 -1 1 Position 779.4 779.4 779.4 -1 1 RSF 15.7 MASS 55.8458 INDEX -1 (*Fe 2p*) CONST (**) UNCORRECTEDRSF 16.42
CASA comp (*Fe0 1/2*) (*LF(4,8,10,1)*) Area 88.243618 1e-020 200652 8 0.5 MFWHM 1.5 0.56096527 14.024132 8 1 Position 766.2 0 0 8 -13.2 RSF 15.7 MASS 55.8458 INDEX -1 (*Fe 2p*) CONST (**) UNCORRECTEDRSF 16.42
CASA comp (*Fe2+ 3rd*) (*LA(1.53,243)*) Area 594.5017 1e-020 143416.5 5 0.1219535 MFWHM 5 5 5 -1 1 Position 757.61207 0 0 0 -18.4 RSF 15.7 MASS 55.8458 INDEX -1 (*Fe 2p3/2*) CONST (**) UNCORRECTEDRSF 10.82
CASA comp (*Fe3+ 3rd*) (*GL(50)*) Area 4051.3549 1e-020 112930.87 0 0.4 MFWHM 5 5 5 -1 1 Position 753.51207 0 0 0 -22.5 RSF 15.7 MASS 55.8458 INDEX -1 (*Fe 2p*) CONST (**) UNCORRECTEDRSF 16.42
AN005_STF095_164_Voltagesweep_20230420_011505.vms Dir:F:\Experiments Gretel\2023\2023_04_12_Nenning_STFO\AN006 STFO095a specialheater\
AN005_STF100_a.(sample: unk).(8, Voltagesweep).(acq: unk)
( 0.018738 m , -0.012386 m , 0.161996 m ) Angle: 45.0062 degrees , -0.1 degrees
AN005_STF100_a
SputterRaster: 2.00 2.00 mm
1
8
c:\users\anenn\owncloud\messdaten\xps\elsa\2023-04-19_stfo095a\stf95_voltagesweep 400c.vms
c:\users\andreas nenning\owncloud - nenning andreas (anenning)@owncloud.tuwien.ac.at (2)\messdaten\xps\elsa\00 stfo\2023-04-19_stfo095a - xps\stf095a al processedl.vms
XPS
16
Al
1486.6
49.61
200
200
1e+037
1e+037
FAT
55
1e+037
4.55
1e+037
1e+037
1e+037
1e+037
1e+037
Fe
2p
-1
Kinetic Energy
eV
754.6
0.05
2
Intensity
d
Transmission
d
pulse counting
0.72
1
1e+037
1e+037
1e+037
1e+037
4
PHI_AtomicNumber
d
26
ESCAPE DEPTH TYPE
d
1
MFP Exponent
d
-0.7
PROPAGATION_CONVERGED
d
1
1202
0
1
0
1
16308
53.9109
16318
53.9107
16349
53.9106
16171
53.9105
16249
53.9103
16203
53.9102
16386
53.9101
16256
53.9099
16262
53.9098
16363
53.9096
16284
53.9095
16424
53.9094
16247
53.9092
16093
53.9091
16270
53.909
16314
53.9088
16173
53.9087
16181
53.9086
16189
53.9084
16118
53.9083
16224
53.9082
16131
53.908
16101
53.9079
16093
53.9078
16219
53.9076
16220
53.9075
16182
53.9073
16391
53.9072
16256
53.9071
16219
53.9069
16138
53.9068
16072
53.9067
15961
53.9065
16116
53.9064
16172
53.9063
16444
53.9061
16156
53.906
16182
53.9059
16274
53.9057
16487
53.9056
16059
53.9054
16143
53.9053
16149
53.9052
16406
53.905
16250
53.9049
16110
53.9048
16304
53.9046
16273
53.9045
16245
53.9044
16333
53.9042
16005
53.9041
16399
53.904
16240
53.9038
16379
53.9037
16282
53.9035
16210
53.9034
16195
53.9033
16289
53.9031
16292
53.903
16682
53.9029
16438
53.9027
16218
53.9026
16131
53.9025
16524
53.9023
16313
53.9022
16273
53.902
16353
53.9019
16563
53.9018
16341
53.9016
16309
53.9015
16359
53.9014
16534
53.9012
16381
53.9011
16415
53.901
16488
53.9008
16440
53.9007
16425
53.9006
16375
53.9004
16620
53.9003
16351
53.9001
16631
53.9
16553
53.8999
16445
53.8997
16542
53.8996
16380
53.8995
16731
53.8993
16389
53.8992
16405
53.8991
16640
53.8989
16640
53.8988
16706
53.8986
16775
53.8985
16411
53.8984
16710
53.8982
16803
53.8981
16881
53.898
16583
53.8978
16688
53.8977
16789
53.8976
16996
53.8974
16822
53.8973
16926
53.8972
16970
53.897
16802
53.8969
16958
53.8967
17008
53.8966
16937
53.8965
17280
53.8963
17039
53.8962
17132
53.8961
17134
53.8959
17434
53.8958
17112
53.8957
17094
53.8955
17220
53.8954
17523
53.8952
17095
53.8951
17249
53.895
17563
53.8948
17561
53.8947
17709
53.8946
17675
53.8944
17515
53.8943
17786
53.8942
17740
53.894
17682
53.8939
17901
53.8937
17629
53.8936
17653
53.8935
18017
53.8933
18175
53.8932
17916
53.8931
18226
53.8929
18169
53.8928
18251
53.8927
18089
53.8925
18165
53.8924
18179
53.8922
18196
53.8921
18407
53.892
18145
53.8918
18293
53.8917
18523
53.8916
18510
53.8914
18574
53.8913
18373
53.8912
18372
53.891
18495
53.8909
18359
53.8907
18572
53.8906
18794
53.8905
18516
53.8903
18362
53.8902
18669
53.8901
18508
53.8899
18414
53.8898
18449
53.8897
18564
53.8895
18454
53.8894
18285
53.8892
18653
53.8891
18537
53.889
18356
53.8888
18400
53.8887
18496
53.8886
18361
53.8884
18370
53.8883
18252
53.8882
18255
53.888
18353
53.8879
17903
53.8877
18238
53.8876
18108
53.8875
17874
53.8873
17961
53.8872
17724
53.8871
17829
53.8869
17723
53.8868
17730
53.8867
17698
53.8865
17549
53.8864
17634
53.8862
17653
53.8861
17515
53.886
17588
53.8858
17544
53.8857
17257
53.8856
17170
53.8854
17113
53.8853
17345
53.8851
16956
53.885
17418
53.8849
17198
53.8847
17145
53.8846
17174
53.8845
17112
53.8843
16875
53.8842
16687
53.8841
16808
53.8839
16742
53.8838
16968
53.8836
16777
53.8835
16820
53.8834
16633
53.8832
16571
53.8831
16463
53.883
16507
53.8828
16468
53.8827
16434
53.8825
16416
53.8824
16323
53.8823
16558
53.8821
16449
53.882
16301
53.8819
16397
53.8817
16493
53.8816
16478
53.8815
16095
53.8813
16161
53.8812
16265
53.881
16338
53.8809
16155
53.8808
16307
53.8806
16432
53.8805
16192
53.8804
16165
53.8802
16325
53.8801
16268
53.8799
16455
53.8798
16316
53.8797
16266
53.8795
16202
53.8794
16530
53.8793
15921
53.8791
16146
53.879
16453
53.8789
16483
53.8787
16325
53.8786
16371
53.8784
16395
53.8783
16345
53.8782
16371
53.878
16561
53.8779
16390
53.8778
16371
53.8776
16405
53.8775
16273
53.8773
16308
53.8772
16033
53.8771
16223
53.8769
16285
53.8768
16216
53.8767
16615
53.8765
16253
53.8764
16438
53.8762
16477
53.8761
16329
53.876
16369
53.8758
16434
53.8757
16485
53.8756
16216
53.8754
16526
53.8753
16151
53.8751
16373
53.875
16312
53.8749
16149
53.8747
16200
53.8746
16380
53.8745
16375
53.8743
16241
53.8742
16394
53.8741
16229
53.8739
15982
53.8738
16124
53.8736
16385
53.8735
16034
53.8734
16103
53.8732
15999
53.8731
16069
53.873
16516
53.8728
15971
53.8727
16182
53.8725
16195
53.8724
16007
53.8723
15894
53.8721
16242
53.872
16296
53.8719
15912
53.8717
15801
53.8716
16091
53.8714
16072
53.8713
16015
53.8712
16062
53.871
16131
53.8709
15802
53.8708
16042
53.8706
16155
53.8705
15722
53.8703
15884
53.8702
15924
53.8701
15914
53.8699
15697
53.8698
15965
53.8697
15842
53.8695
15876
53.8694
15890
53.8692
15782
53.8691
15902
53.869
15807
53.8688
15650
53.8687
15881
53.8686
15905
53.8684
15761
53.8683
15707
53.8681
15892
53.868
15803
53.8679
15832
53.8677
15864
53.8676
16067
53.8675
15967
53.8673
15768
53.8672
15975
53.867
16133
53.8669
15995
53.8668
15890
53.8666
15954
53.8665
15882
53.8664
16115
53.8662
15925
53.8661
16090
53.8659
15933
53.8658
15973
53.8657
16064
53.8655
16093
53.8654
16052
53.8653
15974
53.8651
15923
53.865
15681
53.8648
16009
53.8647
15935
53.8646
16090
53.8644
16213
53.8643
15928
53.8642
16178
53.864
15905
53.8639
15860
53.8637
16215
53.8636
16260
53.8635
16019
53.8633
16314
53.8632
16268
53.863
15974
53.8629
16107
53.8628
16340
53.8626
16007
53.8625
16207
53.8624
16474
53.8622
16501
53.8621
16120
53.8619
16550
53.8618
16469
53.8617
16565
53.8615
16725
53.8614
16519
53.8613
16421
53.8611
16863
53.861
16767
53.8608
16558
53.8607
16641
53.8606
16763
53.8604
16956
53.8603
16732
53.8602
16840
53.86
16883
53.8599
16956
53.8597
17186
53.8596
16971
53.8595
17016
53.8593
17021
53.8592
17121
53.8591
17312
53.8589
17346
53.8588
17569
53.8586
17227
53.8585
17518
53.8584
17350
53.8582
17399
53.8581
17648
53.8579
17734
53.8578
17681
53.8577
17868
53.8575
18123
53.8574
18275
53.8573
18019
53.8571
18250
53.857
18414
53.8568
18592
53.8567
18706
53.8566
18718
53.8564
18746
53.8563
18999
53.8562
19212
53.856
18942
53.8559
19206
53.8557
19411
53.8556
19545
53.8555
19294
53.8553
19508
53.8552
19660
53.855
19425
53.8549
19494
53.8548
19660
53.8546
20037
53.8545
19768
53.8544
20045
53.8542
19937
53.8541
20014
53.8539
20194
53.8538
20063
53.8537
20199
53.8535
20354
53.8534
20176
53.8532
20495
53.8531
20611
53.853
20715
53.8528
20743
53.8527
20621
53.8526
20764
53.8524
20574
53.8523
20618
53.8521
20563
53.852
20280
53.8519
20098
53.8517
20056
53.8516
19814
53.8515
19669
53.8513
19265
53.8512
19099
53.851
19022
53.8509
18762
53.8508
18724
53.8506
18558
53.8505
18019
53.8503
17922
53.8502
17707
53.8501
17422
53.8499
17358
53.8498
17154
53.8497
16928
53.8495
16824
53.8494
16859
53.8492
16562
53.8491
16273
53.849
16463
53.8488
16394
53.8487
16401
53.8485
15898
53.8484
16016
53.8483
16041
53.8481
15860
53.848
15688
53.8479
15577
53.8477
15446
53.8476
15477
53.8474
15270
53.8473
15366
53.8472
15326
53.847
15325
53.8469
15092
53.8467
14861
53.8466
14913
53.8465
14527
53.8463
14533
53.8462
14546
53.8461
14544
53.8459
14430
53.8458
14301
53.8456
14276
53.8455
14241
53.8454
14069
53.8452
14105
53.8451
13796
53.8449
13906
53.8448
13773
53.8447
13761
53.8445
13757
53.8444
13677
53.8442
13820
53.8441
13722
53.844
13560
53.8438
13552
53.8437
13439
53.8436
13593
53.8434
13522
53.8433
13506
53.8431
13608
53.843
13475
53.8429
13967
53.8427
13521
53.8426
13588
53.8424
13516
53.8423
13606
53.8422
13721
53.842
13585
53.8419
13417
53.8417
13574
53.8416
13574
53.8415
13511
53.8413
13406
53.8412
13464
53.8411
13524
53.8409
13720
53.8408
13512
53.8406
13600
53.8405
13408
53.8404
13440
53.8402
13484
53.8401
13382
53.8399
13428
53.8398
13382
53.8397
13403
53.8395
13380
53.8394
13552
53.8393
13564
53.8391
13418
53.839
13562
53.8388
13480
53.8387
13469
53.8386
13390
53.8384
13425
53.8383
13587
53.8381
13449
53.838
13471
53.8379
13514
53.8377
13529
53.8376
13516
53.8374
13564
53.8373
13438
53.8372
13591
53.837
13686
53.8369
13550
53.8367
13454
53.8366
13618
53.8365
13760
53.8363
13556
53.8362
13380
53.8361
13527
53.8359
13792
53.8358
13468
53.8356
13609
53.8355
13468
53.8354
13381
53.8352
13403
53.8351
13440
53.8349
13435
53.8348
13330
53.8347
13807
53.8345
13588
53.8344
13510
53.8342
13546
53.8341
13508
53.834
13409
53.8338
13761
53.8337
13591
53.8335
13547
53.8334
13646
53.8333
13334
53.8331
13386
53.833
13621
53.8329
13642
53.8327
13618
53.8326
13395
53.8324
13616
53.8323
13381
53.8322
13693
53.832
13412
53.8319
13510
53.8317
13598
53.8316
13717
53.8315
13731
53.8313
13452
53.8312
13518
53.831
13530
53.8309
13345
53.8308
13438
53.8306
13694
53.8305
13291
53.8303
13652
53.8302
13633
53.8301
13746
53.8299
13563
53.8298
13296
53.8296
13476
53.8295
13460
53.8294
13453
53.8292
13589
53.8291
13658
53.829
13541
53.8288
13446
53.8287
13456
53.8285
13635
53.8284
Fe 3p 4
-300 mV b
2023
4
20
0
0
0
0
17
Casa Info Follows
0
0
1
CASA region (*FeTi3ps region*) (*Tougaard*) 1420.5008 1433.8621 0.37 11 0 2 1034.7 -450 0 0 (*Fe 3p*) 55.8458 0 1.669
2
CASA comp (*Fe 3p peak*) (*LA(1.6,5,5)*) Area 7427.2689 1e-020 49008.002 -1 1 MFWHM 1.8497858 0.38 9.5 -1 1 Position 1430.9601 1428.4624 1433.8621 -1 1 RSF 1.52 MASS 55.8458 INDEX -1 (*Fe 3p*) CONST (**) UNCORRECTEDRSF 1.669
CASA comp (*Ti3s peak*) (*LA(3,8,5)*) Area 4410.631 1e-020 33212 -1 1 MFWHM 2.0181772 0.38 9.5 -1 1 Position 1424.7394 1421.9242 1427.9775 -1 1 RSF 0.37 MASS 55.8458 INDEX -1 (*Fe 3p*) CONST (**) UNCORRECTEDRSF 1.669
AN005_STF095_164_Voltagesweep_20230420_011505.vms Dir:F:\Experiments Gretel\2023\2023_04_12_Nenning_STFO\AN006 STFO095a specialheater\
AN005_STF100_a.(sample: unk).(8, Voltagesweep).(acq: unk)
( 0.018738 m , -0.012386 m , 0.161996 m ) Angle: 45.0062 degrees , -0.1 degrees
AN005_STF100_a
SputterRaster: 2.00 2.00 mm
1
8
c:\users\anenn\owncloud\messdaten\xps\elsa\2023-04-19_stfo095a\stf95_voltagesweep 400c.vms
c:\users\andreas nenning\owncloud - nenning andreas (anenning)@owncloud.tuwien.ac.at (2)\messdaten\xps\elsa\00 stfo\2023-04-19_stfo095a - xps\stf095a al processedl.vms
XPS
16
Al
1486.6
49.61
200
200
1e+037
1e+037
FAT
55
1e+037
4.55
1e+037
1e+037
1e+037
1e+037
1e+037
Fe
3p
-1
Kinetic Energy
eV
1418.6
0.05
2
Intensity
d
Transmission
d
pulse counting
0.48
1
1e+037
1e+037
1e+037
1e+037
4
PHI_AtomicNumber
d
26
ESCAPE DEPTH TYPE
d
1
MFP Exponent
d
-0.7
PROPAGATION_CONVERGED
d
1
802
0
1
0
1
1789
51.6568
1765
51.6566
1856
51.6564
1794
51.6562
1785
51.656
1817
51.6559
1850
51.6557
1862
51.6555
1814
51.6553
1827
51.6551
1762
51.6549
1881
51.6547
1805
51.6545
1824
51.6543
1787
51.6541
1839
51.6539
1777
51.6537
1774
51.6535
1873
51.6533
1875
51.6531
1789
51.6529
1814
51.6528
1841
51.6526
1898
51.6524
1788
51.6522
1834
51.652
1796
51.6518
1839
51.6516
1810
51.6514
1855
51.6512
1769
51.651
1782
51.6508
1832
51.6506
1828
51.6504
1768
51.6502
1804
51.65
1791
51.6498
1870
51.6497
1797
51.6495
1811
51.6493
1734
51.6491
1790
51.6489
1827
51.6487
1791
51.6485
1827
51.6483
1775
51.6481
1845
51.6479
1810
51.6477
1799
51.6475
1794
51.6473
1836
51.6471
1865
51.6469
1752
51.6467
1881
51.6466
1830
51.6464
1872
51.6462
1871
51.646
1805
51.6458
1828
51.6456
1896
51.6454
1845
51.6452
1753
51.645
1862
51.6448
1769
51.6446
1787
51.6444
1813
51.6442
1868
51.644
1844
51.6438
1861
51.6436
1963
51.6435
1907
51.6433
1858
51.6431
1865
51.6429
1897
51.6427
1964
51.6425
1881
51.6423
1820
51.6421
1871
51.6419
1934
51.6417
1945
51.6415
1886
51.6413
1899
51.6411
1922
51.6409
1975
51.6407
1862
51.6405
2006
51.6404
2021
51.6402
1897
51.64
1995
51.6398
2099
51.6396
1989
51.6394
2087
51.6392
1996
51.639
1947
51.6388
1973
51.6386
2023
51.6384
2173
51.6382
2092
51.638
2131
51.6378
2189
51.6376
2186
51.6374
2199
51.6372
2221
51.6371
2220
51.6369
2203
51.6367
2244
51.6365
2280
51.6363
2287
51.6361
2291
51.6359
2316
51.6357
2397
51.6355
2404
51.6353
2347
51.6351
2445
51.6349
2296
51.6347
2527
51.6345
2340
51.6343
2359
51.6341
2387
51.634
2462
51.6338
2387
51.6336
2359
51.6334
2466
51.6332
2337
51.633
2320
51.6328
2316
51.6326
2409
51.6324
2356
51.6322
2246
51.632
2342
51.6318
2242
51.6316
2241
51.6314
2296
51.6312
2354
51.631
2173
51.6308
2147
51.6307
2202
51.6305
2020
51.6303
2110
51.6301
2112
51.6299
2065
51.6297
2009
51.6295
2075
51.6293
2013
51.6291
1988
51.6289
1916
51.6287
1937
51.6285
1936
51.6283
1940
51.6281
1931
51.6279
1935
51.6277
1878
51.6276
1868
51.6274
1861
51.6272
1817
51.627
1770
51.6268
1797
51.6266
1893
51.6264
1808
51.6262
1777
51.626
1734
51.6258
1820
51.6256
1785
51.6254
1755
51.6252
1738
51.625
1775
51.6248
1833
51.6246
1737
51.6244
1693
51.6243
1658
51.6241
1738
51.6239
1744
51.6237
1778
51.6235
1791
51.6233
1693
51.6231
1735
51.6229
1724
51.6227
1725
51.6225
1765
51.6223
1748
51.6221
1793
51.6219
1796
51.6217
1706
51.6215
1734
51.6213
1765
51.6211
1757
51.621
1765
51.6208
1798
51.6206
1793
51.6204
1814
51.6202
1727
51.62
1820
51.6198
1824
51.6196
1768
51.6194
1756
51.6192
1804
51.619
1789
51.6188
1909
51.6186
1801
51.6184
1907
51.6182
1840
51.618
1928
51.6178
1893
51.6177
1888
51.6175
1918
51.6173
1930
51.6171
2073
51.6169
2034
51.6167
1929
51.6165
1980
51.6163
2033
51.6161
2021
51.6159
2036
51.6157
2121
51.6155
2067
51.6153
2059
51.6151
2160
51.6149
2109
51.6147
2241
51.6145
2147
51.6144
2257
51.6142
2203
51.614
2287
51.6138
2350
51.6136
2293
51.6134
2411
51.6132
2479
51.613
2410
51.6128
2443
51.6126
2569
51.6124
2430
51.6122
2485
51.612
2482
51.6118
2616
51.6116
2609
51.6114
2602
51.6112
2567
51.6111
2672
51.6109
2654
51.6107
2743
51.6105
2658
51.6103
2638
51.6101
2722
51.6099
2713
51.6097
2667
51.6095
2689
51.6093
2696
51.6091
2695
51.6089
2622
51.6087
2530
51.6085
2656
51.6083
2548
51.6081
2525
51.6079
2390
51.6078
2507
51.6076
2438
51.6074
2374
51.6072
2244
51.607
2294
51.6068
2361
51.6066
2377
51.6064
2267
51.6062
2171
51.606
2143
51.6058
2120
51.6056
2081
51.6054
2094
51.6052
2018
51.605
2010
51.6048
1964
51.6046
1928
51.6045
1848
51.6043
1872
51.6041
1903
51.6039
1934
51.6037
1896
51.6035
1797
51.6033
1791
51.6031
1798
51.6029
1702
51.6027
1758
51.6025
1779
51.6023
1732
51.6021
1651
51.6019
1688
51.6017
1711
51.6015
1633
51.6013
1605
51.6011
1573
51.601
1639
51.6008
1618
51.6006
1580
51.6004
1688
51.6002
1605
51.6
1576
51.5998
1587
51.5996
1576
51.5994
1537
51.5992
1556
51.599
1561
51.5988
1568
51.5986
1511
51.5984
1527
51.5982
1584
51.598
1543
51.5978
1586
51.5977
1566
51.5975
1559
51.5973
1511
51.5971
1528
51.5969
1577
51.5967
1526
51.5965
1521
51.5963
1569
51.5961
1643
51.5959
1591
51.5957
1551
51.5955
1671
51.5953
1624
51.5951
1600
51.5949
1654
51.5947
1619
51.5945
1655
51.5943
1665
51.5942
1632
51.594
1620
51.5938
1654
51.5936
1727
51.5934
1681
51.5932
1684
51.593
1666
51.5928
1666
51.5926
1666
51.5924
1711
51.5922
1637
51.592
1649
51.5918
1651
51.5916
1662
51.5914
1613
51.5912
1669
51.591
1689
51.5908
1770
51.5907
1678
51.5905
1716
51.5903
1775
51.5901
1666
51.5899
1634
51.5897
1667
51.5895
1758
51.5893
1699
51.5891
1710
51.5889
1658
51.5887
1640
51.5885
1746
51.5883
1685
51.5881
1787
51.5879
1710
51.5877
1630
51.5875
1694
51.5873
1796
51.5872
1732
51.587
1701
51.5868
1727
51.5866
1697
51.5864
1711
51.5862
1745
51.586
1681
51.5858
1652
51.5856
1565
51.5854
1698
51.5852
1593
51.585
1687
51.5848
1570
51.5846
1682
51.5844
1637
51.5842
1650
51.584
1618
51.5838
1656
51.5837
1635
51.5835
1598
51.5833
1599
51.5831
1548
51.5829
1543
51.5827
1539
51.5825
1496
51.5823
1543
51.5821
1552
51.5819
1517
51.5817
1488
51.5815
1562
51.5813
1451
51.5811
1469
51.5809
1454
51.5807
1404
51.5805
1538
51.5803
1438
51.5802
1494
51.58
1386
51.5798
1370
51.5796
1393
51.5794
1361
51.5792
Sr 3d 5
-300 mV b
2023
4
20
0
0
0
0
19
Casa Info Follows
0
0
1
CASA region (*Sr 3d*) (*Shirley*) 1348.4332 1356.8709 6.85 6 0 0 1034.7 -450 0 0 (*Sr 3d*) 87.6165 0 5.05
4
CASA comp (*Sr 3d bulk 5/2*) (*GL(30)*) Area 34584.548 1e-020 268011.43 -1 1 MFWHM 1.1612164 0.2 5 -1 1 Position 1353.2979 1348.4388 1356.241 -1 1 RSF 7.82 MASS 87.6165 INDEX -1 (*Sr 3d*) CONST (**) UNCORRECTEDRSF 5.05
CASA comp (*Sr 3d bulk 3/2*) (*GL(30)*) Area 23056.365 1e-020 268011.43 0 0.66666667 MFWHM 1.1612164 0.2 5 0 1 Position 1351.5579 0 0 0 -1.74 RSF 7.82 MASS 87.6165 INDEX -1 (*Sr 3d*) CONST (**) UNCORRECTEDRSF 5.05
CASA comp (*Sr 3d surf 5/2*) (*GL(0)*) Area 12588.053 1e-020 179938.2 -1 1 MFWHM 1.7903411 0.23251515 5.8128787 -1 1 Position 1352.5516 1348.4388 1356.241 -1 1 RSF 7.82 MASS 87.6165 INDEX -1 (*Sr 3d*) CONST (**) UNCORRECTEDRSF 5.05
[truncated: 502,690 more chars]
