# Supplementary material for: UHV-based analytics with electrochemical oxygen activity control
Source: J Mater Chem A Mater. 2025 Jul 31;13(35):29147–60. doi: 10.1039/d5ta02648b (PMC12326307; doi:10.1039/d5ta02648b)
Supplement: TA-013-D5TA02648B-s002 [file TA-013-D5TA02648B-s002.zip › srti0.6fe0.4o3-d _stf100_ xps.vms]

VAMAS Surface Chemical Analysis Standard Data Transfer Format 1988 May 4
Not Specified
VersaProbe III
soniya
Not Specified
281
Casa Info Follows CasaXPS Version 2.3.23PR1.0
0
SOFH
Platform: PC
Technique: XPS
TechniqueEx: XPS
FileType:  SPECTRUM
FileDesc: AN004_STF100_b_hotcold.(sample: unk).(1, Check for S RT UHV).(acq: unk)
SoftwareVersion: SS 3.3.2.2
InstrumentModel: VersaProbe III
AcqFilename: D:\Experiments\2023\2023_04_12_Nenning_STFO\AN005_STFO100b_newheater\AN004_STF100_b_hotcold_107_Check for S RT UHV_20230512_145724.spe
FileDate: 2023 5 12
AcqFileDate: 2023 5 12
Institution: cest
Operator: soniya
ExperimentID: AN005_STFO100b_newheater
EnergyReference: none 0.0
AnalyserWorkFcn: 4.550 eV
AnalyserRetardGain: 1.001310
PlatenID: AN004_STF100_b_hotcold
PhotoFilename: AN004_STF100_b_hotcold_106_Blank_20230512_144624.pho
SXIFilename:
SourceAnalyserAngle: 45.0 d
AnalyserSolidAngle: 0.38 sr
IntensityRecal: no
IntensityCalCoeff: 40.604 0.185
EnergyRecal: no
ScanDeflectionSpan: 80 60
ScanDeflectionOffset: 0 0
SCAMultiplierVoltage: 1940.0 V
NarrowAcceptanceAngle: no
RefreshPersistence: 1
PeakToNoiseRatioState: no
DelayBeforeAcquire: 5 seconds
C60IonGun: None
BiasBoxMode: 0
TFCParameters: 1, 1,18,84.32,42.16,20.3,9.965,4.894,2.447,140.6,70.32,33.86,16.62,8.162,4.081,216.2,108.1,52.04,25.55,12.55,6.273,0.9572,1,0.9874,0.9944,0.9775,0.9653,0.8211,0.9103,0.9456,0.9488,0.9677,1,0.7451,0.9486,0.9307,0.9575,0.9864,1
SemFieldOfView: 0.0000000
ImageSizeXY: 0.0000 0.0000
IonGunMode: Standby
SputterIon: Ar+
SputterCurrent: 0.000 uA
SputterRate: 0.000 A/min
SputterEnergy: 2.000 kV
FloatVolt: 0.0 V
FloatEnable: no
GridVolt: 120.0
CondensorVolt: 1282.00
ObjectiveVolt: 1458.00
BendVolt: 20.00
SputterRaster: 0.00 0.00 mm
SputterRasterOffset: -0.200 -0.100 mm
TargetSputterTime: 0.0 min
SputterEmission: 7.00 mA
DeflectionBias: 0.0 V
IonGunGasPressure: 0.000 mPa
NeutIon: Ar+
NeutCurrent: 0.000 uA
NeutRate: 0.000 A/min
NeutEnergy: 0.110 kV
NeutFloatVolt: -100.0 V
NeutFloatEnable: yes
NeutGridVolt: 120.0
NeutCondensorVolt: 73.59
NeutObjectiveVolt: 98.78
NeutBendVolt: 1.14
NeutRaster: 0.00 0.00 mm
NeutRasterOffset: 1.000 0.100 mm
NeutTargetTimedOnTime: 0.0 min
NeutEmission: 7.00 mA
NeutDeflectionBias: 70.0 V
NeutIonGunGasPressure: 0.000 mPa
XpsScanMode: scanned
AnalyserMode: FAT
SurvNumCycles: 5
SurvTimePerStep: 20.000000
NoSpectralRegFull: 9
SpectralRegDefFull: 1 0 Su1s 111 4801 -0.2500 1200.0000 0.0000 1199.0000 1.0000 0.000000 140.00 AREA
SpectralRegDef2Full: 1 1200.0 1 0 2 1
SpectralRegBackgroundFull: 1 0.0 600.0 0.0
SpectralRegHeroFull: 1 600.0 0.0 0.0 0.00
SpectralRegIRFull: 1 0 0.000 0.000 0.0
SpectralRegDefFull: 2 0 C1s 6 241 -0.0500 293.0000 281.0000 292.0000 282.0000 0.000000 55.00 AREA
SpectralRegDef2Full: 2 12.0 2 0 4 1
SpectralRegBackgroundFull: 2 0.0 287.0 0.0
SpectralRegHeroFull: 2 287.0 0.0 0.0 0.00
SpectralRegIRFull: 2 0 0.000 0.000 0.0
SpectralRegDefFull: 3 0 O1s 8 241 -0.0500 535.0000 523.0000 534.0000 524.0000 0.000000 55.00 AREA
SpectralRegDef2Full: 3 12.0 1 0 4 1
SpectralRegBackgroundFull: 3 0.0 529.0 0.0
SpectralRegHeroFull: 3 529.0 0.0 0.0 0.00
SpectralRegIRFull: 3 0 0.000 0.000 0.0
SpectralRegDefFull: 4 1 S2p 16 241 -0.0500 174.0000 162.0000 173.0000 163.0000 0.000000 55.00 AREA
SpectralRegDef2Full: 4 12.0 2 0 4 1
SpectralRegBackgroundFull: 4 0.0 168.0 0.0
SpectralRegHeroFull: 4 168.0 0.0 0.0 0.00
SpectralRegIRFull: 4 0 0.000 0.000 0.0
SpectralRegDefFull: 5 0 Ti2p3 22 501 -0.0500 473.0000 448.0000 472.0000 449.0000 0.000000 27.00 AREA
SpectralRegDef2Full: 5 25.0 2 0 6 1
SpectralRegBackgroundFull: 5 0.0 460.5 0.0
SpectralRegHeroFull: 5 460.5 0.0 0.0 0.00
SpectralRegIRFull: 5 0 0.000 0.000 0.0
SpectralRegDefFull: 6 0 Fe2p 26 601 -0.0500 732.0000 702.0000 731.0000 703.0000 0.000000 55.00 AREA
SpectralRegDef2Full: 6 30.0 2 0 4 1
SpectralRegBackgroundFull: 6 0.0 717.0 0.0
SpectralRegHeroFull: 6 717.0 0.0 0.0 0.00
SpectralRegIRFull: 6 0 0.000 0.000 0.0
SpectralRegDefFull: 7 0 Fe3p 26 401 -0.0500 68.0000 48.0000 67.0000 49.0000 0.000000 55.00 AREA
SpectralRegDef2Full: 7 20.0 2 0 4 1
SpectralRegBackgroundFull: 7 0.0 58.0 0.0
SpectralRegHeroFull: 7 58.0 0.0 0.0 0.00
SpectralRegIRFull: 7 0 0.000 0.000 0.0
SpectralRegDefFull: 8 0 Sr3d 38 241 -0.0500 140.0000 128.0000 139.0000 129.0000 0.000000 27.00 AREA
SpectralRegDef2Full: 8 12.0 2 0 6 1
SpectralRegBackgroundFull: 8 0.0 134.0 0.0
SpectralRegHeroFull: 8 134.0 0.0 0.0 0.00
SpectralRegIRFull: 8 0 0.000 0.000 0.0
SpectralRegDefFull: 9 0 FErmi 118 201 -0.0500 9.0000 -1.0000 8.0000 0.0000 0.000000 55.00 AREA
SpectralRegDef2Full: 9 10.0 2 0 4 1
SpectralRegBackgroundFull: 9 0.0 4.0 0.0
SpectralRegHeroFull: 9 4.0 0.0 0.0 0.00
SpectralRegIRFull: 9 0 0.000 0.000 0.0
NoSpectralReg: 1
SpectralRegDef: 1 1 S2p 16 241 -0.0500 174.0000 162.0000 173.0000 163.0000 0.800000 55.00 AREA
SpectralRegDef2: 1 12.0 2 0 4 1
SpectralRegBackground: 1 0.0 168.0 0.0
SpectralRegHero: 1 168.0 0.0 0.0 0.00
SpectralRegIR: 1 1 0.000 0.000 0.0
NoSpatialArea: 1
SpatialAreaDef: 1 1 1 (1983.1 2999.3 16315.9 45.0 -0.1)
SpatialAreaDesc: 1
SpatialHRPhotoCor: 1 (0.0 0.0)
XraySource: Al 1486.6 mono
XrayAnodePosition: 1
XrayPower: 49.61 W
XrayBeamDiameter: 200.0 um
XRayBeamVoltage: 15000.0 V
XRayCondenserLensVoltage: 7500.0 V
XRayObjectiveCoilCurrent: 0.684 A
XRayBlankingVoltage: 280.0 V
XRayFilamentCurrent: 1.542 A
XRayStigmator: -0.1 -0.2
XRayOffsetInUm: 0 0
XRayMagFactor: 0.360 0.360
XRayDelayFactor: 2000 1000
XRayRotationInDeg: -22.00 V
XRayHighPower: no
XRayEmissionControl: yes
XRayEmissionCurrent: 4.200 mA
XRayStepDelayReadBeam: 5
XRayStepsPerDiameter: 1.0
XRayInterlaceInterval: 1
XRayMaxFilamentCurrent: 1.600 A
XRaySetting: 200u50W15KV
EgunNeutMode: Neutralize
NeutralizerCurrent: 3.0 uA
NeutralizerEnergy: 0.30 V
EgunNeutExtractor: 40.0 V
EgunNeutXSteering: 1.4
EgunNeutYSteering: 2.7
EgunNeutFilament: 0.00 A
EgunNeutPulseLength: 10.0 msec
EgunNeutPulseFrequency: 2
EgunNeutGain: 100
EgunNeutTimePerStep: 90 msec
EgunNeutRampRate: 0.45 A/s
SxiPersistence: 5
SxiSecPerDisplay: 1.0
SxiAutoContrast: yes
SxiAutoContrastLow: 0.30
SxiAutoContrastHigh: 0.30
SxiBindingEnergy: 410.0 eV
SxiPassEnergy: 280 eV
SxiLens2: -943 V
SxiLens3: -330 V
SxiLens4: -357 V
SxiLens5: -357 V
SxiRotator: 0.00 A
SxiLensBias: 0 V
SxiShutterBias: yes
SxiShutterBiasVoltage: 140.0 V
SxiDisplayMode: 2
Detector Acq Time: 20.0 (min)
Number Of Channels: 32
Channel Info: 1 1 1.362
Channel Info: 2 1 1.329
Channel Info: 3 1 1.304
Channel Info: 4 1 1.286
Channel Info: 5 1 1.264
Channel Info: 6 1 1.268
Channel Info: 7 1 1.239
Channel Info: 8 1 1.219
Channel Info: 9 1 1.290
Channel Info: 10 1 1.219
Channel Info: 11 1 1.194
Channel Info: 12 1 1.209
Channel Info: 13 1 1.150
Channel Info: 14 1 1.152
Channel Info: 15 1 1.091
Channel Info: 16 1 1.097
Channel Info: 17 1 1.080
Channel Info: 18 1 1.076
Channel Info: 19 1 0.977
Channel Info: 20 1 0.933
Channel Info: 21 1 0.886
Channel Info: 22 1 0.865
Channel Info: 23 1 0.803
Channel Info: 24 1 0.832
Channel Info: 25 1 0.775
Channel Info: 26 1 0.778
Channel Info: 27 1 0.715
Channel Info: 28 1 0.789
Channel Info: 29 1 0.746
Channel Info: 30 1 0.796
Channel Info: 31 1 0.804
Channel Info: 32 1 0.855
StagePosition: 2.6759 -3.4114 16.3159 45.0062 -0.1000
StageCurrentRotationSpeed: 1.0000
DefectPosID: 1
DefectPosComment:
DefectPosU: 1.9856
DefectPosV: -2.9985
DefectPosX: 2.6759
DefectPosY: -3.4114
DefectPosZ: 16.3159
DefectPosTilt: 45.0063
DefectPosRotation: -0.1000
DefectPosAligment: None
DefectPosReferenceImage: AN004_STF100_b_hotcold_106_Blank_20230512_144624.pho
GCIBSputterRate: 0.0 A/min
GCIBBeam: 10.000 kV
GCIBIonization: 150.0 V
GCIBExtractor: 4.00 kV
GCIBRasterSize: 0.0 0.0 mm
GCIBRasterOffset: -0.5 -0.4 mm
GCIBWien: 16.00 V
GCIBBend: -189.00 V
GCIBEmission: 15.00 mA
GCIBMagnet: 0.0 A
GCIBObjective: 49.70 Percent
GCIBFocus: 88.65 Percent
GCIBGasPressure: 600.00 kPa
GCIBClusterSize: 2000 atom
GCIBEnergyPerAtom: 0.00 eV/atom
Deconvolution: no
DeconvolutionPassEnergy: 6.50 eV
AutoEGunNeut: yes
AutoIonNeut: yes
Presputter: no
EOFH
CasaRowLabel:400C CE conditioning
CasaRowLabel:400C +900 mVb
CasaRowLabel:400C +500 mV b
CasaRowLabel:400C +200 mVb
CasaRowLabel:400C +100mV b
CasaRowLabel:400C 0mVb
CasaRowLabel:400C -100mVb
CasaRowLabel:400C -200mVb
CasaRowLabel:400C -400mVb
CasaRowLabel:400C -300mVd
CasaRowLabel:400C -200mVd
CasaRowLabel:400C -100mVd
CasaRowLabel:400C 0mVd
CasaRowLabel:400C +100mVd
CasaRowLabel:400C +200mVd
CasaRowLabel:400C +500mVd
CasaRowLabel:400C +900 mVe
CasaRowLabel:280C +8V oxidation
CasaRowLabel:280C OCV 1300 mV after oxidation
CasaRowLabel:600C +500mVa
CasaRowLabel:600C +200mVa
CasaRowLabel:600C 0mVa
CasaRowLabel:600C -200mVa
CasaRowLabel:600C-300mVa
CasaRowLabel:600C -400mVa
CasaRowLabel:600C -500mVa
CasaRowLabel:600C -600mVa
CasaRowLabel:600C -200mVb
CasaRowLabel:600C -100mVb
CasaRowLabel:600C 0mVb
CasaRowLabel:600C +500mVb
NORM
REGULAR
9
2
Data Set
d
Original Index
d
0
0
0
0
181
Su1s 1
400C CE conditioning
2023
5
12
0
0
0
0
11
Casa Info Follows
0
0
0
0
AN004_STF100_b_hotcold_108_400C CE conditioning_20230512_153604.vms Dir:C:\Users\anenn\ownCloud\Messdaten\XPS\ELSA\2022-05-12_STFO100b\AN005_STFO100b_newheater\AN005_STFO100b_newheater\
AN004_STF100_b_hotcold.(sample: unk).(2, 400C CE conditioning).(acq: unk)
( 0.026759 m , -0.034114 m , 0.163037 m ) Angle: 45.0062 degrees , -0.1 degrees
AN004_STF100_b_hotcold
1
2
XPS
1
0
Al
1486.6
49.61
200
200
1e+037
1e+037
FAT
140
1e+037
4.55
1e+037
1e+037
1e+037
1e+037
1e+037
Su1s

-1
Kinetic Energy
eV
286.6
0.25
2
Intensity
d
Transmission
d
pulse counting
0.24
1
1e+037
1e+037
1e+037
1e+037
3
PHI_AtomicNumber
d
111
ESCAPE DEPTH TYPE
d
1
MFP Exponent
d
-0.7
9602
0
1
0
1
9613
139.934
9712
139.934
9820
139.934
9697
139.934
9613
139.934
9696
139.934
9723
139.934
9917
139.933
9862
139.933
9821
139.933
9747
139.933
9769
139.933
9799
139.933
9696
139.933
9805
139.933
9861
139.933
9737
139.932
9544
139.932
9779
139.932
9607
139.932
9727
139.932
9660
139.932
9621
139.932
9805
139.932
9835
139.931
9631
139.931
9750
139.931
9747
139.931
9848
139.931
10024
139.931
9788
139.931
9866
139.931
9901
139.931
9797
139.93
10044
139.93
9996
139.93
9933
139.93
9820
139.93
9921
139.93
9781
139.93
9754
139.93
9903
139.929
9910
139.929
9913
139.929
10026
139.929
9991
139.929
10069
139.929
10036
139.929
9797
139.929
9977
139.929
10065
139.928
10067
139.928
9940
139.928
9951
139.928
10087
139.928
10059
139.928
9880
139.928
10078
139.928
9873
139.927
10163
139.927
10006
139.927
10059
139.927
9938
139.927
10084
139.927
10194
139.927
10241
139.927
10094
139.926
10117
139.926
10295
139.926
10138
139.926
10223
139.926
10169
139.926
10193
139.926
10237
139.926
10161
139.926
10312
139.925
10171
139.925
10410
139.925
10215
139.925
10326
139.925
10255
139.925
10307
139.925
10379
139.925
10280
139.924
10332
139.924
10315
139.924
10188
139.924
10361
139.924
10297
139.924
10224
139.924
10415
139.924
10457
139.923
10402
139.923
10223
139.923
10236
139.923
10222
139.923
10236
139.923
10314
139.923
10099
139.923
10319
139.922
10324
139.922
10398
139.922
10316
139.922
10330
139.922
10367
139.922
10235
139.922
10326
139.922
10110
139.921
10423
139.921
10269
139.921
10442
139.921
10356
139.921
10327
139.921
10144
139.921
10418
139.921
10294
139.92
10395
139.92
10507
139.92
10373
139.92
10458
139.92
10380
139.92
10333
139.92
10470
139.92
10291
139.919
10354
139.919
10375
139.919
10335
139.919
10164
139.919
10452
139.919
10489
139.919
10554
139.919
10353
139.918
10302
139.918
10335
139.918
10612
139.918
10754
139.918
10563
139.918
10418
139.918
10321
139.918
10512
139.917
10353
139.917
10372
139.917
10540
139.917
10524
139.917
10603
139.917
10455
139.917
10320
139.916
10414
139.916
10525
139.916
10422
139.916
10668
139.916
10499
139.916
10671
139.916
10716
139.916
10603
139.915
10582
139.915
10660
139.915
10687
139.915
10691
139.915
10555
139.915
10597
139.915
10569
139.915
10662
139.914
10473
139.914
10544
139.914
10733
139.914
10555
139.914
10630
139.914
10511
139.914
10480
139.913
10614
139.913
10367
139.913
10766
139.913
10768
139.913
10909
139.913
10747
139.913
10636
139.913
10556
139.912
10644
139.912
10772
139.912
10569
139.912
10530
139.912
10587
139.912
10366
139.912
10802
139.912
10631
139.911
10445
139.911
10669
139.911
10686
139.911
10624
139.911
10627
139.911
10654
139.911
10636
139.91
10627
139.91
10463
139.91
10669
139.91
10580
139.91
10720
139.91
10694
139.91
10738
139.91
10656
139.909
10827
139.909
10509
139.909
10677
139.909
10645
139.909
10669
139.909
10712
139.909
10729
139.908
10753
139.908
10652
139.908
10699
139.908
10704
139.908
10677
139.908
10839
139.908
10675
139.907
10861
139.907
10778
139.907
10592
139.907
10819
139.907
10833
139.907
10735
139.907
10711
139.907
10788
139.906
10760
139.906
11001
139.906
10739
139.906
10858
139.906
10823
139.906
10717
139.906
10800
139.905
10727
139.905
10795
139.905
10854
139.905
10779
139.905
10898
139.905
10882
139.905
10671
139.904
10778
139.904
10858
139.904
10887
139.904
10863
139.904
10979
139.904
10847
139.904
10829
139.904
10996
139.903
10871
139.903
11003
139.903
10827
139.903
10891
139.903
10965
139.903
11064
139.903
10961
139.902
11191
139.902
11099
139.902
11097
139.902
10858
139.902
11068
139.902
11105
139.902
11093
139.901
10972
139.901
10918
139.901
11349
139.901
11127
139.901
11131
139.901
11230
139.901
11071
139.9
11077
139.9
11145
139.9
11093
139.9
11107
139.9
11092
139.9
11259
139.9
11080
139.899
11077
139.899
10949
139.899
10986
139.899
11061
139.899
10992
139.899
11014
139.899
11001
139.898
11094
139.898
11167
139.898
11115
139.898
10967
139.898
11146
139.898
11169
139.898
10822
139.897
11121
139.897
11142
139.897
11119
139.897
11224
139.897
11218
139.897
11160
139.897
11358
139.896
11300
139.896
11222
139.896
11202
139.896
11324
139.896
11088
139.896
11091
139.896
11267
139.895
11233
139.895
11165
139.895
11145
139.895
11062
139.895
10957
139.895
11223
139.895
11241
139.894
11190
139.894
10999
139.894
11054
139.894
11207
139.894
11072
139.894
11302
139.894
11061
139.893
11179
139.893
11158
139.893
10950
139.893
11321
139.893
11216
139.893
11251
139.893
11115
139.892
11212
139.892
11230
139.892
11259
139.892
11325
139.892
11364
139.892
11381
139.892
11354
139.891
11370
139.891
11315
139.891
11366
139.891
11434
139.891
11192
139.891
11409
139.89
11708
139.89
11357
139.89
11367
139.89
11521
139.89
11430
139.89
11622
139.89
11407
139.889
11341
139.889
11445
139.889
11501
139.889
11579
139.889
11509
139.889
11533
139.889
11629
139.888
11426
139.888
11674
139.888
11793
139.888
11581
139.888
11615
139.888
11771
139.888
11678
139.887
11859
139.887
11668
139.887
11933
139.887
11881
139.887
11847
139.887
11693
139.886
12022
139.886
12090
139.886
12283
139.886
11929
139.886
12057
139.886
12138
139.886
12221
139.885
12323
139.885
12047
139.885
12242
139.885
12223
139.885
12201
139.885
12238
139.885
12414
139.884
12370
139.884
12479
139.884
12658
139.884
12469
139.884
12375
139.884
12497
139.883
12483
139.883
12431
139.883
12450
139.883
12366
139.883
12175
139.883
12474
139.883
12499
139.882
12376
139.882
12224
139.882
12297
139.882
12180
139.882
12128
139.882
12011
139.881
12113
139.881
11871
139.881
12199
139.881
11819
139.881
11883
139.881
11806
139.881
11556
139.88
11711
139.88
11631
139.88
11615
139.88
11400
139.88
11482
139.88
11238
139.879
11485
139.879
11121
139.879
11067
139.879
11169
139.879
11079
139.879
10954
139.879
10991
139.878
10898
139.878
10820
139.878
10922
139.878
10821
139.878
10893
139.878
10744
139.877
10923
139.877
10829
139.877
10861
139.877
10651
139.877
10820
139.877
10655
139.876
10651
139.876
10714
139.876
10747
139.876
10819
139.876
10876
139.876
10687
139.876
10853
139.875
10723
139.875
10775
139.875
10852
139.875
10854
139.875
10560
139.875
10701
139.874
10706
139.874
10542
139.874
10746
139.874
10679
139.874
10836
139.874
10701
139.874
10999
139.873
10802
139.873
11034
139.873
10849
139.873
10761
139.873
10701
139.873
10908
139.872
10670
139.872
10952
139.872
10718
139.872
10859
139.872
10912
139.872
10928
139.871
10630
139.871
10685
139.871
10714
139.871
10594
139.871
10844
139.871
10635
139.87
10784
139.87
10719
139.87
10928
139.87
10658
139.87
10805
139.87
10687
139.87
10743
139.869
10846
139.869
10851
139.869
10850
139.869
10733
139.869
10690
139.869
10779
139.868
10735
139.868
10839
139.868
10788
139.868
10716
139.868
10642
139.868
10872
139.867
10758
139.867
10813
139.867
10976
139.867
10775
139.867
10974
139.867
10989
139.866
10936
139.866
10978
139.866
10761
139.866
10981
139.866
10981
139.866
11002
139.865
11092
139.865
10945
139.865
11157
139.865
11058
139.865
11398
139.865
11159
139.864
11400
139.864
11373
139.864
11190
139.864
11389
139.864
11437
139.864
11486
139.863
11510
139.863
11707
139.863
11742
139.863
11541
139.863
11697
139.863
11447
139.862
11719
139.862
11690
139.862
11854
139.862
11572
139.862
11636
139.862
11543
139.862
11394
139.861
11396
139.861
11532
139.861
11286
139.861
11573
139.861
11443
139.861
11356
139.86
11456
139.86
11346
139.86
11304
139.86
11394
139.86
11198
139.86
11435
139.859
11200
139.859
11303
139.859
11166
139.859
11192
139.859
11233
139.859
11154
139.858
11304
139.858
11067
139.858
11241
139.858
11057
139.858
11115
139.857
10950
139.857
11039
139.857
11123
139.857
10990
139.857
11049
139.857
11075
139.856
11012
139.856
11015
139.856
10803
139.856
10929
139.856
11104
139.856
11051
139.855
10924
139.855
10851
139.855
10787
139.855
10918
139.855
11029
139.855
10705
139.854
10903
139.854
10772
139.854
10995
139.854
11006
139.854
10829
139.854
10742
139.853
10839
139.853
10723
139.853
10839
139.853
10960
139.853
10883
139.853
11065
139.852
11135
139.852
10877
139.852
10981
139.852
10817
139.852
10715
139.852
11002
139.851
10977
139.851
10933
139.851
10904
139.851
10930
139.851
10972
139.851
10977
139.85
10986
139.85
10720
139.85
10968
139.85
10813
139.85
10844
139.849
10774
139.849
10944
139.849
10900
139.849
10948
139.849
11006
139.849
11101
139.848
11068
139.848
11042
139.848
11007
139.848
11083
139.848
10936
139.848
10977
139.847
10908
139.847
11060
139.847
10865
139.847
11045
139.847
10864
139.847
10904
139.846
10900
139.846
10978
139.846
11095
139.846
10854
139.846
11184
139.845
11083
139.845
11190
139.845
11028
139.845
11012
139.845
11151
139.845
11103
139.844
11086
139.844
11134
139.844
11089
139.844
11002
139.844
11067
139.844
11122
139.843
11214
139.843
11114
139.843
11249
139.843
11239
139.843
11265
139.842
11093
139.842
11374
139.842
11022
139.842
11213
139.842
11249
139.842
11145
139.841
11231
139.841
11324
139.841
11434
139.841
11435
139.841
11300
139.841
11343
139.84
11280
139.84
11289
139.84
11151
139.84
11101
139.84
11436
139.839
11329
139.839
11238
139.839
11290
139.839
11323
139.839
11388
139.839
11347
139.838
11400
139.838
11357
139.838
11132
139.838
11520
139.838
11440
139.838
11454
139.837
11336
139.837
11319
139.837
11437
139.837
11348
139.837
11567
139.836
11174
139.836
11435
139.836
11313
139.836
11373
139.836
11394
139.836
11424
139.835
11403
139.835
11273
139.835
11292
139.835
11561
139.835
11317
139.834
11514
139.834
11508
139.834
11601
139.834
11362
139.834
11362
139.834
11324
139.833
11567
139.833
11528
139.833
11291
139.833
11457
139.833
11486
139.832
11404
139.832
11529
139.832
11629
139.832
11304
139.832
11513
139.832
11388
139.831
11587
139.831
11556
139.831
11564
139.831
11537
139.831
11710
139.83
11683
139.83
11826
139.83
11502
139.83
11566
139.83
11556
139.83
11741
139.829
11734
139.829
11714
139.829
11782
139.829
11727
139.829
11758
139.828
11696
139.828
11750
139.828
11728
139.828
11760
139.828
11717
139.827
11622
139.827
11687
139.827
11733
139.827
11764
139.827
11572
139.827
11686
139.826
11802
139.826
11853
139.826
11743
139.826
11845
139.826
11610
139.825
12000
139.825
11809
139.825
11899
139.825
12051
139.825
11929
139.825
11947
139.824
11878
139.824
12091
139.824
11853
139.824
11859
139.824
12012
139.823
11813
139.823
11935
139.823
11915
139.823
11954
139.823
11954
139.822
12011
139.822
12116
139.822
11819
139.822
11912
139.822
11757
139.822
11933
139.821
12131
139.821
12210
139.821
12023
139.821
12080
139.821
12263
139.82
12130
139.82
12232
139.82
12153
139.82
12287
139.82
12353
139.819
12269
139.819
12073
139.819
12137
139.819
12261
139.819
12260
139.819
12281
139.818
12509
139.818
12509
139.818
12590
139.818
12723
139.818
12489
139.817
12379
139.817
12455
139.817
12605
139.817
12929
139.817
12617
139.816
12625
139.816
12618
139.816
12393
139.816
12566
139.816
12521
139.815
12575
139.815
12457
139.815
12518
139.815
12525
139.815
12532
139.815
12582
139.814
12442
139.814
12412
139.814
12407
139.814
12264
139.814
12501
139.813
12243
139.813
12333
139.813
12363
139.813
12387
139.813
12399
139.812
12409
139.812
12521
139.812
12536
139.812
12434
139.812
12598
139.811
12478
139.811
12562
139.811
12197
139.811
12452
139.811
12270
139.81
12287
139.81
12230
139.81
12287
139.81
12244
139.81
12583
139.809
12327
139.809
12593
139.809
12346
139.809
12365
139.809
12576
139.809
12877
139.808
12574
139.808
12752
139.808
12726
139.808
12519
139.808
12931
139.807
12924
139.807
13061
139.807
13047
139.807
13249
139.807
13157
139.806
13476
139.806
13593
139.806
13407
139.806
13466
139.806
13258
139.805
13212
139.805
13099
139.805
13302
139.805
13158
139.805
13006
139.804
12868
139.804
12807
139.804
12686
139.804
12513
139.804
12440
139.803
12506
139.803
12515
139.803
12119
139.803
12224
139.803
12196
139.802
12052
139.802
11999
139.802
12354
139.802
12446
139.802
12410
139.801
12471
139.801
12323
139.801
12249
139.801
12547
139.801
12449
139.8
12472
139.8
12678
139.8
12421
139.8
12176
139.8
12273
139.799
12457
139.799
12430
139.799
12328
139.799
12325
139.799
12353
139.798
12261
139.798
12231
139.798
12079
139.798
12232
139.798
12067
139.797
12216
139.797
12040
139.797
12127
139.797
12133
139.797
12141
139.796
12341
139.796
12445
139.796
12336
139.796
12319
139.796
12221
139.795
12463
139.795
12131
139.795
12573
139.795
12708
139.795
12556
139.794
12653
139.794
13037
139.794
12881
139.794
13244
139.794
13306
139.793
13527
139.793
13604
139.793
13827
139.793
14130
139.793
14385
139.792
14477
139.792
14732
139.792
14779
139.792
15326
139.792
15470
139.791
15922
139.791
16382
139.791
16669
139.791
17118
139.791
17598
139.79
18420
139.79
19035
139.79
19270
139.79
19814
139.79
19343
139.789
19219
139.789
18453
139.789
18021
139.789
17091
139.789
16104
139.788
15569
139.788
14643
139.788
14203
139.788
13770
139.788
13642
139.787
13165
139.787
12911
139.787
12680
139.787
12457
139.787
12317
139.786
12184
139.786
12084
139.786
11795
139.786
11650
139.785
11623
139.785
11627
139.785
11427
139.785
11456
139.785
11249
139.784
11211
139.784
11044
139.784
11069
139.784
11104
139.784
11107
139.783
10975
139.783
10836
139.783
10675
139.783
10718
139.783
10517
139.782
10651
139.782
10298
139.782
10342
139.782
10397
139.782
10372
139.781
10345
139.781
10311
139.781
10170
139.781
10085
139.781
10120
139.78
9939
139.78
10100
139.78
9914
139.78
10049
139.779
9940
139.779
10097
139.779
10011
139.779
9951
139.779
9945
139.778
10035
139.778
9997
139.778
9975
139.778
9939
139.778
9988
139.777
10000
139.777
10051
139.777
9844
139.777
10049
139.777
9982
139.776
10030
139.776
10182
139.776
10083
139.776
9998
139.776
9978
139.775
10133
139.775
9900
139.775
9974
139.775
10110
139.774
10090
139.774
10081
139.774
10072
139.774
9872
139.774
10195
139.773
9962
139.773
10040
139.773
10158
139.773
10175
139.773
10063
139.772
10024
139.772
10196
139.772
10075
139.772
10160
139.771
10173
139.771
10035
139.771
10080
139.771
10225
139.771
10158
139.77
10178
139.77
10240
139.77
10075
139.77
10195
139.77
10170
139.769
10260
139.769
10213
139.769
10250
139.769
10104
139.769
10212
139.768
10234
139.768
10331
139.768
10320
139.768
10407
139.767
10368
139.767
10312
139.767
10279
139.767
10371
139.767
10408
139.766
10353
139.766
10381
139.766
10518
139.766
10321
139.766
10338
139.765
10453
139.765
10223
139.765
10493
139.765
10398
139.764
10410
139.764
10461
139.764
10285
139.764
10466
139.764
10441
139.763
10225
139.763
10529
139.763
10349
139.763
10615
139.762
10377
139.762
10728
139.762
10605
139.762
10693
139.762
10425
139.761
10621
139.761
10547
139.761
10630
139.761
10613
139.761
10613
139.76
10656
139.76
10702
139.76
10603
139.76
10580
139.759
10649
139.759
10841
139.759
10454
139.759
10628
139.759
10706
139.758
10811
139.758
10605
139.758
10803
139.758
10559
139.757
10710
139.757
10809
139.757
10782
139.757
10523
139.757
11027
139.756
10671
139.756
10640
139.756
10558
139.756
10538
139.756
10593
139.755
10419
139.755
10752
139.755
10652
139.755
10607
139.754
10769
139.754
10675
139.754
10627
139.754
10550
139.754
10541
139.753
10764
139.753
10515
139.753
10696
139.753
10706
139.752
10489
139.752
10709
139.752
10722
139.752
10629
139.752
10459
139.751
10554
139.751
10618
139.751
10711
139.751
10650
139.75
10446
139.75
10678
139.75
10546
139.75
10502
139.75
10509
139.749
10677
139.749
10527
139.749
10716
139.749
10734
139.748
10610
139.748
10530
139.748
10599
139.748
10758
139.748
10544
139.747
10626
139.747
10434
139.747
10529
139.747
10703
139.746
10535
139.746
10519
139.746
10362
139.746
10695
139.746
10552
139.745
10627
139.745
10591
139.745
10738
139.745
10450
139.744
10494
139.744
10413
139.744
10451
139.744
10434
139.744
10331
139.743
10441
139.743
10342
139.743
10432
139.743
10338
139.742
10451
139.742
10462
139.742
10316
139.742
10458
139.741
10539
139.741
10663
139.741
10641
139.741
10423
139.741
10489
139.74
10612
139.74
10498
139.74
10635
139.74
10440
139.739
10573
139.739
10628
139.739
10472
139.739
10441
139.739
10431
139.738
10600
139.738
10623
139.738
10565
139.738
10506
139.737
10644
139.737
10542
139.737
10622
139.737
10671
139.737
10602
139.736
10627
139.736
10539
139.736
10591
139.736
10694
139.735
10624
139.735
10694
139.735
10491
139.735
10758
139.734
10844
139.734
10877
139.734
10758
139.734
10638
139.734
10438
139.733
10884
139.733
10850
139.733
10801
139.733
10949
139.732
10907
139.732
10846
139.732
10770
139.732
10733
139.731
10792
139.731
10936
139.731
10895
139.731
10742
139.731
11043
139.73
10828
139.73
10992
139.73
10954
139.73
10937
139.729
10902
139.729
10994
139.729
11026
139.729
10882
139.728
10916
139.728
11071
139.728
10984
139.728
11005
139.728
10979
139.727
11310
139.727
11054
139.727
11076
139.727
10971
139.726
10953
139.726
11164
139.726
10978
139.726
11037
139.725
10937
139.725
10971
139.725
11019
139.725
10891
139.725
11101
139.724
11094
139.724
11236
139.724
11149
139.724
11068
139.723
11233
139.723
11020
139.723
11276
139.723
11029
139.722
11022
139.722
11025
139.722
11266
139.722
11296
139.722
11048
139.721
11317
139.721
11024
139.721
11062
139.721
11388
139.72
11269
139.72
11091
139.72
11255
139.72
11207
139.719
11096
139.719
11228
139.719
11132
139.719
11481
139.718
11269
139.718
11152
139.718
11175
139.718
11032
139.718
11393
139.717
11403
139.717
11490
139.717
11471
139.717
11579
139.716
11412
139.716
11483
139.716
11266
139.716
11503
139.715
11425
139.715
11427
139.715
11605
139.715
11297
139.714
11299
139.714
11212
139.714
11121
139.714
11003
139.713
10962
139.713
10786
139.713
10768
139.713
10914
139.713
10981
139.712
10894
139.712
10932
139.712
10609
139.712
10700
139.711
10629
139.711
10770
139.711
10842
139.711
10703
139.71
10718
139.71
10631
139.71
10725
139.71
10801
139.709
10738
139.709
10757
139.709
10547
139.709
10628
139.708
10776
139.708
10734
139.708
10607
139.708
10645
139.708
10544
139.707
10657
139.707
10651
139.707
10720
139.707
10806
139.706
10876
139.706
10735
139.706
10916
139.706
10806
139.705
10852
139.705
10653
139.705
10598
139.705
10775
139.704
10623
139.704
10803
139.704
10824
139.704
10826
139.703
10752
139.703
10624
139.703
10842
139.703
10657
139.702
10479
139.702
10784
139.702
10710
139.702
10879
139.702
10692
139.701
10797
139.701
10728
139.701
10678
139.701
10635
139.7
10785
139.7
10721
139.7
10898
139.7
10685
139.699
10853
139.699
10475
139.699
10838
139.699
10584
139.698
10609
139.698
10692
139.698
10641
139.698
10835
139.697
10770
139.697
10659
139.697
10778
139.697
10676
139.696
10714
139.696
10846
139.696
10776
139.696
10715
139.695
10664
139.695
10714
139.695
10648
139.695
10815
139.694
10576
139.694
10662
139.694
10683
139.694
10919
139.693
10750
139.693
10610
139.693
10616
139.693
10533
139.692
10578
139.692
10619
139.692
10644
139.692
10716
139.692
10633
139.691
10704
139.691
10711
139.691
10622
139.691
10452
139.69
10644
139.69
10724
139.69
10600
139.69
10828
139.689
10530
139.689
10659
139.689
10763
139.689
10668
139.688
10811
139.688
10580
139.688
10831
139.688
10736
139.687
10749
139.687
10825
139.687
10797
139.687
10752
139.686
10730
139.686
10606
139.686
10642
139.686
10782
139.685
10790
139.685
10727
139.685
10868
139.685
10735
139.684
10681
139.684
10661
139.684
10795
139.684
10787
139.683
10782
139.683
10729
139.683
10823
139.683
10862
139.682
10756
139.682
10714
139.682
10879
139.682
10746
139.681
11001
139.681
10776
139.681
10822
139.681
10729
139.68
11195
139.68
10920
139.68
10845
139.68
10793
139.679
10845
139.679
11085
139.679
10835
139.679
10811
139.678
10964
139.678
11047
139.678
10975
139.678
11051
139.677
10967
139.677
10742
139.677
10944
139.677
10987
139.676
11241
139.676
11007
139.676
11095
139.676
11340
139.675
11112
139.675
10922
139.675
11080
139.675
11170
139.674
11053
139.674
10966
139.674
11187
139.674
11228
139.673
11177
139.673
11197
139.673
11233
139.673
11322
139.672
11327
139.672
11201
139.672
11047
139.672
11017
139.671
11066
139.671
10957
139.671
11070
139.67
11002
139.67
11158
139.67
11234
139.67
11269
139.669
11033
139.669
11243
139.669
11028
139.669
11211
139.668
10963
139.668
11155
139.668
11148
139.668
11138
139.667
11134
139.667
11080
139.667
11011
139.667
10872
139.666
11219
139.666
11059
139.666
11234
139.666
11080
139.665
10989
139.665
11066
139.665
10866
139.665
10927
139.664
11086
139.664
10893
139.664
10921
139.664
11077
139.663
11085
139.663
10916
139.663
10719
139.663
10745
139.662
10761
139.662
10856
139.662
10806
139.662
10795
139.661
10678
139.661
10714
139.661
10719
139.661
10581
139.66
10699
139.66
10587
139.66
10560
139.659
10545
139.659
10365
139.659
10158
139.659
10442
139.658
10379
139.658
10308
139.658
10264
139.658
10377
139.657
10144
139.657
10140
139.657
10224
139.657
10132
139.656
10194
139.656
10187
139.656
10144
139.656
10106
139.655
10076
139.655
10113
139.655
10123
139.655
10180
139.654
10185
139.654
10306
139.654
10099
139.654
10169
139.653
10247
139.653
10116
139.653
10276
139.652
10109
139.652
10132
139.652
10259
139.652
10162
139.651
10042
139.651
10151
139.651
9956
139.651
10325
139.65
10056
139.65
10167
139.65
10075
139.65
10245
139.649
10307
139.649
9984
139.649
10190
139.649
9963
139.648
10053
139.648
10121
139.648
10160
139.648
10189
139.647
10134
139.647
10122
139.647
10193
139.646
10028
139.646
10125
139.646
10002
139.646
10077
139.645
10096
139.645
10269
139.645
10279
139.645
10116
139.644
10114
139.644
9963
139.644
10110
139.644
10222
139.643
9891
139.643
10206
139.643
9939
139.643
10197
139.642
10006
139.642
10062
139.642
10004
139.641
10019
139.641
10117
139.641
10111
139.641
10103
139.64
10054
139.64
10074
139.64
10049
139.64
10009
139.639
9923
139.639
10144
139.639
9992
139.639
10092
139.638
9952
139.638
10056
139.638
9944
139.637
9996
139.637
10002
139.637
10134
139.637
10006
139.636
9967
139.636
10064
139.636
9955
139.636
9880
139.635
10018
139.635
9841
139.635
10144
139.635
9985
139.634
9962
139.634
10002
139.634
10105
139.633
9933
139.633
10131
139.633
9898
139.633
10068
139.632
10167
139.632
10052
139.632
10241
139.632
10132
139.631
10084
139.631
10064
139.631
10213
139.631
10042
139.63
9994
139.63
10161
139.63
10143
139.629
10108
139.629
10026
139.629
10148
139.629
9970
139.628
10267
139.628
10149
139.628
10079
139.628
10158
139.627
9958
139.627
10123
139.627
10229
139.626
10157
139.626
10250
139.626
10129
139.626
10330
139.625
10252
139.625
10376
139.625
10104
139.625
10237
139.624
10170
139.624
10217
139.624
10288
139.623
10167
139.623
10127
139.623
10377
139.623
10317
139.622
10561
139.622
10202
139.622
10309
139.622
10403
139.621
10317
139.621
10435
139.621
10241
139.621
10398
139.62
10479
139.62
10334
139.62
10438
139.619
10508
139.619
10541
139.619
10623
139.619
10586
139.618
10521
139.618
10434
139.618
10574
139.618
10648
139.617
10505
139.617
10543
139.617
10593
139.616
10592
139.616
10708
139.616
10761
139.616
10663
139.615
10773
139.615
10735
139.615
10835
139.614
11042
139.614
10988
139.614
10813
139.614
10850
139.613
10919
139.613
10989
139.613
10883
139.613
11216
139.612
11137
139.612
11292
139.612
11313
139.611
10861
139.611
10974
139.611
11022
139.611
11181
139.61
10997
139.61
11230
139.61
11031
139.61
11251
139.609
11206
139.609
11270
139.609
11307
139.608
11275
139.608
11143
139.608
11139
139.608
11121
139.607
11222
139.607
11304
139.607
11100
139.606
11312
139.606
11165
139.606
11315
139.606
11199
139.605
11115
139.605
11183
139.605
11259
139.605
11260
139.604
11041
139.604
11215
139.604
11105
139.603
10967
139.603
10938
139.603
10863
139.603
10698
139.602
11113
139.602
10896
139.602
10906
139.601
10838
139.601
10772
139.601
10680
139.601
10882
139.6
10632
139.6
10482
139.6
10520
139.6
10744
139.599
10687
139.599
10660
139.599
10602
139.598
10544
139.598
10484
139.598
10402
139.598
10649
139.597
10554
139.597
10396
139.597
10392
139.596
10456
139.596
10391
139.596
10553
139.596
10436
139.595
10612
139.595
10548
139.595
10497
139.594
10513
139.594
10551
139.594
10608
139.594
10464
139.593
10583
139.593
10330
139.593
10550
139.593
10675
139.592
10449
139.592
10643
139.592
10550
139.591
10546
139.591
10513
139.591
10436
139.591
10596
139.59
10420
139.59
10515
139.59
10224
139.589
10354
139.589
10359
139.589
10376
139.589
10188
139.588
10377
139.588
10394
139.588
10510
139.587
10199
139.587
10424
139.587
10481
139.587
10226
139.586
10343
139.586
10160
139.586
10286
139.585
10476
139.585
10279
139.585
10339
139.585
10150
139.584
10407
139.584
10324
139.584
10119
139.583
10333
139.583
10176
139.583
10261
139.583
10367
139.582
10222
139.582
10260
139.582
10127
139.581
10163
139.581
10178
139.581
10312
139.581
10321
139.58
10241
139.58
10240
139.58
10246
139.579
10164
139.579
10238
139.579
10272
139.579
10337
139.578
10284
139.578
10384
139.578
10234
139.577
10359
139.577
10252
139.577
10414
139.577
10216
139.576
10434
139.576
10186
139.576
10555
139.575
10358
139.575
10339
139.575
10130
139.575
10290
139.574
10244
139.574
10293
139.574
10291
139.573
10308
139.573
10287
139.573
10377
139.573
10275
139.572
10175
139.572
10433
139.572
10528
139.571
10565
139.571
10365
139.571
10238
139.571
10185
139.57
10404
139.57
10230
139.57
10300
139.569
10245
139.569
10268
139.569
10233
139.569
10429
139.568
10316
139.568
10346
139.568
10390
139.567
10153
139.567
10441
139.567
10321
139.566
10403
139.566
10456
139.566
10484
139.566
10389
139.565
10383
139.565
10352
139.565
10424
139.564
10281
139.564
10413
139.564
10408
139.564
10509
139.563
10451
139.563
10347
139.563
10532
139.562
10472
139.562
10603
139.562
10482
139.562
10582
139.561
10551
139.561
10688
139.561
10583
139.56
10723
139.56
10707
139.56
10812
139.559
10793
139.559
10742
139.559
10609
139.559
10844
139.558
10657
139.558
10719
139.558
10611
139.557
10691
139.557
10659
139.557
10562
139.557
10656
139.556
10890
139.556
10634
139.556
10705
139.555
10544
139.555
10724
139.555
10786
139.555
10658
139.554
10740
139.554
10693
139.554
10856
139.553
10615
139.553
10544
139.553
10629
139.552
10666
139.552
10864
139.552
10826
139.552
10585
139.551
10925
139.551
11002
139.551
10884
139.55
10780
139.55
10803
139.55
10921
139.549
10861
139.549
11146
139.549
11036
139.549
10867
139.548
11247
139.548
11050
139.548
10904
139.547
11040
139.547
10983
139.547
11068
139.547
11004
139.546
10950
139.546
11077
139.546
10856
139.545
10940
139.545
10978
139.545
11113
139.544
11059
139.544
11027
139.544
11338
139.544
11129
139.543
11198
139.543
11263
139.543
11275
139.542
11352
139.542
11630
139.542
11494
139.541
11658
139.541
11701
139.541
11538
139.541
11698
139.54
12042
139.54
12006
139.54
12183
139.539
12491
139.539
12589
139.539
12394
139.538
12721
139.538
12877
139.538
12464
139.538
12763
139.537
12510
139.537
12080
139.537
12299
139.536
11897
139.536
11769
139.536
11581
139.535
11479
139.535
11205
139.535
11140
139.535
11251
139.534
11117
139.534
11169
139.534
11001
139.533
11157
139.533
11136
139.533
11068
139.532
11352
139.532
11106
139.532
11448
139.532
11201
139.531
11225
139.531
10995
139.531
11105
139.53
10979
139.53
11188
139.53
11000
139.529
10878
139.529
10867
139.529
10702
139.529
10885
139.528
10832
139.528
10809
139.528
10812
139.527
11088
139.527
11123
139.527
11050
139.526
10919
139.526
11346
139.526
11195
139.526
11578
139.525
11430
139.525
11503
139.525
11951
139.524
11927
139.524
12045
139.524
12380
139.523
12576
139.523
12910
139.523
12942
139.522
13431
139.522
13597
139.522
13628
139.522
13522
139.521
13445
139.521
12900
139.521
12460
139.52
11796
139.52
10962
139.52
10119
139.519
9959
139.519
9542
139.519
9629
139.519
9457
139.518
9229
139.518
9405
139.518
9328
139.517
9284
139.517
9324
139.517
9338
139.516
9247
139.516
9142
139.516
9293
139.515
9222
139.515
9075
139.515
9154
139.515
9187
139.514
9135
139.514
9176
139.514
9067
139.513
9163
139.513
9099
139.513
9331
139.512
9071
139.512
9077
139.512
9132
139.511
9215
139.511
8988
139.511
9114
139.511
9252
139.51
8978
139.51
9197
139.51
9106
139.509
9155
139.509
9293
139.509
8949
139.508
9110
139.508
9140
139.508
9089
139.507
9235
139.507
9129
139.507
9065
139.507
9119
139.506
9242
139.506
9050
139.506
9386
139.505
9077
139.505
9354
139.505
9190
139.504
9292
139.504
9162
139.504
9196
139.503
9066
139.503
9231
139.503
9075
139.503
9151
139.502
9065
139.502
9234
139.502
9182
139.501
9138
139.501
9134
139.501
9227
139.5
9239
139.5
9169
139.5
9068
139.499
9274
139.499
9182
139.499
9223
139.498
9269
139.498
9191
139.498
9369
139.498
9375
139.497
9271
139.497
9316
139.497
9176
139.496
9176
139.496
9299
139.496
9236
139.495
9368
139.495
9441
139.495
9271
139.494
9164
139.494
9211
139.494
9317
139.493
9300
139.493
9350
139.493
9201
139.493
9302
139.492
9328
139.492
9251
139.492
9308
139.491
9301
139.491
9398
139.491
9242
139.49
9324
139.49
9484
139.49
9334
139.489
9301
139.489
9183
139.489
9488
139.488
9349
139.488
9363
139.488
9371
139.488
9320
139.487
9466
139.487
9523
139.487
9576
139.486
9405
139.486
9603
139.486
9499
139.485
9707
139.485
9287
139.485
9596
139.484
9577
139.484
9342
139.484
9365
139.483
9500
139.483
9502
139.483
9498
139.482
9381
139.482
9559
139.482
9412
139.482
9476
139.481
9261
139.481
9445
139.481
9527
139.48
9543
139.48
9485
139.48
9611
139.479
9353
139.479
9567
139.479
9309
139.478
9555
139.478
9523
139.478
9609
139.477
9705
139.477
9554
139.477
9445
139.476
9472
139.476
9548
139.476
9552
139.475
9653
139.475
9478
139.475
9789
139.475
9564
139.474
9493
139.474
9595
139.474
9480
139.473
9571
139.473
9463
139.473
9555
139.472
9522
139.472
9484
139.472
9574
139.471
9678
139.471
9715
139.471
9724
139.47
9687
139.47
9555
139.47
9752
139.469
9671
139.469
9948
139.469
9506
139.468
9776
139.468
9806
139.468
9676
139.467
9802
139.467
9656
139.467
9685
139.467
9745
139.466
9704
139.466
9895
139.466
9867
139.465
9646
139.465
9774
139.465
9772
139.464
9735
139.464
9859
139.464
9623
139.463
9791
139.463
9456
139.463
9827
139.462
9765
139.462
9810
139.462
9974
139.461
9775
139.461
9943
139.461
9648
139.46
9860
139.46
9799
139.46
9641
139.459
9897
139.459
9681
139.459
9827
139.458
9853
139.458
9844
139.458
10005
139.457
9835
139.457
9795
139.457
9790
139.457
9894
139.456
9861
139.456
9930
139.456
9790
139.455
9758
139.455
9901
139.455
9657
139.454
9817
139.454
9762
139.454
9937
139.453
9808
139.453
9710
139.453
9917
139.452
9815
139.452
9844
139.452
9819
139.451
9854
139.451
9806
139.451
9932
139.45
9984
139.45
10052
139.45
9983
139.449
9937
139.449
9978
139.449
9657
139.448
9985
139.448
9900
139.448
9965
139.447
9927
139.447
9873
139.447
9974
139.446
9998
139.446
9956
139.446
10208
139.445
9901
139.445
10090
139.445
9962
139.444
9858
139.444
9999
139.444
10025
139.443
10047
139.443
10007
139.443
9935
139.443
9947
139.442
9910
139.442
9982
139.442
9803
139.441
9964
139.441
9789
139.441
9925
139.44
10052
139.44
9903
139.44
9997
139.439
9970
139.439
9990
139.439
10191
139.438
10028
139.438
10120
139.438
9989
139.437
10025
139.437
9958
139.437
10156
139.436
10039
139.436
9982
139.436
10193
139.435
9903
139.435
10071
139.435
10110
139.434
10004
139.434
10146
139.434
10107
139.433
10175
139.433
10188
139.433
10097
139.432
10106
139.432
10189
139.432
10195
139.431
10341
139.431
10144
139.431
9993
139.43
10266
139.43
10110
139.43
10094
139.429
10310
139.429
10015
139.429
10061
139.428
10263
139.428
10238
139.428
10155
139.427
10138
139.427
10109
139.427
10243
139.426
10132
139.426
10271
139.426
10198
139.425
10154
139.425
10158
139.425
10118
139.424
10183
139.424
10034
139.424
10211
139.423
10269
139.423
10084
139.423
10087
139.422
10280
139.422
10194
139.422
10222
139.421
10248
139.421
10126
139.421
10185
139.42
10111
139.42
10263
139.42
10269
139.419
10389
139.419
10391
139.419
10098
139.418
10234
139.418
10100
139.418
10356
139.417
10248
139.417
10266
139.417
10135
139.416
10274
139.416
10376
139.416
10170
139.415
10193
139.415
10383
139.415
10398
139.414
10180
139.414
10225
139.414
10101
139.413
10465
139.413
10427
139.413
10272
139.412
10431
139.412
10551
139.412
10250
139.411
10243
139.411
10345
139.411
10287
139.41
10318
139.41
10364
139.41
10407
139.409
10442
139.409
10299
139.409
10380
139.408
10302
139.408
10229
139.408
10305
139.407
10319
139.407
10363
139.407
10473
139.406
10024
139.406
10359
139.406
10381
139.405
10408
139.405
10398
139.405
10533
139.404
10441
139.404
10332
139.404
10515
139.403
10280
139.403
10397
139.403
10319
139.402
10471
139.402
10607
139.401
10195
139.401
10601
139.401
10359
139.4
10438
139.4
10592
139.4
10507
139.399
10479
139.399
10585
139.399
10319
139.398
10565
139.398
10482
139.398
10442
139.397
10710
139.397
10491
139.397
10762
139.396
10484
139.396
10455
139.396
10536
139.395
10545
139.395
10528
139.395
10496
139.394
10347
139.394
10526
139.394
10650
139.393
10407
139.393
10577
139.393
10721
139.392
10470
139.392
10529
139.392
10568
139.391
10475
139.391
10626
139.391
10619
139.39
10435
139.39
10351
139.39
10533
139.389
10623
139.389
10511
139.389
10601
139.388
10495
139.388
10581
139.387
10558
139.387
10684
139.387
10551
139.386
10648
139.386
10469
139.386
10650
139.385
10637
139.385
10792
139.385
10685
139.384
10585
139.384
10671
139.384
10516
139.383
10629
139.383
10707
139.383
10606
139.382
10666
139.382
10694
139.382
10543
139.381
10611
139.381
10445
139.381
10583
139.38
10781
139.38
10698
139.38
10944
139.379
10607
139.379
10785
139.379
10851
139.378
10719
139.378
10915
139.378
10767
139.377
10671
139.377
10845
139.376
10811
139.376
10697
139.376
10784
139.375
10836
139.375
10833
139.375
10848
139.374
10763
139.374
10900
139.374
10804
139.373
10773
139.373
10771
139.373
10936
139.372
10813
139.372
10863
139.372
10764
139.371
10765
139.371
10879
139.371
10819
139.37
10863
139.37
11020
139.37
10872
139.369
10994
139.369
10967
139.368
10982
139.368
10861
139.368
10997
139.367
10977
139.367
10920
139.367
10887
139.366
10929
139.366
11038
139.366
11003
139.365
11131
139.365
11085
139.365
11210
139.364
11066
139.364
10918
139.364
10862
139.363
11048
139.363
11268
139.363
11111
139.362
11216
139.362
11065
139.362
11076
139.361
11117
139.361
10995
139.36
10997
139.36
11092
139.36
11069
139.359
11002
139.359
11152
139.359
11006
139.358
11149
139.358
10995
139.358
11052
139.357
11111
139.357
10985
139.357
11146
139.356
10953
139.356
11041
139.356
10940
139.355
11177
139.355
11028
139.354
11129
139.354
11005
139.354
11175
139.353
11092
139.353
11184
139.353
11242
139.352
11266
139.352
11129
139.352
11347
139.351
11306
139.351
11280
139.351
11197
139.35
11189
139.35
11406
139.35
11250
139.349
11413
139.349
11577
139.349
11399
139.348
11591
139.348
11414
139.347
11466
139.347
11605
139.347
11397
139.346
11650
139.346
11625
139.346
11511
139.345
11404
139.345
11688
139.345
11473
139.344
11432
139.344
11338
139.344
11403
139.343
11308
139.343
11362
139.342
11282
139.342
11216
139.342
11017
139.341
11358
139.341
11182
139.341
11352
139.34
11085
139.34
11194
139.34
11276
139.339
11256
139.339
11394
139.339
11269
139.338
11485
139.338
11250
139.338
11091
139.337
11200
139.337
11247
139.336
11247
139.336
11290
139.336
11151
139.335
11352
139.335
11253
139.335
11182
139.334
11410
139.334
11434
139.334
11416
139.333
11303
139.333
11407
139.333
11486
139.332
11461
139.332
11647
139.331
11804
139.331
11763
139.331
11952
139.33
11736
139.33
11967
139.33
12125
139.329
12194
139.329
12301
139.329
12412
139.328
12440
139.328
12357
139.327
12665
139.327
12589
139.327
12448
139.326
12579
139.326
12537
139.326
12208
139.325
12152
139.325
12040
139.325
11953
139.324
11938
139.324
11899
139.324
11751
139.323
11762
139.323
11754
139.322
11788
139.322
11473
139.322
11540
139.321
11483
139.321
11478
139.321
11437
139.32
11632
139.32
11187
139.32
11334
139.319
11209
139.319
10903
139.319
11048
139.318
10858
139.318
10831
139.317
10958
139.317
10606
139.317
10904
139.316
10619
139.316
10771
139.316
10775
139.315
10630
139.315
10562
139.315
10433
139.314
10407
139.314
10477
139.313
10303
139.313
10422
139.313
10580
139.312
10412
139.312
10254
139.312
10227
139.311
10246
139.311
10313
139.311
10419
139.31
10424
139.31
10293
139.309
10199
139.309
10325
139.309
10332
139.308
10495
139.308
10295
139.308
10353
139.307
10539
139.307
10534
139.307
10524
139.306
10439
139.306
10546
139.305
10679
139.305
10706
139.305
10751
139.304
10447
139.304
10563
139.304
10415
139.303
10405
139.303
10477
139.303
10447
139.302
10468
139.302
10434
139.301
10297
139.301
10437
139.301
10279
139.3
10463
139.3
10273
139.3
10333
139.299
10330
139.299
10597
139.299
10594
139.298
10666
139.298
10736
139.297
10759
139.297
10749
139.297
10760
139.296
10825
139.296
10832
139.296
10589
139.295
10596
139.295
10705
139.294
10677
139.294
10618
139.294
10622
139.293
10499
139.293
10551
139.293
10369
139.292
10278
139.292
10269
139.292
9957
139.291
9938
139.291
9861
139.29
9754
139.29
9791
139.29
9825
139.289
9471
139.289
9668
139.289
9488
139.288
9586
139.288
9535
139.287
9717
139.287
9579
139.287
9587
139.286
9586
139.286
9746
139.286
9733
139.285
9728
139.285
9608
139.285
9608
139.284
9719
139.284
9803
139.283
9711
139.283
9940
139.283
9990
139.282
10137
139.282
10268
139.282
10562
139.281
10820
139.281
10822
139.28
11052
139.28
11447
139.28
11690
139.279
12530
139.279
13834
139.279
15799
139.278
19073
139.278
23179
139.278
28415
139.277
33456
139.277
38064
139.276
38845
139.276
36414
139.276
30722
139.275
24341
139.275
18173
139.275
13537
139.274
10928
139.274
9811
139.273
9045
139.273
8832
139.273
8704
139.272
8533
139.272
8542
139.272
8432
139.271
8594
139.271
8161
139.27
8280
139.27
8189
139.27
8274
139.269
8111
139.269
8180
139.269
7981
139.268
8182
139.268
7990
139.267
8101
139.267
7919
139.267
8080
139.266
7997
139.266
7941
139.266
8082
139.265
8067
139.265
7921
139.264
8087
139.264
8047
139.264
7974
139.263
8091
139.263
8060
139.263
8023
139.262
8063
139.262
8076
139.261
8058
139.261
8015
139.261
8078
139.26
8122
139.26
8105
139.26
7946
139.259
8142
139.259
7890
139.258
7942
139.258
7913
139.258
7835
139.257
7850
139.257
8068
139.257
7926
139.256
8046
139.256
7988
139.255
8114
139.255
8036
139.255
7932
139.254
7983
139.254
7934
139.254
8148
139.253
8108
139.253
8033
139.252
8025
139.252
7869
139.252
8114
139.251
7967
139.251
7947
139.251
7860
139.25
8035
139.25
8011
139.249
8100
139.249
8013
139.249
8109
139.248
8122
139.248
8064
139.248
8010
139.247
8074
139.247
8071
139.246
8069
139.246
8094
139.246
8118
139.245
8091
139.245
8077
139.244
8139
139.244
8081
139.244
8013
139.243
8168
139.243
7995
139.243
8173
139.242
8035
139.242
8088
139.241
8138
139.241
8219
139.241
8259
139.24
8186
139.24
8093
139.24
8289
139.239
8280
139.239
8151
139.238
8069
139.238
8208
139.238
8125
139.237
8285
139.237
8233
139.237
8146
139.236
8224
139.236
8373
139.235
7959
139.235
8175
139.235
8223
139.234
8048
139.234
8214
139.233
8158
139.233
8007
139.233
8161
139.232
8307
139.232
8039
139.232
8313
139.231
8160
139.231
8274
139.23
8254
139.23
8258
139.23
8143
139.229
8182
139.229
8211
139.228
8059
139.228
8067
139.228
8209
139.227
8177
139.227
8248
139.227
8369
139.226
8137
139.226
8239
139.225
8252
139.225
8295
139.225
8181
139.224
8410
139.224
8208
139.224
8353
139.223
8317
139.223
8432
139.222
8286
139.222
8266
139.222
8327
139.221
8335
139.221
8516
139.22
8431
139.22
8422
139.22
8361
139.219
8385
139.219
8464
139.219
8442
139.218
8474
139.218
8301
139.217
8333
139.217
8314
139.217
8401
139.216
8481
139.216
8404
139.215
8615
139.215
8373
139.215
8563
139.214
8472
139.214
8514
139.213
8535
139.213
8540
139.213
8344
139.212
8476
139.212
8368
139.212
8456
139.211
8550
139.211
8534
139.21
8429
139.21
8205
139.21
8356
139.209
8313
139.209
8323
139.208
8314
139.208
8309
139.208
8161
139.207
8347
139.207
8154
139.207
8226
139.206
8301
139.206
8375
139.205
8362
139.205
8134
139.205
8204
139.204
8348
139.204
8312
139.203
8381
139.203
8377
139.203
8262
139.202
8297
139.202
8523
139.201
8571
139.201
8482
139.201
8511
139.2
8626
139.2
8617
139.2
8639
139.199
8550
139.199
8742
139.198
8572
139.198
8915
139.198
8757
139.197
8832
139.197
8768
139.196
8888
139.196
8847
139.196
8730
139.195
8551
139.195
8629
139.194
8602
139.194
8519
139.194
8634
139.193
8539
139.193
8649
139.192
8606
139.192
8811
139.192
8707
139.191
8813
139.191
8858
139.191
8929
139.19
8923
139.19
9084
139.189
9137
139.189
9297
139.189
9453
139.188
9285
139.188
9297
139.187
9195
139.187
9472
139.187
8785
139.186
9040
139.186
8765
139.185
8642
139.185
8660
139.185
8641
139.184
8408
139.184
8298
139.183
8196
139.183
8292
139.183
7883
139.182
8186
139.182
8020
139.182
8012
139.181
8045
139.181
8022
139.18
8204
139.18
8287
139.18
8525
139.179
8654
139.179
9046
139.178
9453
139.178
9833
139.178
10280
139.177
10833
139.177
11519
139.176
12119
139.176
11893
139.176
12061
139.175
11407
139.175
10997
139.174
10304
139.174
9919
139.174
9416
139.173
8824
139.173
8733
139.172
8461
139.172
8285
139.172
8086
139.171
8207
139.171
8084
139.17
8371
139.17
8373
139.17
8543
139.169
9078
139.169
9771
139.168
11423
139.168
13230
139.168
15952
139.167
18635
139.167
20152
139.166
19552
139.166
17162
139.166
14120
139.165
11357
139.165
9221
139.164
8072
139.164
7344
139.164
7028
139.163
6989
139.163
6841
139.162
6795
139.162
6604
139.162
6639
139.161
6698
139.161
6708
139.161
6566
139.16
6700
139.16
6549
139.159
6535
139.159
6573
139.159
6674
139.158
6387
139.158
6570
139.157
6553
139.157
6601
139.157
6545
139.156
6520
139.156
6524
139.155
6468
139.155
6493
139.155
6546
139.154
6660
139.154
6424
139.153
6655
139.153
6386
139.153
6536
139.152
6390
139.152
6430
139.151
6513
139.151
6410
139.151
6560
139.15
6505
139.15
6464
139.149
6410
139.149
6436
139.149
6598
139.148
6460
139.148
6668
139.147
6478
139.147
6577
139.147
6558
139.146
6679
139.146
6494
139.145
6679
139.145
6701
139.144
6605
139.144
6558
139.144
6669
139.143
6671
139.143
6575
139.142
6546
139.142
6695
139.142
6657
139.141
6419
139.141
6652
139.14
6461
139.14
6542
139.14
6509
139.139
6645
139.139
6610
139.138
6571
139.138
6613
139.138
6607
139.137
6586
139.137
6674
139.136
6552
139.136
6641
139.136
6543
139.135
6477
139.135
6608
139.134
6688
139.134
6579
139.134
6765
139.133
6404
139.133
6790
139.132
6687
139.132
6708
139.132
6726
139.131
6752
139.131
6776
139.13
6759
139.13
6769
139.13
6555
139.129
6589
139.129
6648
139.128
6507
139.128
6720
139.128
6968
139.127
6710
139.127
6826
139.126
6635
139.126
6924
139.126
6751
139.125
6797
139.125
6895
139.124
6879
139.124
6842
139.123
6953
139.123
6871
139.123
6757
139.122
6912
139.122
6740
139.121
6702
139.121
6705
139.121
6829
139.12
6615
139.12
6799
139.119
6876
139.119
6750
139.119
6807
139.118
6774
139.118
6806
139.117
6793
139.117
6706
139.117
6615
139.116
6775
139.116
6792
139.115
6476
139.115
6755
139.115
6542
139.114
6757
139.114
6679
139.113
6825
139.113
6795
139.112
6891
139.112
6799
139.112
6731
139.111
6832
139.111
6866
139.11
6820
139.11
6808
139.11
6807
139.109
6772
139.109
6687
139.108
6735
139.108
6721
139.108
6658
139.107
6663
139.107
6628
139.106
6850
139.106
6657
139.105
6819
139.105
6792
139.105
6788
139.104
6924
139.104
6871
139.103
6954
139.103
6756
139.103
6741
139.102
6806
139.102
6915
139.101
6674
139.101
6822
139.101
6836
139.1
6885
139.1
6769
139.099
6931
139.099
6933
139.099
6928
139.098
6797
139.098
6793
139.097
6828
139.097
6818
139.096
7132
139.096
6752
139.096
6973
139.095
6840
139.095
6910
139.094
6869
139.094
6849
139.094
6777
139.093
6837
139.093
6891
139.092
6813
139.092
6777
139.091
7008
139.091
6905
139.091
6886
139.09
6947
139.09
6929
139.089
7061
139.089
7027
139.089
7052
139.088
6991
139.088
6839
139.087
6956
139.087
7030
139.087
7058
139.086
7101
139.086
6889
139.085
6855
139.085
6870
139.084
6983
139.084
6972
139.084
6920
139.083
7025
139.083
6972
139.082
7008
139.082
6969
139.082
6930
139.081
6890
139.081
6892
139.08
6976
139.08
7068
139.079
6890
139.079
7035
139.079
6973
139.078
7108
139.078
7018
139.077
7016
139.077
7019
139.077
6876
139.076
7089
139.076
6980
139.075
7010
139.075
7016
139.074
7148
139.074
7038
139.074
6900
139.073
6886
139.073
6904
139.072
7039
139.072
6987
139.072
7101
139.071
7189
139.071
7136
139.07
7059
139.07
7017
139.069
7031
139.069
6885
139.069
7003
139.068
7089
139.068
7191
139.067
6987
139.067
7336
139.067
7196
139.066
7005
139.066
7131
139.065
7091
139.065
7074
139.064
7289
139.064
7123
139.064
7203
139.063
7172
139.063
7158
139.062
7220
139.062
7172
139.061
7151
139.061
7225
139.061
7436
139.06
7217
139.06
7223
139.059
7222
139.059
7217
139.059
7411
139.058
7162
139.058
7186
139.057
7180
139.057
7317
139.056
7291
139.056
7348
139.056
7366
139.055
7260
139.055
7307
139.054
7300
139.054
7294
139.053
7363
139.053
7196
139.053
7365
139.052
7241
139.052
7290
139.051
7236
139.051
7331
139.051
7196
139.05
7146
139.05
7253
139.049
7350
139.049
7332
139.048
7235
139.048
7191
139.048
7145
139.047
7330
139.047
7099
139.046
7360
139.046
7261
139.045
7284
139.045
7289
139.045
7124
139.044
7310
139.044
7196
139.043
7185
139.043
7238
139.042
7283
139.042
7188
139.042
7287
139.041
7081
139.041
7294
139.04
7040
139.04
7109
139.04
7150
139.039
7342
139.039
7226
139.038
7176
139.038
7256
139.037
7184
139.037
7237
139.037
7172
139.036
7312
139.036
7245
139.035
7323
139.035
7280
139.034
7183
139.034
7326
139.034
7227
139.033
7377
139.033
7221
139.032
7186
139.032
7188
139.031
7286
139.031
7226
139.031
7442
139.03
7199
139.03
7344
139.029
7196
139.029
7390
139.028
7269
139.028
7147
139.028
7423
139.027
7420
139.027
7197
139.026
7339
139.026
7254
139.025
7546
139.025
7299
139.025
7501
139.024
7423
139.024
7498
139.023
7548
139.023
7318
139.022
7544
139.022
7367
139.022
7387
139.021
7649
139.021
7544
139.02
7658
139.02
7571
139.019
7521
139.019
7497
139.019
7583
139.018
7632
139.018
7584
139.017
7613
139.017
7583
139.016
7637
139.016
7685
139.016
7609
139.015
7621
139.015
7547
139.014
7745
139.014
7416
139.013
7717
139.013
7743
139.013
7664
139.012
7637
139.012
7639
139.011
7641
139.011
7508
139.01
7724
139.01
7831
139.01
7686
139.009
7786
139.009
7863
139.008
8147
139.008
8029
139.007
8029
139.007
8128
139.007
8270
139.006
8296
139.006
8411
139.005
8555
139.005
8882
139.004
8748
139.004
9024
139.004
9153
139.003
9331
139.003
9548
139.002
9727
139.002
10056
139.001
10066
139.001
10326
139.001
10431
139
10544
139
10409
138.999
10416
138.999
10222
138.998
10216
138.998
9892
138.998
9730
138.997
9429
138.997
9396
138.996
9020
138.996
8891
138.995
8516
138.995
8511
138.994
8404
138.994
8052
138.994
7931
138.993
8028
138.993
7820
138.992
7777
138.992
7728
138.991
7690
138.991
7644
138.991
7572
138.99
7459
138.99
7505
138.989
7718
138.989
7317
138.988
7448
138.988
7307
138.988
7367
138.987
7348
138.987
7168
138.986
7262
138.986
7248
138.985
7088
138.985
7213
138.984
7201
138.984
7091
138.984
7058
138.983
7250
138.983
6976
138.982
7321
138.982
7151
138.981
7326
138.981
7066
138.981
7220
138.98
7147
138.98
7107
138.979
7248
138.979
7290
138.978
7248
138.978
7061
138.978
7195
138.977
7111
138.977
7058
138.976
7110
138.976
7147
138.975
6916
138.975
7062
138.974
7037
138.974
7031
138.974
7090
138.973
7001
138.973
6916
138.972
6847
138.972
7054
138.971
7053
138.971
6973
138.971
7025
138.97
7038
138.97
6963
138.969
7070
138.969
6986
138.968
6916
138.968
7048
138.967
7063
138.967
7099
138.967
7083
138.966
7048
138.966
7003
138.965
6888
138.965
7134
138.964
6877
138.964
7092
138.963
6952
138.963
7296
138.963
7275
138.962
7275
138.962
7128
138.961
7082
138.961
7203
138.96
7250
138.96
7190
138.96
7470
138.959
7258
138.959
7457
138.958
7579
138.958
7417
138.957
7506
138.957
7417
138.956
7617
138.956
7383
138.956
7595
138.955
7504
138.955
7546
138.954
7437
138.954
7461
138.953
7421
138.953
7251
138.952
7373
138.952
7218
138.952
7250
138.951
7228
138.951
7212
138.95
7254
138.95
7185
138.949
7224
138.949
7142
138.948
7112
138.948
7176
138.948
7262
138.947
7098
138.947
7147
138.946
7162
138.946
7112
138.945
7121
138.945
7110
138.944
7157
138.944
7040
138.944
7149
138.943
7160
138.943
7097
138.942
7156
138.942
7191
138.941
7044
138.941
7131
138.94
7120
138.94
7203
138.94
7130
138.939
7343
138.939
7404
138.938
7099
138.938
7285
138.937
7274
138.937
7300
138.936
7236
138.936
7180
138.936
7188
138.935
7351
138.935
7282
138.934
7280
138.934
7175
138.933
7281
138.933
7274
138.932
7410
138.932
7203
138.932
7265
138.931
7359
138.931
7342
138.93
7383
138.93
7351
138.929
7474
138.929
7738
138.928
7365
138.928
7502
138.928
7447
138.927
7425
138.927
7535
138.926
7493
138.926
7468
138.925
7450
138.925
7509
138.924
7480
138.924
7547
138.924
7524
138.923
7455
138.923
7420
138.922
7531
138.922
7364
138.921
7498
138.921
7556
138.92
7361
138.92
7330
138.92
7386
138.919
7308
138.919
7590
138.918
7458
138.918
7576
138.917
7533
138.917
7403
138.916
7552
138.916
7453
138.915
7576
138.915
7487
138.915
7403
138.914
7267
138.914
7499
138.913
7348
138.913
7480
138.912
7470
138.912
7419
138.911
7294
138.911
7580
138.911
7205
138.91
7324
138.91
7188
138.909
7139
138.909
7201
138.908
7212
138.908
7220
138.907
7237
138.907
7072
138.906
7197
138.906
7176
138.906
7236
138.905
7080
138.905
7144
138.904
7103
138.904
7304
138.903
7269
138.903
7114
138.902
7219
138.902
7242
138.902
7218
138.901
7366
138.901
7187
138.9
7255
138.9
7527
138.899
7511
138.899
7418
138.898
7392
138.898
7489
138.897
7459
138.897
7365
138.897
7309
138.896
7429
138.896
7383
138.895
7491
138.895
7497
138.894
7292
138.894
7241
138.893
7167
138.893
7149
138.892
6880
138.892
7098
138.892
7063
138.891
7032
138.891
7075
138.89
7116
138.89
6877
138.889
6982
138.889
6943
138.888
6872
138.888
6840
138.887
6925
138.887
6877
138.887
7039
138.886
7051
138.886
7048
138.885
6917
138.885
6936
138.884
6793
138.884
6998
138.883
7016
138.883
6940
138.882
6970
138.882
6916
138.882
6968
138.881
6850
138.881
7006
138.88
6905
138.88
6859
138.879
7003
138.879
6696
138.878
6938
138.878
6781
138.877
6827
138.877
6729
138.877
6841
138.876
6811
138.876
6679
138.875
6841
138.875
6905
138.874
6816
138.874
6919
138.873
6716
138.873
6758
138.872
6873
138.872
6900
138.872
6954
138.871
6917
138.871
7020
138.87
6951
138.87
6946
138.869
7139
138.869
7267
138.868
7189
138.868
7235
138.867
7471
138.867
7522
138.866
7675
138.866
7930
138.866
8241
138.865
8500
138.865
8860
138.864
9147
138.864
9705
138.863
10615
138.863
11488
138.862
12437
138.862
13474
138.861
14541
138.861
15660
138.861
16203
138.86
16681
138.86
16403
138.859
15626
138.859
14727
138.858
13158
138.858
11814
138.857
10621
138.857
9598
138.856
8795
138.856
8270
138.855
7662
138.855
7449
138.855
7160
138.854
6972
138.854
7039
138.853
6810
138.853
6621
138.852
6694
138.852
6539
138.851
6686
138.851
6605
138.85
6544
138.85
6517
138.849
6630
138.849
6753
138.849
6780
138.848
7008
138.848
7105
138.847
7431
138.847
7759
138.846
8446
138.846
8997
138.845
9782
138.845
10855
138.844
11976
138.844
13428
138.843
15072
138.843
17206
138.843
19207
138.842
21194
138.842
22726
138.841
23824
138.841
24118
138.84
23118
138.84
21519
138.839
19186
138.839
16436
138.838
14183
138.838
11891
138.837
10243
138.837
8953
138.837
8182
138.836
7518
138.836
6689
138.835
6544
138.835
6048
138.834
5772
138.834
5536
138.833
5517
138.833
5330
138.832
5167
138.832
5097
138.831
4952
138.831
4805
138.83
4862
138.83
4752
138.83
4662
138.829
4545
138.829
4803
138.828
4447
138.828
4425
138.827
4423
138.827
4491
138.826
4246
138.826
4375
138.825
4267
138.825
4361
138.824
4288
138.824
4222
138.823
4246
138.823
4232
138.823
4190
138.822
4172
138.822
4123
138.821
4156
138.821
4091
138.82
4203
138.82
4151
138.819
4158
138.819
4156
138.818
4242
138.818
4119
138.817
4205
138.817
4128
138.816
4141
138.816
4129
138.816
4055
138.815
4041
138.815
4098
138.814
4021
138.814
4231
138.813
4006
138.813
4083
138.812
4098
138.812
4194
138.811
3968
138.811
4144
138.81
4125
138.81
4035
138.809
4129
138.809
4147
138.809
4023
138.808
4180
138.808
4140
138.807
4037
138.807
4042
138.806
4046
138.806
4145
138.805
4102
138.805
4055
138.804
4017
138.804
4067
138.803
4031
138.803
4141
138.802
3997
138.802
4071
138.801
4078
138.801
4205
138.801
4031
138.8
4133
138.8
4024
138.799
4148
138.799
4013
138.798
3989
138.798
4039
138.797
4131
138.797
4056
138.796
4104
138.796
4027
138.795
4034
138.795
4099
138.794
4063
138.794
4094
138.793
4010
138.793
3971
138.793
4112
138.792
4067
138.792
4155
138.791
4123
138.791
4111
138.79
4068
138.79
3950
138.789
4123
138.789
4077
138.788
4062
138.788
4054
138.787
4184
138.787
4133
138.786
4080
138.786
4039
138.785
4209
138.785
3990
138.784
3982
138.784
4074
138.784
4207
138.783
4161
138.783
4180
138.782
4070
138.782
4155
138.781
4061
138.781
4136
138.78
4080
138.78
4240
138.779
4027
138.779
4170
138.778
4150
138.778
4116
138.777
4164
138.777
4089
138.776
4126
138.776
4150
138.775
4189
138.775
4086
138.775
4134
138.774
4137
138.774
4201
138.773
4102
138.773
4166
138.772
4116
138.772
4143
138.771
4025
138.771
4114
138.77
4160
138.77
4043
138.769
4177
138.769
4109
138.768
4059
138.768
4092
138.767
4062
138.767
4167
138.766
4108
138.766
4045
138.765
4137
138.765
4039
138.765
4068
138.764
4090
138.764
4076
138.763
4216
138.763
4090
138.762
4109
138.762
3964
138.761
3990
138.761
4156
138.76
4136
138.76
4087
138.759
4095
138.759
4167
138.758
4075
138.758
4146
138.757
4055
138.757
4140
138.756
4079
138.756
4120
138.755
4103
138.755
4118
138.755
4110
138.754
4087
138.754
4240
138.753
4090
138.753
4151
138.752
4074
138.752
4083
138.751
4220
138.751
4152
138.75
4039
138.75
4144
138.749
4090
138.749
4058
138.748
4066
138.748
4134
138.747
4248
138.747
4106
138.746
4204
138.746
4083
138.745
4169
138.745
4053
138.744
4169
138.744
4087
138.743
4192
138.743
4180
138.743
4144
138.742
4175
138.742
4254
138.741
4262
138.741
4184
138.74
4319
138.74
4266
138.739
4192
138.739
4324
138.738
4112
138.738
4263
138.737
4180
138.737
4293
138.736
4144
138.736
4158
138.735
4137
138.735
4334
138.734
4196
138.734
4244
138.733
4181
138.733
4335
138.732
4202
138.732
4301
138.731
4219
138.731
4318
138.73
4193
138.73
4322
138.73
4307
138.729
4200
138.729
4244
138.728
4163
138.728
4227
138.727
4180
138.727
4266
138.726
4280
138.726
4177
138.725
4325
138.725
4121
138.724
4208
138.724
4289
138.723
4226
138.723
4301
138.722
4252
138.722
4257
138.721
4264
138.721
4283
138.72
4286
138.72
4385
138.719
4418
138.719
4260
138.718
4355
138.718
4426
138.717
4289
138.717
4195
138.716
4359
138.716
4268
138.715
4210
138.715
4323
138.714
4405
138.714
4431
138.714
4423
138.713
4416
138.713
4344
138.712
4358
138.712
4313
138.711
4363
138.711
4451
138.71
4395
138.71
4468
138.709
4397
138.709
4424
138.708
4505
138.708
4384
138.707
4404
138.707
4467
138.706
4395
138.706
4428
138.705
4527
138.705
4391
138.704
4532
138.704
4318
138.703
4414
138.703
4504
138.702
4424
138.702
4536
138.701
4440
138.701
4502
138.7
4427
138.7
4411
138.699
4451
138.699
4502
138.698
4324
138.698
4531
138.697
4347
138.697
4553
138.696
4503
138.696
4499
138.695
4561
138.695
4411
138.695
4455
138.694
4469
138.694
4541
138.693
4372
138.693
4510
138.692
4329
138.692
4446
138.691
4475
138.691
4349
138.69
4402
138.69
4449
138.689
4551
138.689
4550
138.688
4379
138.688
4502
138.687
4503
138.687
4445
138.686
4500
138.686
4404
138.685
4578
138.685
4493
138.684
4540
138.684
4522
138.683
4614
138.683
4646
138.682
4645
138.682
4746
138.681
4789
138.681
4900
138.68
4844
138.68
4900
138.679
5020
138.679
5008
138.678
5150
138.678
5045
138.677
4958
138.677
5053
138.676
5106
138.676
5155
138.675
5160
138.675
5210
138.674
5326
138.674
5063
138.673
5216
138.673
4933
138.672
4882
138.672
4844
138.671
4619
138.671
4655
138.67
4599
138.67
4620
138.669
4706
138.669
4646
138.668
4587
138.668
4590
138.667
4567
138.667
4555
138.667
4447
138.666
4544
138.666
4629
138.665
4541
138.665
4571
138.664
4616
138.664
4650
138.663
4501
138.663
4630
138.662
4676
138.662
4679
138.661
4601
138.661
4717
138.66
4683
138.66
4620
138.659
4601
138.659
4656
138.658
4516
138.658
4726
138.657
4628
138.657
4724
138.656
4590
138.656
4514
138.655
4613
138.655
4607
138.654
4613
138.654
4607
138.653
4742
138.653
4758
138.652
4681
138.652
4844
138.651
4750
138.651
4738
138.65
4688
138.65
4842
138.649
4691
138.649
4726
138.648
4658
138.648
4736
138.647
4699
138.647
4760
138.646
4767
138.646
4749
138.645
4823
138.645
4819
138.644
4856
138.644
4831
138.643
4908
138.643
4990
138.642
5004
138.642
4932
138.641
5153
138.641
5021
138.64
5096
138.64
4970
138.639
5130
138.639
5060
138.638
4922
138.638
4917
138.637
4951
138.637
4770
138.636
4857
138.636
4671
138.635
4673
138.635
4507
138.634
4516
138.634
4437
138.633
4378
138.633
4330
138.632
4287
138.632
4283
138.631
4156
138.631
4225
138.63
3957
138.63
4092
138.629
4082
138.629
3868
138.628
4052
138.628
3923
138.627
3927
138.627
3850
138.626
3933
138.626
3930
138.625
3920
138.625
3859
138.624
3856
138.624
3903
138.623
3859
138.623
3931
138.622
3866
138.622
3971
138.621
3884
138.621
3862
138.62
3822
138.62
3861
138.619
4056
138.619
3974
138.618
3968
138.618
3900
138.617
3910
138.617
3884
138.616
3857
138.616
3972
138.615
3973
138.615
3931
138.614
3993
138.614
3939
138.613
3941
138.613
4012
138.612
4126
138.612
4015
138.611
4026
138.611
4036
138.61
4225
138.61
4262
138.609
4312
138.609
4364
138.608
4388
138.608
4548
138.607
4497
138.607
4617
138.606
4754
138.606
4948
138.605
4830
138.605
4845
138.604
4850
138.604
4801
138.603
5008
138.603
5031
138.602
4995
138.602
5061
138.601
4925
138.601
4992
138.6
4808
138.6
4898
138.599
4896
138.599
4832
138.598
4646
138.598
4509
138.597
4486
138.597
4348
138.596
4336
138.596
4284
138.595
4268
138.595
4105
138.594
4121
138.594
3975
138.593
4098
138.593
4031
138.592
3901
138.592
3924
138.591
3909
138.591
3809
138.59
3775
138.589
3817
138.589
3855
138.588
3619
138.588
3717
138.587
3712
138.587
3727
138.586
3764
138.586
4013
138.585
4278
138.585
4670
138.584
5357
138.584
6299
138.583
7885
138.583
9784
138.582
12310
138.582
15483
138.581
18942
138.581
22739
138.58
24823
138.58
26112
138.579
24923
138.579
24241
138.578
24001
138.578
25682
138.577
27881
138.577
29158
138.576
27075
138.576
22434
138.575
16078
138.575
10313
138.574
6501
138.574
4308
138.573
3185
138.573
2835
138.572
2489
138.572
2422
138.571
2255
138.571
2232
138.57
2185
138.57
2231
138.569
2012
138.569
2110
138.568
2040
138.568
1959
138.567
1925
138.567
1943
138.566
1877
138.566
1844
138.565
1809
138.565
1880
138.564
1731
138.564
1803
138.563
1767
138.563
1854
138.562
1800
138.562
1742
138.561
1760
138.56
1838
138.56
1788
138.559
1758
138.559
1762
138.558
1763
138.558
1816
138.557
1705
138.557
1751
138.556
1712
138.556
1751
138.555
1756
138.555
1752
138.554
1728
138.554
1670
138.553
1766
138.553
1675
138.552
1792
138.552
1728
138.551
1805
138.551
1713
138.55
1758
138.55
1715
138.549
1792
138.549
1774
138.548
1827
138.548
1797
138.547
1798
138.547
1702
138.546
1804
138.546
1735
138.545
1712
138.545
1736
138.544
1739
138.544
1729
138.543
1680
138.543
1714
138.542
1747
138.542
1700
138.541
1815
138.541
1796
138.54
1797
138.539
1790
138.539
1822
138.538
1797
138.538
1788
138.537
1792
138.537
1819
138.536
1816
138.536
1805
138.535
1776
138.535
1828
138.534
1787
138.534
1877
138.533
1805
138.533
1791
138.532
1849
138.532
1755
138.531
1804
138.531
1868
138.53
1872
138.53
1894
138.529
1874
138.529
1951
138.528
1843
138.528
1760
138.527
1922
138.527
1824
138.526
1873
138.526
1855
138.525
1937
138.525
1917
138.524
1925
138.523
1837
138.523
1879
138.522
1913
138.522
1912
138.521
1778
138.521
1923
138.52
1859
138.52
1857
138.519
1862
138.519
1956
138.518
1917
138.518
1850
138.517
1928
138.517
2004
138.516
1994
138.516
1983
138.515
1928
138.515
1961
138.514
1984
138.514
1986
138.513
1983
138.513
2056
138.512
2042
138.512
2031
138.511
1984
138.511
2085
138.51
2021
138.51
2025
138.509
2043
138.508
2064
138.508
2071
138.507
2025
138.507
2025
138.506
1926
138.506
1955
138.505
1961
138.505
1985
138.504
2004
138.504
1931
138.503
2018
138.503
2054
138.502
1990
138.502
2004
138.501
2037
138.501
2006
138.5
1986
138.5
2117
138.499
2120
138.499
2131
138.498
2219
138.498
2146
138.497
2182
138.496
2224
138.496
2253
138.495
2246
138.495
2229
138.494
2191
138.494
2054
138.493
1976
138.493
2048
138.492
1952
138.492
1975
138.491
2035
138.491
1936
138.49
1967
138.49
1912
138.489
2004
138.489
1950
138.488
2001
138.488
1943
138.487
1896
138.487
1935
138.486
1861
138.486
1978
138.485
1943
138.484
1936
138.484
1937
138.483
1914
138.483
1983
138.482
1895
138.482
2047
138.481
1870
138.481
1920
138.48
1929
138.48
1934
138.479
1922
138.479
1910
138.478
1987
138.478
1965
138.477
1949
138.477
1906
138.476
1906
138.476
1958
138.475
1851
138.475
1840
138.474
1885
138.473
1916
138.473
1903
138.472
1949
138.472
1831
138.471
1900
138.471
1825
138.47
1975
138.47
1878
138.469
2000
138.469
1862
138.468
1849
138.468
1910
138.467
1900
138.467
1862
138.466
1872
138.466
1934
138.465
1859
138.465
1914
138.464
2048
138.464
1960
138.463
1943
138.462
1942
138.462
2010
138.461
1931
138.461
1955
138.46
1991
138.46
2146
138.459
2092
138.459
2176
138.458
2167
138.458
2250
138.457
2186
138.457
2156
138.456
2029
138.456
1985
138.455
1917
138.455
1965
138.454
1973
138.453
2047
138.453
1964
138.452
2159
138.452
2121
138.451
2225
138.451
2183
138.45
2190
138.45
2099
138.449
1946
138.449
1882
138.448
1848
138.448
1777
138.447
1819
138.447
1869
138.446
1810
138.446
1794
138.445
1826
138.445
1791
138.444
1801
138.443
1849
138.443
1854
138.442
1873
138.442
1871
138.441
1848
138.441
1812
138.44
1929
138.44
1977
138.439
1922
138.439
2019
138.438
1936
138.438
1835
138.437
1933
138.437
1906
138.436
1891
138.435
1926
138.435
1986
138.434
1886
138.434
1954
138.433
1953
138.433
1886
138.432
2018
138.432
2061
138.431
2153
138.431
2233
138.43
2234
138.43
2342
138.429
2347
138.429
2343
138.428
2433
138.428
2196
138.427
2187
138.426
2062
138.426
2022
138.425
1962
138.425
1906
138.424
1901
138.424
1853
138.423
1909
138.423
1836
138.422
1881
138.422
1823
138.421
1848
138.421
1940
138.42
2059
138.42
2064
138.419
2255
138.418
2253
138.418
2419
138.417
2395
138.417
2646
138.416
2665
138.416
2669
138.415
2610
138.415
2431
138.414
2319
138.414
2139
138.413
1883
138.413
1730
138.412
1701
138.412
1619
138.411
1649
138.41
1534
138.41
1605
138.409
1576
138.409
1653
138.408
1673
138.408
1694
138.407
1710
138.407
1692
138.406
1713
138.406
1660
138.405
1759
138.405
1676
138.404
1738
138.404
1701
138.403
1693
138.402
1721
138.402
1650
138.401
1632
138.401
1670
138.4
1613
138.4
1513
138.399
1495
138.399
1465
138.398
1460
138.398
1458
138.397
1350
138.397
1232
138.396
1253
138.395
1187
138.395
1198
138.394
1234
138.394
1239
138.393
1187
138.393
1179
138.392
1181
138.392
1215
138.391
1215
138.391
1171
138.39
1164
138.39
1216
138.389
1143
138.389
1214
138.388
1175
138.387
1208
138.387
1192
138.386
1179
138.386
1187
138.385
1249
138.385
1251
138.384
1278
138.384
1312
138.383
1254
138.383
1340
138.382
1323
138.382
1466
138.381
1547
138.38
1582
138.38
1812
138.379
2002
138.379
2268
138.378
2648
138.378
3042
138.377
3366
138.377
3853
138.376
3828
138.376
3976
138.375
3831
138.374
3560
138.374
3187
138.373
2606
138.373
2330
138.372
1859
138.372
1606
138.371
1381
138.371
1256
138.37
1174
138.37
1136
138.369
1073
138.369
1035
138.368
1062
138.367
988
138.367
948
138.366
999
138.366
911
138.365
980
138.365
995
138.364
950
138.364
1009
138.363
1028
138.363
1039
138.362
972
138.362
937
138.361
951
138.36
909
138.36
867
138.359
824
138.359
820
138.358
831
138.358
753
138.357
784
138.357
765
138.356
726
138.356
703
138.355
731
138.354
760
138.354
747
138.353
698
138.353
746
138.352
727
138.352
737
138.351
722
138.351
797
138.35
805
138.35
819
138.349
817
138.349
893
138.348
855
138.347
972
138.347
927
138.346
1132
138.346
1199
138.345
1315
138.345
1527
138.344
1795
138.344
1963
138.343
2125
138.343
2311
138.342
2501
138.341
2713
138.341
2942
138.34
3328
138.34
3703
138.339
4086
138.339
4484
138.338
4978
138.338
5288
138.337
5375
138.337
5353
138.336
5162
138.335
4601
138.335
4090
138.334
3010
138.334
2237
138.333
1599
138.333
1101
138.332
838
138.332
586
138.331
521
138.331
445
138.33
359
138.329
335
138.329
332
138.328
313
138.328
287
138.327
280
138.327
263
138.326
243
138.326
274
138.325
207
138.325
220
138.324
241
138.323
212
138.323
203
138.322
219
138.322
194
138.321
174
138.321
205
138.32
211
138.32
198
138.319
194
138.318
171
138.318
188
138.317
178
138.317
192
138.316
160
138.316
185
138.315
209
138.315
198
138.314
231
138.314
269
138.313
296
138.312
352
138.312
453
138.311
524
138.311
608
138.31
650
138.31
746
138.309
814
138.309
857
138.308
892
138.308
860
138.307
827
138.306
727
138.306
662
138.305
648
138.305
683
138.304
688
138.304
671
138.303
623
138.303
663
138.302
546
138.301
456
138.301
367
138.3
287
138.3
240
138.299
180
138.299
117
138.298
96
138.298
74
138.297
C 1s 2
400C CE conditioning
2023
5
12
0
0
0
0
11
Casa Info Follows
0
0
0
0
AN004_STF100_b_hotcold_108_400C CE conditioning_20230512_153604.vms Dir:C:\Users\anenn\ownCloud\Messdaten\XPS\ELSA\2022-05-12_STFO100b\AN005_STFO100b_newheater\AN005_STFO100b_newheater\
AN004_STF100_b_hotcold.(sample: unk).(2, 400C CE conditioning).(acq: unk)
( 0.026759 m , -0.034114 m , 0.163037 m ) Angle: 45.0062 degrees , -0.1 degrees
AN004_STF100_b_hotcold
1
2
XPS
1
0
Al
1486.6
49.61
200
200
1e+037
1e+037
FAT
55
1e+037
4.55
1e+037
1e+037
1e+037
1e+037
1e+037
C
1s
-1
Kinetic Energy
eV
1193.6
0.05
2
Intensity
d
Transmission
d
pulse counting
0.48
1
1e+037
1e+037
1e+037
1e+037
3
PHI_AtomicNumber
d
6
ESCAPE DEPTH TYPE
d
1
MFP Exponent
d
-0.7
482
0
1
0
1
5596
52.5018
5391
52.5016
5434
52.5014
5376
52.5013
5687
52.5011
5374
52.5009
5387
52.5007
5484
52.5005
5500
52.5003
5511
52.5002
5453
52.5
5494
52.4998
5452
52.4996
5554
52.4994
5438
52.4993
5558
52.4991
5523
52.4989
5541
52.4987
5371
52.4985
5423
52.4984
5403
52.4982
5431
52.498
5454
52.4978
5433
52.4976
5418
52.4975
5438
52.4973
5529
52.4971
5521
52.4969
5483
52.4967
5625
52.4965
5396
52.4964
5445
52.4962
5528
52.496
5418
52.4958
5281
52.4956
5500
52.4955
5304
52.4953
5354
52.4951
5427
52.4949
5443
52.4947
5547
52.4946
5464
52.4944
5557
52.4942
5324
52.494
5320
52.4938
5384
52.4937
5265
52.4935
5355
52.4933
5394
52.4931
5427
52.4929
5373
52.4927
5451
52.4926
5495
52.4924
5377
52.4922
5496
52.492
5418
52.4918
5308
52.4917
5449
52.4915
5478
52.4913
5489
52.4911
5321
52.4909
5352
52.4908
5504
52.4906
5433
52.4904
5392
52.4902
5471
52.49
5487
52.4899
5415
52.4897
5415
52.4895
5411
52.4893
5503
52.4891
5534
52.4889
5578
52.4888
5395
52.4886
5479
52.4884
5434
52.4882
5564
52.488
5468
52.4879
5578
52.4877
5490
52.4875
5413
52.4873
5522
52.4871
5622
52.487
5411
52.4868
5555
52.4866
5484
52.4864
5510
52.4862
5502
52.4861
5484
52.4859
5458
52.4857
5491
52.4855
5392
52.4853
5315
52.4851
5387
52.485
5450
52.4848
5495
52.4846
5507
52.4844
5381
52.4842
5474
52.4841
5529
52.4839
5452
52.4837
5605
52.4835
5440
52.4833
5508
52.4832
5453
52.483
5415
52.4828
5324
52.4826
5365
52.4824
5412
52.4822
5392
52.4821
5471
52.4819
5408
52.4817
5329
52.4815
5301
52.4813
5379
52.4812
5224
52.481
5257
52.4808
5198
52.4806
5426
52.4804
5322
52.4803
5150
52.4801
5180
52.4799
5270
52.4797
5320
52.4795
5175
52.4793
5370
52.4792
5371
52.479
5148
52.4788
5185
52.4786
5288
52.4784
5208
52.4783
5251
52.4781
5276
52.4779
5237
52.4777
5113
52.4775
5239
52.4774
5187
52.4772
5296
52.477
5176
52.4768
5194
52.4766
5225
52.4764
5235
52.4763
5256
52.4761
5315
52.4759
5221
52.4757
5123
52.4755
5212
52.4754
5343
52.4752
5273
52.475
5209
52.4748
5179
52.4746
5185
52.4745
5290
52.4743
5158
52.4741
5272
52.4739
5280
52.4737
5254
52.4735
5246
52.4734
5328
52.4732
5024
52.473
5271
52.4728
5231
52.4726
5259
52.4725
5246
52.4723
5276
52.4721
5108
52.4719
5236
52.4717
5301
52.4715
5341
52.4714
5296
52.4712
5212
52.471
5272
52.4708
5316
52.4706
5350
52.4705
5315
52.4703
5416
52.4701
5193
52.4699
5308
52.4697
5334
52.4696
5293
52.4694
5289
52.4692
5257
52.469
5285
52.4688
5402
52.4686
5315
52.4685
5355
52.4683
5310
52.4681
5300
52.4679
5358
52.4677
5329
52.4676
5355
52.4674
5373
52.4672
5372
52.467
5406
52.4668
5380
52.4667
5345
52.4665
5456
52.4663
5451
52.4661
5363
52.4659
5549
52.4657
5500
52.4656
5583
52.4654
5388
52.4652
5569
52.465
5505
52.4648
5598
52.4647
5627
52.4645
5636
52.4643
5586
52.4641
5503
52.4639
5507
52.4637
5626
52.4636
5572
52.4634
5625
52.4632
5565
52.463
5652
52.4628
5618
52.4627
5643
52.4625
5762
52.4623
5577
52.4621
5651
52.4619
5814
52.4617
5767
52.4616
5647
52.4614
5812
52.4612
5803
52.461
5825
52.4608
5720
52.4607
5809
52.4605
5764
52.4603
5895
52.4601
5919
52.4599
5946
52.4598
6088
52.4596
6067
52.4594
6034
52.4592
5961
52.459
6065
52.4588
6138
52.4587
6279
52.4585
6186
52.4583
O 1s 3
400C CE conditioning
2023
5
12
0
0
0
0
14
Casa Info Follows
0
0
1
CASA region (*O 1s*) (*Shirley*) 952.66337 961.07082 2.88 2 0 0 1034.698 -450 0 0 (*O 1s*) 15.9994 0 2.93
2
CASA comp (*O 1s bulk*) (*LA(5,7,10)*) Area 98940.284 1e-020 402987.1 -1 1 MFWHM 1.3694732 0.31 7.75 -1 1 Position 958.34602 955.6 959.874 -1 1 RSF 2.88 MASS 15.9994 INDEX -1 (*O 1s*) CONST (**) UNCORRECTEDRSF 2.93
CASA comp (*O 1s CO3*) (*GL(30)*) Area 2196.2786 1e-020 265470.6 -1 1 MFWHM 2 2 3 -1 1 Position 955.42141 953.6 955.6 -1 -3.26818 RSF 2.88 MASS 15.9994 INDEX -1 (*O 1s*) CONST (**) UNCORRECTEDRSF 2.93
AN004_STF100_b_hotcold_108_400C CE conditioning_20230512_153604.vms Dir:C:\Users\anenn\ownCloud\Messdaten\XPS\ELSA\2022-05-12_STFO100b\AN005_STFO100b_newheater\AN005_STFO100b_newheater\
AN004_STF100_b_hotcold.(sample: unk).(2, 400C CE conditioning).(acq: unk)
( 0.026759 m , -0.034114 m , 0.163037 m ) Angle: 45.0062 degrees , -0.1 degrees
AN004_STF100_b_hotcold
1
2
XPS
1
0
Al
1486.6
49.61
200
200
1e+037
1e+037
FAT
55
1e+037
4.55
1e+037
1e+037
1e+037
1e+037
1e+037
O
1s
-1
Kinetic Energy
eV
951.6
0.05
2
Intensity
d
Transmission
d
pulse counting
0.24
1
1e+037
1e+037
1e+037
1e+037
4
PHI_AtomicNumber
d
8
ESCAPE DEPTH TYPE
d
1
MFP Exponent
d
-0.7
PROPAGATION_CONVERGED
d
1
482
0
1
0
1
3820
53.3283
3784
53.3281
3627
53.328
3851
53.3278
3938
53.3277
3728
53.3275
3961
53.3273
3779
53.3272
3803
53.327
3730
53.3269
3871
53.3267
3714
53.3265
3831
53.3264
3827
53.3262
3846
53.3261
3913
53.3259
3840
53.3257
3834
53.3256
3697
53.3254
3837
53.3253
3845
53.3251
3794
53.3249
3868
53.3248
3794
53.3246
3725
53.3245
3876
53.3243
3711
53.3241
3775
53.324
3851
53.3238
3907
53.3237
3801
53.3235
3728
53.3233
3831
53.3232
3807
53.323
3800
53.3229
3629
53.3227
3749
53.3225
3784
53.3224
3655
53.3222
3775
53.3221
3834
53.3219
3675
53.3218
3752
53.3216
3760
53.3214
3804
53.3213
3796
53.3211
3754
53.321
3762
53.3208
3738
53.3206
3840
53.3205
3778
53.3203
3835
53.3202
3788
53.32
3827
53.3198
3867
53.3197
3927
53.3195
3870
53.3194
3852
53.3192
3930
53.319
3937
53.3189
3962
53.3187
4071
53.3186
4014
53.3184
4067
53.3182
4019
53.3181
4084
53.3179
4056
53.3178
4052
53.3176
4158
53.3174
4130
53.3173
4185
53.3171
4135
53.317
4111
53.3168
4114
53.3166
4236
53.3165
4139
53.3163
4176
53.3162
4134
53.316
4158
53.3158
4154
53.3157
4190
53.3155
4087
53.3154
4136
53.3152
4217
53.315
4120
53.3149
4140
53.3147
4158
53.3146
4251
53.3144
4190
53.3142
4299
53.3141
4211
53.3139
4360
53.3138
4260
53.3136
4266
53.3134
4312
53.3133
4494
53.3131
4374
53.313
4494
53.3128
4608
53.3126
4760
53.3125
4804
53.3123
4922
53.3122
4927
53.312
5158
53.3119
5429
53.3117
5587
53.3115
5813
53.3114
5902
53.3112
6210
53.3111
6603
53.3109
6979
53.3107
7141
53.3106
7469
53.3104
8088
53.3103
8444
53.3101
9071
53.3099
9545
53.3098
10028
53.3096
10529
53.3095
11075
53.3093
11664
53.3091
12415
53.309
13012
53.3088
13478
53.3087
14417
53.3085
14973
53.3083
15460
53.3082
15851
53.308
16516
53.3079
16803
53.3077
17173
53.3075
17548
53.3074
17802
53.3072
18096
53.3071
18362
53.3069
18149
53.3067
17969
53.3066
17731
53.3064
17521
53.3063
16923
53.3061
16634
53.3059
16155
53.3058
15350
53.3056
14723
53.3055
13999
53.3053
13396
53.3051
12706
53.305
11773
53.3048
11150
53.3047
10154
53.3045
9435
53.3043
8661
53.3042
8172
53.304
7653
53.3039
7203
53.3037
6587
53.3035
6173
53.3034
5693
53.3032
5425
53.303
5107
53.3029
4725
53.3027
4700
53.3026
4406
53.3024
4268
53.3022
4103
53.3021
4088
53.3019
3829
53.3018
3847
53.3016
3711
53.3014
3798
53.3013
3562
53.3011
3541
53.301
3538
53.3008
3542
53.3006
3485
53.3005
3422
53.3003
3352
53.3002
3385
53.3
3387
53.2998
3381
53.2997
3424
53.2995
3329
53.2994
3313
53.2992
3324
53.299
3289
53.2989
3246
53.2987
3350
53.2986
3319
53.2984
3342
53.2982
3273
53.2981
3278
53.2979
3307
53.2978
3274
53.2976
3208
53.2974
3220
53.2973
3235
53.2971
3224
53.297
3244
53.2968
3266
53.2966
3240
53.2965
3351
53.2963
3315
53.2962
3198
53.296
3270
53.2958
3196
53.2957
3216
53.2955
3189
53.2954
3178
53.2952
3277
53.295
3181
53.2949
3230
53.2947
3197
53.2946
3137
53.2944
3176
53.2942
3263
53.2941
3183
53.2939
3304
53.2938
3165
53.2936
3199
53.2934
3249
53.2933
3293
53.2931
3190
53.2929
3098
53.2928
3202
53.2926
3213
53.2925
3179
53.2923
3262
53.2921
3093
53.292
3229
53.2918
3173
53.2917
3283
53.2915
3180
53.2913
3246
53.2912
3223
53.291
3251
53.2909
3289
53.2907
3247
53.2905
3282
53.2904
3216
53.2902
3258
53.2901
3273
53.2899
S 2p 4
400C CE conditioning
2023
5
12
0
0
0
0
11
Casa Info Follows
0
0
0
0
AN004_STF100_b_hotcold_108_400C CE conditioning_20230512_153604.vms Dir:C:\Users\anenn\ownCloud\Messdaten\XPS\ELSA\2022-05-12_STFO100b\AN005_STFO100b_newheater\AN005_STFO100b_newheater\
AN004_STF100_b_hotcold.(sample: unk).(2, 400C CE conditioning).(acq: unk)
( 0.026759 m , -0.034114 m , 0.163037 m ) Angle: 45.0062 degrees , -0.1 degrees
AN004_STF100_b_hotcold
1
2
XPS
1
0
Al
1486.6
49.61
200
200
1e+037
1e+037
FAT
55
1e+037
4.55
1e+037
1e+037
1e+037
1e+037
1e+037
S
2p
-1
Kinetic Energy
eV
1312.6
0.05
2
Intensity
d
Transmission
d
pulse counting
0.48
1
1e+037
1e+037
1e+037
1e+037
3
PHI_AtomicNumber
d
16
ESCAPE DEPTH TYPE
d
1
MFP Exponent
d
-0.7
482
0
1
0
1
3712
52.0621
3730
52.0619
3740
52.0617
3751
52.0615
3615
52.0613
3725
52.0611
3623
52.0609
3873
52.0607
3667
52.0606
3768
52.0604
3719
52.0602
3659
52.06
3625
52.0598
3713
52.0596
3816
52.0594
3722
52.0592
3696
52.0591
3776
52.0589
3742
52.0587
3713
52.0585
3620
52.0583
3684
52.0581
3751
52.0579
3876
52.0577
3730
52.0575
3754
52.0574
3705
52.0572
3790
52.057
3706
52.0568
3683
52.0566
3851
52.0564
3688
52.0562
3689
52.056
3772
52.0558
3796
52.0557
3892
52.0555
3678
52.0553
3725
52.0551
3719
52.0549
3791
52.0547
3689
52.0545
3826
52.0543
3703
52.0542
3736
52.054
3793
52.0538
3832
52.0536
3713
52.0534
3756
52.0532
3724
52.053
3818
52.0528
3678
52.0526
3773
52.0525
3641
52.0523
3727
52.0521
3585
52.0519
3801
52.0517
3826
52.0515
3816
52.0513
3750
52.0511
3639
52.0509
3745
52.0508
3675
52.0506
3710
52.0504
3740
52.0502
3734
52.05
3712
52.0498
3737
52.0496
3688
52.0494
3680
52.0492
3681
52.0491
3678
52.0489
3721
52.0487
3610
52.0485
3700
52.0483
3673
52.0481
3682
52.0479
3674
52.0477
3775
52.0476
3653
52.0474
3692
52.0472
3644
52.047
3669
52.0468
3738
52.0466
3809
52.0464
3758
52.0462
3725
52.046
3768
52.0459
3838
52.0457
3764
52.0455
3798
52.0453
3846
52.0451
3857
52.0449
3845
52.0447
3832
52.0445
3808
52.0443
3812
52.0442
3863
52.044
3898
52.0438
3868
52.0436
3775
52.0434
3853
52.0432
3780
52.043
3825
52.0428
3917
52.0426
3832
52.0425
3910
52.0423
3777
52.0421
3933
52.0419
3733
52.0417
3899
52.0415
3797
52.0413
3868
52.0411
3848
52.0409
3860
52.0408
3848
52.0406
4023
52.0404
3788
52.0402
3887
52.04
3770
52.0398
3889
52.0396
3870
52.0394
3764
52.0392
3701
52.0391
3790
52.0389
3811
52.0387
3736
52.0385
3654
52.0383
3696
52.0381
3821
52.0379
3847
52.0377
3855
52.0376
3823
52.0374
3806
52.0372
3784
52.037
3693
52.0368
3780
52.0366
3819
52.0364
3702
52.0362
3867
52.036
3848
52.0359
3737
52.0357
3750
52.0355
3778
52.0353
3637
52.0351
3840
52.0349
3801
52.0347
3836
52.0345
3725
52.0343
3780
52.0342
3812
52.034
3830
52.0338
3815
52.0336
3910
52.0334
3811
52.0332
3935
52.033
3849
52.0328
3844
52.0326
3824
52.0325
3861
52.0323
3807
52.0321
3783
52.0319
3806
52.0317
3858
52.0315
4039
52.0313
3947
52.0311
3903
52.0309
3836
52.0308
3907
52.0306
3907
52.0304
3938
52.0302
3802
52.03
3855
52.0298
3978
52.0296
3930
52.0294
4033
52.0292
4010
52.0291
3935
52.0289
4074
52.0287
3999
52.0285
4003
52.0283
3915
52.0281
4023
52.0279
3896
52.0277
4067
52.0275
3981
52.0274
4076
52.0272
4040
52.027
4040
52.0268
4112
52.0266
4074
52.0264
4128
52.0262
4023
52.026
4128
52.0258
4194
52.0257
4099
52.0255
4090
52.0253
4059
52.0251
4044
52.0249
4158
52.0247
4333
52.0245
4209
52.0243
4134
52.0241
4167
52.024
4190
52.0238
4273
52.0236
4108
52.0234
4223
52.0232
4190
52.023
4104
52.0228
4090
52.0226
4125
52.0224
4176
52.0223
4126
52.0221
4244
52.0219
4265
52.0217
4150
52.0215
4042
52.0213
4213
52.0211
4109
52.0209
4048
52.0207
4154
52.0206
4119
52.0204
4046
52.0202
4083
52.02
4045
52.0198
4246
52.0196
4029
52.0194
4005
52.0192
4047
52.019
4156
52.0188
4191
52.0187
4014
52.0185
3967
52.0183
4215
52.0181
3986
52.0179
4103
52.0177
4000
52.0175
3980
52.0173
4092
52.0171
3979
52.017
3894
52.0168
Ti 2p3 5
400C CE conditioning
2023
5
12
0
0
0
0
14
Casa Info Follows
0
0
1
CASA region (*Ti 2 region*) (*Shirley*) 1026.5755 1032.252 4.76 6 0 0 1034.698 -450 0 0 (*Ti 2p*) 47.8784 0 7.81
2
CASA comp (*Ti 2p 3/2*) (*LA(5,5,5)*) Area 16935.434 1e-020 231495 -1 1 MFWHM 1.07 1.05 1.07 -1 1 Position 1029.6736 1027.3093 1030.6088 -1 1 RSF 4.76 MASS 47.8784 INDEX -1 (*Ti 2p*) CONST (**) UNCORRECTEDRSF 7.81
CASA comp (*Ti 2p 3/2 3+*) (*LA(6,8,10)*) Area 71.80422 1e-020 158171 -1 1 MFWHM 1.07 0.22 5.5 0 1 Position 1030.4736 0 0 0 0.8 RSF 4.76 MASS 47.8784 INDEX -1 (*Ti 2p*) CONST (**) UNCORRECTEDRSF 7.81
AN004_STF100_b_hotcold_108_400C CE conditioning_20230512_153604.vms Dir:C:\Users\anenn\ownCloud\Messdaten\XPS\ELSA\2022-05-12_STFO100b\AN005_STFO100b_newheater\AN005_STFO100b_newheater\
AN004_STF100_b_hotcold.(sample: unk).(2, 400C CE conditioning).(acq: unk)
( 0.026759 m , -0.034114 m , 0.163037 m ) Angle: 45.0062 degrees , -0.1 degrees
AN004_STF100_b_hotcold
1
2
XPS
1
0
Al
1486.6
49.61
200
200
1e+037
1e+037
FAT
27
1e+037
4.55
1e+037
1e+037
1e+037
1e+037
1e+037
Ti
2p3
-1
Kinetic Energy
eV
1021.6
0.05
2
Intensity
d
Transmission
d
pulse counting
0.72
1
1e+037
1e+037
1e+037
1e+037
4
PHI_AtomicNumber
d
22
ESCAPE DEPTH TYPE
d
1
MFP Exponent
d
-0.7
PROPAGATION_CONVERGED
d
1
482
0
1
0
1
4603
24.0516
4587
24.0514
4645
24.0512
4680
24.051
4743
24.0508
4756
24.0506
4898
24.0504
4859
24.0502
4912
24.05
4707
24.0498
4811
24.0496
4928
24.0494
4795
24.0492
4980
24.049
4984
24.0488
4975
24.0486
5142
24.0484
5092
24.0482
5167
24.0479
5152
24.0477
5318
24.0475
5459
24.0473
5459
24.0471
5438
24.0469
5626
24.0467
5656
24.0465
5847
24.0463
5808
24.0461
5973
24.0459
6234
24.0457
6174
24.0455
6395
24.0453
6623
24.0451
6505
24.0449
6672
24.0447
6762
24.0445
6894
24.0443
6968
24.0441
7033
24.0439
7122
24.0437
6983
24.0435
7346
24.0433
7035
24.0431
7383
24.0429
7214
24.0427
7381
24.0425
7179
24.0423
7168
24.0421
7235
24.0419
7073
24.0417
7056
24.0415
7152
24.0413
6930
24.0411
6826
24.0409
6872
24.0407
6813
24.0405
6592
24.0403
6474
24.0401
6391
24.0399
6409
24.0397
6144
24.0394
6190
24.0392
6151
24.039
6021
24.0388
5829
24.0386
5791
24.0384
5789
24.0382
5732
24.038
5427
24.0378
5373
24.0376
5382
24.0374
5346
24.0372
5283
24.037
5134
24.0368
5127
24.0366
5033
24.0364
5072
24.0362
4999
24.036
4885
24.0358
4970
24.0356
4766
24.0354
5012
24.0352
4789
24.035
4830
24.0348
4751
24.0346
4779
24.0344
4593
24.0342
4560
24.034
4584
24.0338
4534
24.0336
4528
24.0334
4375
24.0332
4421
24.033
4384
24.0328
4492
24.0326
4475
24.0324
4501
24.0322
4268
24.032
4278
24.0318
4252
24.0316
4387
24.0314
4390
24.0312
4307
24.031
4514
24.0307
4273
24.0305
4219
24.0303
4161
24.0301
4270
24.0299
4333
24.0297
4355
24.0295
4341
24.0293
4346
24.0291
4288
24.0289
4366
24.0287
4315
24.0285
4163
24.0283
4353
24.0281
4368
24.0279
4295
24.0277
4289
24.0275
4267
24.0273
4277
24.0271
4447
24.0269
4260
24.0267
4328
24.0265
4448
24.0263
4342
24.0261
4376
24.0259
4517
24.0257
4550
24.0255
4607
24.0253
4533
24.0251
4529
24.0249
4580
24.0247
4722
24.0245
4728
24.0243
4974
24.0241
5127
24.0239
5156
24.0237
5249
24.0235
5706
24.0233
5838
24.0231
5876
24.0229
6281
24.0227
6569
24.0225
6959
24.0223
7333
24.022
7887
24.0218
8157
24.0216
8580
24.0214
9021
24.0212
9781
24.021
10343
24.0208
11031
24.0206
11612
24.0204
12116
24.0202
12503
24.02
12865
24.0198
13284
24.0196
13465
24.0194
13908
24.0192
14052
24.019
13873
24.0188
13757
24.0186
13536
24.0184
13122
24.0182
12915
24.018
12305
24.0178
11759
24.0176
11177
24.0174
10494
24.0172
9828
24.017
9160
24.0168
8676
24.0166
8043
24.0164
7648
24.0162
7088
24.016
6568
24.0158
6160
24.0156
5895
24.0154
5447
24.0152
5205
24.015
5061
24.0148
4871
24.0146
4633
24.0144
4478
24.0142
4412
24.014
4330
24.0138
4269
24.0136
4183
24.0134
3959
24.0131
4064
24.0129
3955
24.0127
3915
24.0125
3936
24.0123
3801
24.0121
3883
24.0119
3804
24.0117
3870
24.0115
3714
24.0113
3821
24.0111
3779
24.0109
3647
24.0107
3835
24.0105
3773
24.0103
3591
24.0101
3827
24.0099
3887
24.0097
3689
24.0095
3673
24.0093
3626
24.0091
3666
24.0089
3704
24.0087
3718
24.0085
3683
24.0083
3738
24.0081
3707
24.0079
3690
24.0077
3632
24.0075
3741
24.0073
3740
24.0071
3645
24.0069
3706
24.0067
3715
24.0065
3661
24.0063
3783
24.0061
3706
24.0059
3768
24.0057
3588
24.0055
3588
24.0053
3562
24.0051
3638
24.0049
3636
24.0047
3617
24.0045
3586
24.0043
3643
24.0041
3690
24.0038
3643
24.0036
3585
24.0034
3662
24.0032
3683
24.003
Fe 2p 6
400C CE conditioning
2023
5
12
0
0
0
0
24
Casa Info Follows
0
0
1
CASA region (*Fe 2p*) (*Shirley*) 756.76787 783.04914 15.7 6 1.9 0 1034.7 -450 0 0 (*Fe 2p3/2*) 55.8458 0 10.82
12
CASA comp (*Fe3+ 3/2*) (*GL(30)*) Area 9576.907 0.001 10000000 -1 1 MFWHM 1.71 1.7 1.71 -1 1 Position 777.33836 775.6 777.4 -1 1 RSF 15.7 MASS 55.8458 INDEX -1 (*Fe 2p*) CONST (**) UNCORRECTEDRSF 0
CASA comp (*Fe3+ 3/2 2nd*) (*LF(1,4,5,0)*) Area 19153.814 100 100000 0 2 MFWHM 2.2566673 1 3 -1 1.19544 Position 776.33836 0 0 0 -1 RSF 15.7 MASS 55.8458 INDEX -1 (*Fe 2p*) CONST (**) UNCORRECTEDRSF 0
CASA comp (*Fe3+ 1/2*) (*LA(1.53,243)*) Area 4788.4535 1e-020 112930.87 0 0.5 MFWHM 1.71 0.42890835 10.722709 0 1 Position 763.83836 0 0 0 -13.5 RSF 15.7 MASS 55.8458 INDEX -1 (*Fe 2p*) CONST (**) UNCORRECTEDRSF 16.42
CASA comp (*Fe3+ 1/2 2nd*) (*LF(0.8,2,5,0)*) Area 9576.907 100 100000 0 1 MFWHM 2.2566673 1 3 1 1 Position 762.83836 0 0 0 -14.5 RSF 15.7 MASS 55.8458 INDEX -1 (*Fe 2p*) CONST (**) UNCORRECTEDRSF 16.42
CASA comp (*Fe3+ 3rd*) (*GL(50)*) Area 7661.5256 1e-020 112930.87 0 0.8 MFWHM 5 5 5 -1 1 Position 768.33836 0 0 0 -9 RSF 15.7 MASS 55.8458 INDEX -1 (*Fe 2p*) CONST (**) UNCORRECTEDRSF 16.42
CASA comp (*Fe2+ 3/2*) (*LA(2,5,5)*) Area 158.11327 1e-020 143416.5 -1 1 MFWHM 3.3142587 0.53851418 13.462855 -1 1 Position 778.88421 0 0 0 1.54585 RSF 15.7 MASS 55.8458 INDEX -1 (*Fe 2p3/2*) CONST (**) UNCORRECTEDRSF 10.82
CASA comp (*Fe2+ 1/2*) (*LA(2,5,5)*) Area 79.056633 1e-020 143416.5 5 0.5 MFWHM 3.3142587 0.53851418 13.462855 5 1 Position 765.38421 0 0 0 -11.95415 RSF 15.7 MASS 55.8458 INDEX -1 (*Fe 2p3/2*) CONST (**) UNCORRECTEDRSF 10.82
CASA comp (*Fe2+ 3rd*) (*LA(1.53,243)*) Area 38.564933 1e-020 143416.5 5 0.243907 MFWHM 5 5 5 -1 1 Position 772.33836 0 0 0 -5 RSF 15.7 MASS 55.8458 INDEX -1 (*Fe 2p3/2*) CONST (**) UNCORRECTEDRSF 10.82
CASA comp (*Fe0 3/2*) (*LF(4,8,10,1)*) Area 144.71044 1e-020 200652 -1 1 MFWHM 1.5 1.5 1.5 -1 1 Position 779.4 779.4 779.4 -1 1 RSF 15.7 MASS 55.8458 INDEX -1 (*Fe 2p*) CONST (**) UNCORRECTEDRSF 16.42
CASA comp (*Fe0 1/2*) (*LF(4,8,10,1)*) Area 72.355222 1e-020 200652 8 0.5 MFWHM 1.5 0.56096527 14.024132 8 1 Position 766.2 0 0 8 -13.2 RSF 15.7 MASS 55.8458 INDEX -1 (*Fe 2p*) CONST (**) UNCORRECTEDRSF 16.42
CASA comp (*Fe2+ 3rd*) (*LA(1.53,243)*) Area 19.282466 1e-020 143416.5 5 0.1219535 MFWHM 5 5 5 -1 1 Position 758.93836 0 0 0 -18.4 RSF 15.7 MASS 55.8458 INDEX -1 (*Fe 2p3/2*) CONST (**) UNCORRECTEDRSF 10.82
CASA comp (*Fe3+ 3rd*) (*GL(50)*) Area 3830.7628 1e-020 112930.87 0 0.4 MFWHM 5 5 5 -1 1 Position 754.83836 0 0 0 -22.5 RSF 15.7 MASS 55.8458 INDEX -1 (*Fe 2p*) CONST (**) UNCORRECTEDRSF 16.42
AN004_STF100_b_hotcold_108_400C CE conditioning_20230512_153604.vms Dir:C:\Users\anenn\ownCloud\Messdaten\XPS\ELSA\2022-05-12_STFO100b\AN005_STFO100b_newheater\AN005_STFO100b_newheater\
AN004_STF100_b_hotcold.(sample: unk).(2, 400C CE conditioning).(acq: unk)
( 0.026759 m , -0.034114 m , 0.163037 m ) Angle: 45.0062 degrees , -0.1 degrees
AN004_STF100_b_hotcold
1
2
XPS
1
0
Al
1486.6
49.61
200
200
1e+037
1e+037
FAT
55
1e+037
4.55
1e+037
1e+037
1e+037
1e+037
1e+037
Fe
2p
-1
Kinetic Energy
eV
754.6
0.05
2
Intensity
d
Transmission
d
pulse counting
0.48
1
1e+037
1e+037
1e+037
1e+037
4
PHI_AtomicNumber
d
26
ESCAPE DEPTH TYPE
d
1
MFP Exponent
d
-0.7
PROPAGATION_CONVERGED
d
1
1202
0
1
0
1
9126
53.9109
9132
53.9107
8929
53.9106
9004
53.9105
9137
53.9103
9037
53.9102
9032
53.9101
9046
53.9099
9081
53.9098
8985
53.9096
9030
53.9095
9288
53.9094
9077
53.9092
8906
53.9091
9228
53.909
9140
53.9088
8930
53.9087
9077
53.9086
9072
53.9084
9023
53.9083
8963
53.9082
9014
53.908
9025
53.9079
9069
53.9078
9011
53.9076
8950
53.9075
8921
53.9073
8997
53.9072
9063
53.9071
9144
53.9069
9079
53.9068
9309
53.9067
8854
53.9065
9011
53.9064
9022
53.9063
8876
53.9061
8848
53.906
9112
53.9059
9089
53.9057
9117
53.9056
8959
53.9054
8859
53.9053
9124
53.9052
9168
53.905
9070
53.9049
8871
53.9048
8881
53.9046
9128
53.9045
8824
53.9044
8913
53.9042
9164
53.9041
8973
53.904
8847
53.9038
8946
53.9037
9161
53.9035
8803
53.9034
8815
53.9033
8973
53.9031
9057
53.903
9030
53.9029
8853
53.9027
9005
53.9026
9058
53.9025
9054
53.9023
8887
53.9022
8963
53.902
9044
53.9019
9212
53.9018
8994
53.9016
8992
53.9015
8992
53.9014
8921
53.9012
8918
53.9011
9079
53.901
9062
53.9008
8977
53.9007
9125
53.9006
9164
53.9004
9042
53.9003
8882
53.9001
9069
53.9
9089
53.8999
9220
53.8997
9026
53.8996
8945
53.8995
8902
53.8993
9075
53.8992
9075
53.8991
8973
53.8989
9054
53.8988
9243
53.8986
8989
53.8985
9058
53.8984
9058
53.8982
9217
53.8981
9146
53.898
9192
53.8978
9350
53.8977
9102
53.8976
9072
53.8974
9222
53.8973
9176
53.8972
9202
53.897
9168
53.8969
9251
53.8967
9366
53.8966
9080
53.8965
9226
53.8963
9239
53.8962
9215
53.8961
9323
53.8959
9373
53.8958
9272
53.8957
9283
53.8955
9235
53.8954
9380
53.8952
9450
53.8951
9435
53.895
9347
53.8948
9418
53.8947
9445
53.8946
9407
53.8944
9401
53.8943
9401
53.8942
9560
53.894
9455
53.8939
9478
53.8937
9424
53.8936
9495
53.8935
9434
53.8933
9478
53.8932
9536
53.8931
9487
53.8929
9461
53.8928
9566
53.8927
9637
53.8925
9583
53.8924
9747
53.8922
9636
53.8921
9895
53.892
9649
53.8918
10014
53.8917
9989
53.8916
9763
53.8914
9942
53.8913
9889
53.8912
9814
53.891
9872
53.8909
9882
53.8907
9865
53.8906
10210
53.8905
10068
53.8903
10110
53.8902
10091
53.8901
10133
53.8899
9841
53.8898
10016
53.8897
10284
53.8895
10212
53.8894
10342
53.8892
10044
53.8891
10229
53.889
10299
53.8888
10280
53.8887
10280
53.8886
10632
53.8884
10561
53.8883
10404
53.8882
10573
53.888
10549
53.8879
10515
53.8877
10489
53.8876
10467
53.8875
10649
53.8873
10342
53.8872
10415
53.8871
10326
53.8869
10690
53.8868
10483
53.8867
10666
53.8865
10423
53.8864
10594
53.8862
10333
53.8861
10429
53.886
10458
53.8858
10531
53.8857
10350
53.8856
10463
53.8854
10230
53.8853
10353
53.8851
10388
53.885
10235
53.8849
10183
53.8847
10250
53.8846
10221
53.8845
10043
53.8843
10143
53.8842
10089
53.8841
10131
53.8839
9839
53.8838
9991
53.8836
9845
53.8835
10019
53.8834
9866
53.8832
9686
53.8831
9678
53.883
9916
53.8828
9606
53.8827
9619
53.8825
9453
53.8824
9443
53.8823
9326
53.8821
9579
53.882
9350
53.8819
9240
53.8817
9348
53.8816
9260
53.8815
9335
53.8813
9269
53.8812
9253
53.881
9157
53.8809
9137
53.8808
9161
53.8806
9058
53.8805
8964
53.8804
9126
53.8802
9018
53.8801
8959
53.8799
9202
53.8798
9001
53.8797
8915
53.8795
8974
53.8794
9099
53.8793
9143
53.8791
9032
53.879
9106
53.8789
8909
53.8787
9035
53.8786
9162
53.8784
9173
53.8783
9006
53.8782
9146
53.878
9019
53.8779
9258
53.8778
8982
53.8776
9057
53.8775
9222
53.8773
8974
53.8772
9120
53.8771
9116
53.8769
9030
53.8768
8918
53.8767
9010
53.8765
8916
53.8764
9121
53.8762
9054
53.8761
9108
53.876
9032
53.8758
9043
53.8757
9095
53.8756
9053
53.8754
8894
53.8753
9036
53.8751
8915
53.875
9047
53.8749
9303
53.8747
9026
53.8746
9029
53.8745
9090
53.8743
8962
53.8742
9147
53.8741
8876
53.8739
9044
53.8738
8987
53.8736
9147
53.8735
9105
53.8734
9096
53.8732
9036
53.8731
8929
53.873
9064
53.8728
9133
53.8727
8816
53.8725
9029
53.8724
9140
53.8723
9023
53.8721
9033
53.872
9215
53.8719
9050
53.8717
9076
53.8716
9060
53.8714
9069
53.8713
8969
53.8712
9063
53.871
9110
53.8709
9046
53.8708
9066
53.8706
9083
53.8705
8910
53.8703
9017
53.8702
8915
53.8701
8986
53.8699
8935
53.8698
8879
53.8697
8790
53.8695
8977
53.8694
8940
53.8692
8857
53.8691
9025
53.869
8764
53.8688
8876
53.8687
8888
53.8686
8734
53.8684
9065
53.8683
8892
53.8681
8825
53.868
8937
53.8679
8935
53.8677
8781
53.8676
8798
53.8675
8824
53.8673
8960
53.8672
8660
53.867
8905
53.8669
8740
53.8668
8940
53.8666
8866
53.8665
8789
53.8664
8850
53.8662
8714
53.8661
8768
53.8659
8792
53.8658
8734
53.8657
8783
53.8655
8585
53.8654
8741
53.8653
8915
53.8651
8676
53.865
8975
53.8648
8765
53.8647
8747
53.8646
8757
53.8644
8784
53.8643
8872
53.8642
8926
53.864
8806
53.8639
8686
53.8637
8723
53.8636
8656
53.8635
8747
53.8633
8555
53.8632
8773
53.863
8769
53.8629
8766
53.8628
8865
53.8626
8808
53.8625
9002
53.8624
8557
53.8622
8899
53.8621
8858
53.8619
8982
53.8618
8986
53.8617
8799
53.8615
8954
53.8614
8817
53.8613
8771
53.8611
9049
53.861
9091
53.8608
9106
53.8607
8917
53.8606
8903
53.8604
9017
53.8603
9048
53.8602
9055
53.86
8932
53.8599
9211
53.8597
9097
53.8596
9056
53.8595
9020
53.8593
9095
53.8592
9222
53.8591
9081
53.8589
9258
53.8588
8957
53.8586
9202
53.8585
9101
53.8584
9106
53.8582
9127
53.8581
9200
53.8579
9293
53.8578
9143
53.8577
9124
53.8575
9282
53.8574
9290
53.8573
9288
53.8571
9516
53.857
9575
53.8568
9532
53.8567
9425
53.8566
9476
53.8564
9666
53.8563
9506
53.8562
9634
53.856
9703
53.8559
9770
53.8557
9635
53.8556
9679
53.8555
9820
53.8553
9803
53.8552
9756
53.855
9868
53.8549
9854
53.8548
10113
53.8546
10146
53.8545
10107
53.8544
10275
53.8542
10259
53.8541
10236
53.8539
10254
53.8538
10231
53.8537
10480
53.8535
10359
53.8534
10472
53.8532
10428
53.8531
10456
53.853
10818
53.8528
10812
53.8527
10663
53.8526
10690
53.8524
11132
53.8523
10840
53.8521
10978
53.852
11191
53.8519
11105
53.8517
11023
53.8516
11131
53.8515
11283
53.8513
11239
53.8512
11237
53.851
11298
53.8509
11355
53.8508
11392
53.8506
11664
53.8505
11509
53.8503
11388
53.8502
11666
53.8501
11320
53.8499
11493
53.8498
11734
53.8497
11733
53.8495
11763
53.8494
11738
53.8492
11328
53.8491
11635
53.849
11706
53.8488
11550
53.8487
11410
53.8485
11413
53.8484
11378
53.8483
11086
53.8481
11238
53.848
10905
53.8479
11100
53.8477
10746
53.8476
10798
53.8474
10402
53.8473
10573
53.8472
10085
53.847
10234
53.8469
9826
53.8467
9693
53.8466
9598
53.8465
9373
53.8463
9094
53.8462
9004
53.8461
8800
53.8459
8669
53.8458
8735
53.8456
8387
53.8455
8210
53.8454
8295
53.8452
8351
53.8451
8074
53.8449
8118
53.8448
8204
53.8447
8099
53.8445
8001
53.8444
7890
53.8442
7782
53.8441
7840
53.844
7991
53.8438
7764
53.8437
7648
53.8436
7620
53.8434
7649
53.8433
7890
53.8431
7593
53.843
7794
53.8429
7787
53.8427
7718
53.8426
7601
53.8424
7536
53.8423
7527
53.8422
7459
53.842
7612
53.8419
7713
53.8417
7563
53.8416
7626
53.8415
7537
53.8413
7659
53.8412
7510
53.8411
7554
53.8409
7416
53.8408
7637
53.8406
7601
53.8405
7530
53.8404
7514
53.8402
7574
53.8401
7707
53.8399
7563
53.8398
7674
53.8397
7709
53.8395
7651
53.8394
7652
53.8393
7652
53.8391
7657
53.839
7711
53.8388
7642
53.8387
7637
53.8386
7549
53.8384
7644
53.8383
7787
53.8381
7654
53.838
7510
53.8379
7656
53.8377
7629
53.8376
7543
53.8374
7708
53.8373
7600
53.8372
7496
53.837
7467
53.8369
7512
53.8367
7613
53.8366
7493
53.8365
7726
53.8363
7534
53.8362
7606
53.8361
7611
53.8359
7648
53.8358
7573
53.8356
7664
53.8355
7646
53.8354
7721
53.8352
7627
53.8351
7495
53.8349
7468
53.8348
7670
53.8347
7554
53.8345
7643
53.8344
7480
53.8342
7535
53.8341
7454
53.834
7459
53.8338
7630
53.8337
7457
53.8335
7547
53.8334
7516
53.8333
7595
53.8331
7652
53.833
7596
53.8329
7552
53.8327
7623
53.8326
7617
53.8324
7667
53.8323
7559
53.8322
7623
53.832
7578
53.8319
7555
53.8317
7588
53.8316
7587
53.8315
7686
53.8313
7468
53.8312
7500
53.831
7562
53.8309
7521
53.8308
7569
53.8306
7557
53.8305
7704
53.8303
7461
53.8302
7603
53.8301
7641
53.8299
7529
53.8298
7613
53.8296
7501
53.8295
7507
53.8294
7408
53.8292
7525
53.8291
7515
53.829
7525
53.8288
7371
53.8287
7623
53.8285
7675
53.8284
Fe 3p 7
400C CE conditioning
2023
5
12
0
0
0
0
14
Casa Info Follows
0
0
1
CASA region (*FeTi3ps region*) (*Tougaard*) 1421.917 1434.099 0.37 11 0 2 1034.7 -450 0 0 (*Fe 3p*) 55.8458 0 1.669
2
CASA comp (*Fe 3p peak*) (*LA(1.6,5,5)*) Area 6015.7573 1e-020 49008.002 -1 1 MFWHM 1.6611767 0.38 9.5 -1 1 Position 1432.1559 1428.4624 1434.099 -1 1 RSF 1.52 MASS 55.8458 INDEX -1 (*Fe 3p*) CONST (**) UNCORRECTEDRSF 1.669
CASA comp (*Ti3s peak*) (*LA(3,8,5)*) Area 3964.202 1e-020 33212 -1 1 MFWHM 2.2233519 0.38 9.5 -1 1 Position 1426.2609 1421.9242 1427.9775 -1 1 RSF 0.37 MASS 55.8458 INDEX -1 (*Fe 3p*) CONST (**) UNCORRECTEDRSF 1.669
AN004_STF100_b_hotcold_108_400C CE conditioning_20230512_153604.vms Dir:C:\Users\anenn\ownCloud\Messdaten\XPS\ELSA\2022-05-12_STFO100b\AN005_STFO100b_newheater\AN005_STFO100b_newheater\
AN004_STF100_b_hotcold.(sample: unk).(2, 400C CE conditioning).(acq: unk)
( 0.026759 m , -0.034114 m , 0.163037 m ) Angle: 45.0062 degrees , -0.1 degrees
AN004_STF100_b_hotcold
1
2
XPS
1
0
Al
1486.6
49.61
200
200
1e+037
1e+037
FAT
55
1e+037
4.55
1e+037
1e+037
1e+037
1e+037
1e+037
Fe
3p
-1
Kinetic Energy
eV
1418.6
0.05
2
Intensity
d
Transmission
d
pulse counting
0.48
1
1e+037
1e+037
1e+037
1e+037
4
PHI_AtomicNumber
d
26
ESCAPE DEPTH TYPE
d
1
MFP Exponent
d
-0.7
PROPAGATION_CONVERGED
d
1
802
0
1
0
1
1509
51.6568
1487
51.6566
1497
51.6564
1470
51.6562
1450
51.656
1446
51.6559
1481
51.6557
1494
51.6555
1525
51.6553
1497
51.6551
1450
51.6549
1546
51.6547
1500
51.6545
1497
51.6543
1541
51.6541
1483
51.6539
1498
51.6537
1548
51.6535
1526
51.6533
1479
51.6531
1526
51.6529
1578
51.6528
1530
51.6526
1490
51.6524
1585
51.6522
1470
51.652
1542
51.6518
1570
51.6516
1550
51.6514
1523
51.6512
1556
51.651
1535
51.6508
1564
51.6506
1534
51.6504
1456
51.6502
1503
51.65
1563
51.6498
1592
51.6497
1519
51.6495
1468
51.6493
1606
51.6491
1530
51.6489
1587
51.6487
1558
51.6485
1623
51.6483
1523
51.6481
1536
51.6479
1500
51.6477
1524
51.6475
1582
51.6473
1544
51.6471
1548
51.6469
1602
51.6467
1541
51.6466
1508
51.6464
1479
51.6462
1573
51.646
1554
51.6458
1551
51.6456
1518
51.6454
1533
51.6452
1524
51.645
1520
51.6448
1472
51.6446
1454
51.6444
1553
51.6442
1604
51.644
1560
51.6438
1431
51.6436
1477
51.6435
1527
51.6433
1499
51.6431
1564
51.6429
1435
51.6427
1567
51.6425
1577
51.6423
1527
51.6421
1514
51.6419
1441
51.6417
1547
51.6415
1532
51.6413
1582
51.6411
1573
51.6409
1534
51.6407
1563
51.6405
1549
51.6404
1540
51.6402
1597
51.64
1523
51.6398
1455
51.6396
1508
51.6394
1599
51.6392
1529
51.639
1517
51.6388
1549
51.6386
1579
51.6384
1612
51.6382
1545
51.638
1611
51.6378
1585
51.6376
1625
51.6374
1515
51.6372
1521
51.6371
1525
51.6369
1561
51.6367
1601
51.6365
1556
51.6363
1582
51.6361
1612
51.6359
1598
51.6357
1665
51.6355
1648
51.6353
1651
51.6351
1625
51.6349
1567
51.6347
1579
51.6345
1619
51.6343
1752
51.6341
1587
51.634
1631
51.6338
1654
51.6336
1634
51.6334
1699
51.6332
1646
51.633
1731
51.6328
1720
51.6326
1725
51.6324
1771
51.6322
1773
51.632
1791
51.6318
1779
51.6316
1838
51.6314
1760
51.6312
1799
51.631
1802
51.6308
1867
51.6307
1828
51.6305
1948
51.6303
1880
51.6301
1895
51.6299
2002
51.6297
1907
51.6295
1939
51.6293
2011
51.6291
2072
51.6289
1959
51.6287
1941
51.6285
1982
51.6283
1990
51.6281
2000
51.6279
1963
51.6277
1969
51.6276
1997
51.6274
2017
51.6272
1984
51.627
1998
51.6268
1920
51.6266
1913
51.6264
1868
51.6262
1971
51.626
1876
51.6258
1906
51.6256
1813
51.6254
1880
51.6252
1749
51.625
1828
51.6248
1763
51.6246
1779
51.6244
1787
51.6243
1687
51.6241
1782
51.6239
1755
51.6237
1699
51.6235
1616
51.6233
1651
51.6231
1661
51.6229
1634
51.6227
1633
51.6225
1581
51.6223
1691
51.6221
1626
51.6219
1531
51.6217
1579
51.6215
1642
51.6213
1576
51.6211
1481
51.621
1510
51.6208
1487
51.6206
1536
51.6204
1468
51.6202
1458
51.62
1541
51.6198
1523
51.6196
1449
51.6194
1477
51.6192
1505
51.619
1450
51.6188
1445
51.6186
1507
51.6184
1484
51.6182
1407
51.618
1455
51.6178
1427
51.6177
1532
51.6175
1405
51.6173
1491
51.6171
1436
51.6169
1428
51.6167
1440
51.6165
1454
51.6163
1474
51.6161
1413
51.6159
1509
51.6157
1540
51.6155
1546
51.6153
1499
51.6151
1521
51.6149
1478
51.6147
1524
51.6145
1480
51.6144
1591
51.6142
1571
51.614
1564
51.6138
1549
51.6136
1563
51.6134
1618
51.6132
1568
51.613
1599
51.6128
1627
51.6126
1631
51.6124
1627
51.6122
1669
51.612
1702
51.6118
1702
51.6116
1718
51.6114
1746
51.6112
1743
51.6111
1783
51.6109
1757
51.6107
1715
51.6105
1744
51.6103
1811
51.6101
1863
51.6099
1827
51.6097
1901
51.6095
1793
51.6093
1867
51.6091
1930
51.6089
1895
51.6087
1834
51.6085
1939
51.6083
1970
51.6081
1867
51.6079
2008
51.6078
2088
51.6076
2032
51.6074
2157
51.6072
2146
51.607
1984
51.6068
2173
51.6066
2263
51.6064
2213
51.6062
2158
51.606
2252
51.6058
2301
51.6056
2232
51.6054
2305
51.6052
2233
51.605
2330
51.6048
2221
51.6046
2286
51.6045
2302
51.6043
2351
51.6041
2279
51.6039
2211
51.6037
2242
51.6035
2179
51.6033
2245
51.6031
2097
51.6029
2147
51.6027
2034
51.6025
2021
51.6023
2028
51.6021
1957
51.6019
1912
51.6017
1896
51.6015
1851
51.6013
1852
51.6011
1741
51.601
1698
51.6008
1693
51.6006
1578
51.6004
1584
51.6002
1557
51.6
1505
51.5998
1495
51.5996
1462
51.5994
1527
51.5992
1365
51.599
1349
51.5988
1415
51.5986
1313
51.5984
1274
51.5982
1330
51.598
1317
51.5978
1318
51.5977
1321
51.5975
1237
51.5973
1336
51.5971
1288
51.5969
1288
51.5967
1257
51.5965
1255
51.5963
1260
51.5961
1226
51.5959
1291
51.5957
1210
51.5955
1346
51.5953
1206
51.5951
1269
51.5949
1234
51.5947
1266
51.5945
1276
51.5943
1278
51.5942
1232
51.594
1260
51.5938
1279
51.5936
1296
51.5934
1267
51.5932
1251
51.593
1226
51.5928
1257
51.5926
1255
51.5924
1310
51.5922
1367
51.592
1359
51.5918
1334
51.5916
1294
51.5914
1339
51.5912
1313
51.591
1350
51.5908
1307
51.5907
1333
51.5905
1408
51.5903
1378
51.5901
1293
51.5899
1295
51.5897
1284
51.5895
1341
51.5893
1350
51.5891
1364
51.5889
1361
51.5887
1368
51.5885
1414
51.5883
1355
51.5881
1383
51.5879
1347
51.5877
1392
51.5875
1329
51.5873
1358
51.5872
1421
51.587
1321
51.5868
1369
51.5866
1321
51.5864
1438
51.5862
1385
51.586
1403
51.5858
1388
51.5856
1495
51.5854
1417
51.5852
1338
51.585
1334
51.5848
1437
51.5846
1340
51.5844
1484
51.5842
1398
51.584
1419
51.5838
1338
51.5837
1431
51.5835
1450
51.5833
1493
51.5831
1488
51.5829
1392
51.5827
1392
51.5825
1409
51.5823
1372
51.5821
1399
51.5819
1418
51.5817
1404
51.5815
1450
51.5813
1435
51.5811
1455
51.5809
1388
51.5807
1402
51.5805
1398
51.5803
1372
51.5802
1339
51.58
1356
51.5798
1389
51.5796
1363
51.5794
1403
51.5792
Sr 3d 8
400C CE conditioning
2023
5
12
0
0
0
0
16
Casa Info Follows
0
0
1
CASA region (*Sr 3d*) (*Shirley*) 1349.0814 1356.7323 7.82 6 0 0 1034.7 -450 0 0 (*Sr 3d*) 87.6165 0 5.05
4
CASA comp (*Sr 3d bulk 5/2*) (*GL(30)*) Area 24254.244 1e-020 268011.43 -1 1 MFWHM 1.1227009 0.2 5 -1 1 Position 1354.8937 1349.0814 1356.241 -1 1 RSF 7.82 MASS 87.6165 INDEX -1 (*Sr 3d*) CONST (**) UNCORRECTEDRSF 5.05
CASA comp (*Sr 3d bulk 3/2*) (*GL(30)*) Area 16169.496 1e-020 268011.43 0 0.66666667 MFWHM 1.1227009 0.2 5 0 1 Position 1353.1537 0 0 0 -1.74 RSF 7.82 MASS 87.6165 INDEX -1 (*Sr 3d*) CONST (**) UNCORRECTEDRSF 5.05
CASA comp (*Sr 3d surf 5/2*) (*GL(0)*) Area 13986.304 1e-020 179938.2 -1 1 MFWHM 1.7165675 0.23251515 5.8128787 -1 1 Position 1354.2032 1349.0814 1356.241 -1 1 RSF 7.82 MASS 87.6165 INDEX -1 (*Sr 3d*) CONST (**) UNCORRECTEDRSF 5.05
CASA comp (*Sr 3d surf 3/2*) (*GL(0)*) Area 9324.2029 1e-020 179938.2 2 0.66666667 MFWHM 1.7165675 0.23251515 5.8128787 2 1 Position 1352.4632 0 0 2 -1.74 RSF 7.82 MASS 87.6165 INDEX -1 (*Sr 3d*) CONST (**) UNCORRECTEDRSF 5.05
AN004_STF100_b_hotcold_108_400C CE conditioning_20230512_153604.vms Dir:C:\Users\anenn\ownCloud\Messdaten\XPS\ELSA\2022-05-12_STFO100b\AN005_STFO100b_newheater\AN005_STFO100b_newheater\
AN004_STF100_b_hotcold.(sample: unk).(2, 400C CE conditioning).(acq: unk)
( 0.026759 m , -0.034114 m , 0.163037 m ) Angle: 45.0062 degrees , -0.1 degrees
AN004_STF100_b_hotcold
1
2
XPS
1
0
Al
1486.6
49.61
200
200
1e+037
1e+037
FAT
27
1e+037
4.55
1e+037
1e+037
1e+037
1e+037
1e+037
Sr
3d
-1
Kinetic Energy
eV
1346.6
0.05
2
Intensity
d
Transmission
d
pulse counting
0.72
1
1e+037
1e+037
1e+037
1e+037
4
PHI_AtomicNumber
d
38
ESCAPE DEPTH TYPE
d
1
MFP Exponent
d
-0.7
PROPAGATION_CONVERGED
d
1
482
0
1
0
1
2028
22.7753
2053
22.7751
2042
22.775
1998
22.7748
2057
22.7746
1973
22.7744
1962
22.7742
2013
22.774
2070
22.7738
1991
22.7736
2020
22.7735
1904
22.7733
2014
22.7731
2020
22.7729
2030
22.7727
1953
22.7725
2004
22.7723
1891
22.7721
1950
22.7719
1947
22.7718
1950
22.7716
1872
22.7714
2011
22.7712
1914
22.771
1910
22.7708
1826
22.7706
1880
22.7704
1908
22.7703
1892
22.7701
1894
22.7699
1879
22.7697
1811
22.7695
1879
22.7693
1861
22.7691
1855
22.7689
1832
22.7687
1896
22.7686
1859
22.7684
1810
22.7682
1762
22.768
1884
22.7678
1785
22.7676
1836
22.7674
1826
22.7672
1809
22.7671
1768
22.7669
1827
22.7667
1748
22.7665
1733
22.7663
1716
22.7661
1708
22.7659
1737
22.7657
1693
22.7656
1735
22.7654
1685
22.7652
1713
22.765
1681
22.7648
1685
22.7646
1721
22.7644
1675
22.7642
1687
22.764
1713
22.7639
1718
22.7637
1659
22.7635
1623
22.7633
1605
22.7631
1655
22.7629
1654
22.7627
1685
22.7625
1636
22.7624
1664
22.7622
1663
22.762
1695
22.7618
1696
22.7616
1670
22.7614
1722
22.7612
1681
22.761
1735
22.7609
1660
22.7607
1787
22.7605
1788
22.7603
1803
22.7601
1799
22.7599
1888
22.7597
1889
22.7595
1922
22.7593
1955
22.7592
1992
22.759
2105
22.7588
2207
22.7586
2153
22.7584
2247
22.7582
2482
22.758
2565
22.7578
2588
22.7577
2769
22.7575
2832
22.7573
3022
22.7571
3211
22.7569
3279
22.7567
3566
22.7565
3653
22.7563
3986
22.7562
4095
22.756
4402
22.7558
4591
22.7556
4700
22.7554
5135
22.7552
5289
22.755
5683
22.7548
6043
22.7547
6229
22.7545
6900
22.7543
7068
22.7541
7659
22.7539
8370
22.7537
8695
22.7535
9214
22.7533
9859
22.7531
10291
22.753
11045
22.7528
11481
22.7526
12233
22.7524
12598
22.7522
13178
22.752
13998
22.7518
14157
22.7516
14699
22.7515
15099
22.7513
15395
22.7511
15514
22.7509
15487
22.7507
15349
22.7505
15433
22.7503
15165
22.7501
14929
22.75
14796
22.7498
14421
22.7496
13880
22.7494
13472
22.7492
12949
22.749
12878
22.7488
12354
22.7486
12103
22.7485
11957
22.7483
12026
22.7481
11757
22.7479
11761
22.7477
11918
22.7475
12061
22.7473
12501
22.7471
12830
22.747
13252
22.7468
13652
22.7466
14302
22.7464
14819
22.7462
15686
22.746
16005
22.7458
16577
22.7456
17268
22.7455
17550
22.7453
18465
22.7451
18672
22.7449
18998
22.7447
19294
22.7445
19269
22.7443
18975
22.7441
18681
22.7439
18147
22.7438
17655
22.7436
17038
22.7434
16200
22.7432
15086
22.743
13969
22.7428
12987
22.7426
11835
22.7424
10903
22.7423
9945
22.7421
8792
22.7419
7813
22.7417
6836
22.7415
6032
22.7413
5325
22.7411
4767
22.7409
4148
22.7408
3578
22.7406
3316
22.7404
2701
22.7402
2444
22.74
2201
22.7398
2053
22.7396
1856
22.7394
1627
22.7393
1613
22.7391
1470
22.7389
1359
22.7387
1325
22.7385
1297
22.7383
1231
22.7381
1206
22.7379
1139
22.7378
1133
22.7376
1104
22.7374
1053
22.7372
1052
22.737
1033
22.7368
1034
22.7366
1104
22.7364
1072
22.7363
1044
22.7361
1081
22.7359
1055
22.7357
1012
22.7355
993
22.7353
955
22.7351
1036
22.7349
1026
22.7348
1002
22.7346
1041
22.7344
990
22.7342
946
22.734
1001
22.7338
997
22.7336
971
22.7334
1004
22.7333
958
22.7331
972
22.7329
893
22.7327
954
22.7325
953
22.7323
1007
22.7321
976
22.7319
987
22.7318
962
22.7316
922
22.7314
1004
22.7312
931
22.731
955
22.7308
935
22.7306
995
22.7304
914
22.7303
FErmi 9
400C CE conditioning
2023
5
12
0
0
0
0
14
Casa Info Follows
0
0
1
CASA region (*FE*) (*Linear*) 1481.0964 1487.2413 2.93 6 99 0 1135.0842 -450 0 0 (*O 1s*) 15.9994 0 2.93
2
CASA comp (*VBM*) (*SB(0)LA(2,600)*) Area 1103406.6 0 4009760.5 -1 1 MFWHM 10.25 0.41 10.25 -1 1 Position 1484.0528 1482.7106 1487.2389 -1 1 RSF 1 MASS 0 INDEX -1 (*NoTag*) CONST (**) UNCORRECTEDRSF 0
CASA comp (*Fe3d eg*) (*LA(8,15,10)*) Area 837.41579 1e-020 63642.824 -1 1 MFWHM 1.3 1 1.3 -1 1 Position 1484.7941 1484.7 1485 -1 1.18229 RSF 1 MASS 0 INDEX -1 (*NoTag*) CONST (**) UNCORRECTEDRSF 0
AN004_STF100_b_hotcold_108_400C CE conditioning_20230512_153604.vms Dir:C:\Users\anenn\ownCloud\Messdaten\XPS\ELSA\2022-05-12_STFO100b\AN005_STFO100b_newheater\AN005_STFO100b_newheater\
AN004_STF100_b_hotcold.(sample: unk).(2, 400C CE conditioning).(acq: unk)
( 0.026759 m , -0.034114 m , 0.163037 m ) Angle: 45.0062 degrees , -0.1 degrees
AN004_STF100_b_hotcold
1
2
XPS
1
0
Al
1486.6
49.61
200
200
1e+037
1e+037
FAT
55
1e+037
4.55
1e+037
1e+037
1e+037
1e+037
1e+037
VB
edge
-1
Kinetic Energy
eV
1477.6
0.05
2
Intensity
d
Transmission
d
pulse counting
0.48
1
1e+037
1e+037
1e+037
1e+037
4
PHI_AtomicNumber
d
118
ESCAPE DEPTH TYPE
d
1
MFP Exponent
d
-0.7
PROPAGATION_CONVERGED
d
0
402
0
1
0
1
135
51.4268
130
51.4266
129
51.4265
112
51.4263
155
51.4261
125
51.4259
159
51.4257
123
51.4255
152
51.4253
144
51.4251
158
51.4249
122
51.4247
140
51.4245
157
51.4243
129
51.4241
138
51.4239
118
51.4237
148
51.4235
153
51.4233
143
51.4231
142
51.4229
132
51.4227
162
51.4225
154
51.4223
151
51.4221
154
51.4219
174
51.4217
155
51.4216
156
51.4214
179
51.4212
165
51.421
182
51.4208
194
51.4206
198
51.4204
200
51.4202
208
51.42
213
51.4198
218
51.4196
231
51.4194
229
51.4192
263
51.419
274
51.4188
269
51.4186
262
51.4184
296
51.4182
307
51.418
323
51.4178
305
51.4176
327
51.4174
375
51.4172
397
51.417
388
51.4168
406
51.4166
404
51.4165
426
51.4163
404
51.4161
465
51.4159
479
51.4157
502
51.4155
494
51.4153
487
51.4151
565
51.4149
556
51.4147
604
51.4145
567
51.4143
627
51.4141
624
51.4139
621
51.4137
665
51.4135
698
51.4133
641
51.4131
694
51.4129
722
51.4127
698
51.4125
724
51.4123
716
51.4121
806
51.4119
763
51.4117
777
51.4115
720
51.4114
785
51.4112
823
51.411
789
51.4108
801
51.4106
766
51.4104
785
51.4102
825
51.41
774
51.4098
764
51.4096
819
51.4094
758
51.4092
712
51.409
787
51.4088
712
51.4086
708
51.4084
726
51.4082
697
51.408
701
51.4078
677
51.4076
656
51.4074
668
51.4072
598
51.407
643
51.4068
659
51.4066
601
51.4064
593
51.4062
571
51.4061
610
51.4059
552
51.4057
550
51.4055
585
51.4053
561
51.4051
556
51.4049
554
51.4047
583
51.4045
575
51.4043
535
51.4041
576
51.4039
605
51.4037
556
51.4035
625
51.4033
569
51.4031
567
51.4029
597
51.4027
566
51.4025
579
51.4023
568
51.4021
554
51.4019
610
51.4017
553
51.4015
546
51.4013
511
51.4011
516
51.401
552
51.4008
493
51.4006
513
51.4004
527
51.4002
489
51.4
458
51.3998
470
51.3996
461
51.3994
447
51.3992
434
51.399
402
51.3988
427
51.3986
363
51.3984
339
51.3982
367
51.398
323
51.3978
306
51.3976
278
51.3974
273
51.3972
270
51.397
267
51.3968
262
51.3966
236
51.3964
198
51.3962
209
51.396
200
51.3958
182
51.3956
143
51.3955
176
51.3953
143
51.3951
156
51.3949
119
51.3947
112
51.3945
128
51.3943
97
51.3941
89
51.3939
120
51.3937
84
51.3935
80
51.3933
62
51.3931
81
51.3929
72
51.3927
59
51.3925
50
51.3923
52
51.3921
51
51.3919
47
51.3917
33
51.3915
41
51.3913
35
51.3911
32
51.3909
21
51.3907
23
51.3905
22
51.3903
24
51.3902
13
51.39
13
51.3898
6
51.3896
8
51.3894
4
51.3892
6
51.389
3
51.3888
12
51.3886
3
51.3884
7
51.3882
3
51.388
2
51.3878
2
51.3876
O 1s 1
400C +900 mVb
2023
5
12
0
0
0
0
14
Casa Info Follows
0
0
1
CASA region (*O 1s*) (*Shirley*) 952.66337 961.07082 2.88 2 0 0 1034.698 -450 0 0 (*O 1s*) 15.9994 0 2.93
2
CASA comp (*O 1s bulk*) (*LA(5,7,10)*) Area 97668.479 1e-020 402987.1 -1 1 MFWHM 1.3661967 0.31 7.75 -1 1 Position 958.19887 955.6 959.874 -1 1 RSF 2.88 MASS 15.9994 INDEX -1 (*O 1s*) CONST (**) UNCORRECTEDRSF 2.93
CASA comp (*O 1s CO3*) (*GL(30)*) Area 1714.2276 1e-020 265470.6 -1 1 MFWHM 2 2 3 -1 1 Position 955.05619 953.6 955.6 -1 -3.26818 RSF 2.88 MASS 15.9994 INDEX -1 (*O 1s*) CONST (**) UNCORRECTEDRSF 2.93
AN004_STF100_b_hotcold_110_400C voltage sweep_20230512_170555.vms Dir:C:\Users\anenn\ownCloud\Messdaten\XPS\ELSA\2022-05-12_STFO100b\AN005_STFO100b_newheater\AN005_STFO100b_newheater\
AN004_STF100_b_hotcold.(sample: unk).(3, 400C voltage sweep).(acq: unk)
( 0.026759 m , -0.034114 m , 0.163037 m ) Angle: 45.0062 degrees , -0.1 degrees
AN004_STF100_b_hotcold
1
3
XPS
3
0
Al
1486.6
49.61
200
200
1e+037
1e+037
FAT
55
1e+037
4.55
1e+037
1e+037
1e+037
1e+037
1e+037
O
1s
-1
Kinetic Energy
eV
951.1
0.05
2
Intensity
d
Transmission
d
pulse counting
0.48
1
1e+037
1e+037
1e+037
1e+037
4
PHI_AtomicNumber
d
8
ESCAPE DEPTH TYPE
d
1
MFP Exponent
d
-0.7
PROPAGATION_CONVERGED
d
1
502
0
1
0
1
7307
53.3299
7220
53.3297
7350
53.3296
7164
53.3294
7232
53.3292
7268
53.3291
7148
53.3289
7209
53.3288
7280
53.3286
7249
53.3284
7482
53.3283
7362
53.3281
7330
53.328
7280
53.3278
7381
53.3277
7285
53.3275
7366
53.3273
7467
53.3272
7456
53.327
7294
53.3269
7358
53.3267
7414
53.3265
7359
53.3264
7310
53.3262
7209
53.3261
7225
53.3259
7481
53.3257
7254
53.3256
7233
53.3254
7162
53.3253
7211
53.3251
7341
53.3249
7292
53.3248
7126
53.3246
7330
53.3245
7207
53.3243
7323
53.3241
7430
53.324
7251
53.3238
7206
53.3237
7139
53.3235
7246
53.3233
7283
53.3232
7196
53.323
7178
53.3229
7309
53.3227
7287
53.3225
7148
53.3224
7264
53.3222
7197
53.3221
7057
53.3219
7203
53.3218
7215
53.3216
7133
53.3214
7189
53.3213
7150
53.3211
7177
53.321
7240
53.3208
7334
53.3206
7434
53.3205
7284
53.3203
7387
53.3202
7323
53.32
7370
53.3198
7455
53.3197
7635
53.3195
7342
53.3194
7423
53.3192
7677
53.319
7747
53.3189
7507
53.3187
7651
53.3186
7713
53.3184
7841
53.3182
7810
53.3181
7687
53.3179
7672
53.3178
7779
53.3176
7870
53.3174
7998
53.3173
7945
53.3171
7858
53.317
7952
53.3168
7967
53.3166
7779
53.3165
7667
53.3163
8012
53.3162
7826
53.316
7797
53.3158
7691
53.3157
7913
53.3155
7833
53.3154
7803
53.3152
7669
53.315
7750
53.3149
7856
53.3147
7983
53.3146
7921
53.3144
7880
53.3142
7870
53.3141
8039
53.3139
8108
53.3138
8237
53.3136
8280
53.3134
8507
53.3133
8674
53.3131
8736
53.313
8974
53.3128
9162
53.3126
9475
53.3125
9854
53.3123
10218
53.3122
10365
53.312
10936
53.3119
11362
53.3117
11945
53.3115
12552
53.3114
13265
53.3112
13879
53.3111
14545
53.3109
15400
53.3107
16434
53.3106
17225
53.3104
18183
53.3103
19429
53.3101
20355
53.3099
21537
53.3098
22750
53.3096
23935
53.3095
25465
53.3093
26408
53.3091
28012
53.309
29054
53.3088
30422
53.3087
31069
53.3085
32148
53.3083
33322
53.3082
33805
53.308
34680
53.3079
35113
53.3077
35409
53.3075
35517
53.3074
35703
53.3072
35393
53.3071
34823
53.3069
34299
53.3067
33583
53.3066
32734
53.3064
31169
53.3063
30356
53.3061
28824
53.3059
27513
53.3058
25850
53.3056
24349
53.3055
22994
53.3053
21290
53.3051
20055
53.305
18499
53.3048
17393
53.3047
16067
53.3045
14790
53.3043
13985
53.3042
12993
53.304
12159
53.3039
11224
53.3037
10419
53.3035
9895
53.3034
9356
53.3032
8866
53.303
8524
53.3029
8183
53.3027
7932
53.3026
7806
53.3024
7551
53.3022
7247
53.3021
7111
53.3019
7109
53.3018
7132
53.3016
6687
53.3014
6850
53.3013
6688
53.3011
6740
53.301
6465
53.3008
6487
53.3006
6463
53.3005
6505
53.3003
6519
53.3002
6412
53.3
6399
53.2998
6319
53.2997
6487
53.2995
6310
53.2994
6322
53.2992
6356
53.299
6461
53.2989
6203
53.2987
6256
53.2986
6178
53.2984
6159
53.2982
6308
53.2981
6187
53.2979
6210
53.2978
6404
53.2976
6290
53.2974
6270
53.2973
6140
53.2971
6224
53.297
6289
53.2968
6147
53.2966
6246
53.2965
6184
53.2963
6230
53.2962
6161
53.296
6093
53.2958
6094
53.2957
6340
53.2955
6264
53.2954
6099
53.2952
6163
53.295
6115
53.2949
6233
53.2947
6243
53.2946
6195
53.2944
6289
53.2942
6092
53.2941
6179
53.2939
6070
53.2938
6029
53.2936
6138
53.2934
6045
53.2933
6311
53.2931
6108
53.2929
6105
53.2928
6284
53.2926
6086
53.2925
6069
53.2923
6100
53.2921
6214
53.292
6118
53.2918
6209
53.2917
6156
53.2915
6313
53.2913
6161
53.2912
6284
53.291
6283
53.2909
6193
53.2907
6210
53.2905
6037
53.2904
6036
53.2902
6175
53.2901
6134
53.2899
Ti 2p3 2
400C +900 mVb
2023
5
12
0
0
0
0
14
Casa Info Follows
0
0
1
CASA region (*Ti 2 region*) (*Shirley*) 1027.0769 1032.2494 4.76 6 0 0 1034.698 -450 0 0 (*Ti 2p*) 47.8784 0 7.81
2
CASA comp (*Ti 2p 3/2*) (*LA(5,5,5)*) Area 17462.089 1e-020 231495 -1 1 MFWHM 1.17 1.15 1.17 -1 1 Position 1029.6526 1027.3093 1030.6088 -1 1 RSF 4.76 MASS 47.8784 INDEX -1 (*Ti 2p*) CONST (**) UNCORRECTEDRSF 7.81
CASA comp (*Ti 2p 3/2 3+*) (*LA(6,8,10)*) Area 66.455072 1e-020 158171 -1 1 MFWHM 1.17 0.22 5.5 0 1 Position 1030.4526 0 0 0 0.8 RSF 4.76 MASS 47.8784 INDEX -1 (*Ti 2p*) CONST (**) UNCORRECTEDRSF 7.81
AN004_STF100_b_hotcold_110_400C voltage sweep_20230512_170555.vms Dir:C:\Users\anenn\ownCloud\Messdaten\XPS\ELSA\2022-05-12_STFO100b\AN005_STFO100b_newheater\AN005_STFO100b_newheater\
AN004_STF100_b_hotcold.(sample: unk).(3, 400C voltage sweep).(acq: unk)
( 0.026759 m , -0.034114 m , 0.163037 m ) Angle: 45.0062 degrees , -0.1 degrees
AN004_STF100_b_hotcold
1
3
XPS
3
0
Al
1486.6
49.61
200
200
1e+037
1e+037
FAT
27
1e+037
4.55
1e+037
1e+037
1e+037
1e+037
1e+037
Ti
2p3
-1
Kinetic Energy
eV
1022.6
0.05
2
Intensity
d
Transmission
d
pulse counting
0.72
1
1e+037
1e+037
1e+037
1e+037
4
PHI_AtomicNumber
d
22
ESCAPE DEPTH TYPE
d
1
MFP Exponent
d
-0.7
PROPAGATION_CONVERGED
d
1
482
0
1
0
1
5107
24.0475
5287
24.0473
5164
24.0471
5308
24.0469
5376
24.0467
5528
24.0465
5623
24.0463
5712
24.0461
5755
24.0459
5781
24.0457
5823
24.0455
6149
24.0453
6310
24.0451
6302
24.0449
6466
24.0447
6508
24.0445
6584
24.0443
6585
24.0441
6665
24.0439
6829
24.0437
6784
24.0435
6834
24.0433
6846
24.0431
6958
24.0429
6946
24.0427
7025
24.0425
7102
24.0423
6779
24.0421
6882
24.0419
6810
24.0417
6687
24.0415
6610
24.0413
6624
24.0411
6524
24.0409
6490
24.0407
6279
24.0405
6132
24.0403
6119
24.0401
6049
24.0399
6021
24.0397
5980
24.0394
5792
24.0392
5663
24.039
5551
24.0388
5633
24.0386
5587
24.0384
5613
24.0382
5222
24.038
5333
24.0378
5088
24.0376
5214
24.0374
5101
24.0372
5095
24.037
4983
24.0368
5108
24.0366
4697
24.0364
4799
24.0362
4738
24.036
4724
24.0358
4727
24.0356
4680
24.0354
4598
24.0352
4619
24.035
4539
24.0348
4428
24.0346
4393
24.0344
4373
24.0342
4416
24.034
4320
24.0338
4297
24.0336
4245
24.0334
4280
24.0332
4380
24.033
4254
24.0328
4149
24.0326
4184
24.0324
4301
24.0322
4144
24.032
4191
24.0318
4141
24.0316
4128
24.0314
4168
24.0312
4092
24.031
3981
24.0307
4012
24.0305
3963
24.0303
3999
24.0301
3981
24.0299
4031
24.0297
4039
24.0295
3945
24.0293
4061
24.0291
4009
24.0289
3992
24.0287
4052
24.0285
3949
24.0283
4096
24.0281
4125
24.0279
4131
24.0277
4171
24.0275
4120
24.0273
4137
24.0271
4104
24.0269
4084
24.0267
4225
24.0265
4170
24.0263
4249
24.0261
4262
24.0259
4253
24.0257
4268
24.0255
4338
24.0253
4405
24.0251
4385
24.0249
4444
24.0247
4693
24.0245
4729
24.0243
4762
24.0241
4794
24.0239
5026
24.0237
5290
24.0235
5323
24.0233
5650
24.0231
5762
24.0229
6128
24.0227
6315
24.0225
6832
24.0223
7087
24.022
7391
24.0218
8054
24.0216
8436
24.0214
9153
24.0212
9584
24.021
10249
24.0208
10708
24.0206
11429
24.0204
11807
24.0202
12438
24.02
12536
24.0198
13034
24.0196
13195
24.0194
13332
24.0192
13086
24.019
13281
24.0188
13290
24.0186
12828
24.0184
12726
24.0182
12050
24.018
11717
24.0178
11113
24.0176
10491
24.0174
10059
24.0172
9350
24.017
8879
24.0168
8214
24.0166
7738
24.0164
7263
24.0162
6792
24.016
6370
24.0158
5970
24.0156
5606
24.0154
5344
24.0152
5131
24.015
4929
24.0148
4540
24.0146
4595
24.0144
4362
24.0142
4407
24.014
4129
24.0138
4110
24.0136
4106
24.0134
3870
24.0131
3816
24.0129
3888
24.0127
3704
24.0125
3763
24.0123
3715
24.0121
3621
24.0119
3602
24.0117
3628
24.0115
3558
24.0113
3552
24.0111
3558
24.0109
3545
24.0107
3726
24.0105
3641
24.0103
3602
24.0101
3548
24.0099
3553
24.0097
3527
24.0095
3385
24.0093
3461
24.0091
3503
24.0089
3547
24.0087
3471
24.0085
3532
24.0083
3367
24.0081
3401
24.0079
3499
24.0077
3409
24.0075
3447
24.0073
3505
24.0071
3486
24.0069
3587
24.0067
3489
24.0065
3372
24.0063
3551
24.0061
3517
24.0059
3528
24.0057
3524
24.0055
3510
24.0053
3471
24.0051
3553
24.0049
3453
24.0047
3507
24.0045
3444
24.0043
3552
24.0041
3421
24.0038
3506
24.0036
3460
24.0034
3509
24.0032
3465
24.003
3462
24.0028
3418
24.0026
3472
24.0024
3404
24.0022
3448
24.002
3459
24.0018
3368
24.0016
3423
24.0014
3405
24.0012
3468
24.001
3398
24.0008
3485
24.0006
3428
24.0004
3381
24.0002
3514
24
3421
23.9998
3501
23.9996
3443
23.9994
3540
23.9992
3474
23.999
Fe 2p 3
400C +900 mVb
2023
5
12
0
0
0
0
24
Casa Info Follows
0
0
1
CASA region (*Fe 2p*) (*Shirley*) 756.76787 783.04914 14.5 6 1.9 0 1034.7 -450 0 0 (*Fe 2p3/2*) 55.8458 0 10.82
12
CASA comp (*Fe3+ 3/2*) (*GL(30)*) Area 8468.5284 0.001 10000000 -1 1 MFWHM 1.7091017 1.7 1.71 -1 1 Position 777.52699 775.6 777.6 -1 1 RSF 15.7 MASS 55.8458 INDEX -1 (*Fe 2p*) CONST (**) UNCORRECTEDRSF 0
CASA comp (*Fe3+ 3/2 2nd*) (*LF(1,4,5,0)*) Area 16937.057 100 100000 0 2 MFWHM 2.1478017 1 3 -1 1.19544 Position 776.52699 0 0 0 -1 RSF 15.7 MASS 55.8458 INDEX -1 (*Fe 2p*) CONST (**) UNCORRECTEDRSF 0
CASA comp (*Fe3+ 1/2*) (*LA(1.53,243)*) Area 4234.2642 1e-020 112930.87 0 0.5 MFWHM 1.7091017 0.42890835 10.722709 0 1 Position 764.02699 0 0 0 -13.5 RSF 15.7 MASS 55.8458 INDEX -1 (*Fe 2p*) CONST (**) UNCORRECTEDRSF 16.42
CASA comp (*Fe3+ 1/2 2nd*) (*LF(0.8,2,5,0)*) Area 8468.5284 100 100000 0 1 MFWHM 2.1478017 1 3 1 1 Position 763.02699 0 0 0 -14.5 RSF 15.7 MASS 55.8458 INDEX -1 (*Fe 2p*) CONST (**) UNCORRECTEDRSF 16.42
CASA comp (*Fe3+ 3rd*) (*GL(50)*) Area 6774.8228 1e-020 112930.87 0 0.8 MFWHM 5 5 5 -1 1 Position 768.52699 0 0 0 -9 RSF 15.7 MASS 55.8458 INDEX -1 (*Fe 2p*) CONST (**) UNCORRECTEDRSF 16.42
CASA comp (*Fe2+ 3/2*) (*LA(2,5,5)*) Area 79.86816 1e-020 143416.5 -1 1 MFWHM 10.382508 0.53851418 13.462855 -1 1 Position 779.07284 0 0 0 1.54585 RSF 15.7 MASS 55.8458 INDEX -1 (*Fe 2p3/2*) CONST (**) UNCORRECTEDRSF 10.82
CASA comp (*Fe2+ 1/2*) (*LA(2,5,5)*) Area 39.93408 1e-020 143416.5 5 0.5 MFWHM 10.382508 0.53851418 13.462855 5 1 Position 765.57284 0 0 0 -11.95415 RSF 15.7 MASS 55.8458 INDEX -1 (*Fe 2p3/2*) CONST (**) UNCORRECTEDRSF 10.82
CASA comp (*Fe2+ 3rd*) (*LA(1.53,243)*) Area 19.480403 1e-020 143416.5 5 0.243907 MFWHM 5 5 5 -1 1 Position 772.52699 0 0 0 -5 RSF 15.7 MASS 55.8458 INDEX -1 (*Fe 2p3/2*) CONST (**) UNCORRECTEDRSF 10.82
CASA comp (*Fe0 3/2*) (*LF(4,8,10,1)*) Area 82.193228 1e-020 200652 -1 1 MFWHM 1.5 1.5 1.5 -1 1 Position 779.4 779.4 779.4 -1 1 RSF 15.7 MASS 55.8458 INDEX -1 (*Fe 2p*) CONST (**) UNCORRECTEDRSF 16.42
CASA comp (*Fe0 1/2*) (*LF(4,8,10,1)*) Area 41.096614 1e-020 200652 8 0.5 MFWHM 1.5 0.56096527 14.024132 8 1 Position 766.2 0 0 8 -13.2 RSF 15.7 MASS 55.8458 INDEX -1 (*Fe 2p*) CONST (**) UNCORRECTEDRSF 16.42
CASA comp (*Fe2+ 3rd*) (*LA(1.53,243)*) Area 9.7402016 1e-020 143416.5 5 0.1219535 MFWHM 5 5 5 -1 1 Position 759.12699 0 0 0 -18.4 RSF 15.7 MASS 55.8458 INDEX -1 (*Fe 2p3/2*) CONST (**) UNCORRECTEDRSF 10.82
CASA comp (*Fe3+ 3rd*) (*GL(50)*) Area 3387.4114 1e-020 112930.87 0 0.4 MFWHM 5 5 5 -1 1 Position 755.02699 0 0 0 -22.5 RSF 15.7 MASS 55.8458 INDEX -1 (*Fe 2p*) CONST (**) UNCORRECTEDRSF 16.42
AN004_STF100_b_hotcold_110_400C voltage sweep_20230512_170555.vms Dir:C:\Users\anenn\ownCloud\Messdaten\XPS\ELSA\2022-05-12_STFO100b\AN005_STFO100b_newheater\AN005_STFO100b_newheater\
AN004_STF100_b_hotcold.(sample: unk).(3, 400C voltage sweep).(acq: unk)
( 0.026759 m , -0.034114 m , 0.163037 m ) Angle: 45.0062 degrees , -0.1 degrees
AN004_STF100_b_hotcold
1
3
XPS
3
0
Al
1486.6
49.61
200
200
1e+037
1e+037
FAT
55
1e+037
4.55
1e+037
1e+037
1e+037
1e+037
1e+037
Fe
2p
-1
Kinetic Energy
eV
754.6
0.05
2
Intensity
d
Transmission
d
pulse counting
0.72
1
1e+037
1e+037
1e+037
1e+037
4
PHI_AtomicNumber
d
26
ESCAPE DEPTH TYPE
d
1
MFP Exponent
d
-0.7
PROPAGATION_CONVERGED
d
1
1202
0
1
0
1
12394
53.9109
12533
53.9107
12734
53.9106
12482
53.9105
12392
53.9103
12526
53.9102
12545
53.9101
12530
53.9099
12534
53.9098
12660
53.9096
12545
53.9095
12670
53.9094
12327
53.9092
12512
53.9091
12597
53.909
12581
53.9088
12598
53.9087
12390
53.9086
12702
53.9084
12380
53.9083
12524
53.9082
12566
53.908
12539
53.9079
12368
53.9078
12637
53.9076
12508
53.9075
12385
53.9073
12509
53.9072
12599
53.9071
12425
53.9069
12499
53.9068
12690
53.9067
12491
53.9065
12599
53.9064
12382
53.9063
12567
53.9061
12485
53.906
12594
53.9059
12555
53.9057
12619
53.9056
12507
53.9054
12424
53.9053
12567
53.9052
12671
53.905
12592
53.9049
12784
53.9048
12520
53.9046
12499
53.9045
12326
53.9044
12431
53.9042
12378
53.9041
12550
53.904
12405
53.9038
12377
53.9037
12461
53.9035
12539
53.9034
12420
53.9033
12405
53.9031
12466
53.903
12394
53.9029
12608
53.9027
12572
53.9026
12321
53.9025
12684
53.9023
12300
53.9022
12581
53.902
12448
53.9019
12517
53.9018
12322
53.9016
12369
53.9015
12493
53.9014
12637
53.9012
12430
53.9011
12517
53.901
12338
53.9008
12457
53.9007
12563
53.9006
12359
53.9004
12516
53.9003
12375
53.9001
12527
53.9
12473
53.8999
12405
53.8997
12553
53.8996
12564
53.8995
12630
53.8993
12545
53.8992
12392
53.8991
12599
53.8989
12547
53.8988
12492
53.8986
12525
53.8985
12574
53.8984
12545
53.8982
12362
53.8981
12418
53.898
12625
53.8978
12832
53.8977
12407
53.8976
12646
53.8974
12574
53.8973
12729
53.8972
12663
53.897
12738
53.8969
12622
53.8967
12641
53.8966
12703
53.8965
12806
53.8963
12740
53.8962
12807
53.8961
12766
53.8959
12951
53.8958
12736
53.8957
13102
53.8955
12831
53.8954
13105
53.8952
12855
53.8951
12859
53.895
12880
53.8948
13003
53.8947
12835
53.8946
12998
53.8944
13015
53.8943
12914
53.8942
13011
53.894
12997
53.8939
13224
53.8937
13016
53.8936
13021
53.8935
13143
53.8933
13071
53.8932
13270
53.8931
12978
53.8929
13309
53.8928
13240
53.8927
13188
53.8925
13509
53.8924
13208
53.8922
13390
53.8921
13467
53.892
13435
53.8918
13371
53.8917
13412
53.8916
13498
53.8914
13417
53.8913
13497
53.8912
13707
53.891
13716
53.8909
13636
53.8907
13684
53.8906
13616
53.8905
13812
53.8903
13721
53.8902
13869
53.8901
13909
53.8899
13856
53.8898
14004
53.8897
13852
53.8895
13869
53.8894
14211
53.8892
14137
53.8891
14129
53.889
13915
53.8888
14261
53.8887
13985
53.8886
14176
53.8884
14114
53.8883
14230
53.8882
14156
53.888
14355
53.8879
14371
53.8877
14393
53.8876
14323
53.8875
14331
53.8873
14236
53.8872
14549
53.8871
14417
53.8869
14421
53.8868
14622
53.8867
14481
53.8865
14340
53.8864
14083
53.8862
14331
53.8861
14561
53.886
14549
53.8858
14304
53.8857
14430
53.8856
14427
53.8854
14300
53.8853
14241
53.8851
14301
53.885
14268
53.8849
14172
53.8847
14098
53.8846
14058
53.8845
14031
53.8843
13840
53.8842
13979
53.8841
13967
53.8839
13844
53.8838
13704
53.8836
13676
53.8835
13648
53.8834
13646
53.8832
13474
53.8831
13324
53.883
13399
53.8828
13274
53.8827
13141
53.8825
13211
53.8824
13086
53.8823
13175
53.8821
12974
53.882
13140
53.8819
12821
53.8817
12902
53.8816
12984
53.8815
12813
53.8813
12849
53.8812
12787
53.881
12625
53.8809
12555
53.8808
12836
53.8806
12573
53.8805
12685
53.8804
12585
53.8802
12820
53.8801
12517
53.8799
12566
53.8798
12480
53.8797
12699
53.8795
12604
53.8794
12795
53.8793
12384
53.8791
12834
53.879
12414
53.8789
12497
53.8787
12542
53.8786
12692
53.8784
12570
53.8783
12552
53.8782
12610
53.878
12355
53.8779
12500
53.8778
12555
53.8776
12483
53.8775
12674
53.8773
12486
53.8772
12493
53.8771
12495
53.8769
12374
53.8768
12678
53.8767
12612
53.8765
12787
53.8764
12393
53.8762
12331
53.8761
12416
53.876
12474
53.8758
12413
53.8757
12544
53.8756
12556
53.8754
12611
53.8753
12522
53.8751
12463
53.875
12585
53.8749
12545
53.8747
12530
53.8746
12557
53.8745
12650
53.8743
12801
53.8742
12757
53.8741
12569
53.8739
12637
53.8738
12618
53.8736
12670
53.8735
12552
53.8734
12532
53.8732
12672
53.8731
12564
53.873
12566
53.8728
12686
53.8727
12581
53.8725
12709
53.8724
12555
53.8723
12733
53.8721
12603
53.872
12606
53.8719
12704
53.8717
12557
53.8716
12587
53.8714
12735
53.8713
12653
53.8712
12795
53.871
12656
53.8709
12683
53.8708
12422
53.8706
12665
53.8705
12592
53.8703
12491
53.8702
12596
53.8701
12689
53.8699
12616
53.8698
12533
53.8697
12664
53.8695
12512
53.8694
12322
53.8692
12436
53.8691
12461
53.869
12415
53.8688
12353
53.8687
12486
53.8686
12396
53.8684
12368
53.8683
12390
53.8681
12540
53.868
12508
53.8679
12364
53.8677
12194
53.8676
12259
53.8675
12067
53.8673
12380
53.8672
12196
53.867
12288
53.8669
12326
53.8668
12103
53.8666
12208
53.8665
12175
53.8664
12076
53.8662
12263
53.8661
12109
53.8659
12092
53.8658
12082
53.8657
11976
53.8655
12159
53.8654
12087
53.8653
12212
53.8651
12111
53.865
12231
53.8648
12061
53.8647
11927
53.8646
11936
53.8644
12297
53.8643
12018
53.8642
12108
53.864
12062
53.8639
12189
53.8637
12188
53.8636
12025
53.8635
12072
53.8633
11915
53.8632
11995
53.863
12250
53.8629
12035
53.8628
12146
53.8626
12031
53.8625
12019
53.8624
12080
53.8622
12093
53.8621
12043
53.8619
12107
53.8618
12015
53.8617
12073
53.8615
12016
53.8614
12282
53.8613
12238
53.8611
12071
53.861
12362
53.8608
12123
53.8607
12460
53.8606
12218
53.8604
12140
53.8603
12161
53.8602
12199
53.86
12175
53.8599
11998
53.8597
12313
53.8596
12274
53.8595
12431
53.8593
12336
53.8592
12468
53.8591
12313
53.8589
12492
53.8588
12467
53.8586
12648
53.8585
12495
53.8584
12666
53.8582
12848
53.8581
12585
53.8579
12441
53.8578
12811
53.8577
12707
53.8575
12858
53.8574
12624
53.8573
12667
53.8571
12545
53.857
12886
53.8568
12791
53.8567
12932
53.8566
13037
53.8564
12984
53.8563
12734
53.8562
13065
53.856
13081
53.8559
13206
53.8557
13140
53.8556
13415
53.8555
13300
53.8553
13272
53.8552
13427
53.855
13494
53.8549
13444
53.8548
13567
53.8546
13682
53.8545
13622
53.8544
13736
53.8542
13712
53.8541
13779
53.8539
13928
53.8538
13873
53.8537
14045
53.8535
14141
53.8534
14019
53.8532
14044
53.8531
14143
53.853
14170
53.8528
14479
53.8527
14653
53.8526
14675
53.8524
14653
53.8523
14891
53.8521
14826
53.852
15085
53.8519
15098
53.8517
15180
53.8516
15220
53.8515
15377
53.8513
15311
53.8512
15378
53.851
15436
53.8509
15614
53.8508
15576
53.8506
15439
53.8505
15815
53.8503
15650
53.8502
15773
53.8501
15714
53.8499
15663
53.8498
15787
53.8497
15862
53.8495
16035
53.8494
15968
53.8492
15919
53.8491
16197
53.849
15840
53.8488
15871
53.8487
15908
53.8485
15681
53.8484
15833
53.8483
15794
53.8481
15767
53.848
15529
53.8479
15575
53.8477
15377
53.8476
15363
53.8474
15238
53.8473
14916
53.8472
14613
53.847
14218
53.8469
14345
53.8467
14024
53.8466
13702
53.8465
13623
53.8463
13289
53.8462
12983
53.8461
12600
53.8459
12859
53.8458
12305
53.8456
12061
53.8455
12030
53.8454
11763
53.8452
11683
53.8451
11436
53.8449
11154
53.8448
10859
53.8447
11179
53.8445
11097
53.8444
10868
53.8442
10907
53.8441
10812
53.844
10580
53.8438
10707
53.8437
10714
53.8436
10859
53.8434
10596
53.8433
10561
53.8431
10669
53.843
10674
53.8429
10433
53.8427
10640
53.8426
10492
53.8424
10416
53.8423
10465
53.8422
10433
53.842
10490
53.8419
10438
53.8417
10325
53.8416
10160
53.8415
10605
53.8413
10472
53.8412
10570
53.8411
10603
53.8409
10511
53.8408
10515
53.8406
10546
53.8405
10722
53.8404
10311
53.8402
10526
53.8401
10384
53.8399
10505
53.8398
10395
53.8397
10433
53.8395
10358
53.8394
10537
53.8393
10414
53.8391
10403
53.839
10403
53.8388
10377
53.8387
10335
53.8386
10447
53.8384
10488
53.8383
10556
53.8381
10460
53.838
10427
53.8379
10430
53.8377
10507
53.8376
10375
53.8374
10454
53.8373
10562
53.8372
10135
53.837
10395
53.8369
10469
53.8367
10464
53.8366
10470
53.8365
10389
53.8363
10415
53.8362
10337
53.8361
10554
53.8359
10257
53.8358
10297
53.8356
10166
53.8355
10475
53.8354
10394
53.8352
10383
53.8351
10400
53.8349
10423
53.8348
10385
53.8347
10378
53.8345
10582
53.8344
10301
53.8342
10348
53.8341
10330
53.834
10299
53.8338
10285
53.8337
10320
53.8335
10366
53.8334
10197
53.8333
10470
53.8331
10268
53.833
10531
53.8329
10432
53.8327
10364
53.8326
10356
53.8324
10304
53.8323
10463
53.8322
10516
53.832
10421
53.8319
10435
53.8317
10466
53.8316
10376
53.8315
10501
53.8313
10687
53.8312
10414
53.831
10540
53.8309
10593
53.8308
10300
53.8306
10463
53.8305
10183
53.8303
10332
53.8302
10367
53.8301
10493
53.8299
10606
53.8298
10418
53.8296
10422
53.8295
10345
53.8294
10522
53.8292
10501
53.8291
10486
53.829
10417
53.8288
10515
53.8287
10390
53.8285
10487
53.8284
Fe 3p 4
400C +900 mVb
2023
5
12
0
0
0
0
14
Casa Info Follows
0
0
1
CASA region (*FeTi3ps region*) (*Tougaard*) 1420.7135 1434.0795 0.37 11 0 2 1034.7 -450 0 0 (*Fe 3p*) 55.8458 0 1.669
2
CASA comp (*Fe 3p peak*) (*LA(1.6,5,5)*) Area 5729.7294 1e-020 49008.002 -1 1 MFWHM 1.5761916 0.38 9.5 -1 1 Position 1432.1327 1428.4624 1434.0795 -1 1 RSF 1.52 MASS 55.8458 INDEX -1 (*Fe 3p*) CONST (**) UNCORRECTEDRSF 1.669
CASA comp (*Ti3s peak*) (*LA(3,8,5)*) Area 4434.4498 1e-020 33212 -1 1 MFWHM 2.4724753 0.38 9.5 -1 1 Position 1426.0934 1421.9242 1427.9775 -1 1 RSF 0.37 MASS 55.8458 INDEX -1 (*Fe 3p*) CONST (**) UNCORRECTEDRSF 1.669
AN004_STF100_b_hotcold_110_400C voltage sweep_20230512_170555.vms Dir:C:\Users\anenn\ownCloud\Messdaten\XPS\ELSA\2022-05-12_STFO100b\AN005_STFO100b_newheater\AN005_STFO100b_newheater\
AN004_STF100_b_hotcold.(sample: unk).(3, 400C voltage sweep).(acq: unk)
( 0.026759 m , -0.034114 m , 0.163037 m ) Angle: 45.0062 degrees , -0.1 degrees
AN004_STF100_b_hotcold
1
3
XPS
3
0
Al
1486.6
49.61
200
200
1e+037
1e+037
FAT
55
1e+037
4.55
1e+037
1e+037
1e+037
1e+037
1e+037
Fe
3p
-1
Kinetic Energy
eV
1418.6
0.05
2
Intensity
d
Transmission
d
pulse counting
0.48
1
1e+037
1e+037
1e+037
1e+037
4
PHI_AtomicNumber
d
26
ESCAPE DEPTH TYPE
d
1
MFP Exponent
d
-0.7
PROPAGATION_CONVERGED
d
1
802
0
1
0
1
1394
51.6568
1444
51.6566
1444
51.6564
1397
51.6562
1398
51.656
1459
51.6559
1467
51.6557
1504
51.6555
1435
51.6553
1442
51.6551
1435
51.6549
1417
51.6547
1427
51.6545
1475
51.6543
1418
51.6541
1411
51.6539
1430
51.6537
1534
51.6535
1477
51.6533
1378
51.6531
1485
51.6529
1570
51.6528
1409
51.6526
1421
51.6524
1467
51.6522
1539
51.652
1485
51.6518
1509
51.6516
1501
51.6514
1440
51.6512
1441
51.651
1480
51.6508
1522
51.6506
1399
51.6504
1449
51.6502
1467
51.65
1487
51.6498
1413
51.6497
1392
51.6495
1398
51.6493
1451
51.6491
1420
51.6489
1480
51.6487
1478
51.6485
1518
51.6483
1443
51.6481
1514
51.6479
1435
51.6477
1396
51.6475
1476
51.6473
1385
51.6471
1461
51.6469
1439
51.6467
1517
51.6466
1431
51.6464
1331
51.6462
1475
51.646
1475
51.6458
1421
51.6456
1336
51.6454
1518
51.6452
1475
51.645
1504
51.6448
1431
51.6446
1480
51.6444
1449
51.6442
1462
51.644
1484
51.6438
1447
51.6436
1534
51.6435
1465
51.6433
1465
51.6431
1490
51.6429
1516
51.6427
1480
51.6425
1364
51.6423
1411
51.6421
1532
51.6419
1451
51.6417
1454
51.6415
1501
51.6413
1522
51.6411
1472
51.6409
1472
51.6407
1483
51.6405
1543
51.6404
1525
51.6402
1466
51.64
1580
51.6398
1490
51.6396
1537
51.6394
1495
51.6392
1539
51.639
1482
51.6388
1513
51.6386
1491
51.6384
1463
51.6382
1480
51.638
1474
51.6378
1555
51.6376
1590
51.6374
1518
51.6372
1516
51.6371
1500
51.6369
1504
51.6367
1460
51.6365
1544
51.6363
1475
51.6361
1501
51.6359
1507
51.6357
1620
51.6355
1503
51.6353
1499
51.6351
1531
51.6349
1512
51.6347
1513
51.6345
1585
51.6343
1539
51.6341
1557
51.634
1606
51.6338
1674
51.6336
1521
51.6334
1730
51.6332
1674
51.633
1703
51.6328
1669
51.6326
1716
51.6324
1753
51.6322
1754
51.632
1704
51.6318
1726
51.6316
1734
51.6314
1728
51.6312
1782
51.631
1728
51.6308
1832
51.6307
1843
51.6305
1836
51.6303
1856
51.6301
1929
51.6299
1786
51.6297
1937
51.6295
1955
51.6293
1911
51.6291
1954
51.6289
1905
51.6287
1947
51.6285
1955
51.6283
1966
51.6281
1985
51.6279
1950
51.6277
1898
51.6276
1903
51.6274
1903
51.6272
1913
51.627
1841
51.6268
1891
51.6266
1838
51.6264
1890
51.6262
1797
51.626
1810
51.6258
1806
51.6256
1688
51.6254
1735
51.6252
1649
51.625
1653
51.6248
1656
51.6246
1743
51.6244
1635
51.6243
1558
51.6241
1580
51.6239
1615
51.6237
1501
51.6235
1545
51.6233
1557
51.6231
1594
51.6229
1482
51.6227
1545
51.6225
1496
51.6223
1548
51.6221
1481
51.6219
1452
51.6217
1445
51.6215
1514
51.6213
1459
51.6211
1428
51.621
1375
51.6208
1463
51.6206
1349
51.6204
1440
51.6202
1426
51.62
1436
51.6198
1380
51.6196
1398
51.6194
1443
51.6192
1440
51.619
1355
51.6188
1376
51.6186
1393
51.6184
1437
51.6182
1351
51.618
1376
51.6178
1389
51.6177
1431
51.6175
1399
51.6173
1458
51.6171
1397
51.6169
1378
51.6167
1337
51.6165
1362
51.6163
1348
51.6161
1410
51.6159
1480
51.6157
1363
51.6155
1381
51.6153
1425
51.6151
1478
51.6149
1417
51.6147
1438
51.6145
1461
51.6144
1423
51.6142
1491
51.614
1494
51.6138
1531
51.6136
1511
51.6134
1497
51.6132
1545
51.613
1589
51.6128
1528
51.6126
1512
51.6124
1553
51.6122
1557
51.612
1572
51.6118
1628
51.6116
1574
51.6114
1642
51.6112
1603
51.6111
1588
51.6109
1696
51.6107
1636
51.6105
1666
51.6103
1712
51.6101
1753
51.6099
1719
51.6097
1702
51.6095
1765
51.6093
1797
51.6091
1819
51.6089
1813
51.6087
1899
51.6085
1818
51.6083
1915
51.6081
1906
51.6079
1988
51.6078
1931
51.6076
2034
51.6074
2059
51.6072
2027
51.607
2037
51.6068
2136
51.6066
2063
51.6064
2194
51.6062
2243
51.606
2123
51.6058
2257
51.6056
2224
51.6054
2224
51.6052
2195
51.605
2219
51.6048
2199
51.6046
2214
51.6045
2233
51.6043
2097
51.6041
2223
51.6039
2160
51.6037
2153
51.6035
2128
51.6033
2155
51.6031
2082
51.6029
2023
51.6027
1979
51.6025
1914
51.6023
1896
51.6021
1892
51.6019
1837
51.6017
1779
51.6015
1758
51.6013
1655
51.6011
1674
51.601
1537
51.6008
1566
51.6006
1476
51.6004
1471
51.6002
1457
51.6
1415
51.5998
1375
51.5996
1344
51.5994
1359
51.5992
1265
51.599
1293
51.5988
1303
51.5986
1232
51.5984
1235
51.5982
1224
51.598
1286
51.5978
1274
51.5977
1195
51.5975
1204
51.5973
1205
51.5971
1215
51.5969
1214
51.5967
1255
51.5965
1253
51.5963
1207
51.5961
1211
51.5959
1181
51.5957
1209
51.5955
1165
51.5953
1257
51.5951
1179
51.5949
1224
51.5947
1267
51.5945
1246
51.5943
1239
51.5942
1227
51.594
1222
51.5938
1260
51.5936
1224
51.5934
1217
51.5932
1161
51.593
1245
51.5928
1228
51.5926
1261
51.5924
1229
51.5922
1271
51.592
1258
51.5918
1224
51.5916
1223
51.5914
1254
51.5912
1256
51.591
1255
51.5908
1236
51.5907
1278
51.5905
1235
51.5903
1275
51.5901
1189
51.5899
1315
51.5897
1292
51.5895
1268
51.5893
1270
51.5891
1299
51.5889
1236
51.5887
1293
51.5885
1297
51.5883
1307
51.5881
1247
51.5879
1294
51.5877
1367
51.5875
1289
51.5873
1316
51.5872
1357
51.587
1352
51.5868
1289
51.5866
1351
51.5864
1311
51.5862
1297
51.586
1348
51.5858
1242
51.5856
1332
51.5854
1364
51.5852
1343
51.585
1351
51.5848
1409
51.5846
1326
51.5844
1355
51.5842
1363
51.584
1280
51.5838
1343
51.5837
1379
51.5835
1348
51.5833
1325
51.5831
1315
51.5829
1354
51.5827
1325
51.5825
1320
51.5823
1282
51.5821
1341
51.5819
1368
51.5817
1397
51.5815
1327
51.5813
1325
51.5811
1325
51.5809
1325
51.5807
1321
51.5805
1383
51.5803
1304
51.5802
1306
51.58
1304
51.5798
1346
51.5796
1283
51.5794
1296
51.5792
Sr 3d 5
400C +900 mVb
2023
5
12
0
0
0
0
16
Casa Info Follows
0
0
1
CASA region (*Sr 3d*) (*Shirley*) 1349.0814 1356.7323 7.82 6 0 0 1034.7 -450 0 0 (*Sr 3d*) 87.6165 0 5.05
4
CASA comp (*Sr 3d bulk 5/2*) (*GL(30)*) Area 28006.99 1e-020 268011.43 -1 1 MFWHM 1.2 1.2 1.3 -1 1 Position 1354.6833 1349.0814 1356.241 -1 1 RSF 7.82 MASS 87.6165 INDEX -1 (*Sr 3d*) CONST (**) UNCORRECTEDRSF 5.05
CASA comp (*Sr 3d bulk 3/2*) (*GL(30)*) Area 18671.327 1e-020 268011.43 0 0.66666667 MFWHM 1.2 0.2 5 0 1 Position 1352.9433 0 0 0 -1.74 RSF 7.82 MASS 87.6165 INDEX -1 (*Sr 3d*) CONST (**) UNCORRECTEDRSF 5.05
CASA comp (*Sr 3d surf 5/2*) (*GL(0)*) Area 9351.1922 1e-020 179938.2 -1 1 MFWHM 1.7 1.7 2.2 -1 1 Position 1353.8333 1349.0814 1356.241 -1 1 RSF 7.82 MASS 87.6165 INDEX -1 (*Sr 3d*) CONST (**) UNCORRECTEDRSF 5.05
CASA comp (*Sr 3d surf 3/2*) (*GL(0)*) Area 6234.1282 1e-020 179938.2 2 0.66666667 MFWHM 1.7 0.23251515 5.8128787 2 1 Position 1352.0933 0 0 2 -1.74 RSF 7.82 MASS 87.6165 INDEX -1 (*Sr 3d*) CONST (**) UNCORRECTEDRSF 5.05
AN004_STF100_b_hotcold_110_400C voltage sweep_20230512_170555.vms Dir:C:\Users\anenn\ownCloud\Messdaten\XPS\ELSA\2022-05-12_STFO100b\AN005_STFO100b_newheater\AN005_STFO100b_newheater\
AN004_STF100_b_hotcold.(sample: unk).(3, 400C voltage sweep).(acq: unk)
( 0.026759 m , -0.034114 m , 0.163037 m ) Angle: 45.0062 degrees , -0.1 degrees
AN004_STF100_b_hotcold
1
3
XPS
3
0
Al
1486.6
49.61
200
200
1e+037
1e+037
FAT
27
1e+037
4.55
1e+037
1e+037
1e+037
1e+037
1e+037
Sr
3d
-1
Kinetic Energy
eV
1346.6
0.05
2
Intensity
d
Transmission
d
pulse counting
0.72
1
1e+037
1e+037
1e+037
1e+037
4
PHI_AtomicNumber
d
38
ESCAPE DEPTH TYPE
d
1
MFP Exponent
d
-0.7
PROPAGATION_CONVERGED
d
1
482
0
1
0
1
1974
22.7753
2074
22.7751
1995
22.775
1952
22.7748
2002
22.7746
2032
22.7744
1947
22.7742
1931
22.774
1959
22.7738
1971
22.7736
1921
22.7735
1919
22.7733
1896
22.7731
1970
22.7729
1868
22.7727
1942
22.7725
1932
22.7723
1887
22.7721
1847
22.7719
1824
22.7718
1883
22.7716
1868
22.7714
1826
22.7712
1886
22.771
1909
22.7708
1801
22.7706
1763
22.7704
1816
22.7703
1745
22.7701
1795
22.7699
1778
22.7697
1741
22.7695
1751
22.7693
1775
22.7691
1789
22.7689
1746
22.7687
1722
22.7686
1745
22.7684
1704
22.7682
1704
22.768
1660
22.7678
1704
22.7676
1747
22.7674
1699
22.7672
1705
22.7671
1691
22.7669
1613
22.7667
1698
22.7665
1714
22.7663
1658
22.7661
1642
22.7659
1643
22.7657
1679
22.7656
1625
22.7654
1539
22.7652
1598
22.765
1597
22.7648
1548
22.7646
1553
22.7644
1581
22.7642
1479
22.764
1535
22.7639
1439
22.7637
1438
22.7635
1460
22.7633
1548
22.7631
1541
22.7629
1445
22.7627
1522
22.7625
1447
22.7624
1507
22.7622
1520
22.762
1479
22.7618
1575
22.7616
1557
22.7614
1577
22.7612
1616
22.761
1533
22.7609
1546
22.7607
1662
22.7605
1725
22.7603
1754
22.7601
1785
22.7599
1837
22.7597
1893
22.7595
1924
22.7593
2061
22.7592
2029
22.759
2171
22.7588
2205
22.7586
2472
22.7584
2435
22.7582
2635
22.758
2800
22.7578
2949
22.7577
3023
22.7575
3157
22.7573
3396
22.7571
3540
22.7569
3758
22.7567
3966
22.7565
4222
22.7563
4587
22.7562
4729
22.756
5119
22.7558
5251
22.7556
5641
22.7554
6006
22.7552
6349
22.755
6669
22.7548
7327
22.7547
7658
22.7545
8241
22.7543
8553
22.7541
9300
22.7539
9963
22.7537
10445
22.7535
10954
22.7533
11720
22.7531
12259
22.753
12709
22.7528
13277
22.7526
13833
22.7524
14013
22.7522
14542
22.752
14717
22.7518
14965
22.7516
15195
22.7515
14992
22.7513
14829
22.7511
14719
22.7509
14555
22.7507
14198
22.7505
14076
22.7503
13443
22.7501
13140
22.75
12893
22.7498
12558
22.7496
12032
22.7494
11733
22.7492
11577
22.749
11462
22.7488
11531
22.7486
11304
22.7485
11403
22.7483
11772
22.7481
11820
22.7479
12123
22.7477
12757
22.7475
13161
22.7473
13725
22.7471
14318
22.747
14935
22.7468
15583
22.7466
16079
22.7464
16974
22.7462
17283
22.746
17701
22.7458
18036
22.7456
18260
22.7455
18438
22.7453
18476
22.7451
18726
22.7449
18140
22.7447
17998
22.7445
17222
22.7443
16566
22.7441
15684
22.7439
14923
22.7438
13996
22.7436
13265
22.7434
11948
22.7432
11184
22.743
10040
22.7428
9054
22.7426
8064
22.7424
7218
22.7423
6414
22.7421
5601
22.7419
5090
22.7417
4272
22.7415
3808
22.7413
3436
22.7411
2959
22.7409
2671
22.7408
2375
22.7406
2055
22.7404
1919
22.7402
1721
22.74
1586
22.7398
1550
22.7396
1441
22.7394
1346
22.7393
1289
22.7391
1188
22.7389
1214
22.7387
1081
22.7385
1191
22.7383
1065
22.7381
1159
22.7379
1063
22.7378
1039
22.7376
1046
22.7374
1020
22.7372
1010
22.737
1003
22.7368
981
22.7366
994
22.7364
952
22.7363
954
22.7361
980
22.7359
1029
22.7357
1047
22.7355
1001
22.7353
964
22.7351
1006
22.7349
988
22.7348
953
22.7346
894
22.7344
952
22.7342
926
22.734
934
22.7338
976
22.7336
926
22.7334
873
22.7333
925
22.7331
930
22.7329
951
22.7327
872
22.7325
908
22.7323
879
22.7321
935
22.7319
869
22.7318
964
22.7316
911
22.7314
918
22.7312
857
22.731
914
22.7308
913
22.7306
915
22.7304
937
22.7303
FErmi 6
400C +900 mVb
2023
5
12
0
0
0
0
15
Casa Info Follows
0
0
1
CASA region (*FE*) (*Linear*) 1481.0964 1487.2413 2.93 6 99 0 1135.0842 -450 0 0 (*O 1s*) 15.9994 0 2.93
3
CASA comp (*VBM*) (*SB(0)LA(2,600)*) Area 685841.47 0 4009760.5 -1 1 MFWHM 7.8439679 0.41 10.25 -1 1 Position 1482.9485 1482.7106 1487.2389 -1 1 RSF 1 MASS 0 INDEX -1 (*NoTag*) CONST (**) UNCORRECTEDRSF 0
CASA comp (*Fe3d eg*) (*LA(8,15,10)*) Area 1296.9052 1e-020 63642.824 -1 1 MFWHM 1.5 1 1.5 -1 1 Position 1484.1308 0 0 0 1.18229 RSF 1 MASS 0 INDEX -1 (*NoTag*) CONST (**) UNCORRECTEDRSF 0
CASA comp (*Fermi edge*) (*SB(0)GL(0)*) Area 90025.202 0 4009760.5 -1 1 MFWHM 1.1295078 0.41 10.25 -1 1 Position 1486.2 1486.2 1486.8 -1 1 RSF 1 MASS 0 INDEX -1 (*NoTag*) CONST (**) UNCORRECTEDRSF 0
AN004_STF100_b_hotcold_110_400C voltage sweep_20230512_170555.vms Dir:C:\Users\anenn\ownCloud\Messdaten\XPS\ELSA\2022-05-12_STFO100b\AN005_STFO100b_newheater\AN005_STFO100b_newheater\
AN004_STF100_b_hotcold.(sample: unk).(3, 400C voltage sweep).(acq: unk)
( 0.026759 m , -0.034114 m , 0.163037 m ) Angle: 45.0062 degrees , -0.1 degrees
AN004_STF100_b_hotcold
1
3
XPS
3
0
Al
1486.6
49.61
200
200
1e+037
1e+037
FAT
55
1e+037
4.55
1e+037
1e+037
1e+037
1e+037
1e+037
VB
edge
-1
Kinetic Energy
eV
1477.6
0.05
2
Intensity
d
Transmission
d
pulse counting
0.72
1
1e+037
1e+037
1e+037
1e+037
4
PHI_AtomicNumber
d
118
ESCAPE DEPTH TYPE
d
1
MFP Exponent
d
-0.7
PROPAGATION_CONVERGED
d
1
402
0
1
0
1
181
51.4268
199
51.4266
185
51.4265
169
51.4263
189
51.4261
191
51.4259
195
51.4257
149
51.4255
154
51.4253
194
51.4251
158
51.4249
185
51.4247
170
51.4245
206
51.4243
166
51.4241
210
51.4239
183
51.4237
208
51.4235
181
51.4233
208
51.4231
204
51.4229
180
51.4227
186
51.4225
212
51.4223
220
51.4221
221
51.4219
218
51.4217
259
51.4216
269
51.4214
243
51.4212
249
51.421
274
51.4208
281
51.4206
298
51.4204
292
51.4202
306
51.42
326
51.4198
311
51.4196
321
51.4194
351
51.4192
376
51.419
390
51.4188
386
51.4186
440
51.4184
481
51.4182
502
51.418
476
51.4178
500
51.4176
608
51.4174
544
51.4172
583
51.417
609
51.4168
607
51.4166
606
51.4165
716
51.4163
707
51.4161
709
51.4159
690
51.4157
808
51.4155
791
51.4153
775
51.4151
825
51.4149
840
51.4147
895
51.4145
879
51.4143
887
51.4141
920
51.4139
915
51.4137
958
51.4135
1007
51.4133
964
51.4131
993
51.4129
1005
51.4127
1065
51.4125
1058
51.4123
1038
51.4121
1069
51.4119
1085
51.4117
1055
51.4115
1084
51.4114
1052
51.4112
1133
51.411
1102
51.4108
1099
51.4106
1030
51.4104
1091
51.4102
1095
51.41
1091
51.4098
1102
51.4096
1056
51.4094
1021
51.4092
1005
51.409
1016
51.4088
946
51.4086
960
51.4084
1031
51.4082
906
51.408
930
51.4078
975
51.4076
885
51.4074
884
51.4072
883
51.407
853
51.4068
860
51.4066
833
51.4064
788
51.4062
786
51.4061
835
51.4059
839
51.4057
818
51.4055
812
51.4053
883
51.4051
785
51.4049
800
51.4047
791
51.4045
832
51.4043
811
51.4041
780
51.4039
840
51.4037
836
51.4035
827
51.4033
801
51.4031
800
51.4029
805
51.4027
827
51.4025
840
51.4023
814
51.4021
804
51.4019
785
51.4017
735
51.4015
772
51.4013
758
51.4011
707
51.401
714
51.4008
687
51.4006
685
51.4004
668
51.4002
655
51.4
606
51.3998
584
51.3996
542
51.3994
586
51.3992
534
51.399
526
51.3988
511
51.3986
453
51.3984
467
51.3982
415
51.398
416
51.3978
410
51.3976
353
51.3974
327
51.3972
376
51.397
295
51.3968
319
51.3966
279
51.3964
268
51.3962
225
51.396
208
51.3958
206
51.3956
213
51.3955
175
51.3953
176
51.3951
174
51.3949
173
51.3947
150
51.3945
149
51.3943
119
51.3941
135
51.3939
110
51.3937
106
51.3935
94
51.3933
67
51.3931
74
51.3929
75
51.3927
75
51.3925
77
51.3923
54
51.3921
49
51.3919
53
51.3917
56
51.3915
49
51.3913
54
51.3911
27
51.3909
33
51.3907
40
51.3905
30
51.3903
17
51.3902
17
51.39
15
51.3898
16
51.3896
16
51.3894
10
51.3892
6
51.389
8
51.3888
9
51.3886
9
51.3884
7
51.3882
8
51.388
7
51.3878
5
51.3876
O 1s 1
400C +500 mV b
2023
5
12
0
0
0
0
14
Casa Info Follows
0
0
1
CASA region (*O 1s*) (*Shirley*) 952.66337 961.07082 2.88 2 0 0 1034.698 -450 0 0 (*O 1s*) 15.9994 0 2.93
2
CASA comp (*O 1s bulk*) (*LA(5,7,10)*) Area 97464.036 1e-020 402987.1 -1 1 MFWHM 1.3692853 0.31 7.75 -1 1 Position 957.65805 955.6 959.874 -1 1 RSF 2.88 MASS 15.9994 INDEX -1 (*O 1s*) CONST (**) UNCORRECTEDRSF 2.93
CASA comp (*O 1s CO3*) (*GL(30)*) Area 1204.9477 1e-020 265470.6 -1 1 MFWHM 2 2 3 -1 1 Position 954.49657 953.6 955.6 -1 -3.26818 RSF 2.88 MASS 15.9994 INDEX -1 (*O 1s*) CONST (**) UNCORRECTEDRSF 2.93
AN004_STF100_b_hotcold_112_400C voltage sweep_20230512_180103.vms Dir:C:\Users\anenn\ownCloud\Messdaten\XPS\ELSA\2022-05-12_STFO100b\AN005_STFO100b_newheater\AN005_STFO100b_newheater\
AN004_STF100_b_hotcold.(sample: unk).(3, 400C voltage sweep).(acq: unk)
( 0.026759 m , -0.034114 m , 0.163037 m ) Angle: 45.0062 degrees , -0.1 degrees
AN004_STF100_b_hotcold
1
3
XPS
5
0
Al
1486.6
49.61
200
200
1e+037
1e+037
FAT
55
1e+037
4.55
1e+037
1e+037
1e+037
1e+037
1e+037
O
1s
-1
Kinetic Energy
eV
951.1
0.05
2
Intensity
d
Transmission
d
pulse counting
0.48
1
1e+037
1e+037
1e+037
1e+037
4
PHI_AtomicNumber
d
8
ESCAPE DEPTH TYPE
d
1
MFP Exponent
d
-0.7
PROPAGATION_CONVERGED
d
1
502
0
1
0
1
7352
53.3299
7167
53.3297
7413
53.3296
7382
53.3294
7447
53.3292
7303
53.3291
7350
53.3289
7341
53.3288
7322
53.3286
7420
53.3284
7247
53.3283
7412
53.3281
7188
53.328
7163
53.3278
7264
53.3277
7264
53.3275
7270
53.3273
7190
53.3272
7168
53.327
7266
53.3269
7402
53.3267
7182
53.3265
7134
53.3264
7275
53.3262
7219
53.3261
7181
53.3259
7279
53.3257
7433
53.3256
7153
53.3254
7269
53.3253
7282
53.3251
7380
53.3249
7077
53.3248
7264
53.3246
7103
53.3245
7227
53.3243
7057
53.3241
7122
53.324
7226
53.3238
7038
53.3237
7193
53.3235
7051
53.3233
7219
53.3232
7012
53.323
7077
53.3229
7017
53.3227
7310
53.3225
7047
53.3224
7254
53.3222
7141
53.3221
7227
53.3219
7272
53.3218
7385
53.3216
7363
53.3214
7320
53.3213
7493
53.3211
7551
53.321
7527
53.3208
7528
53.3206
7676
53.3205
7473
53.3203
7610
53.3202
7584
53.32
7620
53.3198
7635
53.3197
7652
53.3195
7801
53.3194
7623
53.3192
7892
53.319
7529
53.3189
7852
53.3187
7881
53.3186
7823
53.3184
7808
53.3182
7814
53.3181
7768
53.3179
7838
53.3178
7701
53.3176
7633
53.3174
7561
53.3173
7801
53.3171
7800
53.317
7721
53.3168
7601
53.3166
7815
53.3165
7728
53.3163
7861
53.3162
7818
53.316
7770
53.3158
7834
53.3157
7994
53.3155
7977
53.3154
8230
53.3152
8255
53.315
8627
53.3149
8814
53.3147
8842
53.3146
9214
53.3144
9220
53.3142
9750
53.3141
9980
53.3139
10380
53.3138
10735
53.3136
11284
53.3134
11785
53.3133
12262
53.3131
13077
53.313
13702
53.3128
14511
53.3126
15069
53.3125
15976
53.3123
16957
53.3122
18353
53.312
19291
53.3119
20252
53.3117
21392
53.3115
22359
53.3114
23987
53.3112
24859
53.3111
26283
53.3109
27618
53.3107
28635
53.3106
29990
53.3104
30995
53.3103
31893
53.3101
33049
53.3099
33652
53.3098
34792
53.3096
34926
53.3095
35084
53.3093
35307
53.3091
35404
53.309
35438
53.3088
34964
53.3087
34409
53.3085
33799
53.3083
32440
53.3082
31587
53.308
30180
53.3079
29104
53.3077
27422
53.3075
25894
53.3074
24768
53.3072
23206
53.3071
21732
53.3069
20479
53.3067
19008
53.3066
17679
53.3064
16374
53.3063
15081
53.3061
14181
53.3059
13148
53.3058
12193
53.3056
11429
53.3055
10728
53.3053
10265
53.3051
9468
53.305
8953
53.3048
8605
53.3047
8297
53.3045
8077
53.3043
7757
53.3042
7429
53.304
7469
53.3039
7419
53.3037
7090
53.3035
7008
53.3034
6936
53.3032
6806
53.303
6630
53.3029
6710
53.3027
6629
53.3026
6665
53.3024
6523
53.3022
6619
53.3021
6551
53.3019
6472
53.3018
6481
53.3016
6532
53.3014
6332
53.3013
6481
53.3011
6326
53.301
6336
53.3008
6356
53.3006
6293
53.3005
6203
53.3003
6326
53.3002
6582
53.3
6343
53.2998
6253
53.2997
6162
53.2995
6202
53.2994
6262
53.2992
6095
53.299
6184
53.2989
6146
53.2987
6157
53.2986
6201
53.2984
6341
53.2982
6313
53.2981
6126
53.2979
6051
53.2978
6132
53.2976
6257
53.2974
5990
53.2973
6220
53.2971
6078
53.297
6201
53.2968
6127
53.2966
6049
53.2965
6340
53.2963
6201
53.2962
6047
53.296
6221
53.2958
6018
53.2957
6197
53.2955
6212
53.2954
6164
53.2952
6200
53.295
6128
53.2949
6134
53.2947
6270
53.2946
6165
53.2944
5987
53.2942
6217
53.2941
6031
53.2939
6083
53.2938
6049
53.2936
6217
53.2934
6038
53.2933
6140
53.2931
6194
53.2929
6080
53.2928
6030
53.2926
6076
53.2925
6007
53.2923
6109
53.2921
5994
53.292
6046
53.2918
5940
53.2917
6090
53.2915
6097
53.2913
6089
53.2912
6129
53.291
6222
53.2909
6125
53.2907
6063
53.2905
6197
53.2904
5993
53.2902
6065
53.2901
6100
53.2899
Ti 2p3 2
400C +500 mV b
2023
5
12
0
0
0
0
14
Casa Info Follows
0
0
1
CASA region (*Ti 2 region*) (*Shirley*) 1026.5755 1032.252 4.76 6 0 0 1034.698 -450 0 0 (*Ti 2p*) 47.8784 0 7.81
2
CASA comp (*Ti 2p 3/2*) (*LA(5,5,5)*) Area 16718.492 1e-020 231495 -1 1 MFWHM 1.1573433 1.15 1.17 -1 1 Position 1028.9986 1027.3093 1030.6088 -1 1 RSF 4.76 MASS 47.8784 INDEX -1 (*Ti 2p*) CONST (**) UNCORRECTEDRSF 7.81
CASA comp (*Ti 2p 3/2 3+*) (*LA(6,8,10)*) Area 1e-020 1e-020 158171 -1 1 MFWHM 1.1573433 0.22 5.5 0 1 Position 1029.7986 0 0 0 0.8 RSF 4.76 MASS 47.8784 INDEX -1 (*Ti 2p*) CONST (**) UNCORRECTEDRSF 7.81
AN004_STF100_b_hotcold_112_400C voltage sweep_20230512_180103.vms Dir:C:\Users\anenn\ownCloud\Messdaten\XPS\ELSA\2022-05-12_STFO100b\AN005_STFO100b_newheater\AN005_STFO100b_newheater\
AN004_STF100_b_hotcold.(sample: unk).(3, 400C voltage sweep).(acq: unk)
( 0.026759 m , -0.034114 m , 0.163037 m ) Angle: 45.0062 degrees , -0.1 degrees
AN004_STF100_b_hotcold
1
3
XPS
5
0
Al
1486.6
49.61
200
200
1e+037
1e+037
FAT
27
1e+037
4.55
1e+037
1e+037
1e+037
1e+037
1e+037
Ti
2p3
-1
Kinetic Energy
eV
1022.6
0.05
2
Intensity
d
Transmission
d
pulse counting
0.72
1
1e+037
1e+037
1e+037
1e+037
4
PHI_AtomicNumber
d
22
ESCAPE DEPTH TYPE
d
1
MFP Exponent
d
-0.7
PROPAGATION_CONVERGED
d
1
482
0
1
0
1
6171
24.0475
6167
24.0473
6257
24.0471
6358
24.0469
6490
24.0467
6508
24.0465
6614
24.0463
6644
24.0461
6874
24.0459
6786
24.0457
6607
24.0455
6878
24.0453
6647
24.0451
6688
24.0449
6754
24.0447
6645
24.0445
6567
24.0443
6475
24.0441
6475
24.0439
6389
24.0437
6486
24.0435
6250
24.0433
6169
24.0431
6012
24.0429
6060
24.0427
5897
24.0425
5689
24.0423
5784
24.0421
5740
24.0419
5630
24.0417
5509
24.0415
5357
24.0413
5317
24.0411
5197
24.0409
5134
24.0407
4973
24.0405
5064
24.0403
4942
24.0401
5019
24.0399
4928
24.0397
4848
24.0394
4867
24.0392
4753
24.039
4692
24.0388
4674
24.0386
4477
24.0384
4522
24.0382
4511
24.038
4434
24.0378
4344
24.0376
4259
24.0374
4245
24.0372
4384
24.037
4232
24.0368
4268
24.0366
4132
24.0364
4179
24.0362
4084
24.036
4080
24.0358
4144
24.0356
4086
24.0354
4151
24.0352
4056
24.035
4079
24.0348
3960
24.0346
4113
24.0344
3837
24.0342
4030
24.034
3921
24.0338
3955
24.0336
3948
24.0334
3926
24.0332
3862
24.033
3891
24.0328
3805
24.0326
3913
24.0324
3991
24.0322
3937
24.032
3913
24.0318
3846
24.0316
4005
24.0314
3888
24.0312
3968
24.031
3980
24.0307
3997
24.0305
3952
24.0303
3909
24.0301
4040
24.0299
3963
24.0297
4043
24.0295
3864
24.0293
4116
24.0291
4026
24.0289
4192
24.0287
4146
24.0285
4160
24.0283
4128
24.0281
4259
24.0279
4300
24.0277
4278
24.0275
4360
24.0273
4462
24.0271
4465
24.0269
4667
24.0267
4641
24.0265
4760
24.0263
5020
24.0261
5263
24.0259
5511
24.0257
5700
24.0255
5789
24.0253
6267
24.0251
6689
24.0249
7016
24.0247
7437
24.0245
7895
24.0243
8200
24.0241
8962
24.0239
9411
24.0237
9938
24.0235
10360
24.0233
10974
24.0231
11582
24.0229
11738
24.0227
12299
24.0225
12289
24.0223
12935
24.022
12963
24.0218
12916
24.0216
12939
24.0214
12875
24.0212
12605
24.021
12230
24.0208
11857
24.0206
11103
24.0204
10672
24.0202
10136
24.02
9446
24.0198
8957
24.0196
8611
24.0194
7792
24.0192
7297
24.019
6842
24.0188
6519
24.0186
5957
24.0184
5680
24.0182
5450
24.018
5197
24.0178
4827
24.0176
4569
24.0174
4452
24.0172
4460
24.017
4330
24.0168
4093
24.0166
4060
24.0164
3773
24.0162
3822
24.016
3776
24.0158
3780
24.0156
3708
24.0154
3609
24.0152
3625
24.015
3671
24.0148
3550
24.0146
3602
24.0144
3562
24.0142
3597
24.014
3515
24.0138
3524
24.0136
3489
24.0134
3656
24.0131
3497
24.0129
3542
24.0127
3330
24.0125
3393
24.0123
3368
24.0121
3371
24.0119
3370
24.0117
3416
24.0115
3413
24.0113
3496
24.0111
3402
24.0109
3399
24.0107
3435
24.0105
3357
24.0103
3316
24.0101
3337
24.0099
3432
24.0097
3394
24.0095
3321
24.0093
3477
24.0091
3405
24.0089
3482
24.0087
3349
24.0085
3390
24.0083
3478
24.0081
3324
24.0079
3373
24.0077
3361
24.0075
3424
24.0073
3346
24.0071
3281
24.0069
3443
24.0067
3451
24.0065
3284
24.0063
3307
24.0061
3367
24.0059
3358
24.0057
3412
24.0055
3469
24.0053
3347
24.0051
3394
24.0049
3353
24.0047
3368
24.0045
3352
24.0043
3376
24.0041
3344
24.0038
3328
24.0036
3389
24.0034
3345
24.0032
3474
24.003
3317
24.0028
3390
24.0026
3394
24.0024
3432
24.0022
3353
24.002
3371
24.0018
3394
24.0016
3436
24.0014
3365
24.0012
3230
24.001
3361
24.0008
3362
24.0006
3315
24.0004
3392
24.0002
3401
24
3413
23.9998
3382
23.9996
3325
23.9994
3393
23.9992
3367
23.999
Fe 2p 3
400C +500 mV b
2023
5
12
0
0
0
0
24
Casa Info Follows
0
0
1
CASA region (*Fe 2p*) (*Shirley*) 756.76787 783.04914 14.5 6 1.9 0 1034.7 -450 0 0 (*Fe 2p3/2*) 55.8458 0 10.82
12
CASA comp (*Fe3+ 3/2*) (*GL(30)*) Area 7974.6681 0.001 10000000 -1 1 MFWHM 1.7000023 1.7 1.71 -1 1 Position 776.90069 775.6 777.1 -1 1 RSF 15.7 MASS 55.8458 INDEX -1 (*Fe 2p*) CONST (**) UNCORRECTEDRSF 0
CASA comp (*Fe3+ 3/2 2nd*) (*LF(1,4,5,0)*) Area 15949.336 100 100000 0 2 MFWHM 2.11598 1 3 -1 1.19544 Position 775.90069 0 0 0 -1 RSF 15.7 MASS 55.8458 INDEX -1 (*Fe 2p*) CONST (**) UNCORRECTEDRSF 0
CASA comp (*Fe3+ 1/2*) (*LA(1.53,243)*) Area 3987.334 1e-020 112930.87 0 0.5 MFWHM 1.7000023 0.42890835 10.722709 0 1 Position 763.40069 0 0 0 -13.5 RSF 15.7 MASS 55.8458 INDEX -1 (*Fe 2p*) CONST (**) UNCORRECTEDRSF 16.42
CASA comp (*Fe3+ 1/2 2nd*) (*LF(0.8,2,5,0)*) Area 7974.6681 100 100000 0 1 MFWHM 2.11598 1 3 1 1 Position 762.40069 0 0 0 -14.5 RSF 15.7 MASS 55.8458 INDEX -1 (*Fe 2p*) CONST (**) UNCORRECTEDRSF 16.42
CASA comp (*Fe3+ 3rd*) (*GL(50)*) Area 6379.7345 1e-020 112930.87 0 0.8 MFWHM 5 5 5 -1 1 Position 767.90069 0 0 0 -9 RSF 15.7 MASS 55.8458 INDEX -1 (*Fe 2p*) CONST (**) UNCORRECTEDRSF 16.42
CASA comp (*Fe2+ 3/2*) (*LA(2,5,5)*) Area 42.766417 1e-020 143416.5 -1 1 MFWHM 12.205541 0.53851418 13.462855 -1 1 Position 778.44654 0 0 0 1.54585 RSF 15.7 MASS 55.8458 INDEX -1 (*Fe 2p3/2*) CONST (**) UNCORRECTEDRSF 10.82
CASA comp (*Fe2+ 1/2*) (*LA(2,5,5)*) Area 21.383209 1e-020 143416.5 5 0.5 MFWHM 12.205541 0.53851418 13.462855 5 1 Position 764.94654 0 0 0 -11.95415 RSF 15.7 MASS 55.8458 INDEX -1 (*Fe 2p3/2*) CONST (**) UNCORRECTEDRSF 10.82
CASA comp (*Fe2+ 3rd*) (*LA(1.53,243)*) Area 10.431029 1e-020 143416.5 5 0.243907 MFWHM 5 5 5 -1 1 Position 771.90069 0 0 0 -5 RSF 15.7 MASS 55.8458 INDEX -1 (*Fe 2p3/2*) CONST (**) UNCORRECTEDRSF 10.82
CASA comp (*Fe0 3/2*) (*LF(4,8,10,1)*) Area 0.008510053 1e-020 200652 -1 1 MFWHM 1.5 1.5 1.5 -1 1 Position 779.4 779.4 779.4 -1 1 RSF 15.7 MASS 55.8458 INDEX -1 (*Fe 2p*) CONST (**) UNCORRECTEDRSF 16.42
CASA comp (*Fe0 1/2*) (*LF(4,8,10,1)*) Area 0.0042550265 1e-020 200652 8 0.5 MFWHM 1.5 0.56096527 14.024132 8 1 Position 766.2 0 0 8 -13.2 RSF 15.7 MASS 55.8458 INDEX -1 (*Fe 2p*) CONST (**) UNCORRECTEDRSF 16.42
CASA comp (*Fe2+ 3rd*) (*LA(1.53,243)*) Area 5.2155143 1e-020 143416.5 5 0.1219535 MFWHM 5 5 5 -1 1 Position 758.50069 0 0 0 -18.4 RSF 15.7 MASS 55.8458 INDEX -1 (*Fe 2p3/2*) CONST (**) UNCORRECTEDRSF 10.82
CASA comp (*Fe3+ 3rd*) (*GL(50)*) Area 3189.8672 1e-020 112930.87 0 0.4 MFWHM 5 5 5 -1 1 Position 754.40069 0 0 0 -22.5 RSF 15.7 MASS 55.8458 INDEX -1 (*Fe 2p*) CONST (**) UNCORRECTEDRSF 16.42
AN004_STF100_b_hotcold_112_400C voltage sweep_20230512_180103.vms Dir:C:\Users\anenn\ownCloud\Messdaten\XPS\ELSA\2022-05-12_STFO100b\AN005_STFO100b_newheater\AN005_STFO100b_newheater\
AN004_STF100_b_hotcold.(sample: unk).(3, 400C voltage sweep).(acq: unk)
( 0.026759 m , -0.034114 m , 0.163037 m ) Angle: 45.0062 degrees , -0.1 degrees
AN004_STF100_b_hotcold
1
3
XPS
5
0
Al
1486.6
49.61
200
200
1e+037
1e+037
FAT
55
1e+037
4.55
1e+037
1e+037
1e+037
1e+037
1e+037
Fe
2p
-1
Kinetic Energy
eV
754.6
0.05
2
Intensity
d
Transmission
d
pulse counting
0.72
1
1e+037
1e+037
1e+037
1e+037
4
PHI_AtomicNumber
d
26
ESCAPE DEPTH TYPE
d
1
MFP Exponent
d
-0.7
PROPAGATION_CONVERGED
d
1
1202
0
1
0
1
12512
53.9109
12649
53.9107
12403
53.9106
12313
53.9105
12428
53.9103
12313
53.9102
12338
53.9101
12337
53.9099
12378
53.9098
12284
53.9096
12395
53.9095
12476
53.9094
12354
53.9092
12716
53.9091
12536
53.909
12367
53.9088
12359
53.9087
12658
53.9086
12388
53.9084
12340
53.9083
12405
53.9082
12477
53.908
12436
53.9079
12371
53.9078
12485
53.9076
12180
53.9075
12270
53.9073
12291
53.9072
12379
53.9071
12570
53.9069
12221
53.9068
12195
53.9067
12254
53.9065
12383
53.9064
12124
53.9063
12121
53.9061
12278
53.906
12227
53.9059
12289
53.9057
12243
53.9056
12195
53.9054
12246
53.9053
12354
53.9052
12307
53.905
12439
53.9049
12332
53.9048
12179
53.9046
12245
53.9045
12312
53.9044
12303
53.9042
12166
53.9041
12278
53.904
12363
53.9038
12287
53.9037
12309
53.9035
12124
53.9034
12339
53.9033
12462
53.9031
11935
53.903
12263
53.9029
12228
53.9027
12545
53.9026
12269
53.9025
12419
53.9023
12300
53.9022
12410
53.902
12215
53.9019
12469
53.9018
12516
53.9016
12263
53.9015
12587
53.9014
12389
53.9012
12368
53.9011
12342
53.901
12505
53.9008
12379
53.9007
12566
53.9006
12414
53.9004
12582
53.9003
12438
53.9001
12462
53.9
12564
53.8999
12482
53.8997
12631
53.8996
12528
53.8995
12571
53.8993
12654
53.8992
12592
53.8991
12538
53.8989
12612
53.8988
12588
53.8986
12475
53.8985
12675
53.8984
12608
53.8982
12595
53.8981
12623
53.898
12534
53.8978
12611
53.8977
12514
53.8976
12725
53.8974
12313
53.8973
12515
53.8972
12610
53.897
12602
53.8969
12579
53.8967
12666
53.8966
12675
53.8965
12562
53.8963
12817
53.8962
12847
53.8961
12667
53.8959
12881
53.8958
12743
53.8957
12928
53.8955
12708
53.8954
12752
53.8952
12858
53.8951
12951
53.895
12757
53.8948
12905
53.8947
13084
53.8946
12918
53.8944
13093
53.8943
13024
53.8942
13063
53.894
12981
53.8939
13107
53.8937
13232
53.8936
13129
53.8935
13086
53.8933
13256
53.8932
13294
53.8931
13499
53.8929
13193
53.8928
13338
53.8927
13236
53.8925
13402
53.8924
13578
53.8922
13626
53.8921
13563
53.892
13655
53.8918
13638
53.8917
13575
53.8916
13580
53.8914
13889
53.8913
13608
53.8912
13845
53.891
13838
53.8909
13818
53.8907
13845
53.8906
13973
53.8905
13946
53.8903
14026
53.8902
14160
53.8901
14048
53.8899
13984
53.8898
14201
53.8897
14018
53.8895
14025
53.8894
14153
53.8892
13987
53.8891
14145
53.889
14088
53.8888
14142
53.8887
14051
53.8886
14191
53.8884
14332
53.8883
14229
53.8882
13807
53.888
14110
53.8879
14162
53.8877
14143
53.8876
13881
53.8875
14258
53.8873
14053
53.8872
14179
53.8871
14089
53.8869
14255
53.8868
13983
53.8867
14016
53.8865
13884
53.8864
13830
53.8862
13593
53.8861
13921
53.886
13508
53.8858
13725
53.8857
13389
53.8856
13391
53.8854
13392
53.8853
13405
53.8851
13295
53.885
13189
53.8849
13001
53.8847
13103
53.8846
12921
53.8845
12916
53.8843
12833
53.8842
12853
53.8841
12717
53.8839
12757
53.8838
12383
53.8836
12666
53.8835
12518
53.8834
12632
53.8832
12550
53.8831
12450
53.883
12326
53.8828
12363
53.8827
12337
53.8825
12211
53.8824
12420
53.8823
12207
53.8821
12327
53.882
12178
53.8819
12289
53.8817
12379
53.8816
12231
53.8815
12117
53.8813
12304
53.8812
12086
53.881
12127
53.8809
12323
53.8808
12395
53.8806
12196
53.8805
12222
53.8804
12014
53.8802
12260
53.8801
12265
53.8799
12165
53.8798
11989
53.8797
12135
53.8795
12170
53.8794
12209
53.8793
12150
53.8791
12203
53.879
12460
53.8789
12309
53.8787
12206
53.8786
12210
53.8784
12108
53.8783
12220
53.8782
12364
53.878
12056
53.8779
12089
53.8778
12160
53.8776
12340
53.8775
12344
53.8773
12399
53.8772
12321
53.8771
12255
53.8769
12171
53.8768
12314
53.8767
12479
53.8765
12337
53.8764
12358
53.8762
12241
53.8761
12443
53.876
12406
53.8758
12531
53.8757
12420
53.8756
12263
53.8754
12389
53.8753
12326
53.8751
12533
53.875
12179
53.8749
12443
53.8747
12518
53.8746
12271
53.8745
12430
53.8743
12388
53.8742
12484
53.8741
12340
53.8739
12200
53.8738
12346
53.8736
12320
53.8735
12490
53.8734
12528
53.8732
12467
53.8731
12272
53.873
12213
53.8728
12461
53.8727
12345
53.8725
12391
53.8724
12403
53.8723
12396
53.8721
12268
53.872
12411
53.8719
12322
53.8717
12109
53.8716
12229
53.8714
12379
53.8713
12286
53.8712
12176
53.871
12152
53.8709
12253
53.8708
12213
53.8706
12248
53.8705
12269
53.8703
12158
53.8702
12261
53.8701
12118
53.8699
12134
53.8698
11968
53.8697
12128
53.8695
12328
53.8694
12121
53.8692
12022
53.8691
12094
53.869
11869
53.8688
12118
53.8687
11870
53.8686
12017
53.8684
11925
53.8683
12000
53.8681
11924
53.868
11999
53.8679
11958
53.8677
11712
53.8676
11912
53.8675
11747
53.8673
11601
53.8672
11809
53.867
12147
53.8669
11695
53.8668
11936
53.8666
11741
53.8665
11975
53.8664
11911
53.8662
12063
53.8661
11829
53.8659
11828
53.8658
11714
53.8657
11899
53.8655
11734
53.8654
11916
53.8653
11800
53.8651
11867
53.865
11924
53.8648
11783
53.8647
11726
53.8646
11917
53.8644
12045
53.8643
11937
53.8642
11816
53.864
12030
53.8639
11706
53.8637
11916
53.8636
11945
53.8635
12002
53.8633
11913
53.8632
12092
53.863
11866
53.8629
12082
53.8628
11886
53.8626
12018
53.8625
11866
53.8624
12061
53.8622
12037
53.8621
12166
53.8619
12048
53.8618
11923
53.8617
11918
53.8615
11918
53.8614
12116
53.8613
12048
53.8611
11951
53.861
12178
53.8608
12288
53.8607
11968
53.8606
12284
53.8604
12260
53.8603
12099
53.8602
12257
53.86
12421
53.8599
12153
53.8597
12234
53.8596
12514
53.8595
12122
53.8593
12336
53.8592
12349
53.8591
12612
53.8589
12667
53.8588
12657
53.8586
12641
53.8585
12539
53.8584
12768
53.8582
12484
53.8581
12818
53.8579
12721
53.8578
12581
53.8577
12832
53.8575
12566
53.8574
12821
53.8573
13012
53.8571
12900
53.857
13092
53.8568
12990
53.8567
13042
53.8566
13094
53.8564
13267
53.8563
13134
53.8562
13194
53.856
13420
53.8559
13252
53.8557
13450
53.8556
13569
53.8555
13638
53.8553
13521
53.8552
13635
53.855
13869
53.8549
14112
53.8548
14153
53.8546
13911
53.8545
14340
53.8544
14161
53.8542
14330
53.8541
14394
53.8539
14738
53.8538
14444
53.8537
14544
53.8535
14574
53.8534
14723
53.8532
14671
53.8531
14768
53.853
14861
53.8528
15012
53.8527
15254
53.8526
15002
53.8524
15196
53.8523
15183
53.8521
15182
53.852
15346
53.8519
15230
53.8517
15425
53.8516
15697
53.8515
15491
53.8513
15405
53.8512
15533
53.851
15615
53.8509
15759
53.8508
15644
53.8506
15762
53.8505
15682
53.8503
15524
53.8502
15654
53.8501
15635
53.8499
15689
53.8498
15390
53.8497
15219
53.8495
15075
53.8494
15276
53.8492
14718
53.8491
14505
53.849
14418
53.8488
14278
53.8487
13964
53.8485
13777
53.8484
13427
53.8483
13292
53.8481
13088
53.848
12679
53.8479
12340
53.8477
12521
53.8476
12147
53.8474
11911
53.8473
11763
53.8472
11526
53.847
11511
53.8469
11169
53.8467
11162
53.8466
11114
53.8465
10813
53.8463
10746
53.8462
10860
53.8461
10590
53.8459
10746
53.8458
10790
53.8456
10512
53.8455
10632
53.8454
10380
53.8452
10619
53.8451
10587
53.8449
10312
53.8448
10459
53.8447
10275
53.8445
10378
53.8444
10360
53.8442
10304
53.8441
10528
53.844
10505
53.8438
10433
53.8437
10428
53.8436
10256
53.8434
10340
53.8433
10314
53.8431
10119
53.843
10248
53.8429
10243
53.8427
10353
53.8426
10389
53.8424
10274
53.8423
10199
53.8422
10227
53.842
10244
53.8419
10384
53.8417
10147
53.8416
10268
53.8415
10370
53.8413
10270
53.8412
10271
53.8411
10327
53.8409
10322
53.8408
10209
53.8406
10252
53.8405
10291
53.8404
10303
53.8402
10350
53.8401
10316
53.8399
10573
53.8398
10402
53.8397
10457
53.8395
10429
53.8394
10351
53.8393
10344
53.8391
10530
53.839
10273
53.8388
10281
53.8387
10372
53.8386
10258
53.8384
10196
53.8383
10243
53.8381
10284
53.838
10274
53.8379
10224
53.8377
10317
53.8376
10205
53.8374
10228
53.8373
10486
53.8372
10331
53.837
10143
53.8369
10242
53.8367
10501
53.8366
10167
53.8365
10146
53.8363
10320
53.8362
10345
53.8361
10221
53.8359
10194
53.8358
10281
53.8356
10234
53.8355
10310
53.8354
10363
53.8352
10380
53.8351
10128
53.8349
10322
53.8348
10295
53.8347
10298
53.8345
10339
53.8344
10387
53.8342
10363
53.8341
10241
53.834
10189
53.8338
10457
53.8337
10395
53.8335
10248
53.8334
10464
53.8333
10358
53.8331
10434
53.833
10170
53.8329
10362
53.8327
10225
53.8326
10331
53.8324
10495
53.8323
10206
53.8322
10144
53.832
10314
53.8319
10366
53.8317
10212
53.8316
10219
53.8315
10337
53.8313
10247
53.8312
10331
53.831
10299
53.8309
10262
53.8308
10324
53.8306
10266
53.8305
10301
53.8303
10359
53.8302
10501
53.8301
10043
53.8299
10104
53.8298
10326
53.8296
10265
53.8295
10273
53.8294
10295
53.8292
10419
53.8291
10455
53.829
10244
53.8288
10323
53.8287
10504
53.8285
10379
53.8284
Fe 3p 4
400C +500 mV b
2023
5
12
0
0
0
0
14
Casa Info Follows
0
0
1
CASA region (*FeTi3ps region*) (*Tougaard*) 1420.7135 1434.0795 0.37 11 0 2 1034.7 -450 0 0 (*Fe 3p*) 55.8458 0 1.669
2
CASA comp (*Fe 3p peak*) (*LA(1.6,5,5)*) Area 5972.7976 1e-020 49008.002 -1 1 MFWHM 1.5399451 0.38 9.5 -1 1 Position 1431.624 1428.4624 1434.0795 -1 1 RSF 1.52 MASS 55.8458 INDEX -1 (*Fe 3p*) CONST (**) UNCORRECTEDRSF 1.669
CASA comp (*Ti3s peak*) (*LA(3,8,5)*) Area 3729.0118 1e-020 33212 -1 1 MFWHM 2.1154183 0.38 9.5 -1 1 Position 1425.5922 1421.9242 1427.9775 -1 1 RSF 0.37 MASS 55.8458 INDEX -1 (*Fe 3p*) CONST (**) UNCORRECTEDRSF 1.669
AN004_STF100_b_hotcold_112_400C voltage sweep_20230512_180103.vms Dir:C:\Users\anenn\ownCloud\Messdaten\XPS\ELSA\2022-05-12_STFO100b\AN005_STFO100b_newheater\AN005_STFO100b_newheater\
AN004_STF100_b_hotcold.(sample: unk).(3, 400C voltage sweep).(acq: unk)
( 0.026759 m , -0.034114 m , 0.163037 m ) Angle: 45.0062 degrees , -0.1 degrees
AN004_STF100_b_hotcold
1
3
XPS
5
0
Al
1486.6
49.61
200
200
1e+037
1e+037
FAT
55
1e+037
4.55
1e+037
1e+037
1e+037
1e+037
1e+037
Fe
3p
-1
Kinetic Energy
eV
1418.6
0.05
2
Intensity
d
Transmission
d
pulse counting
0.48
1
1e+037
1e+037
1e+037
1e+037
4
PHI_AtomicNumber
d
26
ESCAPE DEPTH TYPE
d
1
MFP Exponent
d
-0.7
PROPAGATION_CONVERGED
d
1
802
0
1
0
1
1438
51.6568
1481
51.6566
1448
51.6564
1480
51.6562
1424
51.656
1470
51.6559
1493
51.6557
1461
51.6555
1476
51.6553
1442
51.6551
1495
51.6549
1508
51.6547
1418
51.6545
1478
51.6543
1450
51.6541
1426
51.6539
1493
51.6537
1500
51.6535
1510
51.6533
1506
51.6531
1492
51.6529
1529
51.6528
1484
51.6526
1441
51.6524
1485
51.6522
1536
51.652
1516
51.6518
1559
51.6516
1497
51.6514
1527
51.6512
1490
51.651
1502
51.6508
1509
51.6506
1537
51.6504
1519
51.6502
1533
51.65
1571
51.6498
1512
51.6497
1487
51.6495
1514
51.6493
1523
51.6491
1507
51.6489
1524
51.6487
1506
51.6485
1526
51.6483
1486
51.6481
1500
51.6479
1541
51.6477
1490
51.6475
1560
51.6473
1495
51.6471
1502
51.6469
1485
51.6467
1499
51.6466
1467
51.6464
1489
51.6462
1456
51.646
1525
51.6458
1519
51.6456
1511
51.6454
1482
51.6452
1531
51.645
1475
51.6448
1501
51.6446
1449
51.6444
1498
51.6442
1478
51.644
1458
51.6438
1535
51.6436
1603
51.6435
1442
51.6433
1575
51.6431
1450
51.6429
1586
51.6427
1537
51.6425
1462
51.6423
1534
51.6421
1580
51.6419
1445
51.6417
1538
51.6415
1578
51.6413
1583
51.6411
1548
51.6409
1555
51.6407
1512
51.6405
1596
51.6404
1513
51.6402
1593
51.64
1549
51.6398
1518
51.6396
1653
51.6394
1633
51.6392
1597
51.639
1624
51.6388
1592
51.6386
1597
51.6384
1563
51.6382
1577
51.638
1612
51.6378
1606
51.6376
1619
51.6374
1661
51.6372
1652
51.6371
1674
51.6369
1634
51.6367
1714
51.6365
1666
51.6363
1689
51.6361
1602
51.6359
1765
51.6357
1687
51.6355
1713
51.6353
1769
51.6351
1738
51.6349
1706
51.6347
1753
51.6345
1809
51.6343
1813
51.6341
1817
51.634
1709
51.6338
1877
51.6336
1881
51.6334
1903
51.6332
1796
51.633
1839
51.6328
1899
51.6326
1843
51.6324
1829
51.6322
1965
51.632
1973
51.6318
1958
51.6316
1941
51.6314
1931
51.6312
1887
51.631
2009
51.6308
1950
51.6307
1899
51.6305
1961
51.6303
1934
51.6301
1872
51.6299
2006
51.6297
1991
51.6295
1981
51.6293
1919
51.6291
1945
51.6289
1959
51.6287
1891
51.6285
1793
51.6283
1879
51.6281
1828
51.6279
1831
51.6277
1738
51.6276
1807
51.6274
1763
51.6272
1774
51.627
1754
51.6268
1693
51.6266
1712
51.6264
1681
51.6262
1675
51.626
1658
51.6258
1615
51.6256
1650
51.6254
1671
51.6252
1601
51.625
1520
51.6248
1513
51.6246
1565
51.6244
1468
51.6243
1522
51.6241
1462
51.6239
1488
51.6237
1458
51.6235
1497
51.6233
1452
51.6231
1521
51.6229
1423
51.6227
1564
51.6225
1483
51.6223
1373
51.6221
1460
51.6219
1467
51.6217
1478
51.6215
1387
51.6213
1419
51.6211
1404
51.621
1377
51.6208
1396
51.6206
1331
51.6204
1346
51.6202
1402
51.62
1456
51.6198
1441
51.6196
1407
51.6194
1389
51.6192
1444
51.619
1441
51.6188
1385
51.6186
1410
51.6184
1458
51.6182
1431
51.618
1391
51.6178
1406
51.6177
1455
51.6175
1434
51.6173
1436
51.6171
1504
51.6169
1539
51.6167
1481
51.6165
1544
51.6163
1503
51.6161
1475
51.6159
1439
51.6157
1479
51.6155
1461
51.6153
1572
51.6151
1508
51.6149
1535
51.6147
1569
51.6145
1591
51.6144
1550
51.6142
1632
51.614
1712
51.6138
1600
51.6136
1625
51.6134
1634
51.6132
1668
51.613
1675
51.6128
1693
51.6126
1770
51.6124
1742
51.6122
1765
51.612
1755
51.6118
1800
51.6116
1840
51.6114
1879
51.6112
1885
51.6111
1856
51.6109
1973
51.6107
2036
51.6105
1994
51.6103
2032
51.6101
2048
51.6099
2064
51.6097
2127
51.6095
2076
51.6093
2143
51.6091
2028
51.6089
2204
51.6087
2206
51.6085
2288
51.6083
2273
51.6081
2183
51.6079
2284
51.6078
2354
51.6076
2333
51.6074
2269
51.6072
2335
51.607
2337
51.6068
2343
51.6066
2322
51.6064
2270
51.6062
2312
51.606
2302
51.6058
2221
51.6056
2205
51.6054
2220
51.6052
2146
51.605
2131
51.6048
2111
51.6046
2016
51.6045
1978
51.6043
2017
51.6041
1846
51.6039
1889
51.6037
1804
51.6035
1770
51.6033
1626
51.6031
1706
51.6029
1667
51.6027
1672
51.6025
1544
51.6023
1505
51.6021
1535
51.6019
1537
51.6017
1438
51.6015
1398
51.6013
1439
51.6011
1328
51.601
1301
51.6008
1347
51.6006
1282
51.6004
1323
51.6002
1246
51.6
1316
51.5998
1243
51.5996
1314
51.5994
1294
51.5992
1191
51.599
1239
51.5988
1275
51.5986
1294
51.5984
1236
51.5982
1262
51.598
1236
51.5978
1312
51.5977
1209
51.5975
1262
51.5973
1224
51.5971
1304
51.5969
1270
51.5967
1265
51.5965
1252
51.5963
1239
51.5961
1268
51.5959
1262
51.5957
1297
51.5955
1323
51.5953
1190
51.5951
1310
51.5949
1273
51.5947
1319
51.5945
1269
51.5943
1288
51.5942
1324
51.594
1322
51.5938
1346
51.5936
1316
51.5934
1219
51.5932
1326
51.593
1323
51.5928
1324
51.5926
1320
51.5924
1384
51.5922
1324
51.592
1349
51.5918
1326
51.5916
1393
51.5914
1360
51.5912
1364
51.591
1387
51.5908
1421
51.5907
1371
51.5905
1305
51.5903
1443
51.5901
1408
51.5899
1365
51.5897
1349
51.5895
1450
51.5893
1442
51.5891
1404
51.5889
1437
51.5887
1450
51.5885
1369
51.5883
1375
51.5881
1393
51.5879
1445
51.5877
1370
51.5875
1341
51.5873
1418
51.5872
1444
51.587
1331
51.5868
1402
51.5866
1371
51.5864
1391
51.5862
1331
51.586
1475
51.5858
1377
51.5856
1378
51.5854
1403
51.5852
1376
51.585
1372
51.5848
1454
51.5846
1413
51.5844
1445
51.5842
1392
51.584
1420
51.5838
1452
51.5837
1392
51.5835
1425
51.5833
1497
51.5831
1386
51.5829
1401
51.5827
1377
51.5825
1389
51.5823
1376
51.5821
1410
51.5819
1326
51.5817
1396
51.5815
1331
51.5813
1318
51.5811
1366
51.5809
1310
51.5807
1297
51.5805
1341
51.5803
1347
51.5802
1273
51.58
1333
51.5798
1276
51.5796
1291
51.5794
1279
51.5792
Sr 3d 5
400C +500 mV b
2023
5
12
0
0
0
0
16
Casa Info Follows
0
0
1
CASA region (*Sr 3d*) (*Shirley*) 1349.0814 1356.7323 7.82 6 0 0 1034.7 -450 0 0 (*Sr 3d*) 87.6165 0 5.05
4
CASA comp (*Sr 3d bulk 5/2*) (*GL(30)*) Area 29156.608 1e-020 268011.43 -1 1 MFWHM 1.2 1.2 1.3 -1 1 Position 1354.1573 1349.0814 1356.241 -1 1 RSF 7.82 MASS 87.6165 INDEX -1 (*Sr 3d*) CONST (**) UNCORRECTEDRSF 5.05
CASA comp (*Sr 3d bulk 3/2*) (*GL(30)*) Area 19437.739 1e-020 268011.43 0 0.66666667 MFWHM 1.2 0.2 5 0 1 Position 1352.4173 0 0 0 -1.74 RSF 7.82 MASS 87.6165 INDEX -1 (*Sr 3d*) CONST (**) UNCORRECTEDRSF 5.05
CASA comp (*Sr 3d surf 5/2*) (*GL(0)*) Area 9917.0454 1e-020 179938.2 -1 1 MFWHM 1.7109783 1.7 2.2 -1 1 Position 1353.3298 1349.0814 1356.241 -1 1 RSF 7.82 MASS 87.6165 INDEX -1 (*Sr 3d*) CONST (**) UNCORRECTEDRSF 5.05
CASA comp (*Sr 3d surf 3/2*) (*GL(0)*) Area 6611.3636 1e-020 179938.2 2 0.66666667 MFWHM 1.7109783 0.23251515 5.8128787 2 1 Position 1351.5898 0 0 2 -1.74 RSF 7.82 MASS 87.6165 INDEX -1 (*Sr 3d*) CONST (**) UNCORRECTEDRSF 5.05
AN004_STF100_b_hotcold_112_400C voltage sweep_20230512_180103.vms Dir:C:\Users\anenn\ownCloud\Messdaten\XPS\ELSA\2022-05-12_STFO100b\AN005_STFO100b_newheater\AN005_STFO100b_newheater\
AN004_STF100_b_hotcold.(sample: unk).(3, 400C voltage sweep).(acq: unk)
( 0.026759 m , -0.034114 m , 0.163037 m ) Angle: 45.0062 degrees , -0.1 degrees
AN004_STF100_b_hotcold
1
3
XPS
5
0
Al
1486.6
49.61
200
200
1e+037
1e+037
FAT
27
1e+037
4.55
1e+037
1e+037
1e+037
1e+037
1e+037
Sr
3d
-1
Kinetic Energy
eV
1346.6
0.05
2
Intensity
d
Transmission
d
pulse counting
0.72
1
1e+037
1e+037
1e+037
1e+037
4
PHI_AtomicNumber
d
38
ESCAPE DEPTH TYPE
d
1
MFP Exponent
d
-0.7
PROPAGATION_CONVERGED
d
1
482
0
1
0
1
2006
22.7753
2009
22.7751
2013
22.775
1933
22.7748
1994
22.7746
1890
22.7744
1914
22.7742
1966
22.774
1931
22.7738
1937
22.7736
1886
22.7735
1902
22.7733
1832
22.7731
1835
22.7729
1929
22.7727
1884
22.7725
1821
22.7723
1876
22.7721
1879
22.7719
1862
22.7718
1939
22.7716
1822
22.7714
1776
22.7712
1829
22.771
1775
22.7708
1841
22.7706
1787
22.7704
1736
22.7703
1728
22.7701
1712
22.7699
1669
22.7697
1709
22.7695
1692
22.7693
1676
22.7691
1724
22.7689
1735
22.7687
1722
22.7686
1717
22.7684
1693
22.7682
1617
22.768
1657
22.7678
1617
22.7676
1567
22.7674
1671
22.7672
1535
22.7671
1583
22.7669
1626
22.7667
1532
22.7665
1558
22.7663
1585
22.7661
1553
22.7659
1481
22.7657
1570
22.7656
1481
22.7654
1528
22.7652
1450
22.765
1502
22.7648
1549
22.7646
1463
22.7644
1500
22.7642
1535
22.764
1518
22.7639
1546
22.7637
1539
22.7635
1494
22.7633
1608
22.7631
1623
22.7629
1583
22.7627
1742
22.7625
1651
22.7624
1735
22.7622
1713
22.762
1859
22.7618
1810
22.7616
1880
22.7614
1875
22.7612
2126
22.761
2091
22.7609
2142
22.7607
2239
22.7605
2386
22.7603
2597
22.7601
2670
22.7599
2864
22.7597
2968
22.7595
3090
22.7593
3473
22.7592
3540
22.759
3627
22.7588
3880
22.7586
4189
22.7584
4454
22.7582
4697
22.758
5052
22.7578
5293
22.7577
5420
22.7575
5814
22.7573
6318
22.7571
6566
22.7569
7146
22.7567
7702
22.7565
8310
22.7563
8735
22.7562
9046
22.756
9821
22.7558
10308
22.7556
11062
22.7554
11558
22.7552
12237
22.755
13082
22.7548
13327
22.7547
14059
22.7545
14538
22.7543
14669
22.7541
14819
22.7539
15308
22.7537
15502
22.7535
15556
22.7533
15361
22.7531
15441
22.753
15096
22.7528
14952
22.7526
14475
22.7524
14105
22.7522
13979
22.752
13331
22.7518
12896
22.7516
12665
22.7515
12103
22.7513
12013
22.7511
11936
22.7509
11723
22.7507
11730
22.7505
11919
22.7503
11864
22.7501
12104
22.75
12647
22.7498
12883
22.7496
13417
22.7494
14193
22.7492
14629
22.749
15232
22.7488
15844
22.7486
16354
22.7485
17520
22.7483
17799
22.7481
18205
22.7479
18763
22.7477
19153
22.7475
19186
22.7473
19504
22.7471
19416
22.747
19171
22.7468
18598
22.7466
18270
22.7464
17733
22.7462
16826
22.746
15914
22.7458
15100
22.7456
13961
22.7455
12940
22.7453
12001
22.7451
10809
22.7449
9998
22.7447
8955
22.7445
7967
22.7443
7107
22.7441
6302
22.7439
5776
22.7438
4923
22.7436
4307
22.7434
3709
22.7432
3294
22.743
2968
22.7428
2671
22.7426
2306
22.7424
2146
22.7423
1936
22.7421
1756
22.7419
1657
22.7417
1560
22.7415
1461
22.7413
1312
22.7411
1307
22.7409
1193
22.7408
1217
22.7406
1117
22.7404
1158
22.7402
1191
22.74
1118
22.7398
1129
22.7396
1088
22.7394
1017
22.7393
1043
22.7391
1091
22.7389
1046
22.7387
992
22.7385
1046
22.7383
1044
22.7381
1056
22.7379
1040
22.7378
1041
22.7376
963
22.7374
977
22.7372
1034
22.737
993
22.7368
993
22.7366
981
22.7364
988
22.7363
985
22.7361
954
22.7359
995
22.7357
934
22.7355
964
22.7353
968
22.7351
988
22.7349
998
22.7348
938
22.7346
1019
22.7344
985
22.7342
1006
22.734
929
22.7338
959
22.7336
946
22.7334
957
22.7333
1007
22.7331
1033
22.7329
919
22.7327
924
22.7325
965
22.7323
947
22.7321
931
22.7319
918
22.7318
918
22.7316
957
22.7314
942
22.7312
971
22.731
935
22.7308
913
22.7306
964
22.7304
950
22.7303
FErmi 6
400C +500 mV b
2023
5
12
0
0
0
0
15
Casa Info Follows
0
0
1
CASA region (*FE*) (*Linear*) 1481.0964 1487.2413 2.93 6 99 0 1135.0842 -450 0 0 (*O 1s*) 15.9994 0 2.93
3
CASA comp (*VBM*) (*SB(0)LA(2,600)*) Area 865909.48 0 4009760.5 -1 1 MFWHM 8.7979558 0.41 10.25 -1 1 Position 1484.204 1482.7106 1487.2389 -1 1 RSF 1 MASS 0 INDEX -1 (*NoTag*) CONST (**) UNCORRECTEDRSF 0
CASA comp (*Fe3d eg*) (*LA(8,15,10)*) Area 142.84006 1e-020 63642.824 -1 1 MFWHM 1.3846527 1 1.5 -1 1 Position 1485.3863 0 0 0 1.18229 RSF 1 MASS 0 INDEX -1 (*NoTag*) CONST (**) UNCORRECTEDRSF 0
CASA comp (*Fermi edge*) (*SB(0)GL(0)*) Area 6202.1525 0 4009760.5 -1 1 MFWHM 0.71322259 0.41 10.25 -1 1 Position 1486.7154 1486.2 1486.8 -1 1 RSF 1 MASS 0 INDEX -1 (*NoTag*) CONST (**) UNCORRECTEDRSF 0
AN004_STF100_b_hotcold_112_400C voltage sweep_20230512_180103.vms Dir:C:\Users\anenn\ownCloud\Messdaten\XPS\ELSA\2022-05-12_STFO100b\AN005_STFO100b_newheater\AN005_STFO100b_newheater\
AN004_STF100_b_hotcold.(sample: unk).(3, 400C voltage sweep).(acq: unk)
( 0.026759 m , -0.034114 m , 0.163037 m ) Angle: 45.0062 degrees , -0.1 degrees
AN004_STF100_b_hotcold
1
3
XPS
5
0
Al
1486.6
49.61
200
200
1e+037
1e+037
FAT
55
1e+037
4.55
1e+037
1e+037
1e+037
1e+037
1e+037
VB
edge
-1
Kinetic Energy
eV
1477.6
0.05
2
Intensity
d
Transmission
d
pulse counting
0.72
1
1e+037
1e+037
1e+037
1e+037
4
PHI_AtomicNumber
d
118
ESCAPE DEPTH TYPE
d
1
MFP Exponent
d
-0.7
PROPAGATION_CONVERGED
d
1
402
0
1
0
1
180
51.4268
206
51.4266
205
51.4265
191
51.4263
178
51.4261
211
51.4259
195
51.4257
195
51.4255
219
51.4253
225
51.4251
191
51.4249
241
51.4247
183
51.4245
204
51.4243
209
51.4241
242
51.4239
209
51.4237
255
51.4235
261
51.4233
259
51.4231
244
51.4229
268
51.4227
281
51.4225
272
51.4223
324
51.4221
341
51.4219
324
51.4217
365
51.4216
377
51.4214
424
51.4212
365
51.421
463
51.4208
439
51.4206
480
51.4204
440
51.4202
502
51.42
549
51.4198
568
51.4196
598
51.4194
615
51.4192
612
51.419
647
51.4188
725
51.4186
689
51.4184
723
51.4182
794
51.418
815
51.4178
844
51.4176
760
51.4174
910
51.4172
874
51.417
934
51.4168
955
51.4166
961
51.4165
965
51.4163
1033
51.4161
1064
51.4159
1084
51.4157
1018
51.4155
1095
51.4153
1156
51.4151
1125
51.4149
1152
51.4147
1122
51.4145
1088
51.4143
1166
51.4141
1157
51.4139
1102
51.4137
1206
51.4135
1186
51.4133
1206
51.4131
1156
51.4129
1254
51.4127
1195
51.4125
1166
51.4123
1172
51.4121
1177
51.4119
1217
51.4117
1211
51.4115
1145
51.4114
1141
51.4112
1145
51.411
1123
51.4108
1029
51.4106
1080
51.4104
1079
51.4102
992
51.41
965
51.4098
1001
51.4096
922
51.4094
936
51.4092
934
51.409
921
51.4088
861
51.4086
937
51.4084
945
51.4082
920
51.408
859
51.4078
901
51.4076
902
51.4074
840
51.4072
908
51.407
971
51.4068
880
51.4066
928
51.4064
864
51.4062
953
51.4061
882
51.4059
920
51.4057
903
51.4055
950
51.4053
907
51.4051
833
51.4049
861
51.4047
896
51.4045
837
51.4043
835
51.4041
895
51.4039
822
51.4037
816
51.4035
800
51.4033
790
51.4031
782
51.4029
739
51.4027
737
51.4025
803
51.4023
638
51.4021
679
51.4019
669
51.4017
602
51.4015
625
51.4013
583
51.4011
589
51.401
565
51.4008
504
51.4006
480
51.4004
499
51.4002
457
51.4
432
51.3998
435
51.3996
405
51.3994
374
51.3992
373
51.399
356
51.3988
351
51.3986
317
51.3984
294
51.3982
260
51.398
285
51.3978
234
51.3976
214
51.3974
201
51.3972
242
51.397
183
51.3968
184
51.3966
179
51.3964
179
51.3962
160
51.396
123
51.3958
133
51.3956
124
51.3955
122
51.3953
105
51.3951
98
51.3949
101
51.3947
87
51.3945
102
51.3943
77
51.3941
81
51.3939
66
51.3937
73
51.3935
65
51.3933
50
51.3931
56
51.3929
60
51.3927
63
51.3925
45
51.3923
46
51.3921
48
51.3919
50
51.3917
56
51.3915
25
51.3913
25
51.3911
27
51.3909
20
51.3907
20
51.3905
20
51.3903
11
51.3902
14
51.39
6
51.3898
5
51.3896
6
51.3894
10
51.3892
10
51.389
2
51.3888
5
51.3886
4
51.3884
6
51.3882
4
51.388
2
51.3878
8
51.3876
O 1s 1
400C +200 mVb
2023
5
12
0
0
0
0
14
Casa Info Follows
0
0
1
CASA region (*O 1s*) (*Shirley*) 952.66337 961.07082 2.88 2 0 0 1034.698 -450 0 0 (*O 1s*) 15.9994 0 2.93
2
CASA comp (*O 1s bulk*) (*LA(5,7,10)*) Area 107559.58 1e-020 402987.1 -1 1 MFWHM 1.3762834 0.31 7.75 -1 1 Position 957.34841 955.6 959.874 -1 1 RSF 2.88 MASS 15.9994 INDEX -1 (*O 1s*) CONST (**) UNCORRECTEDRSF 2.93
CASA comp (*O 1s CO3*) (*GL(30)*) Area 1600.5362 1e-020 265470.6 -1 1 MFWHM 2 2 3 -1 1 Position 954.09538 953.6 955.6 -1 -3.26818 RSF 2.88 MASS 15.9994 INDEX -1 (*O 1s*) CONST (**) UNCORRECTEDRSF 2.93
AN004_STF100_b_hotcold_114_400C voltage sweep_20230512_185611.vms Dir:C:\Users\anenn\ownCloud\Messdaten\XPS\ELSA\2022-05-12_STFO100b\AN005_STFO100b_newheater\AN005_STFO100b_newheater\
AN004_STF100_b_hotcold.(sample: unk).(3, 400C voltage sweep).(acq: unk)
( 0.026759 m , -0.034114 m , 0.163037 m ) Angle: 45.0062 degrees , -0.1 degrees
AN004_STF100_b_hotcold
1
3
XPS
7
0
Al
1486.6
49.61
200
200
1e+037
1e+037
FAT
55
1e+037
4.55
1e+037
1e+037
1e+037
1e+037
1e+037
O
1s
-1
Kinetic Energy
eV
951.1
0.05
2
Intensity
d
Transmission
d
pulse counting
0.48
1
1e+037
1e+037
1e+037
1e+037
4
PHI_AtomicNumber
d
8
ESCAPE DEPTH TYPE
d
1
MFP Exponent
d
-0.7
PROPAGATION_CONVERGED
d
1
502
0
1
0
1
7990
53.3299
8064
53.3297
7972
53.3296
8059
53.3294
7932
53.3292
8009
53.3291
7884
53.3289
8028
53.3288
8109
53.3286
7943
53.3284
7971
53.3283
8057
53.3281
8037
53.328
8163
53.3278
8006
53.3277
7943
53.3275
7983
53.3273
7977
53.3272
7915
53.327
7853
53.3269
7967
53.3267
7989
53.3265
7892
53.3264
7721
53.3262
7796
53.3261
7846
53.3259
7891
53.3257
7780
53.3256
7986
53.3254
7815
53.3253
7867
53.3251
7870
53.3249
7905
53.3248
7954
53.3246
8019
53.3245
7899
53.3243
7772
53.3241
8038
53.324
7930
53.3238
7951
53.3237
7928
53.3235
7947
53.3233
7895
53.3232
7912
53.323
8054
53.3229
7999
53.3227
8106
53.3225
8197
53.3224
8086
53.3222
8220
53.3221
8208
53.3219
8316
53.3218
8306
53.3216
8303
53.3214
8338
53.3213
8384
53.3211
8267
53.321
8417
53.3208
8281
53.3206
8243
53.3205
8333
53.3203
8555
53.3202
8591
53.32
8457
53.3198
8480
53.3197
8426
53.3195
8601
53.3194
8419
53.3192
8594
53.319
8576
53.3189
8677
53.3187
8449
53.3186
8485
53.3184
8423
53.3182
8462
53.3181
8492
53.3179
8615
53.3178
8582
53.3176
8451
53.3174
8501
53.3173
8648
53.3171
8544
53.317
8587
53.3168
8612
53.3166
8963
53.3165
8874
53.3163
9059
53.3162
9019
53.316
9518
53.3158
9631
53.3157
9868
53.3155
10201
53.3154
10312
53.3152
10813
53.315
10952
53.3149
11524
53.3147
11884
53.3146
12405
53.3144
13037
53.3142
13718
53.3141
14456
53.3139
15310
53.3138
15845
53.3136
17087
53.3134
17719
53.3133
18940
53.3131
20030
53.313
21236
53.3128
22673
53.3126
23651
53.3125
25060
53.3123
26328
53.3122
28056
53.312
29123
53.3119
30257
53.3117
31717
53.3115
33269
53.3114
34443
53.3112
35526
53.3111
36434
53.3109
37322
53.3107
37747
53.3106
38528
53.3104
38453
53.3103
39140
53.3101
39201
53.3099
38486
53.3098
37992
53.3096
37451
53.3095
36552
53.3093
35398
53.3091
34144
53.309
32715
53.3088
31605
53.3087
29999
53.3085
28208
53.3083
26714
53.3082
25277
53.308
23552
53.3079
22051
53.3077
20590
53.3075
19094
53.3074
17683
53.3072
16321
53.3071
15202
53.3069
14125
53.3067
13214
53.3066
12352
53.3064
11652
53.3063
11011
53.3061
10448
53.3059
9778
53.3058
9444
53.3056
9119
53.3055
8828
53.3053
8684
53.3051
8287
53.305
8237
53.3048
7882
53.3047
7880
53.3045
7691
53.3043
7795
53.3042
7498
53.304
7398
53.3039
7321
53.3037
7288
53.3035
7326
53.3034
7123
53.3032
7133
53.303
7075
53.3029
7113
53.3027
6982
53.3026
7121
53.3024
7077
53.3022
7000
53.3021
6964
53.3019
6955
53.3018
6869
53.3016
6934
53.3014
6996
53.3013
6963
53.3011
6790
53.301
6840
53.3008
6877
53.3006
6860
53.3005
6845
53.3003
6869
53.3002
6833
53.3
6861
53.2998
6923
53.2997
6724
53.2995
6883
53.2994
6867
53.2992
6695
53.299
6776
53.2989
6853
53.2987
6895
53.2986
6863
53.2984
6786
53.2982
6704
53.2981
6749
53.2979
6746
53.2978
6817
53.2976
6816
53.2974
6860
53.2973
6789
53.2971
6678
53.297
6982
53.2968
6692
53.2966
6830
53.2965
6843
53.2963
6802
53.2962
6929
53.296
6756
53.2958
6635
53.2957
6823
53.2955
6775
53.2954
6703
53.2952
6608
53.295
6586
53.2949
6809
53.2947
6749
53.2946
6617
53.2944
6740
53.2942
6759
53.2941
6803
53.2939
6706
53.2938
6775
53.2936
6832
53.2934
6707
53.2933
6877
53.2931
6629
53.2929
6667
53.2928
6711
53.2926
6832
53.2925
6651
53.2923
6565
53.2921
6564
53.292
6737
53.2918
6764
53.2917
6658
53.2915
6668
53.2913
6632
53.2912
6616
53.291
6695
53.2909
6743
53.2907
6775
53.2905
6607
53.2904
6810
53.2902
6692
53.2901
6868
53.2899
Ti 2p3 2
400C +200 mVb
2023
5
12
0
0
0
0
14
Casa Info Follows
0
0
1
CASA region (*Ti 2 region*) (*Shirley*) 1025.5043 1031.1904 4.76 6 0 0 1034.698 -450 0 0 (*Ti 2p*) 47.8784 0 7.81
2
CASA comp (*Ti 2p 3/2*) (*LA(5,5,5)*) Area 18843.464 1e-020 231495 -1 1 MFWHM 1.15 1.15 1.17 -1 1 Position 1028.6851 1027.3093 1030.6088 -1 1 RSF 4.76 MASS 47.8784 INDEX -1 (*Ti 2p*) CONST (**) UNCORRECTEDRSF 7.81
CASA comp (*Ti 2p 3/2 3+*) (*LA(6,8,10)*) Area 0.070671535 1e-020 158171 -1 1 MFWHM 1.15 0.22 5.5 0 1 Position 1029.4851 0 0 0 0.8 RSF 4.76 MASS 47.8784 INDEX -1 (*Ti 2p*) CONST (**) UNCORRECTEDRSF 7.81
AN004_STF100_b_hotcold_114_400C voltage sweep_20230512_185611.vms Dir:C:\Users\anenn\ownCloud\Messdaten\XPS\ELSA\2022-05-12_STFO100b\AN005_STFO100b_newheater\AN005_STFO100b_newheater\
AN004_STF100_b_hotcold.(sample: unk).(3, 400C voltage sweep).(acq: unk)
( 0.026759 m , -0.034114 m , 0.163037 m ) Angle: 45.0062 degrees , -0.1 degrees
AN004_STF100_b_hotcold
1
3
XPS
7
0
Al
1486.6
49.61
200
200
1e+037
1e+037
FAT
27
1e+037
4.55
1e+037
1e+037
1e+037
1e+037
1e+037
Ti
2p3
-1
Kinetic Energy
eV
1022.6
0.05
2
Intensity
d
Transmission
d
pulse counting
0.72
1
1e+037
1e+037
1e+037
1e+037
4
PHI_AtomicNumber
d
22
ESCAPE DEPTH TYPE
d
1
MFP Exponent
d
-0.7
PROPAGATION_CONVERGED
d
1
482
0
1
0
1
7451
24.0475
7527
24.0473
7621
24.0471
7731
24.0469
7696
24.0467
7567
24.0465
7662
24.0463
7817
24.0461
7631
24.0459
7649
24.0457
7389
24.0455
7372
24.0453
7358
24.0451
7229
24.0449
7285
24.0447
6916
24.0445
7028
24.0443
6785
24.0441
6753
24.0439
6602
24.0437
6511
24.0435
6511
24.0433
6319
24.0431
6229
24.0429
6141
24.0427
5920
24.0425
5999
24.0423
6126
24.0421
5963
24.0419
5783
24.0417
5856
24.0415
5711
24.0413
5592
24.0411
5433
24.0409
5472
24.0407
5442
24.0405
5420
24.0403
5352
24.0401
5297
24.0399
5062
24.0397
5235
24.0394
5162
24.0392
5071
24.039
4918
24.0388
5022
24.0386
5109
24.0384
4919
24.0382
4837
24.038
4769
24.0378
4818
24.0376
4642
24.0374
4669
24.0372
4666
24.037
4645
24.0368
4572
24.0366
4515
24.0364
4627
24.0362
4550
24.036
4472
24.0358
4585
24.0356
4481
24.0354
4611
24.0352
4499
24.035
4490
24.0348
4515
24.0346
4402
24.0344
4510
24.0342
4491
24.034
4465
24.0338
4481
24.0336
4491
24.0334
4448
24.0332
4374
24.033
4505
24.0328
4468
24.0326
4391
24.0324
4474
24.0322
4484
24.032
4411
24.0318
4486
24.0316
4515
24.0314
4530
24.0312
4571
24.031
4565
24.0307
4457
24.0305
4552
24.0303
4674
24.0301
4646
24.0299
4545
24.0297
4625
24.0295
4795
24.0293
4729
24.0291
4778
24.0289
4879
24.0287
5027
24.0285
5102
24.0283
5138
24.0281
5259
24.0279
5464
24.0277
5643
24.0275
5705
24.0273
6000
24.0271
6308
24.0269
6610
24.0267
6768
24.0265
7244
24.0263
7555
24.0261
8152
24.0259
8603
24.0257
8906
24.0255
9611
24.0253
10174
24.0251
10909
24.0249
11420
24.0247
11853
24.0245
12489
24.0243
13106
24.0241
13706
24.0239
14301
24.0237
14502
24.0235
14763
24.0233
14797
24.0231
14767
24.0229
14568
24.0227
14449
24.0225
13901
24.0223
13732
24.022
13300
24.0218
12705
24.0216
11988
24.0214
11133
24.0212
10830
24.021
10035
24.0208
9411
24.0206
8706
24.0204
8266
24.0202
7616
24.02
7251
24.0198
6583
24.0196
6251
24.0194
5979
24.0192
5698
24.019
5445
24.0188
5142
24.0186
5123
24.0184
4995
24.0182
4774
24.018
4644
24.0178
4512
24.0176
4415
24.0174
4392
24.0172
4326
24.017
4241
24.0168
4329
24.0166
4175
24.0164
4189
24.0162
4094
24.016
4218
24.0158
3978
24.0156
3957
24.0154
3872
24.0152
3919
24.015
3926
24.0148
4046
24.0146
3930
24.0144
3869
24.0142
3855
24.014
4012
24.0138
3930
24.0136
3946
24.0134
3911
24.0131
3988
24.0129
3790
24.0127
3860
24.0125
3931
24.0123
3782
24.0121
3844
24.0119
3943
24.0117
3795
24.0115
3769
24.0113
3857
24.0111
3808
24.0109
3880
24.0107
3843
24.0105
3858
24.0103
3800
24.0101
3796
24.0099
3844
24.0097
3749
24.0095
3845
24.0093
3739
24.0091
3782
24.0089
3816
24.0087
3808
24.0085
3768
24.0083
3887
24.0081
3814
24.0079
3833
24.0077
3753
24.0075
3876
24.0073
3787
24.0071
3948
24.0069
3796
24.0067
3824
24.0065
3876
24.0063
3957
24.0061
3831
24.0059
3888
24.0057
3774
24.0055
3883
24.0053
3778
24.0051
3821
24.0049
3845
24.0047
3786
24.0045
3838
24.0043
3815
24.0041
3781
24.0038
3748
24.0036
3834
24.0034
3812
24.0032
3753
24.003
3769
24.0028
3826
24.0026
3893
24.0024
3803
24.0022
3887
24.002
3737
24.0018
3803
24.0016
3847
24.0014
3869
24.0012
3849
24.001
3733
24.0008
3663
24.0006
3827
24.0004
3816
24.0002
3821
24
3885
23.9998
3786
23.9996
3744
23.9994
3815
23.9992
3849
23.999
Fe 2p 3
400C +200 mVb
2023
5
12
0
0
0
0
24
Casa Info Follows
0
0
1
CASA region (*Fe 2p*) (*Shirley*) 756.76787 783.04914 14.5 6 1.9 0 1034.7 -450 0 0 (*Fe 2p3/2*) 55.8458 0 10.82
12
CASA comp (*Fe3+ 3/2*) (*GL(30)*) Area 9300.253 0.001 10000000 -1 1 MFWHM 1.7006074 1.7 1.71 -1 1 Position 776.56687 775.6 777.1 -1 1 RSF 15.7 MASS 55.8458 INDEX -1 (*Fe 2p*) CONST (**) UNCORRECTEDRSF 0
CASA comp (*Fe3+ 3/2 2nd*) (*LF(1,4,5,0)*) Area 18600.506 100 100000 0 2 MFWHM 2.1946326 1 3 -1 1.19544 Position 775.56687 0 0 0 -1 RSF 15.7 MASS 55.8458 INDEX -1 (*Fe 2p*) CONST (**) UNCORRECTEDRSF 0
CASA comp (*Fe3+ 1/2*) (*LA(1.53,243)*) Area 4650.1265 1e-020 112930.87 0 0.5 MFWHM 1.7006074 0.42890835 10.722709 0 1 Position 763.06687 0 0 0 -13.5 RSF 15.7 MASS 55.8458 INDEX -1 (*Fe 2p*) CONST (**) UNCORRECTEDRSF 16.42
CASA comp (*Fe3+ 1/2 2nd*) (*LF(0.8,2,5,0)*) Area 9300.253 100 100000 0 1 MFWHM 2.1946326 1 3 1 1 Position 762.06687 0 0 0 -14.5 RSF 15.7 MASS 55.8458 INDEX -1 (*Fe 2p*) CONST (**) UNCORRECTEDRSF 16.42
CASA comp (*Fe3+ 3rd*) (*GL(50)*) Area 7440.2024 1e-020 112930.87 0 0.8 MFWHM 5 5 5 -1 1 Position 767.56687 0 0 0 -9 RSF 15.7 MASS 55.8458 INDEX -1 (*Fe 2p*) CONST (**) UNCORRECTEDRSF 16.42
CASA comp (*Fe2+ 3/2*) (*LA(2,5,5)*) Area 304.40803 1e-020 143416.5 -1 1 MFWHM 13.462855 0.53851418 13.462855 -1 1 Position 778.11272 0 0 0 1.54585 RSF 15.7 MASS 55.8458 INDEX -1 (*Fe 2p3/2*) CONST (**) UNCORRECTEDRSF 10.82
CASA comp (*Fe2+ 1/2*) (*LA(2,5,5)*) Area 152.20402 1e-020 143416.5 5 0.5 MFWHM 13.462855 0.53851418 13.462855 5 1 Position 764.61272 0 0 0 -11.95415 RSF 15.7 MASS 55.8458 INDEX -1 (*Fe 2p3/2*) CONST (**) UNCORRECTEDRSF 10.82
CASA comp (*Fe2+ 3rd*) (*LA(1.53,243)*) Area 74.24725 1e-020 143416.5 5 0.243907 MFWHM 5 5 5 -1 1 Position 771.56687 0 0 0 -5 RSF 15.7 MASS 55.8458 INDEX -1 (*Fe 2p3/2*) CONST (**) UNCORRECTEDRSF 10.82
CASA comp (*Fe0 3/2*) (*LF(4,8,10,1)*) Area 96.41265 1e-020 200652 -1 1 MFWHM 1.5 1.5 1.5 -1 1 Position 779.4 779.4 779.4 -1 1 RSF 15.7 MASS 55.8458 INDEX -1 (*Fe 2p*) CONST (**) UNCORRECTEDRSF 16.42
CASA comp (*Fe0 1/2*) (*LF(4,8,10,1)*) Area 48.206325 1e-020 200652 8 0.5 MFWHM 1.5 0.56096527 14.024132 8 1 Position 766.2 0 0 8 -13.2 RSF 15.7 MASS 55.8458 INDEX -1 (*Fe 2p*) CONST (**) UNCORRECTEDRSF 16.42
CASA comp (*Fe2+ 3rd*) (*LA(1.53,243)*) Area 37.123625 1e-020 143416.5 5 0.1219535 MFWHM 5 5 5 -1 1 Position 758.16687 0 0 0 -18.4 RSF 15.7 MASS 55.8458 INDEX -1 (*Fe 2p3/2*) CONST (**) UNCORRECTEDRSF 10.82
CASA comp (*Fe3+ 3rd*) (*GL(50)*) Area 3720.1012 1e-020 112930.87 0 0.4 MFWHM 5 5 5 -1 1 Position 754.06687 0 0 0 -22.5 RSF 15.7 MASS 55.8458 INDEX -1 (*Fe 2p*) CONST (**) UNCORRECTEDRSF 16.42
AN004_STF100_b_hotcold_114_400C voltage sweep_20230512_185611.vms Dir:C:\Users\anenn\ownCloud\Messdaten\XPS\ELSA\2022-05-12_STFO100b\AN005_STFO100b_newheater\AN005_STFO100b_newheater\
AN004_STF100_b_hotcold.(sample: unk).(3, 400C voltage sweep).(acq: unk)
( 0.026759 m , -0.034114 m , 0.163037 m ) Angle: 45.0062 degrees , -0.1 degrees
AN004_STF100_b_hotcold
1
3
XPS
7
0
Al
1486.6
49.61
200
200
1e+037
1e+037
FAT
55
1e+037
4.55
1e+037
1e+037
1e+037
1e+037
1e+037
Fe
2p
-1
Kinetic Energy
eV
754.6
0.05
2
Intensity
d
Transmission
d
pulse counting
0.72
1
1e+037
1e+037
1e+037
1e+037
4
PHI_AtomicNumber
d
26
ESCAPE DEPTH TYPE
d
1
MFP Exponent
d
-0.7
PROPAGATION_CONVERGED
d
1
1202
0
1
0
1
14155
53.9109
13923
53.9107
14010
53.9106
13876
53.9105
14035
53.9103
14033
53.9102
13845
53.9101
13601
53.9099
13961
53.9098
14088
53.9096
13832
53.9095
14105
53.9094
14196
53.9092
13862
53.9091
14015
53.909
13837
53.9088
13783
53.9087
13853
53.9086
13976
53.9084
14049
53.9083
14074
53.9082
13987
53.908
13781
53.9079
13975
53.9078
13972
53.9076
13993
53.9075
13850
53.9073
13866
53.9072
14046
53.9071
13895
53.9069
13971
53.9068
13910
53.9067
13916
53.9065
13825
53.9064
13846
53.9063
13807
53.9061
13819
53.906
13774
53.9059
13826
53.9057
13894
53.9056
13684
53.9054
14009
53.9053
13869
53.9052
13975
53.905
13933
53.9049
13859
53.9048
13877
53.9046
13914
53.9045
13574
53.9044
13896
53.9042
14196
53.9041
13791
53.904
13810
53.9038
14076
53.9037
13783
53.9035
13829
53.9034
13988
53.9033
13873
53.9031
14130
53.903
13783
53.9029
13757
53.9027
13845
53.9026
13769
53.9025
13831
53.9023
13886
53.9022
13710
53.902
13929
53.9019
13949
53.9018
13964
53.9016
13977
53.9015
14080
53.9014
13862
53.9012
14113
53.9011
14058
53.901
14180
53.9008
13764
53.9007
13806
53.9006
13891
53.9004
14126
53.9003
13995
53.9001
14023
53.9
14049
53.8999
13991
53.8997
14162
53.8996
13857
53.8995
14102
53.8993
14103
53.8992
14058
53.8991
14112
53.8989
14379
53.8988
14128
53.8986
14167
53.8985
14277
53.8984
14265
53.8982
14049
53.8981
14208
53.898
14338
53.8978
14167
53.8977
14231
53.8976
14358
53.8974
14384
53.8973
14384
53.8972
14398
53.897
14127
53.8969
14368
53.8967
14300
53.8966
14182
53.8965
14415
53.8963
14565
53.8962
14570
53.8961
14336
53.8959
14441
53.8958
14580
53.8957
14649
53.8955
14689
53.8954
14899
53.8952
14843
53.8951
14607
53.895
14940
53.8948
14746
53.8947
15036
53.8946
14776
53.8944
15027
53.8943
14824
53.8942
15003
53.894
14961
53.8939
15134
53.8937
14991
53.8936
15066
53.8935
15231
53.8933
15298
53.8932
15095
53.8931
15173
53.8929
15281
53.8928
15384
53.8927
15391
53.8925
15440
53.8924
15712
53.8922
15391
53.8921
15569
53.892
15587
53.8918
15507
53.8917
15847
53.8916
15671
53.8914
15664
53.8913
15815
53.8912
15676
53.891
15792
53.8909
15804
53.8907
15862
53.8906
15671
53.8905
15871
53.8903
15853
53.8902
16061
53.8901
16215
53.8899
15777
53.8898
15866
53.8897
16109
53.8895
15962
53.8894
16063
53.8892
16172
53.8891
15952
53.889
15944
53.8888
15941
53.8887
16066
53.8886
16009
53.8884
16076
53.8883
15915
53.8882
15868
53.888
15948
53.8879
15760
53.8877
15931
53.8876
16013
53.8875
15847
53.8873
15637
53.8872
15652
53.8871
15608
53.8869
15582
53.8868
15206
53.8867
15394
53.8865
15348
53.8864
15073
53.8862
15002
53.8861
14905
53.886
15139
53.8858
14869
53.8857
14947
53.8856
14934
53.8854
14937
53.8853
14458
53.8851
14453
53.885
14487
53.8849
14528
53.8847
14519
53.8846
14408
53.8845
14252
53.8843
14170
53.8842
13961
53.8841
14058
53.8839
14101
53.8838
14255
53.8836
14021
53.8835
13996
53.8834
13955
53.8832
14073
53.8831
14115
53.883
14017
53.8828
13885
53.8827
14087
53.8825
13932
53.8824
13823
53.8823
14031
53.8821
13761
53.882
13746
53.8819
13816
53.8817
13813
53.8816
13880
53.8815
13793
53.8813
13736
53.8812
13735
53.881
13831
53.8809
14019
53.8808
13927
53.8806
13613
53.8805
13921
53.8804
13979
53.8802
14018
53.8801
13796
53.8799
13776
53.8798
13913
53.8797
14047
53.8795
13957
53.8794
13895
53.8793
13831
53.8791
13823
53.879
13941
53.8789
13760
53.8787
13798
53.8786
13811
53.8784
13937
53.8783
13874
53.8782
14085
53.878
14021
53.8779
13833
53.8778
14058
53.8776
14082
53.8775
14060
53.8773
13973
53.8772
14097
53.8771
13975
53.8769
13734
53.8768
13971
53.8767
13909
53.8765
13976
53.8764
14199
53.8762
14061
53.8761
13817
53.876
14065
53.8758
14079
53.8757
13990
53.8756
13947
53.8754
13973
53.8753
14080
53.8751
14126
53.875
14074
53.8749
14110
53.8747
14192
53.8746
13840
53.8745
13875
53.8743
14014
53.8742
13929
53.8741
13990
53.8739
13923
53.8738
14024
53.8736
14182
53.8735
13950
53.8734
14152
53.8732
13768
53.8731
13936
53.873
14143
53.8728
13908
53.8727
13884
53.8725
13928
53.8724
13962
53.8723
13799
53.8721
13821
53.872
13613
53.8719
13771
53.8717
13922
53.8716
13807
53.8714
13727
53.8713
13620
53.8712
13794
53.871
13671
53.8709
13698
53.8708
13595
53.8706
13721
53.8705
13685
53.8703
13492
53.8702
13392
53.8701
13744
53.8699
13796
53.8698
13469
53.8697
13781
53.8695
13627
53.8694
13681
53.8692
13514
53.8691
13561
53.869
13721
53.8688
13198
53.8687
13315
53.8686
13447
53.8684
13555
53.8683
13489
53.8681
13283
53.868
13578
53.8679
13441
53.8677
13428
53.8676
13436
53.8675
13567
53.8673
13383
53.8672
13666
53.867
13521
53.8669
13353
53.8668
13482
53.8666
13253
53.8665
13308
53.8664
13359
53.8662
13327
53.8661
13105
53.8659
13341
53.8658
13533
53.8657
13528
53.8655
13278
53.8654
13375
53.8653
13387
53.8651
13624
53.865
13424
53.8648
13506
53.8647
13464
53.8646
13313
53.8644
13227
53.8643
13624
53.8642
13528
53.864
13652
53.8639
13429
53.8637
13638
53.8636
13574
53.8635
13499
53.8633
13506
53.8632
13668
53.863
13359
53.8629
13566
53.8628
13342
53.8626
13648
53.8625
13737
53.8624
13519
53.8622
13833
53.8621
13795
53.8619
13777
53.8618
13807
53.8617
13670
53.8615
13726
53.8614
13753
53.8613
13765
53.8611
13816
53.861
14035
53.8608
14096
53.8607
14158
53.8606
13899
53.8604
13910
53.8603
14087
53.8602
13932
53.86
14196
53.8599
14098
53.8597
14257
53.8596
14270
53.8595
14053
53.8593
14259
53.8592
14140
53.8591
14340
53.8589
14411
53.8588
14309
53.8586
14301
53.8585
14422
53.8584
14472
53.8582
14723
53.8581
14523
53.8579
14826
53.8578
14757
53.8577
14691
53.8575
14860
53.8574
14840
53.8573
14859
53.8571
15090
53.857
15111
53.8568
15097
53.8567
15224
53.8566
15059
53.8564
15281
53.8563
15291
53.8562
15626
53.856
15462
53.8559
15808
53.8557
15617
53.8556
15836
53.8555
16061
53.8553
16025
53.8552
16231
53.855
16381
53.8549
16315
53.8548
16168
53.8546
16411
53.8545
16629
53.8544
16764
53.8542
16738
53.8541
16870
53.8539
17015
53.8538
16808
53.8537
16991
53.8535
17271
53.8534
17043
53.8532
17104
53.8531
17200
53.853
17514
53.8528
17285
53.8527
17388
53.8526
17462
53.8524
17379
53.8523
17514
53.8521
17472
53.852
17389
53.8519
17524
53.8517
17768
53.8516
17669
53.8515
17550
53.8513
17877
53.8512
17684
53.851
17565
53.8509
17399
53.8508
17464
53.8506
17289
53.8505
17237
53.8503
17044
53.8502
16637
53.8501
16782
53.8499
16231
53.8498
16174
53.8497
15821
53.8495
15855
53.8494
15286
53.8492
15104
53.8491
14804
53.849
14529
53.8488
14312
53.8487
14151
53.8485
13905
53.8484
13926
53.8483
13463
53.8481
13073
53.848
12971
53.8479
12944
53.8477
12554
53.8476
12501
53.8474
12386
53.8473
12220
53.8472
12186
53.847
12053
53.8469
11781
53.8467
12261
53.8466
11902
53.8465
11804
53.8463
12214
53.8462
11909
53.8461
12020
53.8459
11838
53.8458
11701
53.8456
11719
53.8455
11788
53.8454
11707
53.8452
11629
53.8451
11652
53.8449
11584
53.8448
11627
53.8447
11427
53.8445
11602
53.8444
11632
53.8442
11786
53.8441
11620
53.844
11629
53.8438
11622
53.8437
11509
53.8436
11680
53.8434
11593
53.8433
11537
53.8431
11669
53.843
11604
53.8429
11606
53.8427
11464
53.8426
11444
53.8424
11654
53.8423
11559
53.8422
11503
53.842
11095
53.8419
11513
53.8417
11473
53.8416
11518
53.8415
11703
53.8413
11571
53.8412
11599
53.8411
11580
53.8409
11762
53.8408
11469
53.8406
11677
53.8405
11508
53.8404
11275
53.8402
11467
53.8401
11618
53.8399
11572
53.8398
11641
53.8397
11649
53.8395
11504
53.8394
11758
53.8393
11796
53.8391
11549
53.839
11296
53.8388
11569
53.8387
11508
53.8386
11517
53.8384
11499
53.8383
11646
53.8381
11658
53.838
11502
53.8379
11611
53.8377
11441
53.8376
11786
53.8374
11560
53.8373
11420
53.8372
11624
53.837
11598
53.8369
11529
53.8367
11548
53.8366
11640
53.8365
11677
53.8363
11564
53.8362
11545
53.8361
11482
53.8359
11648
53.8358
11412
53.8356
11614
53.8355
11737
53.8354
11552
53.8352
11503
53.8351
11529
53.8349
11359
53.8348
11679
53.8347
11622
53.8345
11517
53.8344
11478
53.8342
11531
53.8341
11450
53.834
11655
53.8338
11728
53.8337
11455
53.8335
11611
53.8334
11444
53.8333
11646
53.8331
11472
53.833
11594
53.8329
11520
53.8327
11592
53.8326
11550
53.8324
11454
53.8323
11718
53.8322
11751
53.832
11400
53.8319
11513
53.8317
11708
53.8316
11440
53.8315
11558
53.8313
11489
53.8312
11499
53.831
11547
53.8309
11519
53.8308
11338
53.8306
11437
53.8305
11567
53.8303
11466
53.8302
11510
53.8301
11600
53.8299
11637
53.8298
11479
53.8296
11744
53.8295
11545
53.8294
11295
53.8292
11726
53.8291
11731
53.829
11454
53.8288
11481
53.8287
11625
53.8285
11624
53.8284
Fe 3p 4
400C +200 mVb
2023
5
12
0
0
0
0
14
Casa Info Follows
0
0
1
CASA region (*FeTi3ps region*) (*Tougaard*) 1420.7135 1434.0795 0.37 11 0 2 1034.7 -450 0 0 (*Fe 3p*) 55.8458 0 1.669
2
CASA comp (*Fe 3p peak*) (*LA(1.6,5,5)*) Area 6095.2023 1e-020 49008.002 -1 1 MFWHM 1.5210047 0.38 9.5 -1 1 Position 1431.3488 1428.4624 1434.0795 -1 1 RSF 1.52 MASS 55.8458 INDEX -1 (*Fe 3p*) CONST (**) UNCORRECTEDRSF 1.669
CASA comp (*Ti3s peak*) (*LA(3,8,5)*) Area 4143.3538 1e-020 33212 -1 1 MFWHM 2.1949489 0.38 9.5 -1 1 Position 1425.287 1421.9242 1427.9775 -1 1 RSF 0.37 MASS 55.8458 INDEX -1 (*Fe 3p*) CONST (**) UNCORRECTEDRSF 1.669
AN004_STF100_b_hotcold_114_400C voltage sweep_20230512_185611.vms Dir:C:\Users\anenn\ownCloud\Messdaten\XPS\ELSA\2022-05-12_STFO100b\AN005_STFO100b_newheater\AN005_STFO100b_newheater\
AN004_STF100_b_hotcold.(sample: unk).(3, 400C voltage sweep).(acq: unk)
( 0.026759 m , -0.034114 m , 0.163037 m ) Angle: 45.0062 degrees , -0.1 degrees
AN004_STF100_b_hotcold
1
3
XPS
7
0
Al
1486.6
49.61
200
200
1e+037
1e+037
FAT
55
1e+037
4.55
1e+037
1e+037
1e+037
1e+037
1e+037
Fe
3p
-1
Kinetic Energy
eV
1418.6
0.05
2
Intensity
d
Transmission
d
pulse counting
0.48
1
1e+037
1e+037
1e+037
1e+037
4
PHI_AtomicNumber
d
26
ESCAPE DEPTH TYPE
d
1
MFP Exponent
d
-0.7
PROPAGATION_CONVERGED
d
1
802
0
1
0
1
1514
51.6568
1571
51.6566
1570
51.6564
1657
51.6562
1572
51.656
1613
51.6559
1614
51.6557
1590
51.6555
1549
51.6553
1578
51.6551
1563
51.6549
1545
51.6547
1658
51.6545
1606
51.6543
1539
51.6541
1578
51.6539
1589
51.6537
1587
51.6535
1604
51.6533
1545
51.6531
1570
51.6529
1587
51.6528
1597
51.6526
1503
51.6524
1613
51.6522
1563
51.652
1562
51.6518
1604
51.6516
1576
51.6514
1595
51.6512
1605
51.651
1592
51.6508
1641
51.6506
1649
51.6504
1610
51.6502
1632
51.65
1622
51.6498
1638
51.6497
1665
51.6495
1621
51.6493
1609
51.6491
1569
51.6489
1592
51.6487
1620
51.6485
1601
51.6483
1614
51.6481
1585
51.6479
1559
51.6477
1571
51.6475
1600
51.6473
1623
51.6471
1589
51.6469
1546
51.6467
1563
51.6466
1587
51.6464
1639
51.6462
1572
51.646
1545
51.6458
1595
51.6456
1607
51.6454
1534
51.6452
1559
51.645
1550
51.6448
1577
51.6446
1532
51.6444
1479
51.6442
1608
51.644
1602
51.6438
1614
51.6436
1596
51.6435
1676
51.6433
1595
51.6431
1643
51.6429
1536
51.6427
1612
51.6425
1598
51.6423
1608
51.6421
1610
51.6419
1627
51.6417
1667
51.6415
1611
51.6413
1578
51.6411
1665
51.6409
1626
51.6407
1697
51.6405
1595
51.6404
1740
51.6402
1742
51.64
1730
51.6398
1752
51.6396
1698
51.6394
1697
51.6392
1752
51.639
1666
51.6388
1703
51.6386
1770
51.6384
1704
51.6382
1675
51.638
1750
51.6378
1742
51.6376
1787
51.6374
1729
51.6372
1785
51.6371
1818
51.6369
1771
51.6367
1752
51.6365
1770
51.6363
1812
51.6361
1852
51.6359
1892
51.6357
1882
51.6355
1850
51.6353
1913
51.6351
1903
51.6349
1962
51.6347
1926
51.6345
1948
51.6343
1991
51.6341
2010
51.634
1965
51.6338
1933
51.6336
2137
51.6334
2059
51.6332
2019
51.633
2029
51.6328
2032
51.6326
2055
51.6324
2052
51.6322
1994
51.632
2120
51.6318
2061
51.6316
2101
51.6314
2067
51.6312
2068
51.631
1992
51.6308
2022
51.6307
2030
51.6305
1987
51.6303
1975
51.6301
2087
51.6299
1962
51.6297
2042
51.6295
1866
51.6293
1944
51.6291
1917
51.6289
1921
51.6287
1853
51.6285
1861
51.6283
1866
51.6281
1744
51.6279
1830
51.6277
1787
51.6276
1798
51.6274
1797
51.6272
1776
51.627
1730
51.6268
1729
51.6266
1675
51.6264
1715
51.6262
1676
51.626
1695
51.6258
1600
51.6256
1633
51.6254
1584
51.6252
1679
51.625
1531
51.6248
1587
51.6246
1549
51.6244
1543
51.6243
1557
51.6241
1567
51.6239
1495
51.6237
1611
51.6235
1521
51.6233
1545
51.6231
1503
51.6229
1558
51.6227
1434
51.6225
1501
51.6223
1521
51.6221
1516
51.6219
1458
51.6217
1460
51.6215
1457
51.6213
1529
51.6211
1504
51.621
1469
51.6208
1455
51.6206
1480
51.6204
1465
51.6202
1546
51.62
1517
51.6198
1482
51.6196
1476
51.6194
1480
51.6192
1468
51.619
1559
51.6188
1564
51.6186
1503
51.6184
1512
51.6182
1527
51.618
1471
51.6178
1533
51.6177
1456
51.6175
1602
51.6173
1532
51.6171
1595
51.6169
1587
51.6167
1617
51.6165
1641
51.6163
1660
51.6161
1669
51.6159
1630
51.6157
1604
51.6155
1692
51.6153
1711
51.6151
1731
51.6149
1640
51.6147
1819
51.6145
1849
51.6144
1786
51.6142
1744
51.614
1782
51.6138
1820
51.6136
1758
51.6134
1894
51.6132
1809
51.613
1830
51.6128
1867
51.6126
1983
51.6124
1900
51.6122
1976
51.612
2013
51.6118
2054
51.6116
2128
51.6114
2013
51.6112
2194
51.6111
2248
51.6109
2136
51.6107
2214
51.6105
2199
51.6103
2240
51.6101
2279
51.6099
2224
51.6097
2324
51.6095
2348
51.6093
2292
51.6091
2358
51.6089
2458
51.6087
2472
51.6085
2369
51.6083
2433
51.6081
2357
51.6079
2405
51.6078
2413
51.6076
2506
51.6074
2404
51.6072
2417
51.607
2414
51.6068
2342
51.6066
2354
51.6064
2305
51.6062
2281
51.606
2196
51.6058
2224
51.6056
2067
51.6054
2093
51.6052
2105
51.605
1946
51.6048
1914
51.6046
1897
51.6045
1808
51.6043
1747
51.6041
1747
51.6039
1725
51.6037
1636
51.6035
1606
51.6033
1548
51.6031
1529
51.6029
1553
51.6027
1509
51.6025
1431
51.6023
1494
51.6021
1444
51.6019
1372
51.6017
1362
51.6015
1403
51.6013
1342
51.6011
1340
51.601
1367
51.6008
1328
51.6006
1342
51.6004
1349
51.6002
1358
51.6
1274
51.5998
1328
51.5996
1421
51.5994
1269
51.5992
1294
51.599
1309
51.5988
1361
51.5986
1311
51.5984
1352
51.5982
1317
51.598
1325
51.5978
1314
51.5977
1308
51.5975
1367
51.5973
1311
51.5971
1359
51.5969
1300
51.5967
1397
51.5965
1308
51.5963
1341
51.5961
1319
51.5959
1312
51.5957
1372
51.5955
1396
51.5953
1439
51.5951
1407
51.5949
1369
51.5947
1411
51.5945
1337
51.5943
1406
51.5942
1368
51.594
1437
51.5938
1360
51.5936
1393
51.5934
1415
51.5932
1430
51.593
1461
51.5928
1384
51.5926
1455
51.5924
1426
51.5922
1462
51.592
1481
51.5918
1408
51.5916
1412
51.5914
1403
51.5912
1452
51.591
1444
51.5908
1487
51.5907
1409
51.5905
1491
51.5903
1486
51.5901
1419
51.5899
1404
51.5897
1495
51.5895
1505
51.5893
1472
51.5891
1379
51.5889
1422
51.5887
1501
51.5885
1454
51.5883
1447
51.5881
1448
51.5879
1544
51.5877
1427
51.5875
1503
51.5873
1474
51.5872
1492
51.587
1457
51.5868
1448
51.5866
1454
51.5864
1477
51.5862
1456
51.586
1495
51.5858
1376
51.5856
1486
51.5854
1544
51.5852
1482
51.585
1477
51.5848
1478
51.5846
1427
51.5844
1452
51.5842
1470
51.584
1393
51.5838
1479
51.5837
1454
51.5835
1448
51.5833
1447
51.5831
1418
51.5829
1392
51.5827
1444
51.5825
1485
51.5823
1384
51.5821
1323
51.5819
1402
51.5817
1419
51.5815
1423
51.5813
1310
51.5811
1402
51.5809
1338
51.5807
1339
51.5805
1364
51.5803
1342
51.5802
1280
51.58
1368
51.5798
1288
51.5796
1343
51.5794
1317
51.5792
Sr 3d 5
400C +200 mVb
2023
5
12
0
0
0
0
16
Casa Info Follows
0
0
1
CASA region (*Sr 3d*) (*Shirley*) 1349.0814 1356.7323 7.82 6 0 0 1034.7 -450 0 0 (*Sr 3d*) 87.6165 0 5.05
4
CASA comp (*Sr 3d bulk 5/2*) (*GL(30)*) Area 29641.869 1e-020 268011.43 -1 1 MFWHM 1.2 1.2 1.3 -1 1 Position 1353.8457 1349.0814 1356.241 -1 1 RSF 7.82 MASS 87.6165 INDEX -1 (*Sr 3d*) CONST (**) UNCORRECTEDRSF 5.05
CASA comp (*Sr 3d bulk 3/2*) (*GL(30)*) Area 19761.246 1e-020 268011.43 0 0.66666667 MFWHM 1.2 0.2 5 0 1 Position 1352.1057 0 0 0 -1.74 RSF 7.82 MASS 87.6165 INDEX -1 (*Sr 3d*) CONST (**) UNCORRECTEDRSF 5.05
CASA comp (*Sr 3d surf 5/2*) (*GL(0)*) Area 11625.151 1e-020 179938.2 -1 1 MFWHM 1.8244861 1.7 2.2 -1 1 Position 1353.0916 1349.0814 1356.241 -1 1 RSF 7.82 MASS 87.6165 INDEX -1 (*Sr 3d*) CONST (**) UNCORRECTEDRSF 5.05
CASA comp (*Sr 3d surf 3/2*) (*GL(0)*) Area 7750.101 1e-020 179938.2 2 0.66666667 MFWHM 1.8244861 0.23251515 5.8128787 2 1 Position 1351.3516 0 0 2 -1.74 RSF 7.82 MASS 87.6165 INDEX -1 (*Sr 3d*) CONST (**) UNCORRECTEDRSF 5.05
AN004_STF100_b_hotcold_114_400C voltage sweep_20230512_185611.vms Dir:C:\Users\anenn\ownCloud\Messdaten\XPS\ELSA\2022-05-12_STFO100b\AN005_STFO100b_newheater\AN005_STFO100b_newheater\
AN004_STF100_b_hotcold.(sample: unk).(3, 400C voltage sweep).(acq: unk)
( 0.026759 m , -0.034114 m , 0.163037 m ) Angle: 45.0062 degrees , -0.1 degrees
AN004_STF100_b_hotcold
1
3
XPS
7
0
Al
1486.6
49.61
200
200
1e+037
1e+037
FAT
27
1e+037
4.55
1e+037
1e+037
1e+037
1e+037
1e+037
Sr
3d
-1
Kinetic Energy
eV
1346.6
0.05
2
Intensity
d
Transmission
d
pulse counting
0.72
1
1e+037
1e+037
1e+037
1e+037
4
PHI_AtomicNumber
d
38
ESCAPE DEPTH TYPE
d
1
MFP Exponent
d
-0.7
PROPAGATION_CONVERGED
d
1
482
0
1
0
1
2016
22.7753
2157
22.7751
2044
22.775
2035
22.7748
2044
22.7746
2023
22.7744
2005
22.7742
2021
22.774
1979
22.7738
1924
22.7736
2003
22.7735
1913
22.7733
1945
22.7731
1933
22.7729
1913
22.7727
1893
22.7725
1877
22.7723
1892
22.7721
1888
22.7719
1931
22.7718
1955
22.7716
1832
22.7714
1847
22.7712
1841
22.771
1905
22.7708
1866
22.7706
1768
22.7704
1789
22.7703
1806
22.7701
1705
22.7699
1789
22.7697
1671
22.7695
1767
22.7693
1725
22.7691
1713
22.7689
1746
22.7687
1676
22.7686
1733
22.7684
1689
22.7682
1707
22.768
1708
22.7678
1647
22.7676
1695
22.7674
1640
22.7672
1631
22.7671
1587
22.7669
1623
22.7667
1586
22.7665
1558
22.7663
1594
22.7661
1562
22.7659
1580
22.7657
1621
22.7656
1610
22.7654
1548
22.7652
1543
22.765
1630
22.7648
1643
22.7646
1677
22.7644
1708
22.7642
1663
22.764
1772
22.7639
1744
22.7637
1774
22.7635
1743
22.7633
1857
22.7631
1859
22.7629
1980
22.7627
2121
22.7625
2091
22.7624
2230
22.7622
2265
22.762
2438
22.7618
2524
22.7616
2566
22.7614
2738
22.7612
2934
22.761
3024
22.7609
3182
22.7607
3336
22.7605
3489
22.7603
3744
22.7601
3903
22.7599
4232
22.7597
4388
22.7595
4686
22.7593
4873
22.7592
5271
22.759
5688
22.7588
6033
22.7586
6355
22.7584
6611
22.7582
7235
22.758
7706
22.7578
8193
22.7577
8904
22.7575
9371
22.7573
9808
22.7571
10415
22.7569
11129
22.7567
11675
22.7565
12354
22.7563
13250
22.7562
13686
22.756
14285
22.7558
14737
22.7556
15226
22.7554
15595
22.7552
15891
22.755
16257
22.7548
15996
22.7547
16396
22.7545
16119
22.7543
16135
22.7541
15725
22.7539
15316
22.7537
15098
22.7535
14743
22.7533
14207
22.7531
13861
22.753
13545
22.7528
13226
22.7526
12834
22.7524
12557
22.7522
12393
22.752
12431
22.7518
12133
22.7516
12325
22.7515
12640
22.7513
12964
22.7511
13326
22.7509
13812
22.7507
14490
22.7505
14777
22.7503
15355
22.7501
16457
22.75
16801
22.7498
17772
22.7496
18126
22.7494
18948
22.7492
19419
22.749
19616
22.7488
20014
22.7486
20291
22.7485
20316
22.7483
20220
22.7481
19984
22.7479
19536
22.7477
19083
22.7475
18400
22.7473
17192
22.7471
16766
22.747
15756
22.7468
14613
22.7466
13574
22.7464
12266
22.7462
11306
22.746
10090
22.7458
9275
22.7456
8206
22.7455
7359
22.7453
6470
22.7451
5666
22.7449
5030
22.7447
4405
22.7445
3854
22.7443
3444
22.7441
2989
22.7439
2740
22.7438
2346
22.7436
2258
22.7434
2051
22.7432
1836
22.743
1719
22.7428
1614
22.7426
1463
22.7424
1501
22.7423
1291
22.7421
1331
22.7419
1242
22.7417
1247
22.7415
1249
22.7413
1164
22.7411
1175
22.7409
1178
22.7408
1116
22.7406
1054
22.7404
1073
22.7402
1092
22.74
1054
22.7398
1111
22.7396
1079
22.7394
995
22.7393
1066
22.7391
1046
22.7389
1061
22.7387
1078
22.7385
1063
22.7383
1040
22.7381
1090
22.7379
1015
22.7378
1033
22.7376
1021
22.7374
1036
22.7372
993
22.737
1030
22.7368
994
22.7366
1005
22.7364
1010
22.7363
1021
22.7361
1011
22.7359
1030
22.7357
1032
22.7355
1030
22.7353
1038
22.7351
1013
22.7349
977
22.7348
987
22.7346
1003
22.7344
1013
22.7342
1024
22.734
992
22.7338
1049
22.7336
970
22.7334
990
22.7333
953
22.7331
947
22.7329
982
22.7327
1000
22.7325
1009
22.7323
990
22.7321
1028
22.7319
961
22.7318
999
22.7316
986
22.7314
955
22.7312
1002
22.731
961
22.7308
1000
22.7306
932
22.7304
946
22.7303
FErmi 6
400C +200 mVb
2023
5
12
0
0
0
0
15
Casa Info Follows
0
0
1
CASA region (*FE*) (*Linear*) 1481.0964 1487.2413 2.93 6 99 0 1135.0842 -450 0 0 (*O 1s*) 15.9994 0 2.93
3
CASA comp (*VBM*) (*SB(0)LA(2,600)*) Area 823889.49 0 4009760.5 -1 1 MFWHM 8.7799921 0.41 10.25 -1 1 Position 1483.9562 1482.7106 1487.2389 -1 1 RSF 1 MASS 0 INDEX -1 (*NoTag*) CONST (**) UNCORRECTEDRSF 0
CASA comp (*Fe3d eg*) (*LA(8,15,10)*) Area 70.886038 1e-020 63642.824 -1 1 MFWHM 1.3156595 1 1.5 -1 1 Position 1485.1385 0 0 0 1.18229 RSF 1 MASS 0 INDEX -1 (*NoTag*) CONST (**) UNCORRECTEDRSF 0
CASA comp (*Fermi edge*) (*SB(0)GL(0)*) Area 8254.9108 0 4009760.5 -1 1 MFWHM 0.45327703 0.41 10.25 -1 1 Position 1486.6934 1486.2 1486.8 -1 1 RSF 1 MASS 0 INDEX -1 (*NoTag*) CONST (**) UNCORRECTEDRSF 0
AN004_STF100_b_hotcold_114_400C voltage sweep_20230512_185611.vms Dir:C:\Users\anenn\ownCloud\Messdaten\XPS\ELSA\2022-05-12_STFO100b\AN005_STFO100b_newheater\AN005_STFO100b_newheater\
AN004_STF100_b_hotcold.(sample: unk).(3, 400C voltage sweep).(acq: unk)
( 0.026759 m , -0.034114 m , 0.163037 m ) Angle: 45.0062 degrees , -0.1 degrees
AN004_STF100_b_hotcold
1
3
XPS
7
0
Al
1486.6
49.61
200
200
1e+037
1e+037
FAT
55
1e+037
4.55
1e+037
1e+037
1e+037
1e+037
1e+037
VB
edge
-1
Kinetic Energy
eV
1477.6
0.05
2
Intensity
d
Transmission
d
pulse counting
0.72
1
1e+037
1e+037
1e+037
1e+037
4
PHI_AtomicNumber
d
118
ESCAPE DEPTH TYPE
d
1
MFP Exponent
d
-0.7
PROPAGATION_CONVERGED
d
1
402
0
1
0
1
183
51.4268
176
51.4266
196
51.4265
177
51.4263
191
51.4261
190
51.4259
193
51.4257
216
51.4255
218
51.4253
215
51.4251
224
51.4249
237
51.4247
228
51.4245
266
51.4243
282
51.4241
275
51.4239
300
51.4237
279
51.4235
320
51.4233
340
51.4231
329
51.4229
360
51.4227
404
51.4225
388
51.4223
371
51.4221
418
51.4219
434
51.4217
451
51.4216
503
51.4214
493
51.4212
522
51.421
569
51.4208
579
51.4206
600
51.4204
614
51.4202
673
51.42
698
51.4198
720
51.4196
719
51.4194
791
51.4192
826
51.419
822
51.4188
871
51.4186
820
51.4184
872
51.4182
888
51.418
948
51.4178
892
51.4176
951
51.4174
992
51.4172
1034
51.417
1002
51.4168
1041
51.4166
1079
51.4165
1103
51.4163
1052
51.4161
1130
51.4159
1137
51.4157
1115
51.4155
1130
51.4153
1173
51.4151
1106
51.4149
1189
51.4147
1194
51.4145
1144
51.4143
1138
51.4141
1260
51.4139
1147
51.4137
1176
51.4135
1193
51.4133
1147
51.4131
1164
51.4129
1175
51.4127
1169
51.4125
1088
51.4123
1093
51.4121
1153
51.4119
1066
51.4117
1067
51.4115
990
51.4114
1068
51.4112
977
51.411
979
51.4108
981
51.4106
967
51.4104
975
51.4102
959
51.41
939
51.4098
958
51.4096
919
51.4094
946
51.4092
924
51.409
944
51.4088
880
51.4086
913
51.4084
922
51.4082
954
51.408
908
51.4078
878
51.4076
931
51.4074
928
51.4072
864
51.407
883
51.4068
904
51.4066
946
51.4064
903
51.4062
913
51.4061
899
51.4059
947
51.4057
853
51.4055
849
51.4053
879
51.4051
889
51.4049
773
51.4047
746
51.4045
786
51.4043
757
51.4041
780
51.4039
754
51.4037
703
51.4035
705
51.4033
674
51.4031
650
51.4029
685
51.4027
630
51.4025
566
51.4023
574
51.4021
528
51.4019
541
51.4017
478
51.4015
481
51.4013
448
51.4011
434
51.401
409
51.4008
421
51.4006
346
51.4004
355
51.4002
339
51.4
325
51.3998
322
51.3996
287
51.3994
273
51.3992
251
51.399
259
51.3988
225
51.3986
222
51.3984
221
51.3982
207
51.398
209
51.3978
176
51.3976
158
51.3974
164
51.3972
123
51.397
151
51.3968
115
51.3966
129
51.3964
108
51.3962
94
51.396
94
51.3958
95
51.3956
94
51.3955
76
51.3953
90
51.3951
77
51.3949
82
51.3947
78
51.3945
81
51.3943
70
51.3941
72
51.3939
68
51.3937
85
51.3935
61
51.3933
55
51.3931
63
51.3929
62
51.3927
55
51.3925
43
51.3923
53
51.3921
53
51.3919
36
51.3917
36
51.3915
34
51.3913
38
51.3911
29
51.3909
23
51.3907
18
51.3905
9
51.3903
13
51.3902
8
51.39
8
51.3898
7
51.3896
7
51.3894
3
51.3892
3
51.389
5
51.3888
5
51.3886
3
51.3884
5
51.3882
4
51.388
4
51.3878
3
51.3876
O 1s 1
400C +100mV b
2023
5
12
0
0
0
0
14
Casa Info Follows
0
0
1
CASA region (*O 1s*) (*Shirley*) 952.66337 961.07082 2.88 2 0 0 1034.698 -450 0 0 (*O 1s*) 15.9994 0 2.93
2
CASA comp (*O 1s bulk*) (*LA(5,7,10)*) Area 106028.52 1e-020 402987.1 -1 1 MFWHM 1.3845099 0.31 7.75 -1 1 Position 957.24096 955.6 959.874 -1 1 RSF 2.88 MASS 15.9994 INDEX -1 (*O 1s*) CONST (**) UNCORRECTEDRSF 2.93
CASA comp (*O 1s CO3*) (*GL(30)*) Area 2222.2362 1e-020 265470.6 -1 1 MFWHM 2 2 3 -1 1 Position 954.00764 953.6 955.6 -1 -3.26818 RSF 2.88 MASS 15.9994 INDEX -1 (*O 1s*) CONST (**) UNCORRECTEDRSF 2.93
AN004_STF100_b_hotcold_116_400C voltage sweep_20230512_195117.vms Dir:C:\Users\anenn\ownCloud\Messdaten\XPS\ELSA\2022-05-12_STFO100b\AN005_STFO100b_newheater\AN005_STFO100b_newheater\
AN004_STF100_b_hotcold.(sample: unk).(3, 400C voltage sweep).(acq: unk)
( 0.026759 m , -0.034114 m , 0.163037 m ) Angle: 45.0062 degrees , -0.1 degrees
AN004_STF100_b_hotcold
1
3
XPS
9
0
Al
1486.6
49.61
200
200
1e+037
1e+037
FAT
55
1e+037
4.55
1e+037
1e+037
1e+037
1e+037
1e+037
O
1s
-1
Kinetic Energy
eV
951.1
0.05
2
Intensity
d
Transmission
d
pulse counting
0.48
1
1e+037
1e+037
1e+037
1e+037
4
PHI_AtomicNumber
d
8
ESCAPE DEPTH TYPE
d
1
MFP Exponent
d
-0.7
PROPAGATION_CONVERGED
d
1
502
0
1
0
1
7855
53.3299
7965
53.3297
7717
53.3296
7893
53.3294
7950
53.3292
7763
53.3291
7933
53.3289
7986
53.3288
7901
53.3286
7713
53.3284
8034
53.3283
7970
53.3281
7915
53.328
7689
53.3278
7851
53.3277
7901
53.3275
7817
53.3273
7784
53.3272
7942
53.327
7831
53.3269
7668
53.3267
7723
53.3265
7790
53.3264
7810
53.3262
7748
53.3261
7679
53.3259
7775
53.3257
7663
53.3256
7622
53.3254
7748
53.3253
7751
53.3251
7705
53.3249
7562
53.3248
7606
53.3246
7681
53.3245
7689
53.3243
7633
53.3241
7727
53.324
7855
53.3238
7711
53.3237
7737
53.3235
7738
53.3233
7741
53.3232
8028
53.323
7800
53.3229
8067
53.3227
8006
53.3225
8130
53.3224
8015
53.3222
8085
53.3221
8166
53.3219
8219
53.3218
8048
53.3216
8162
53.3214
8148
53.3213
8218
53.3211
8144
53.321
8320
53.3208
8245
53.3206
8380
53.3205
8145
53.3203
8231
53.3202
8318
53.32
8328
53.3198
8371
53.3197
8407
53.3195
8494
53.3194
8214
53.3192
8402
53.319
8320
53.3189
8316
53.3187
8204
53.3186
8402
53.3184
8199
53.3182
8192
53.3181
8300
53.3179
8337
53.3178
8301
53.3176
8465
53.3174
8464
53.3173
8523
53.3171
8634
53.317
8723
53.3168
8691
53.3166
9089
53.3165
9010
53.3163
9265
53.3162
9463
53.316
9611
53.3158
9926
53.3157
10195
53.3155
10558
53.3154
10954
53.3152
11325
53.315
11648
53.3149
12216
53.3147
12783
53.3146
13521
53.3144
14285
53.3142
15061
53.3141
15769
53.3139
16731
53.3138
17768
53.3136
18953
53.3134
20086
53.3133
21043
53.3131
21846
53.313
23487
53.3128
24999
53.3126
25909
53.3125
27678
53.3123
28784
53.3122
30171
53.312
31559
53.3119
32615
53.3117
33874
53.3115
34637
53.3114
35744
53.3112
36440
53.3111
37016
53.3109
37452
53.3107
37631
53.3106
38226
53.3104
37799
53.3103
37636
53.3101
37354
53.3099
36310
53.3098
35858
53.3096
35020
53.3095
33456
53.3093
32025
53.3091
30894
53.309
29379
53.3088
27567
53.3087
25984
53.3085
24458
53.3083
23237
53.3082
21362
53.308
19966
53.3079
18568
53.3077
17254
53.3075
15720
53.3074
14933
53.3072
13602
53.3071
12928
53.3069
12089
53.3067
11251
53.3066
10660
53.3064
10079
53.3063
9736
53.3061
9297
53.3059
9059
53.3058
8800
53.3056
8332
53.3055
8036
53.3053
7903
53.3051
7668
53.305
7694
53.3048
7569
53.3047
7593
53.3045
7308
53.3043
7099
53.3042
7173
53.304
7135
53.3039
7155
53.3037
7208
53.3035
7115
53.3034
7115
53.3032
7025
53.303
7070
53.3029
6881
53.3027
6817
53.3026
6863
53.3024
6795
53.3022
6718
53.3021
6725
53.3019
6800
53.3018
6749
53.3016
6623
53.3014
6785
53.3013
6583
53.3011
6716
53.301
6716
53.3008
6787
53.3006
6627
53.3005
6832
53.3003
6692
53.3002
6653
53.3
6496
53.2998
6548
53.2997
6571
53.2995
6580
53.2994
6697
53.2992
6553
53.299
6705
53.2989
6806
53.2987
6618
53.2986
6527
53.2984
6585
53.2982
6700
53.2981
6565
53.2979
6697
53.2978
6691
53.2976
6707
53.2974
6694
53.2973
6586
53.2971
6668
53.297
6732
53.2968
6737
53.2966
6696
53.2965
6645
53.2963
6617
53.2962
6594
53.296
6707
53.2958
6637
53.2957
6597
53.2955
6521
53.2954
6680
53.2952
6635
53.295
6685
53.2949
6644
53.2947
6867
53.2946
6718
53.2944
6834
53.2942
6622
53.2941
6700
53.2939
6612
53.2938
6669
53.2936
6529
53.2934
6609
53.2933
6542
53.2931
6583
53.2929
6509
53.2928
6644
53.2926
6582
53.2925
6643
53.2923
6686
53.2921
6636
53.292
6673
53.2918
6613
53.2917
6597
53.2915
6617
53.2913
6651
53.2912
6513
53.291
6686
53.2909
6761
53.2907
6640
53.2905
6588
53.2904
6763
53.2902
6521
53.2901
6513
53.2899
Ti 2p3 2
400C +100mV b
2023
5
12
0
0
0
0
14
Casa Info Follows
0
0
1
CASA region (*Ti 2 region*) (*Shirley*) 1025.5043 1031.1904 4.76 6 0 0 1034.698 -450 0 0 (*Ti 2p*) 47.8784 0 7.81
2
CASA comp (*Ti 2p 3/2*) (*LA(5,5,5)*) Area 18712.199 1e-020 231495 -1 1 MFWHM 1.1553766 1.15 1.17 -1 1 Position 1028.5801 1027.3093 1030.6088 -1 1 RSF 4.76 MASS 47.8784 INDEX -1 (*Ti 2p*) CONST (**) UNCORRECTEDRSF 7.81
CASA comp (*Ti 2p 3/2 3+*) (*LA(6,8,10)*) Area 36.716874 1e-020 158171 -1 1 MFWHM 1.1553766 0.22 5.5 0 1 Position 1029.3801 0 0 0 0.8 RSF 4.76 MASS 47.8784 INDEX -1 (*Ti 2p*) CONST (**) UNCORRECTEDRSF 7.81
AN004_STF100_b_hotcold_116_400C voltage sweep_20230512_195117.vms Dir:C:\Users\anenn\ownCloud\Messdaten\XPS\ELSA\2022-05-12_STFO100b\AN005_STFO100b_newheater\AN005_STFO100b_newheater\
AN004_STF100_b_hotcold.(sample: unk).(3, 400C voltage sweep).(acq: unk)
( 0.026759 m , -0.034114 m , 0.163037 m ) Angle: 45.0062 degrees , -0.1 degrees
AN004_STF100_b_hotcold
1
3
XPS
9
0
Al
1486.6
49.61
200
200
1e+037
1e+037
FAT
27
1e+037
4.55
1e+037
1e+037
1e+037
1e+037
1e+037
Ti
2p3
-1
Kinetic Energy
eV
1022.6
0.05
2
Intensity
d
Transmission
d
pulse counting
0.72
1
1e+037
1e+037
1e+037
1e+037
4
PHI_AtomicNumber
d
22
ESCAPE DEPTH TYPE
d
1
MFP Exponent
d
-0.7
PROPAGATION_CONVERGED
d
1
482
0
1
0
1
7418
24.0475
7564
24.0473
7558
24.0471
7498
24.0469
7452
24.0467
7398
24.0465
7302
24.0463
7328
24.0461
7304
24.0459
7235
24.0457
7210
24.0455
7049
24.0453
6934
24.0451
7028
24.0449
6774
24.0447
6603
24.0445
6587
24.0443
6460
24.0441
6423
24.0439
6274
24.0437
6215
24.0435
6188
24.0433
6016
24.0431
5919
24.0429
5997
24.0427
5852
24.0425
5760
24.0423
5662
24.0421
5687
24.0419
5496
24.0417
5450
24.0415
5524
24.0413
5326
24.0411
5222
24.0409
5157
24.0407
5304
24.0405
5148
24.0403
5146
24.0401
4969
24.0399
5081
24.0397
4949
24.0394
4973
24.0392
4910
24.039
4815
24.0388
4760
24.0386
4772
24.0384
4635
24.0382
4732
24.038
4685
24.0378
4566
24.0376
4617
24.0374
4545
24.0372
4537
24.037
4654
24.0368
4480
24.0366
4427
24.0364
4522
24.0362
4480
24.036
4385
24.0358
4372
24.0356
4304
24.0354
4397
24.0352
4369
24.035
4372
24.0348
4428
24.0346
4246
24.0344
4357
24.0342
4332
24.034
4277
24.0338
4252
24.0336
4387
24.0334
4292
24.0332
4285
24.033
4390
24.0328
4311
24.0326
4362
24.0324
4362
24.0322
4418
24.032
4367
24.0318
4363
24.0316
4362
24.0314
4431
24.0312
4511
24.031
4609
24.0307
4591
24.0305
4619
24.0303
4646
24.0301
4628
24.0299
4707
24.0297
4736
24.0295
4774
24.0293
4744
24.0291
4919
24.0289
4982
24.0287
4994
24.0285
5229
24.0283
5397
24.0281
5487
24.0279
5660
24.0277
5834
24.0275
6275
24.0273
6353
24.0271
6846
24.0269
7114
24.0267
7378
24.0265
8099
24.0263
8443
24.0261
8989
24.0259
9496
24.0257
10169
24.0255
10665
24.0253
11341
24.0251
11968
24.0249
12551
24.0247
13023
24.0245
13642
24.0243
13716
24.0241
14345
24.0239
14220
24.0237
14530
24.0235
14620
24.0233
14325
24.0231
14252
24.0229
14010
24.0227
13439
24.0225
12940
24.0223
12320
24.022
11742
24.0218
11093
24.0216
10594
24.0214
9951
24.0212
9228
24.021
8703
24.0208
7947
24.0206
7407
24.0204
7009
24.0202
6660
24.02
6257
24.0198
5967
24.0196
5677
24.0194
5505
24.0192
5271
24.019
5029
24.0188
4872
24.0186
4655
24.0184
4516
24.0182
4375
24.018
4357
24.0178
4227
24.0176
4286
24.0174
4129
24.0172
4220
24.017
3992
24.0168
3944
24.0166
3979
24.0164
4028
24.0162
3841
24.016
3830
24.0158
3928
24.0156
3839
24.0154
3969
24.0152
3823
24.015
3918
24.0148
3829
24.0146
3830
24.0144
3895
24.0142
3887
24.014
3884
24.0138
3812
24.0136
3820
24.0134
3715
24.0131
3798
24.0129
3868
24.0127
3879
24.0125
3751
24.0123
3764
24.0121
3724
24.0119
3798
24.0117
3724
24.0115
3722
24.0113
3777
24.0111
3852
24.0109
3738
24.0107
3803
24.0105
3865
24.0103
3737
24.0101
3804
24.0099
3811
24.0097
3738
24.0095
3839
24.0093
3713
24.0091
3787
24.0089
3779
24.0087
3876
24.0085
3693
24.0083
3788
24.0081
3774
24.0079
3894
24.0077
3811
24.0075
3774
24.0073
3763
24.0071
3751
24.0069
3739
24.0067
3698
24.0065
3845
24.0063
3776
24.0061
3770
24.0059
3741
24.0057
3652
24.0055
3735
24.0053
3679
24.0051
3669
24.0049
3716
24.0047
3760
24.0045
3759
24.0043
3705
24.0041
3748
24.0038
3760
24.0036
3736
24.0034
3665
24.0032
3688
24.003
3741
24.0028
3751
24.0026
3668
24.0024
3755
24.0022
3667
24.002
3714
24.0018
3767
24.0016
3827
24.0014
3749
24.0012
3689
24.001
3780
24.0008
3631
24.0006
3719
24.0004
3707
24.0002
3781
24
3744
23.9998
3727
23.9996
3747
23.9994
3793
23.9992
3662
23.999
Fe 2p 3
400C +100mV b
2023
5
12
0
0
0
0
24
Casa Info Follows
0
0
1
CASA region (*Fe 2p*) (*Shirley*) 756.76787 783.04914 14.5 6 1.9 0 1034.7 -450 0 0 (*Fe 2p3/2*) 55.8458 0 10.82
12
CASA comp (*Fe3+ 3/2*) (*GL(30)*) Area 9075.2268 0.001 10000000 -1 1 MFWHM 1.7098679 1.7 1.71 -1 1 Position 776.49891 775.6 777.1 -1 1 RSF 15.7 MASS 55.8458 INDEX -1 (*Fe 2p*) CONST (**) UNCORRECTEDRSF 0
CASA comp (*Fe3+ 3/2 2nd*) (*LF(1,4,5,0)*) Area 18150.454 100 100000 0 2 MFWHM 2.1381803 1 3 -1 1.19544 Position 775.49891 0 0 0 -1 RSF 15.7 MASS 55.8458 INDEX -1 (*Fe 2p*) CONST (**) UNCORRECTEDRSF 0
CASA comp (*Fe3+ 1/2*) (*LA(1.53,243)*) Area 4537.6134 1e-020 112930.87 0 0.5 MFWHM 1.7098679 0.42890835 10.722709 0 1 Position 762.99891 0 0 0 -13.5 RSF 15.7 MASS 55.8458 INDEX -1 (*Fe 2p*) CONST (**) UNCORRECTEDRSF 16.42
CASA comp (*Fe3+ 1/2 2nd*) (*LF(0.8,2,5,0)*) Area 9075.2268 100 100000 0 1 MFWHM 2.1381803 1 3 1 1 Position 761.99891 0 0 0 -14.5 RSF 15.7 MASS 55.8458 INDEX -1 (*Fe 2p*) CONST (**) UNCORRECTEDRSF 16.42
CASA comp (*Fe3+ 3rd*) (*GL(50)*) Area 7260.1814 1e-020 112930.87 0 0.8 MFWHM 5 5 5 -1 1 Position 767.49891 0 0 0 -9 RSF 15.7 MASS 55.8458 INDEX -1 (*Fe 2p*) CONST (**) UNCORRECTEDRSF 16.42
CASA comp (*Fe2+ 3/2*) (*LA(2,5,5)*) Area 5.6843419e-014 1e-020 143416.5 -1 1 MFWHM 2.0278219 0.53851418 13.462855 -1 1 Position 778.04476 0 0 0 1.54585 RSF 15.7 MASS 55.8458 INDEX -1 (*Fe 2p3/2*) CONST (**) UNCORRECTEDRSF 10.82
CASA comp (*Fe2+ 1/2*) (*LA(2,5,5)*) Area 2.8421709e-014 1e-020 143416.5 5 0.5 MFWHM 2.0278219 0.53851418 13.462855 5 1 Position 764.54476 0 0 0 -11.95415 RSF 15.7 MASS 55.8458 INDEX -1 (*Fe 2p3/2*) CONST (**) UNCORRECTEDRSF 10.82
CASA comp (*Fe2+ 3rd*) (*LA(1.53,243)*) Area 1.3864508e-014 1e-020 143416.5 5 0.243907 MFWHM 5 5 5 -1 1 Position 771.49891 0 0 0 -5 RSF 15.7 MASS 55.8458 INDEX -1 (*Fe 2p3/2*) CONST (**) UNCORRECTEDRSF 10.82
CASA comp (*Fe0 3/2*) (*LF(4,8,10,1)*) Area 160.02775 1e-020 200652 -1 1 MFWHM 1.5 1.5 1.5 -1 1 Position 779.4 779.4 779.4 -1 1 RSF 15.7 MASS 55.8458 INDEX -1 (*Fe 2p*) CONST (**) UNCORRECTEDRSF 16.42
CASA comp (*Fe0 1/2*) (*LF(4,8,10,1)*) Area 80.013877 1e-020 200652 8 0.5 MFWHM 1.5 0.56096527 14.024132 8 1 Position 766.2 0 0 8 -13.2 RSF 15.7 MASS 55.8458 INDEX -1 (*Fe 2p*) CONST (**) UNCORRECTEDRSF 16.42
CASA comp (*Fe2+ 3rd*) (*LA(1.53,243)*) Area 6.9322539e-015 1e-020 143416.5 5 0.1219535 MFWHM 5 5 5 -1 1 Position 758.09891 0 0 0 -18.4 RSF 15.7 MASS 55.8458 INDEX -1 (*Fe 2p3/2*) CONST (**) UNCORRECTEDRSF 10.82
CASA comp (*Fe3+ 3rd*) (*GL(50)*) Area 3630.0907 1e-020 112930.87 0 0.4 MFWHM 5 5 5 -1 1 Position 753.99891 0 0 0 -22.5 RSF 15.7 MASS 55.8458 INDEX -1 (*Fe 2p*) CONST (**) UNCORRECTEDRSF 16.42
AN004_STF100_b_hotcold_116_400C voltage sweep_20230512_195117.vms Dir:C:\Users\anenn\ownCloud\Messdaten\XPS\ELSA\2022-05-12_STFO100b\AN005_STFO100b_newheater\AN005_STFO100b_newheater\
AN004_STF100_b_hotcold.(sample: unk).(3, 400C voltage sweep).(acq: unk)
( 0.026759 m , -0.034114 m , 0.163037 m ) Angle: 45.0062 degrees , -0.1 degrees
AN004_STF100_b_hotcold
1
3
XPS
9
0
Al
1486.6
49.61
200
200
1e+037
1e+037
FAT
55
1e+037
4.55
1e+037
1e+037
1e+037
1e+037
1e+037
Fe
2p
-1
Kinetic Energy
eV
754.6
0.05
2
Intensity
d
Transmission
d
pulse counting
0.72
1
1e+037
1e+037
1e+037
1e+037
4
PHI_AtomicNumber
d
26
ESCAPE DEPTH TYPE
d
1
MFP Exponent
d
-0.7
PROPAGATION_CONVERGED
d
1
1202
0
1
0
1
13754
53.9109
13531
53.9107
13877
53.9106
13536
53.9105
13697
53.9103
13993
53.9102
13748
53.9101
13570
53.9099
13810
53.9098
13861
53.9096
13851
53.9095
13640
53.9094
13735
53.9092
13625
53.9091
13633
53.909
13742
53.9088
13916
53.9087
13686
53.9086
13582
53.9084
13710
53.9083
13795
53.9082
13730
53.908
13734
53.9079
13515
53.9078
13597
53.9076
13760
53.9075
13597
53.9073
13772
53.9072
13599
53.9071
13569
53.9069
13655
53.9068
13730
53.9067
13698
53.9065
13713
53.9064
13605
53.9063
13694
53.9061
13664
53.906
13745
53.9059
13655
53.9057
13635
53.9056
13673
53.9054
13814
53.9053
13751
53.9052
13574
53.905
13903
53.9049
13631
53.9048
13578
53.9046
13727
53.9045
13463
53.9044
13712
53.9042
13817
53.9041
13673
53.904
13795
53.9038
13570
53.9037
13613
53.9035
13660
53.9034
13573
53.9033
13594
53.9031
13901
53.903
13698
53.9029
13572
53.9027
13805
53.9026
13649
53.9025
13523
53.9023
13756
53.9022
13605
53.902
13751
53.9019
13908
53.9018
13713
53.9016
13576
53.9015
13878
53.9014
13743
53.9012
13618
53.9011
13984
53.901
13649
53.9008
13786
53.9007
13765
53.9006
13890
53.9004
13660
53.9003
13920
53.9001
13803
53.9
13855
53.8999
13847
53.8997
13891
53.8996
13907
53.8995
13936
53.8993
13829
53.8992
13906
53.8991
14023
53.8989
14054
53.8988
14110
53.8986
13885
53.8985
14059
53.8984
13934
53.8982
13895
53.8981
14124
53.898
14101
53.8978
13996
53.8977
13847
53.8976
14100
53.8974
14142
53.8973
13955
53.8972
14074
53.897
14168
53.8969
14204
53.8967
14184
53.8966
14270
53.8965
14332
53.8963
14405
53.8962
14268
53.8961
14267
53.8959
14337
53.8958
14270
53.8957
14356
53.8955
14477
53.8954
14564
53.8952
14714
53.8951
14373
53.895
14569
53.8948
14647
53.8947
14761
53.8946
14761
53.8944
14860
53.8943
14738
53.8942
14591
53.894
14915
53.8939
14972
53.8937
14823
53.8936
14794
53.8935
15023
53.8933
14881
53.8932
15220
53.8931
15047
53.8929
15291
53.8928
15116
53.8927
15141
53.8925
15234
53.8924
15224
53.8922
15550
53.8921
15492
53.892
15464
53.8918
15401
53.8917
15163
53.8916
15548
53.8914
15563
53.8913
15405
53.8912
15473
53.891
15550
53.8909
15491
53.8907
15824
53.8906
15569
53.8905
15871
53.8903
15468
53.8902
15559
53.8901
15802
53.8899
15382
53.8898
15580
53.8897
15852
53.8895
15754
53.8894
15776
53.8892
15627
53.8891
15763
53.889
15786
53.8888
15546
53.8887
15356
53.8886
15588
53.8884
15464
53.8883
15602
53.8882
15526
53.888
15397
53.8879
15556
53.8877
15587
53.8876
15573
53.8875
15370
53.8873
15368
53.8872
15461
53.8871
15465
53.8869
15228
53.8868
14963
53.8867
15002
53.8865
14919
53.8864
15048
53.8862
14897
53.8861
14474
53.886
14832
53.8858
14373
53.8857
14471
53.8856
14466
53.8854
14439
53.8853
14360
53.8851
14123
53.885
13999
53.8849
14122
53.8847
13989
53.8846
14073
53.8845
14011
53.8843
14246
53.8842
13911
53.8841
14065
53.8839
13867
53.8838
13934
53.8836
13818
53.8835
13713
53.8834
13927
53.8832
13983
53.8831
13960
53.883
13583
53.8828
13892
53.8827
13849
53.8825
13804
53.8824
13519
53.8823
13688
53.8821
13534
53.882
13815
53.8819
13719
53.8817
13779
53.8816
13506
53.8815
13753
53.8813
13509
53.8812
13719
53.881
13546
53.8809
13721
53.8808
13473
53.8806
13783
53.8805
13603
53.8804
13647
53.8802
13429
53.8801
13805
53.8799
13536
53.8798
13627
53.8797
13643
53.8795
13661
53.8794
13621
53.8793
13679
53.8791
13770
53.879
14029
53.8789
13778
53.8787
13473
53.8786
13660
53.8784
13868
53.8783
13706
53.8782
13430
53.878
13707
53.8779
13672
53.8778
13880
53.8776
13886
53.8775
13849
53.8773
13765
53.8772
13620
53.8771
13847
53.8769
13828
53.8768
14007
53.8767
13719
53.8765
13681
53.8764
13910
53.8762
13962
53.8761
13797
53.876
13811
53.8758
14222
53.8757
13893
53.8756
13878
53.8754
13855
53.8753
13915
53.8751
13970
53.875
13760
53.8749
13728
53.8747
13766
53.8746
13664
53.8745
13892
53.8743
13799
53.8742
13631
53.8741
13807
53.8739
13716
53.8738
13816
53.8736
13677
53.8735
13670
53.8734
13797
53.8732
13664
53.8731
13693
53.873
13807
53.8728
13759
53.8727
13768
53.8725
13512
53.8724
13718
53.8723
13750
53.8721
13571
53.872
13690
53.8719
13616
53.8717
13531
53.8716
13437
53.8714
13390
53.8713
13489
53.8712
13415
53.871
13488
53.8709
13418
53.8708
13415
53.8706
13331
53.8705
13277
53.8703
13212
53.8702
13474
53.8701
13362
53.8699
13277
53.8698
13295
53.8697
13335
53.8695
13272
53.8694
13148
53.8692
13254
53.8691
13229
53.869
13352
53.8688
13042
53.8687
13521
53.8686
13309
53.8684
13250
53.8683
12948
53.8681
13093
53.868
13382
53.8679
13375
53.8677
13232
53.8676
13160
53.8675
13154
53.8673
13363
53.8672
13228
53.867
13106
53.8669
13046
53.8668
13069
53.8666
12970
53.8665
13069
53.8664
13125
53.8662
13303
53.8661
13186
53.8659
13102
53.8658
13172
53.8657
13105
53.8655
13277
53.8654
13270
53.8653
13044
53.8651
13213
53.865
13293
53.8648
13128
53.8647
13177
53.8646
13016
53.8644
13352
53.8643
13048
53.8642
13413
53.864
13394
53.8639
13225
53.8637
13405
53.8636
13183
53.8635
13246
53.8633
13701
53.8632
13339
53.863
13358
53.8629
13369
53.8628
13553
53.8626
13325
53.8625
13502
53.8624
13489
53.8622
13445
53.8621
13443
53.8619
13343
53.8618
13587
53.8617
13641
53.8615
13484
53.8614
13699
53.8613
13733
53.8611
13781
53.861
13586
53.8608
13800
53.8607
13829
53.8606
13762
53.8604
13903
53.8603
13785
53.8602
14017
53.86
13800
53.8599
14044
53.8597
13912
53.8596
13765
53.8595
14040
53.8593
13895
53.8592
14172
53.8591
14246
53.8589
14218
53.8588
14180
53.8586
14557
53.8585
14269
53.8584
14246
53.8582
14468
53.8581
14477
53.8579
14537
53.8578
14606
53.8577
14784
53.8575
14886
53.8574
14687
53.8573
14915
53.8571
15021
53.857
15082
53.8568
15078
53.8567
15222
53.8566
15355
53.8564
15519
53.8563
15404
53.8562
15450
53.856
15683
53.8559
15504
53.8557
15474
53.8556
15731
53.8555
16110
53.8553
15988
53.8552
15880
53.855
16057
53.8549
16394
53.8548
16231
53.8546
16145
53.8545
16451
53.8544
16630
53.8542
16660
53.8541
16570
53.8539
16797
53.8538
17029
53.8537
16784
53.8535
16868
53.8534
17111
53.8532
17008
53.8531
17002
53.853
17272
53.8528
16968
53.8527
17459
53.8526
17206
53.8524
17215
53.8523
17329
53.8521
17249
53.852
17257
53.8519
17081
53.8517
17381
53.8516
17213
53.8515
17204
53.8513
17519
53.8512
17258
53.851
17232
53.8509
17140
53.8508
17071
53.8506
16860
53.8505
16645
53.8503
16419
53.8502
16188
53.8501
16096
53.8499
15799
53.8498
15389
53.8497
15334
53.8495
14969
53.8494
14657
53.8492
14576
53.8491
14181
53.849
14076
53.8488
13640
53.8487
13447
53.8485
13111
53.8484
13036
53.8483
12895
53.8481
12668
53.848
12507
53.8479
12339
53.8477
12597
53.8476
12313
53.8474
12063
53.8473
12120
53.8472
11901
53.847
11903
53.8469
11722
53.8467
11949
53.8466
11857
53.8465
11752
53.8463
11570
53.8462
11892
53.8461
11535
53.8459
11498
53.8458
11458
53.8456
11608
53.8455
11587
53.8454
11425
53.8452
11473
53.8451
11480
53.8449
11475
53.8448
11498
53.8447
11466
53.8445
11491
53.8444
11389
53.8442
11326
53.8441
11499
53.844
11426
53.8438
11141
53.8437
11342
53.8436
11435
53.8434
11684
53.8433
11289
53.8431
11351
53.843
11475
53.8429
11292
53.8427
11493
53.8426
11509
53.8424
11564
53.8423
11401
53.8422
11304
53.842
11487
53.8419
11587
53.8417
11199
53.8416
11314
53.8415
11278
53.8413
11420
53.8412
11300
53.8411
11334
53.8409
11474
53.8408
11455
53.8406
11309
53.8405
11460
53.8404
11267
53.8402
11367
53.8401
11287
53.8399
11325
53.8398
11365
53.8397
11411
53.8395
11294
53.8394
11406
53.8393
11440
53.8391
11546
53.839
11314
53.8388
11429
53.8387
11299
53.8386
11378
53.8384
11396
53.8383
11399
53.8381
11380
53.838
11132
53.8379
11252
53.8377
11324
53.8376
11407
53.8374
11124
53.8373
11383
53.8372
11367
53.837
11464
53.8369
11292
53.8367
11357
53.8366
11367
53.8365
11074
53.8363
11299
53.8362
11490
53.8361
11410
53.8359
11516
53.8358
11483
53.8356
11577
53.8355
11254
53.8354
11173
53.8352
11318
53.8351
11561
53.8349
11236
53.8348
11475
53.8347
11437
53.8345
11360
53.8344
11502
53.8342
11440
53.8341
11344
53.834
11058
53.8338
11386
53.8337
11237
53.8335
11433
53.8334
11384
53.8333
11518
53.8331
11282
53.833
11345
53.8329
11377
53.8327
11395
53.8326
11326
53.8324
11409
53.8323
11212
53.8322
11344
53.832
11483
53.8319
11469
53.8317
11286
53.8316
11444
53.8315
11492
53.8313
11426
53.8312
11309
53.831
11516
53.8309
11567
53.8308
11385
53.8306
11463
53.8305
11141
53.8303
11406
53.8302
11374
53.8301
11459
53.8299
11140
53.8298
11381
53.8296
11308
53.8295
11471
53.8294
11340
53.8292
11435
53.8291
11157
53.829
11458
53.8288
11447
53.8287
11512
53.8285
11540
53.8284
Fe 3p 4
400C +100mV b
2023
5
12
0
0
0
0
14
Casa Info Follows
0
0
1
CASA region (*FeTi3ps region*) (*Tougaard*) 1420.7135 1434.0795 0.37 11 0 2 1034.7 -450 0 0 (*Fe 3p*) 55.8458 0 1.669
2
CASA comp (*Fe 3p peak*) (*LA(1.6,5,5)*) Area 5999.3215 1e-020 49008.002 -1 1 MFWHM 1.5346093 0.38 9.5 -1 1 Position 1431.214 1428.4624 1434.0795 -1 1 RSF 1.52 MASS 55.8458 INDEX -1 (*Fe 3p*) CONST (**) UNCORRECTEDRSF 1.669
CASA comp (*Ti3s peak*) (*LA(3,8,5)*) Area 4057.7125 1e-020 33212 -1 1 MFWHM 2.2116616 0.38 9.5 -1 1 Position 1425.1904 1421.9242 1427.9775 -1 1 RSF 0.37 MASS 55.8458 INDEX -1 (*Fe 3p*) CONST (**) UNCORRECTEDRSF 1.669
AN004_STF100_b_hotcold_116_400C voltage sweep_20230512_195117.vms Dir:C:\Users\anenn\ownCloud\Messdaten\XPS\ELSA\2022-05-12_STFO100b\AN005_STFO100b_newheater\AN005_STFO100b_newheater\
AN004_STF100_b_hotcold.(sample: unk).(3, 400C voltage sweep).(acq: unk)
( 0.026759 m , -0.034114 m , 0.163037 m ) Angle: 45.0062 degrees , -0.1 degrees
AN004_STF100_b_hotcold
1
3
XPS
9
0
Al
1486.6
49.61
200
200
1e+037
1e+037
FAT
55
1e+037
4.55
1e+037
1e+037
1e+037
1e+037
1e+037
Fe
3p
-1
Kinetic Energy
eV
1418.6
0.05
2
Intensity
d
Transmission
d
pulse counting
0.48
1
1e+037
1e+037
1e+037
1e+037
4
PHI_AtomicNumber
d
26
ESCAPE DEPTH TYPE
d
1
MFP Exponent
d
-0.7
PROPAGATION_CONVERGED
d
1
802
0
1
0
1
1539
51.6568
1562
51.6566
1609
51.6564
1500
51.6562
1533
51.656
1612
51.6559
1595
51.6557
1667
51.6555
1524
51.6553
1594
51.6551
1547
51.6549
1630
51.6547
1478
51.6545
1557
51.6543
1529
51.6541
1565
51.6539
1642
51.6537
1567
51.6535
1518
51.6533
1580
51.6531
1543
51.6529
1559
51.6528
1544
51.6526
1525
51.6524
1592
51.6522
1532
51.652
1543
51.6518
1661
51.6516
1588
51.6514
1556
51.6512
1510
51.651
1630
51.6508
1573
51.6506
1598
51.6504
1537
51.6502
1596
51.65
1559
51.6498
1564
51.6497
1574
51.6495
1560
51.6493
1615
51.6491
1577
51.6489
1520
51.6487
1608
51.6485
1589
51.6483
1489
51.6481
1512
51.6479
1599
51.6477
1609
51.6475
1534
51.6473
1537
51.6471
1557
51.6469
1653
51.6467
1600
51.6466
1529
51.6464
1563
51.6462
1533
51.646
1633
51.6458
1621
51.6456
1477
51.6454
1597
51.6452
1576
51.645
1575
51.6448
1606
51.6446
1517
51.6444
1560
51.6442
1587
51.644
1573
51.6438
1550
51.6436
1622
51.6435
1653
51.6433
1577
51.6431
1546
51.6429
1593
51.6427
1613
51.6425
1600
51.6423
1600
51.6421
1577
51.6419
1633
51.6417
1634
51.6415
1646
51.6413
1582
51.6411
1627
51.6409
1601
51.6407
1692
51.6405
1652
51.6404
1698
51.6402
1598
51.64
1686
51.6398
1681
51.6396
1676
51.6394
1700
51.6392
1736
51.639
1746
51.6388
1725
51.6386
1689
51.6384
1788
51.6382
1716
51.638
1682
51.6378
1674
51.6376
1773
51.6374
1783
51.6372
1747
51.6371
1729
51.6369
1834
51.6367
1811
51.6365
1896
51.6363
1790
51.6361
1835
51.6359
1824
51.6357
1885
51.6355
1924
51.6353
1880
51.6351
1825
51.6349
1859
51.6347
1991
51.6345
1964
51.6343
1973
51.6341
2016
51.634
1939
51.6338
1954
51.6336
1944
51.6334
1925
51.6332
2078
51.633
2101
51.6328
2004
51.6326
2027
51.6324
1994
51.6322
2084
51.632
1983
51.6318
2050
51.6316
1976
51.6314
2017
51.6312
2068
51.631
1996
51.6308
2079
51.6307
1946
51.6305
1975
51.6303
1974
51.6301
2001
51.6299
1903
51.6297
1939
51.6295
1911
51.6293
1871
51.6291
1885
51.6289
1831
51.6287
1814
51.6285
1843
51.6283
1789
51.6281
1789
51.6279
1782
51.6277
1702
51.6276
1732
51.6274
1669
51.6272
1721
51.627
1667
51.6268
1712
51.6266
1585
51.6264
1713
51.6262
1648
51.626
1630
51.6258
1512
51.6256
1632
51.6254
1542
51.6252
1562
51.625
1497
51.6248
1590
51.6246
1469
51.6244
1521
51.6243
1483
51.6241
1508
51.6239
1476
51.6237
1447
51.6235
1479
51.6233
1475
51.6231
1515
51.6229
1536
51.6227
1486
51.6225
1428
51.6223
1487
51.6221
1459
51.6219
1449
51.6217
1487
51.6215
1481
51.6213
1426
51.6211
1474
51.621
1498
51.6208
1495
51.6206
1499
51.6204
1438
51.6202
1474
51.62
1458
51.6198
1555
51.6196
1476
51.6194
1441
51.6192
1526
51.619
1614
51.6188
1484
51.6186
1514
51.6184
1495
51.6182
1530
51.618
1505
51.6178
1512
51.6177
1587
51.6175
1582
51.6173
1565
51.6171
1638
51.6169
1633
51.6167
1638
51.6165
1613
51.6163
1659
51.6161
1672
51.6159
1670
51.6157
1635
51.6155
1723
51.6153
1684
51.6151
1703
51.6149
1696
51.6147
1822
51.6145
1828
51.6144
1797
51.6142
1826
51.614
1775
51.6138
1881
51.6136
1857
51.6134
1857
51.6132
1859
51.613
1931
51.6128
1981
51.6126
1985
51.6124
1962
51.6122
2027
51.612
2039
51.6118
2096
51.6116
2102
51.6114
2122
51.6112
2127
51.6111
2190
51.6109
2232
51.6107
2141
51.6105
2279
51.6103
2320
51.6101
2273
51.6099
2338
51.6097
2288
51.6095
2400
51.6093
2368
51.6091
2424
51.6089
2316
51.6087
2452
51.6085
2323
51.6083
2420
51.6081
2386
51.6079
2357
51.6078
2378
51.6076
2304
51.6074
2378
51.6072
2247
51.607
2273
51.6068
2322
51.6066
2196
51.6064
2167
51.6062
2086
51.606
2088
51.6058
2051
51.6056
1985
51.6054
1900
51.6052
1817
51.605
1846
51.6048
1773
51.6046
1769
51.6045
1629
51.6043
1688
51.6041
1579
51.6039
1585
51.6037
1521
51.6035
1498
51.6033
1423
51.6031
1443
51.6029
1419
51.6027
1479
51.6025
1421
51.6023
1343
51.6021
1451
51.6019
1373
51.6017
1365
51.6015
1320
51.6013
1340
51.6011
1343
51.601
1415
51.6008
1269
51.6006
1284
51.6004
1345
51.6002
1338
51.6
1288
51.5998
1275
51.5996
1311
51.5994
1330
51.5992
1306
51.599
1259
51.5988
1302
51.5986
1326
51.5984
1281
51.5982
1321
51.598
1329
51.5978
1371
51.5977
1256
51.5975
1398
51.5973
1359
51.5971
1353
51.5969
1306
51.5967
1323
51.5965
1326
51.5963
1363
51.5961
1297
51.5959
1311
51.5957
1386
51.5955
1326
51.5953
1358
51.5951
1360
51.5949
1402
51.5947
1356
51.5945
1364
51.5943
1377
51.5942
1379
51.594
1348
51.5938
1387
51.5936
1423
51.5934
1435
51.5932
1432
51.593
1421
51.5928
1381
51.5926
1461
51.5924
1496
51.5922
1399
51.592
1366
51.5918
1481
51.5916
1478
51.5914
1384
51.5912
1379
51.591
1378
51.5908
1372
51.5907
1427
51.5905
1458
51.5903
1432
51.5901
1413
51.5899
1425
51.5897
1503
51.5895
1491
51.5893
1477
51.5891
1467
51.5889
1531
51.5887
1429
51.5885
1447
51.5883
1463
51.5881
1464
51.5879
1428
51.5877
1505
51.5875
1433
51.5873
1479
51.5872
1402
51.587
1441
51.5868
1373
51.5866
1427
51.5864
1412
51.5862
1433
51.586
1434
51.5858
1466
51.5856
1506
51.5854
1397
51.5852
1449
51.585
1408
51.5848
1466
51.5846
1427
51.5844
1513
51.5842
1438
51.584
1472
51.5838
1397
51.5837
1321
51.5835
1359
51.5833
1419
51.5831
1374
51.5829
1395
51.5827
1372
51.5825
1435
51.5823
1315
51.5821
1382
51.5819
1385
51.5817
1336
51.5815
1257
51.5813
1329
51.5811
1358
51.5809
1277
51.5807
1319
51.5805
1322
51.5803
1292
51.5802
1293
51.58
1328
51.5798
1320
51.5796
1285
51.5794
1237
51.5792
Sr 3d 5
400C +100mV b
2023
5
12
0
0
0
0
16
Casa Info Follows
0
0
1
CASA region (*Sr 3d*) (*Shirley*) 1349.0814 1356.7323 7.82 6 0 0 1034.7 -450 0 0 (*Sr 3d*) 87.6165 0 5.05
4
CASA comp (*Sr 3d bulk 5/2*) (*GL(30)*) Area 29835.608 1e-020 268011.43 -1 1 MFWHM 1.2 1.2 1.3 -1 1 Position 1353.7481 1349.0814 1356.241 -1 1 RSF 7.82 MASS 87.6165 INDEX -1 (*Sr 3d*) CONST (**) UNCORRECTEDRSF 5.05
CASA comp (*Sr 3d bulk 3/2*) (*GL(30)*) Area 19890.405 1e-020 268011.43 0 0.66666667 MFWHM 1.2 0.2 5 0 1 Position 1352.0081 0 0 0 -1.74 RSF 7.82 MASS 87.6165 INDEX -1 (*Sr 3d*) CONST (**) UNCORRECTEDRSF 5.05
CASA comp (*Sr 3d surf 5/2*) (*GL(0)*) Area 10888.054 1e-020 179938.2 -1 1 MFWHM 1.754081 1.7 2.2 -1 1 Position 1352.945 1349.0814 1356.241 -1 1 RSF 7.82 MASS 87.6165 INDEX -1 (*Sr 3d*) CONST (**) UNCORRECTEDRSF 5.05
CASA comp (*Sr 3d surf 3/2*) (*GL(0)*) Area 7258.7029 1e-020 179938.2 2 0.66666667 MFWHM 1.754081 0.23251515 5.8128787 2 1 Position 1351.205 0 0 2 -1.74 RSF 7.82 MASS 87.6165 INDEX -1 (*Sr 3d*) CONST (**) UNCORRECTEDRSF 5.05
AN004_STF100_b_hotcold_116_400C voltage sweep_20230512_195117.vms Dir:C:\Users\anenn\ownCloud\Messdaten\XPS\ELSA\2022-05-12_STFO100b\AN005_STFO100b_newheater\AN005_STFO100b_newheater\
AN004_STF100_b_hotcold.(sample: unk).(3, 400C voltage sweep).(acq: unk)
( 0.026759 m , -0.034114 m , 0.163037 m ) Angle: 45.0062 degrees , -0.1 degrees
AN004_STF100_b_hotcold
1
3
XPS
9
0
Al
1486.6
49.61
200
200
1e+037
1e+037
FAT
27
1e+037
4.55
1e+037
1e+037
1e+037
1e+037
1e+037
Sr
3d
-1
Kinetic Energy
eV
1346.6
0.05
2
Intensity
d
Transmission
d
pulse counting
0.72
1
1e+037
1e+037
1e+037
1e+037
4
PHI_AtomicNumber
d
38
ESCAPE DEPTH TYPE
d
1
MFP Exponent
d
-0.7
PROPAGATION_CONVERGED
d
1
482
0
1
0
1
1974
22.7753
1915
22.7751
2012
22.775
2012
22.7748
2030
22.7746
1918
22.7744
1995
22.7742
1922
22.774
1986
22.7738
1972
22.7736
1905
22.7735
1862
22.7733
1925
22.7731
1850
22.7729
1889
22.7727
1871
22.7725
1875
22.7723
1803
22.7721
1879
22.7719
1895
22.7718
1849
22.7716
1844
22.7714
1794
22.7712
1804
22.771
1872
22.7708
1729
22.7706
1731
22.7704
1796
22.7703
1719
22.7701
1684
22.7699
1746
22.7697
1684
22.7695
1727
22.7693
1689
22.7691
1675
22.7689
1625
22.7687
1702
22.7686
1614
22.7684
1635
22.7682
1582
22.768
1652
22.7678
1639
22.7676
1609
22.7674
1609
22.7672
1602
22.7671
1521
22.7669
1590
22.7667
1505
22.7665
1591
22.7663
1525
22.7661
1598
22.7659
1551
22.7657
1544
22.7656
1536
22.7654
1568
22.7652
1563
22.765
1561
22.7648
1625
22.7646
1682
22.7644
1617
22.7642
1692
22.764
1713
22.7639
1808
22.7637
1856
22.7635
1785
22.7633
1868
22.7631
1988
22.7629
2005
22.7627
2109
22.7625
2252
22.7624
2389
22.7622
2481
22.762
2645
22.7618
2667
22.7616
2761
22.7614
2925
22.7612
3122
22.761
3205
22.7609
3444
22.7607
3794
22.7605
3920
22.7603
4104
22.7601
4273
22.7599
4624
22.7597
4879
22.7595
5148
22.7593
5458
22.7592
5981
22.759
6276
22.7588
6686
22.7586
7068
22.7584
7463
22.7582
8204
22.758
8459
22.7578
9310
22.7577
9639
22.7575
10409
22.7573
10741
22.7571
11619
22.7569
12550
22.7567
13002
22.7565
13580
22.7563
14040
22.7562
14332
22.756
15126
22.7558
15176
22.7556
15604
22.7554
15924
22.7552
16062
22.755
16152
22.7548
15843
22.7547
15857
22.7545
15879
22.7543
15330
22.7541
15073
22.7539
14474
22.7537
14272
22.7535
13535
22.7533
13458
22.7531
12964
22.753
12568
22.7528
12354
22.7526
12364
22.7524
12198
22.7522
12250
22.752
12312
22.7518
12764
22.7516
12660
22.7515
13093
22.7513
13478
22.7511
14326
22.7509
14659
22.7507
15129
22.7505
15847
22.7503
16556
22.7501
17114
22.75
18022
22.7498
18590
22.7496
19022
22.7494
19516
22.7492
19907
22.749
20108
22.7488
19943
22.7486
19990
22.7485
19853
22.7483
19404
22.7481
18900
22.7479
18199
22.7477
17316
22.7475
16443
22.7473
15308
22.7471
14539
22.747
13355
22.7468
12152
22.7466
11022
22.7464
10134
22.7462
9056
22.746
7788
22.7458
7153
22.7456
6203
22.7455
5549
22.7453
4938
22.7451
4187
22.7449
3895
22.7447
3356
22.7445
3037
22.7443
2715
22.7441
2366
22.7439
2124
22.7438
2043
22.7436
1796
22.7434
1690
22.7432
1638
22.743
1504
22.7428
1371
22.7426
1433
22.7424
1201
22.7423
1248
22.7421
1277
22.7419
1117
22.7417
1203
22.7415
1178
22.7413
1154
22.7411
1118
22.7409
1116
22.7408
1062
22.7406
1145
22.7404
1074
22.7402
1076
22.74
1055
22.7398
1022
22.7396
1038
22.7394
1030
22.7393
1101
22.7391
1069
22.7389
1072
22.7387
1052
22.7385
1053
22.7383
1045
22.7381
971
22.7379
984
22.7378
1047
22.7376
993
22.7374
1049
22.7372
1000
22.737
1010
22.7368
998
22.7366
984
22.7364
1037
22.7363
1004
22.7361
1022
22.7359
1042
22.7357
1004
22.7355
1039
22.7353
1054
22.7351
970
22.7349
1033
22.7348
921
22.7346
977
22.7344
940
22.7342
1006
22.734
948
22.7338
997
22.7336
967
22.7334
1000
22.7333
953
22.7331
998
22.7329
974
22.7327
961
22.7325
999
22.7323
1003
22.7321
960
22.7319
954
22.7318
922
22.7316
960
22.7314
936
22.7312
1002
22.731
916
22.7308
1008
22.7306
974
22.7304
962
22.7303
FErmi 6
400C +100mV b
2023
5
12
0
0
0
0
15
Casa Info Follows
0
0
1
CASA region (*FE*) (*Linear*) 1481.0964 1487.2413 2.93 6 99 0 1135.0842 -450 0 0 (*O 1s*) 15.9994 0 2.93
3
CASA comp (*VBM*) (*SB(0)LA(2,600)*) Area 786916.32 0 4009760.5 -1 1 MFWHM 8.6882745 0.41 10.25 -1 1 Position 1483.906 1482.7106 1487.2389 -1 1 RSF 1 MASS 0 INDEX -1 (*NoTag*) CONST (**) UNCORRECTEDRSF 0
CASA comp (*Fe3d eg*) (*LA(8,15,10)*) Area 38.050335 1e-020 63642.824 -1 1 MFWHM 1.3231811 1 1.5 -1 1 Position 1485.0883 0 0 0 1.18229 RSF 1 MASS 0 INDEX -1 (*NoTag*) CONST (**) UNCORRECTEDRSF 0
CASA comp (*Fermi edge*) (*SB(0)GL(0)*) Area 7624.4248 0 4009760.5 -1 1 MFWHM 0.41 0.41 10.25 -1 1 Position 1486.7064 1486.2 1486.8 -1 1 RSF 1 MASS 0 INDEX -1 (*NoTag*) CONST (**) UNCORRECTEDRSF 0
AN004_STF100_b_hotcold_116_400C voltage sweep_20230512_195117.vms Dir:C:\Users\anenn\ownCloud\Messdaten\XPS\ELSA\2022-05-12_STFO100b\AN005_STFO100b_newheater\AN005_STFO100b_newheater\
AN004_STF100_b_hotcold.(sample: unk).(3, 400C voltage sweep).(acq: unk)
( 0.026759 m , -0.034114 m , 0.163037 m ) Angle: 45.0062 degrees , -0.1 degrees
AN004_STF100_b_hotcold
1
3
XPS
9
0
Al
1486.6
49.61
200
200
1e+037
1e+037
FAT
55
1e+037
4.55
1e+037
1e+037
1e+037
1e+037
1e+037
VB
edge
-1
Kinetic Energy
eV
1477.6
0.05
2
Intensity
d
Transmission
d
pulse counting
0.72
1
1e+037
1e+037
1e+037
1e+037
4
PHI_AtomicNumber
d
118
ESCAPE DEPTH TYPE
d
1
MFP Exponent
d
-0.7
PROPAGATION_CONVERGED
d
1
402
0
1
0
1
197
51.4268
205
51.4266
199
51.4265
204
51.4263
199
51.4261
214
51.4259
193
51.4257
237
51.4255
214
51.4253
267
51.4251
239
51.4249
227
51.4247
266
51.4245
278
51.4243
273
51.4241
294
51.4239
338
51.4237
302
51.4235
330
51.4233
344
51.4231
341
51.4229
356
51.4227
396
51.4225
441
51.4223
425
51.4221
462
51.4219
481
51.4217
524
51.4216
528
51.4214
575
51.4212
568
51.421
613
51.4208
613
51.4206
635
51.4204
644
51.4202
741
51.42
727
51.4198
739
51.4196
751
51.4194
774
51.4192
847
51.419
861
51.4188
870
51.4186
877
51.4184
995
51.4182
919
51.418
982
51.4178
977
51.4176
1034
51.4174
1057
51.4172
1085
51.417
1029
51.4168
1069
51.4166
1102
51.4165
1152
51.4163
1129
51.4161
1105
51.4159
1144
51.4157
1110
51.4155
1180
51.4153
1175
51.4151
1165
51.4149
1186
51.4147
1147
51.4145
1121
51.4143
1158
51.4141
1228
51.4139
1180
51.4137
1161
51.4135
1159
51.4133
1130
51.4131
1148
51.4129
1137
51.4127
1087
51.4125
1041
51.4123
1026
51.4121
1061
51.4119
986
51.4117
977
51.4115
950
51.4114
1008
51.4112
935
51.411
938
51.4108
955
51.4106
906
51.4104
895
51.4102
945
51.41
904
51.4098
963
51.4096
889
51.4094
860
51.4092
933
51.409
922
51.4088
887
51.4086
937
51.4084
889
51.4082
956
51.408
916
51.4078
890
51.4076
902
51.4074
855
51.4072
923
51.407
878
51.4068
894
51.4066
890
51.4064
912
51.4062
886
51.4061
874
51.4059
897
51.4057
833
51.4055
865
51.4053
852
51.4051
808
51.4049
782
51.4047
735
51.4045
789
51.4043
754
51.4041
748
51.4039
670
51.4037
714
51.4035
622
51.4033
598
51.4031
601
51.4029
525
51.4027
573
51.4025
486
51.4023
509
51.4021
487
51.4019
445
51.4017
455
51.4015
432
51.4013
421
51.4011
386
51.401
399
51.4008
332
51.4006
319
51.4004
310
51.4002
308
51.4
298
51.3998
268
51.3996
272
51.3994
249
51.3992
216
51.399
236
51.3988
205
51.3986
192
51.3984
178
51.3982
194
51.398
156
51.3978
161
51.3976
118
51.3974
137
51.3972
118
51.397
154
51.3968
103
51.3966
118
51.3964
97
51.3962
91
51.396
98
51.3958
73
51.3956
88
51.3955
94
51.3953
102
51.3951
79
51.3949
79
51.3947
65
51.3945
81
51.3943
62
51.3941
71
51.3939
58
51.3937
58
51.3935
64
51.3933
56
51.3931
63
51.3929
66
51.3927
56
51.3925
51
51.3923
55
51.3921
52
51.3919
33
51.3917
48
51.3915
36
51.3913
38
51.3911
23
51.3909
25
51.3907
17
51.3905
20
51.3903
12
51.3902
16
51.39
8
51.3898
11
51.3896
9
51.3894
11
51.3892
9
51.389
7
51.3888
4
51.3886
6
51.3884
8
51.3882
6
51.388
8
51.3878
5
51.3876
O 1s 1
400C 0mVb
2023
5
12
0
0
0
0
14
Casa Info Follows
0
0
1
CASA region (*O 1s*) (*Shirley*) 952.66337 961.07082 2.88 2 0 0 1034.698 -450 0 0 (*O 1s*) 15.9994 0 2.93
2
CASA comp (*O 1s bulk*) (*LA(5,7,10)*) Area 108770.6 1e-020 402987.1 -1 1 MFWHM 1.3761071 0.31 7.75 -1 1 Position 957.14074 955.6 959.874 -1 1 RSF 2.88 MASS 15.9994 INDEX -1 (*O 1s*) CONST (**) UNCORRECTEDRSF 2.93
CASA comp (*O 1s CO3*) (*GL(30)*) Area 1907.9076 1e-020 265470.6 -1 1 MFWHM 2 2 3 -1 1 Position 953.89633 953.6 955.6 -1 -3.26818 RSF 2.88 MASS 15.9994 INDEX -1 (*O 1s*) CONST (**) UNCORRECTEDRSF 2.93
AN004_STF100_b_hotcold_118_400C voltage sweep_20230512_204620.vms Dir:C:\Users\anenn\ownCloud\Messdaten\XPS\ELSA\2022-05-12_STFO100b\AN005_STFO100b_newheater\AN005_STFO100b_newheater\
AN004_STF100_b_hotcold.(sample: unk).(3, 400C voltage sweep).(acq: unk)
( 0.026759 m , -0.034114 m , 0.163037 m ) Angle: 45.0062 degrees , -0.1 degrees
AN004_STF100_b_hotcold
1
3
XPS
11
0
Al
1486.6
49.61
200
200
1e+037
1e+037
FAT
55
1e+037
4.55
1e+037
1e+037
1e+037
1e+037
1e+037
O
1s
-1
Kinetic Energy
eV
951.1
0.05
2
Intensity
d
Transmission
d
pulse counting
0.48
1
1e+037
1e+037
1e+037
1e+037
4
PHI_AtomicNumber
d
8
ESCAPE DEPTH TYPE
d
1
MFP Exponent
d
-0.7
PROPAGATION_CONVERGED
d
1
502
0
1
0
1
8192
53.3299
8081
53.3297
8131
53.3296
8251
53.3294
8129
53.3292
7974
53.3291
8038
53.3289
8008
53.3288
7950
53.3286
7909
53.3284
7815
53.3283
8024
53.3281
8038
53.328
8212
53.3278
7962
53.3277
8220
53.3275
7916
53.3273
8107
53.3272
8054
53.327
7975
53.3269
7888
53.3267
8078
53.3265
7732
53.3264
7873
53.3262
7876
53.3261
7840
53.3259
8086
53.3257
7780
53.3256
7821
53.3254
7977
53.3253
7714
53.3251
7805
53.3249
7899
53.3248
7954
53.3246
8129
53.3245
7923
53.3243
7978
53.3241
8024
53.324
8183
53.3238
7952
53.3237
8019
53.3235
7966
53.3233
8144
53.3232
8173
53.323
8294
53.3229
8145
53.3227
8229
53.3225
8121
53.3224
8316
53.3222
8265
53.3221
8310
53.3219
8192
53.3218
8405
53.3216
8456
53.3214
8552
53.3213
8400
53.3211
8422
53.321
8603
53.3208
8551
53.3206
8446
53.3205
8452
53.3203
8751
53.3202
8476
53.32
8556
53.3198
8293
53.3197
8494
53.3195
8469
53.3194
8473
53.3192
8553
53.319
8470
53.3189
8682
53.3187
8446
53.3186
8585
53.3184
8463
53.3182
8401
53.3181
8749
53.3179
8765
53.3178
8784
53.3176
8683
53.3174
8770
53.3173
8812
53.3171
8962
53.317
9129
53.3168
9385
53.3166
9500
53.3165
9643
53.3163
9870
53.3162
10262
53.316
10500
53.3158
10811
53.3157
11247
53.3155
11707
53.3154
12169
53.3152
12581
53.315
13219
53.3149
13860
53.3147
14708
53.3146
15505
53.3144
16483
53.3142
17268
53.3141
18147
53.3139
19320
53.3138
20432
53.3136
21564
53.3134
22731
53.3133
24423
53.3131
25420
53.313
26409
53.3128
28115
53.3126
29779
53.3125
31170
53.3123
32297
53.3122
33521
53.312
34887
53.3119
35812
53.3117
36882
53.3115
37306
53.3114
38312
53.3112
38717
53.3111
39110
53.3109
39143
53.3107
39216
53.3106
39157
53.3104
38606
53.3103
37854
53.3101
36586
53.3099
35671
53.3098
34612
53.3096
33152
53.3095
31497
53.3093
30137
53.3091
28679
53.309
26990
53.3088
24987
53.3087
23636
53.3085
21946
53.3083
20206
53.3082
19125
53.308
17413
53.3079
16273
53.3077
15107
53.3075
14216
53.3074
13253
53.3072
12299
53.3071
11469
53.3069
11092
53.3067
10353
53.3066
9863
53.3064
9386
53.3063
9110
53.3061
8801
53.3059
8650
53.3058
8278
53.3056
8100
53.3055
8064
53.3053
7794
53.3051
7564
53.305
7522
53.3048
7496
53.3047
7337
53.3045
7465
53.3043
7431
53.3042
7259
53.304
7240
53.3039
7252
53.3037
7162
53.3035
7143
53.3034
7156
53.3032
7265
53.303
6975
53.3029
6960
53.3027
7002
53.3026
6970
53.3024
7060
53.3022
7098
53.3021
6916
53.3019
7171
53.3018
6939
53.3016
6886
53.3014
6853
53.3013
6912
53.3011
6965
53.301
6965
53.3008
6799
53.3006
7016
53.3005
6935
53.3003
6972
53.3002
6886
53.3
6975
53.2998
6960
53.2997
6789
53.2995
6848
53.2994
6889
53.2992
6987
53.299
6830
53.2989
6977
53.2987
6878
53.2986
6922
53.2984
6728
53.2982
6884
53.2981
6854
53.2979
6908
53.2978
6929
53.2976
6816
53.2974
6761
53.2973
6871
53.2971
6743
53.297
6764
53.2968
6779
53.2966
6749
53.2965
6990
53.2963
6831
53.2962
6848
53.296
6948
53.2958
6830
53.2957
7003
53.2955
6797
53.2954
6903
53.2952
6788
53.295
6776
53.2949
6817
53.2947
6892
53.2946
6820
53.2944
6825
53.2942
6690
53.2941
6713
53.2939
6788
53.2938
6836
53.2936
7012
53.2934
6776
53.2933
6891
53.2931
6896
53.2929
6696
53.2928
6788
53.2926
6856
53.2925
6987
53.2923
6787
53.2921
6755
53.292
6829
53.2918
6837
53.2917
6810
53.2915
6626
53.2913
6680
53.2912
6747
53.291
6714
53.2909
6678
53.2907
6792
53.2905
6735
53.2904
6768
53.2902
6642
53.2901
6693
53.2899
Ti 2p3 2
400C 0mVb
2023
5
12
0
0
0
0
14
Casa Info Follows
0
0
1
CASA region (*Ti 2 region*) (*Shirley*) 1025.5043 1031.1904 4.76 6 0 0 1034.698 -450 0 0 (*Ti 2p*) 47.8784 0 7.81
2
CASA comp (*Ti 2p 3/2*) (*LA(5,5,5)*) Area 18993.769 1e-020 231495 -1 1 MFWHM 1.15 1.15 1.17 -1 1 Position 1028.4771 1027.3093 1030.6088 -1 1 RSF 4.76 MASS 47.8784 INDEX -1 (*Ti 2p*) CONST (**) UNCORRECTEDRSF 7.81
CASA comp (*Ti 2p 3/2 3+*) (*LA(6,8,10)*) Area 1e-020 1e-020 158171 -1 1 MFWHM 1.15 0.22 5.5 0 1 Position 1029.2771 0 0 0 0.8 RSF 4.76 MASS 47.8784 INDEX -1 (*Ti 2p*) CONST (**) UNCORRECTEDRSF 7.81
AN004_STF100_b_hotcold_118_400C voltage sweep_20230512_204620.vms Dir:C:\Users\anenn\ownCloud\Messdaten\XPS\ELSA\2022-05-12_STFO100b\AN005_STFO100b_newheater\AN005_STFO100b_newheater\
AN004_STF100_b_hotcold.(sample: unk).(3, 400C voltage sweep).(acq: unk)
( 0.026759 m , -0.034114 m , 0.163037 m ) Angle: 45.0062 degrees , -0.1 degrees
AN004_STF100_b_hotcold
1
3
XPS
11
0
Al
1486.6
49.61
200
200
1e+037
1e+037
FAT
27
1e+037
4.55
1e+037
1e+037
1e+037
1e+037
1e+037
Ti
2p3
-1
Kinetic Energy
eV
1022.6
0.05
2
Intensity
d
Transmission
d
pulse counting
0.72
1
1e+037
1e+037
1e+037
1e+037
4
PHI_AtomicNumber
d
22
ESCAPE DEPTH TYPE
d
1
MFP Exponent
d
-0.7
PROPAGATION_CONVERGED
d
1
482
0
1
0
1
7736
24.0475
7687
24.0473
7819
24.0471
7565
24.0469
7572
24.0467
7593
24.0465
7627
24.0463
7417
24.0461
7452
24.0459
7261
24.0457
7124
24.0455
6999
24.0453
7052
24.0451
6881
24.0449
6802
24.0447
6610
24.0445
6738
24.0443
6427
24.0441
6512
24.0439
6363
24.0437
6219
24.0435
6102
24.0433
6307
24.0431
5937
24.0429
6162
24.0427
5751
24.0425
5678
24.0423
5806
24.0421
5658
24.0419
5662
24.0417
5570
24.0415
5433
24.0413
5347
24.0411
5298
24.0409
5281
24.0407
5212
24.0405
5135
24.0403
5064
24.0401
5022
24.0399
4972
24.0397
4923
24.0394
5059
24.0392
4819
24.039
4902
24.0388
4911
24.0386
4839
24.0384
4727
24.0382
4764
24.038
4695
24.0378
4712
24.0376
4674
24.0374
4656
24.0372
4608
24.037
4591
24.0368
4491
24.0366
4572
24.0364
4642
24.0362
4525
24.036
4608
24.0358
4510
24.0356
4599
24.0354
4613
24.0352
4574
24.035
4447
24.0348
4432
24.0346
4490
24.0344
4449
24.0342
4521
24.034
4537
24.0338
4507
24.0336
4403
24.0334
4599
24.0332
4559
24.033
4503
24.0328
4629
24.0326
4506
24.0324
4612
24.0322
4592
24.032
4601
24.0318
4588
24.0316
4598
24.0314
4599
24.0312
4712
24.031
4643
24.0307
4617
24.0305
4681
24.0303
4753
24.0301
4863
24.0299
4887
24.0297
5019
24.0295
5103
24.0293
5132
24.0291
5262
24.0289
5377
24.0287
5546
24.0285
5630
24.0283
5839
24.0281
6096
24.0279
6331
24.0277
6560
24.0275
6901
24.0273
7420
24.0271
7853
24.0269
8165
24.0267
8592
24.0265
9141
24.0263
9741
24.0261
10240
24.0259
11008
24.0257
11669
24.0255
12324
24.0253
12659
24.0251
13396
24.0249
13744
24.0247
14098
24.0245
14733
24.0243
14925
24.0241
14976
24.0239
14771
24.0237
14799
24.0235
14284
24.0233
14112
24.0231
13812
24.0229
13207
24.0227
12652
24.0225
12109
24.0223
11259
24.022
10726
24.0218
9963
24.0216
9297
24.0214
8775
24.0212
8269
24.021
7635
24.0208
7085
24.0206
6836
24.0204
6287
24.0202
6050
24.02
5693
24.0198
5483
24.0196
5237
24.0194
4952
24.0192
4903
24.019
4728
24.0188
4545
24.0186
4493
24.0184
4396
24.0182
4309
24.018
4335
24.0178
4431
24.0176
4249
24.0174
4235
24.0172
4176
24.017
4140
24.0168
4035
24.0166
4141
24.0164
4041
24.0162
4030
24.016
4012
24.0158
3990
24.0156
3970
24.0154
3965
24.0152
3804
24.015
3997
24.0148
3994
24.0146
3923
24.0144
3887
24.0142
4043
24.014
4059
24.0138
4036
24.0136
4003
24.0134
3951
24.0131
3910
24.0129
3903
24.0127
3767
24.0125
3859
24.0123
3815
24.0121
3934
24.0119
3945
24.0117
4011
24.0115
3900
24.0113
3867
24.0111
3934
24.0109
3881
24.0107
3867
24.0105
3855
24.0103
3900
24.0101
3817
24.0099
3875
24.0097
3844
24.0095
3949
24.0093
3808
24.0091
3872
24.0089
3862
24.0087
3925
24.0085
3736
24.0083
3816
24.0081
3862
24.0079
3847
24.0077
3903
24.0075
3708
24.0073
3826
24.0071
3826
24.0069
3801
24.0067
3876
24.0065
3820
24.0063
3810
24.0061
3907
24.0059
3858
24.0057
3840
24.0055
3876
24.0053
3827
24.0051
3727
24.0049
3930
24.0047
3827
24.0045
3822
24.0043
3769
24.0041
3895
24.0038
3811
24.0036
3884
24.0034
3897
24.0032
3914
24.003
3796
24.0028
3805
24.0026
3977
24.0024
3837
24.0022
3808
24.002
3842
24.0018
3833
24.0016
3740
24.0014
3842
24.0012
3891
24.001
3824
24.0008
3875
24.0006
3856
24.0004
3863
24.0002
3851
24
3837
23.9998
3871
23.9996
3801
23.9994
3757
23.9992
3794
23.999
Fe 2p 3
400C 0mVb
2023
5
12
0
0
0
0
24
Casa Info Follows
0
0
1
CASA region (*Fe 2p*) (*Shirley*) 756.76787 783.04914 14.5 6 1.9 0 1034.7 -450 0 0 (*Fe 2p3/2*) 55.8458 0 10.82
12
CASA comp (*Fe3+ 3/2*) (*GL(30)*) Area 9409.6931 0.001 10000000 -1 1 MFWHM 1.7091546 1.7 1.71 -1 1 Position 776.40091 775.6 777.1 -1 1 RSF 15.7 MASS 55.8458 INDEX -1 (*Fe 2p*) CONST (**) UNCORRECTEDRSF 0
CASA comp (*Fe3+ 3/2 2nd*) (*LF(1,4,5,0)*) Area 18819.386 100 100000 0 2 MFWHM 2.193091 1 3 -1 1.19544 Position 775.40091 0 0 0 -1 RSF 15.7 MASS 55.8458 INDEX -1 (*Fe 2p*) CONST (**) UNCORRECTEDRSF 0
CASA comp (*Fe3+ 1/2*) (*LA(1.53,243)*) Area 4704.8465 1e-020 112930.87 0 0.5 MFWHM 1.7091546 0.42890835 10.722709 0 1 Position 762.90091 0 0 0 -13.5 RSF 15.7 MASS 55.8458 INDEX -1 (*Fe 2p*) CONST (**) UNCORRECTEDRSF 16.42
CASA comp (*Fe3+ 1/2 2nd*) (*LF(0.8,2,5,0)*) Area 9409.6931 100 100000 0 1 MFWHM 2.193091 1 3 1 1 Position 761.90091 0 0 0 -14.5 RSF 15.7 MASS 55.8458 INDEX -1 (*Fe 2p*) CONST (**) UNCORRECTEDRSF 16.42
CASA comp (*Fe3+ 3rd*) (*GL(50)*) Area 7527.7544 1e-020 112930.87 0 0.8 MFWHM 5 5 5 -1 1 Position 767.40091 0 0 0 -9 RSF 15.7 MASS 55.8458 INDEX -1 (*Fe 2p*) CONST (**) UNCORRECTEDRSF 16.42
CASA comp (*Fe2+ 3/2*) (*LA(2,5,5)*) Area 19.460728 1e-020 143416.5 -1 1 MFWHM 13.462855 0.53851418 13.462855 -1 1 Position 777.94676 0 0 0 1.54585 RSF 15.7 MASS 55.8458 INDEX -1 (*Fe 2p3/2*) CONST (**) UNCORRECTEDRSF 10.82
CASA comp (*Fe2+ 1/2*) (*LA(2,5,5)*) Area 9.7303642 1e-020 143416.5 5 0.5 MFWHM 13.462855 0.53851418 13.462855 5 1 Position 764.44676 0 0 0 -11.95415 RSF 15.7 MASS 55.8458 INDEX -1 (*Fe 2p3/2*) CONST (**) UNCORRECTEDRSF 10.82
CASA comp (*Fe2+ 3rd*) (*LA(1.53,243)*) Area 4.7466079 1e-020 143416.5 5 0.243907 MFWHM 5 5 5 -1 1 Position 771.40091 0 0 0 -5 RSF 15.7 MASS 55.8458 INDEX -1 (*Fe 2p3/2*) CONST (**) UNCORRECTEDRSF 10.82
CASA comp (*Fe0 3/2*) (*LF(4,8,10,1)*) Area 205.83754 1e-020 200652 -1 1 MFWHM 1.5 1.5 1.5 -1 1 Position 779.4 779.4 779.4 -1 1 RSF 15.7 MASS 55.8458 INDEX -1 (*Fe 2p*) CONST (**) UNCORRECTEDRSF 16.42
CASA comp (*Fe0 1/2*) (*LF(4,8,10,1)*) Area 102.91877 1e-020 200652 8 0.5 MFWHM 1.5 0.56096527 14.024132 8 1 Position 766.2 0 0 8 -13.2 RSF 15.7 MASS 55.8458 INDEX -1 (*Fe 2p*) CONST (**) UNCORRECTEDRSF 16.42
CASA comp (*Fe2+ 3rd*) (*LA(1.53,243)*) Area 2.373304 1e-020 143416.5 5 0.1219535 MFWHM 5 5 5 -1 1 Position 758.00091 0 0 0 -18.4 RSF 15.7 MASS 55.8458 INDEX -1 (*Fe 2p3/2*) CONST (**) UNCORRECTEDRSF 10.82
CASA comp (*Fe3+ 3rd*) (*GL(50)*) Area 3763.8772 1e-020 112930.87 0 0.4 MFWHM 5 5 5 -1 1 Position 753.90091 0 0 0 -22.5 RSF 15.7 MASS 55.8458 INDEX -1 (*Fe 2p*) CONST (**) UNCORRECTEDRSF 16.42
AN004_STF100_b_hotcold_118_400C voltage sweep_20230512_204620.vms Dir:C:\Users\anenn\ownCloud\Messdaten\XPS\ELSA\2022-05-12_STFO100b\AN005_STFO100b_newheater\AN005_STFO100b_newheater\
AN004_STF100_b_hotcold.(sample: unk).(3, 400C voltage sweep).(acq: unk)
( 0.026759 m , -0.034114 m , 0.163037 m ) Angle: 45.0062 degrees , -0.1 degrees
AN004_STF100_b_hotcold
1
3
XPS
11
0
Al
1486.6
49.61
200
200
1e+037
1e+037
FAT
55
1e+037
4.55
1e+037
1e+037
1e+037
1e+037
1e+037
Fe
2p
-1
Kinetic Energy
eV
754.6
0.05
2
Intensity
d
Transmission
d
pulse counting
0.72
1
1e+037
1e+037
1e+037
1e+037
4
PHI_AtomicNumber
d
26
ESCAPE DEPTH TYPE
d
1
MFP Exponent
d
-0.7
PROPAGATION_CONVERGED
d
1
1202
0
1
0
1
13991
53.9109
14073
53.9107
13816
53.9106
14163
53.9105
13909
53.9103
13959
53.9102
14222
53.9101
14032
53.9099
13936
53.9098
14109
53.9096
14220
53.9095
14120
53.9094
14099
53.9092
13987
53.9091
13869
53.909
14026
53.9088
13806
53.9087
13984
53.9086
14192
53.9084
14160
53.9083
14055
53.9082
13977
53.908
14045
53.9079
14037
53.9078
14148
53.9076
14295
53.9075
13862
53.9073
14012
53.9072
14057
53.9071
14078
53.9069
13852
53.9068
13790
53.9067
13964
53.9065
13945
53.9064
13949
53.9063
13938
53.9061
13971
53.906
13901
53.9059
14134
53.9057
13857
53.9056
14169
53.9054
13927
53.9053
13991
53.9052
14025
53.905
14077
53.9049
13964
53.9048
14098
53.9046
13883
53.9045
13956
53.9044
14138
53.9042
13909
53.9041
14168
53.904
13868
53.9038
13965
53.9037
13914
53.9035
14081
53.9034
14179
53.9033
14040
53.9031
14024
53.903
13961
53.9029
13926
53.9027
13902
53.9026
14236
53.9025
14113
53.9023
13979
53.9022
14007
53.902
14021
53.9019
13823
53.9018
14311
53.9016
14029
53.9015
14096
53.9014
13998
53.9012
14199
53.9011
14086
53.901
14211
53.9008
14178
53.9007
13931
53.9006
14175
53.9004
14006
53.9003
14217
53.9001
14127
53.9
14393
53.8999
14360
53.8997
14419
53.8996
14306
53.8995
14377
53.8993
14194
53.8992
14390
53.8991
14202
53.8989
14368
53.8988
14205
53.8986
14384
53.8985
14370
53.8984
14389
53.8982
14407
53.8981
14485
53.898
14428
53.8978
14418
53.8977
14309
53.8976
14340
53.8974
14455
53.8973
14624
53.8972
14503
53.897
14706
53.8969
14704
53.8967
14742
53.8966
14652
53.8965
14637
53.8963
14640
53.8962
14783
53.8961
14710
53.8959
14635
53.8958
14747
53.8957
14817
53.8955
14890
53.8954
14953
53.8952
14859
53.8951
15060
53.895
15074
53.8948
15047
53.8947
14994
53.8946
15155
53.8944
15049
53.8943
15167
53.8942
15046
53.894
15316
53.8939
15155
53.8937
15450
53.8936
15400
53.8935
15296
53.8933
15601
53.8932
15586
53.8931
15564
53.8929
15668
53.8928
15578
53.8927
15640
53.8925
15499
53.8924
15848
53.8922
15610
53.8921
15842
53.892
16067
53.8918
15741
53.8917
15816
53.8916
16162
53.8914
15849
53.8913
15681
53.8912
15806
53.891
16005
53.8909
16046
53.8907
16244
53.8906
16220
53.8905
16028
53.8903
15955
53.8902
16043
53.8901
16168
53.8899
16148
53.8898
15902
53.8897
16136
53.8895
16188
53.8894
16112
53.8892
16167
53.8891
15899
53.889
16203
53.8888
16164
53.8887
15909
53.8886
16364
53.8884
15958
53.8883
16033
53.8882
15844
53.888
15965
53.8879
15977
53.8877
15666
53.8876
15639
53.8875
15838
53.8873
15510
53.8872
15526
53.8871
15380
53.8869
15466
53.8868
15220
53.8867
15294
53.8865
15036
53.8864
15047
53.8862
15055
53.8861
15136
53.886
14779
53.8858
14820
53.8857
14845
53.8856
14788
53.8854
14766
53.8853
14709
53.8851
14528
53.885
14286
53.8849
14499
53.8847
14318
53.8846
14507
53.8845
14421
53.8843
14390
53.8842
14278
53.8841
14247
53.8839
14365
53.8838
14086
53.8836
14178
53.8835
14134
53.8834
14064
53.8832
14061
53.8831
14094
53.883
13782
53.8828
13859
53.8827
14089
53.8825
13857
53.8824
14003
53.8823
13886
53.8821
13927
53.882
14115
53.8819
14048
53.8817
14265
53.8816
13891
53.8815
13929
53.8813
13925
53.8812
13916
53.881
13917
53.8809
14059
53.8808
14113
53.8806
13977
53.8805
14032
53.8804
14001
53.8802
14180
53.8801
13973
53.8799
14176
53.8798
13950
53.8797
14047
53.8795
13988
53.8794
14054
53.8793
14047
53.8791
14044
53.879
13954
53.8789
14215
53.8787
13986
53.8786
14062
53.8784
14107
53.8783
14282
53.8782
14152
53.878
14109
53.8779
14149
53.8778
14307
53.8776
14030
53.8775
14398
53.8773
14075
53.8772
14256
53.8771
14278
53.8769
14179
53.8768
13994
53.8767
14267
53.8765
14006
53.8764
14195
53.8762
14032
53.8761
14082
53.876
13991
53.8758
14199
53.8757
14287
53.8756
14231
53.8754
14002
53.8753
14135
53.8751
14246
53.875
13994
53.8749
14506
53.8747
14204
53.8746
14117
53.8745
14232
53.8743
14153
53.8742
14143
53.8741
14149
53.8739
14207
53.8738
14314
53.8736
13949
53.8735
14024
53.8734
13975
53.8732
13817
53.8731
14119
53.873
13965
53.8728
13848
53.8727
13726
53.8725
14108
53.8724
13969
53.8723
13763
53.8721
14054
53.872
13971
53.8719
13890
53.8717
14017
53.8716
13717
53.8714
13757
53.8713
13528
53.8712
13679
53.871
13590
53.8709
13480
53.8708
13944
53.8706
13767
53.8705
13678
53.8703
13648
53.8702
13748
53.8701
13779
53.8699
13622
53.8698
13367
53.8697
13740
53.8695
13621
53.8694
13412
53.8692
13527
53.8691
13598
53.869
13618
53.8688
13381
53.8687
13520
53.8686
13594
53.8684
13579
53.8683
13735
53.8681
13557
53.868
13390
53.8679
13618
53.8677
13460
53.8676
13492
53.8675
13498
53.8673
13472
53.8672
13509
53.867
13524
53.8669
13389
53.8668
13527
53.8666
13454
53.8665
13673
53.8664
13390
53.8662
13699
53.8661
13463
53.8659
13370
53.8658
13515
53.8657
13596
53.8655
13510
53.8654
13556
53.8653
13478
53.8651
13535
53.865
13876
53.8648
13652
53.8647
13486
53.8646
13719
53.8644
13686
53.8643
13857
53.8642
13563
53.864
13712
53.8639
13525
53.8637
13752
53.8636
13976
53.8635
13807
53.8633
13744
53.8632
13679
53.863
13883
53.8629
13967
53.8628
13908
53.8626
13600
53.8625
13633
53.8624
13661
53.8622
13863
53.8621
13880
53.8619
13929
53.8618
13822
53.8617
13884
53.8615
13980
53.8614
14033
53.8613
14120
53.8611
14105
53.861
14167
53.8608
14282
53.8607
14152
53.8606
14237
53.8604
14125
53.8603
14505
53.8602
14453
53.86
14280
53.8599
14303
53.8597
14444
53.8596
14545
53.8595
14657
53.8593
14421
53.8592
14735
53.8591
14560
53.8589
14628
53.8588
14755
53.8586
14581
53.8585
14957
53.8584
14955
53.8582
14842
53.8581
14850
53.8579
14815
53.8578
15131
53.8577
15310
53.8575
15163
53.8574
15141
53.8573
15415
53.8571
15539
53.857
15553
53.8568
15434
53.8567
15576
53.8566
15890
53.8564
15661
53.8563
16107
53.8562
15973
53.856
16167
53.8559
16212
53.8557
16309
53.8556
16410
53.8555
16261
53.8553
16428
53.8552
16544
53.855
16642
53.8549
16960
53.8548
16531
53.8546
16930
53.8545
16912
53.8544
16919
53.8542
17152
53.8541
17041
53.8539
17182
53.8538
17215
53.8537
17576
53.8535
17465
53.8534
17484
53.8532
17494
53.8531
17539
53.853
17595
53.8528
17564
53.8527
17857
53.8526
17901
53.8524
17860
53.8523
18116
53.8521
18089
53.852
17687
53.8519
17873
53.8517
17638
53.8516
17788
53.8515
17672
53.8513
17644
53.8512
17533
53.851
17327
53.8509
17431
53.8508
16966
53.8506
17061
53.8505
16940
53.8503
16697
53.8502
16242
53.8501
15874
53.8499
15469
53.8498
15344
53.8497
15162
53.8495
14832
53.8494
14537
53.8492
14521
53.8491
14397
53.849
13831
53.8488
13451
53.8487
13554
53.8485
13321
53.8484
13199
53.8483
12769
53.8481
12710
53.848
12733
53.8479
12939
53.8477
12450
53.8476
12400
53.8474
12314
53.8473
12502
53.8472
11981
53.847
12007
53.8469
12249
53.8467
12042
53.8466
12032
53.8465
11878
53.8463
11845
53.8462
12147
53.8461
11959
53.8459
11914
53.8458
11646
53.8456
11972
53.8455
11971
53.8454
11834
53.8452
11824
53.8451
11798
53.8449
11821
53.8448
11999
53.8447
11846
53.8445
11517
53.8444
11672
53.8442
11814
53.8441
11590
53.844
11673
53.8438
11813
53.8437
11634
53.8436
11828
53.8434
11473
53.8433
11735
53.8431
11510
53.843
11709
53.8429
11654
53.8427
11707
53.8426
11426
53.8424
11719
53.8423
11984
53.8422
11781
53.842
11704
53.8419
11547
53.8417
11751
53.8416
11682
53.8415
11602
53.8413
11803
53.8412
11762
53.8411
11646
53.8409
11654
53.8408
11700
53.8406
11756
53.8405
11546
53.8404
11645
53.8402
11625
53.8401
11681
53.8399
11633
53.8398
11745
53.8397
11746
53.8395
11559
53.8394
11763
53.8393
11710
53.8391
11738
53.839
11664
53.8388
11471
53.8387
11524
53.8386
11555
53.8384
11757
53.8383
11543
53.8381
11828
53.838
11483
53.8379
11660
53.8377
11644
53.8376
11839
53.8374
11609
53.8373
11579
53.8372
11508
53.837
11672
53.8369
11635
53.8367
11750
53.8366
11533
53.8365
11592
53.8363
11668
53.8362
11759
53.8361
11593
53.8359
11685
53.8358
11602
53.8356
11633
53.8355
11565
53.8354
11739
53.8352
11743
53.8351
11665
53.8349
11761
53.8348
11828
53.8347
11658
53.8345
11508
53.8344
11704
53.8342
11647
53.8341
11518
53.834
11615
53.8338
11542
53.8337
11592
53.8335
11541
53.8334
11585
53.8333
11544
53.8331
11881
53.833
11702
53.8329
11635
53.8327
11796
53.8326
11564
53.8324
11577
53.8323
11606
53.8322
11571
53.832
11739
53.8319
11704
53.8317
11645
53.8316
11703
53.8315
11584
53.8313
11612
53.8312
11624
53.831
11694
53.8309
11538
53.8308
11619
53.8306
11627
53.8305
11816
53.8303
11602
53.8302
11462
53.8301
11632
53.8299
11564
53.8298
11704
53.8296
11780
53.8295
11557
53.8294
11362
53.8292
11750
53.8291
11602
53.829
11551
53.8288
11697
53.8287
11818
53.8285
11711
53.8284
Fe 3p 4
400C 0mVb
2023
5
12
0
0
0
0
14
Casa Info Follows
0
0
1
CASA region (*FeTi3ps region*) (*Tougaard*) 1420.7135 1434.0795 0.37 11 0 2 1034.7 -450 0 0 (*Fe 3p*) 55.8458 0 1.669
2
CASA comp (*Fe 3p peak*) (*LA(1.6,5,5)*) Area 5984.9325 1e-020 49008.002 -1 1 MFWHM 1.498791 0.38 9.5 -1 1 Position 1431.1304 1428.4624 1434.0795 -1 1 RSF 1.52 MASS 55.8458 INDEX -1 (*Fe 3p*) CONST (**) UNCORRECTEDRSF 1.669
CASA comp (*Ti3s peak*) (*LA(3,8,5)*) Area 3859.595 1e-020 33212 -1 1 MFWHM 2.1174533 0.38 9.5 -1 1 Position 1425.1165 1421.9242 1427.9775 -1 1 RSF 0.37 MASS 55.8458 INDEX -1 (*Fe 3p*) CONST (**) UNCORRECTEDRSF 1.669
AN004_STF100_b_hotcold_118_400C voltage sweep_20230512_204620.vms Dir:C:\Users\anenn\ownCloud\Messdaten\XPS\ELSA\2022-05-12_STFO100b\AN005_STFO100b_newheater\AN005_STFO100b_newheater\
AN004_STF100_b_hotcold.(sample: unk).(3, 400C voltage sweep).(acq: unk)
( 0.026759 m , -0.034114 m , 0.163037 m ) Angle: 45.0062 degrees , -0.1 degrees
AN004_STF100_b_hotcold
1
3
XPS
11
0
Al
1486.6
49.61
200
200
1e+037
1e+037
FAT
55
1e+037
4.55
1e+037
1e+037
1e+037
1e+037
1e+037
Fe
3p
-1
Kinetic Energy
eV
1418.6
0.05
2
Intensity
d
Transmission
d
pulse counting
0.48
1
1e+037
1e+037
1e+037
1e+037
4
PHI_AtomicNumber
d
26
ESCAPE DEPTH TYPE
d
1
MFP Exponent
d
-0.7
PROPAGATION_CONVERGED
d
1
802
0
1
0
1
1629
51.6568
1613
51.6566
1640
51.6564
1572
51.6562
1583
51.656
1571
51.6559
1554
51.6557
1575
51.6555
1575
51.6553
1610
51.6551
1617
51.6549
1582
51.6547
1647
51.6545
1601
51.6543
1584
51.6541
1564
51.6539
1652
51.6537
1556
51.6535
1532
51.6533
1601
51.6531
1627
51.6529
1614
51.6528
1667
51.6526
1618
51.6524
1559
51.6522
1635
51.652
1628
51.6518
1592
51.6516
1640
51.6514
1579
51.6512
1589
51.651
1675
51.6508
1626
51.6506
1567
51.6504
1623
51.6502
1581
51.65
1571
51.6498
1566
51.6497
1656
51.6495
1508
51.6493
1531
51.6491
1549
51.6489
1586
51.6487
1632
51.6485
1564
51.6483
1580
51.6481
1629
51.6479
1626
51.6477
1579
51.6475
1642
51.6473
1564
51.6471
1556
51.6469
1634
51.6467
1600
51.6466
1613
51.6464
1621
51.6462
1623
51.646
1548
51.6458
1633
51.6456
1572
51.6454
1615
51.6452
1566
51.645
1554
51.6448
1607
51.6446
1579
51.6444
1602
51.6442
1556
51.644
1672
51.6438
1590
51.6436
1643
51.6435
1618
51.6433
1643
51.6431
1652
51.6429
1659
51.6427
1544
51.6425
1671
51.6423
1702
51.6421
1626
51.6419
1590
51.6417
1698
51.6415
1744
51.6413
1689
51.6411
1672
51.6409
1630
51.6407
1715
51.6405
1728
51.6404
1675
51.6402
1694
51.64
1710
51.6398
1728
51.6396
1780
51.6394
1775
51.6392
1855
51.639
1809
51.6388
1803
51.6386
1742
51.6384
1846
51.6382
1826
51.638
1695
51.6378
1779
51.6376
1826
51.6374
1856
51.6372
1782
51.6371
1843
51.6369
1923
51.6367
1890
51.6365
1912
51.6363
1874
51.6361
1958
51.6359
1939
51.6357
1981
51.6355
1939
51.6353
1981
51.6351
1957
51.6349
1994
51.6347
2013
51.6345
2034
51.6343
2076
51.6341
1932
51.634
2024
51.6338
2167
51.6336
2018
51.6334
2033
51.6332
2065
51.633
2040
51.6328
2167
51.6326
2073
51.6324
2111
51.6322
1994
51.632
2055
51.6318
2030
51.6316
2058
51.6314
2095
51.6312
2013
51.631
2006
51.6308
2042
51.6307
1963
51.6305
2023
51.6303
2046
51.6301
1976
51.6299
1928
51.6297
1885
51.6295
1879
51.6293
1882
51.6291
1888
51.6289
1825
51.6287
1844
51.6285
1846
51.6283
1838
51.6281
1786
51.6279
1766
51.6277
1747
51.6276
1789
51.6274
1731
51.6272
1661
51.627
1637
51.6268
1767
51.6266
1736
51.6264
1643
51.6262
1645
51.626
1638
51.6258
1621
51.6256
1609
51.6254
1567
51.6252
1529
51.625
1566
51.6248
1641
51.6246
1543
51.6244
1494
51.6243
1483
51.6241
1560
51.6239
1550
51.6237
1567
51.6235
1502
51.6233
1591
51.6231
1538
51.6229
1503
51.6227
1457
51.6225
1566
51.6223
1499
51.6221
1519
51.6219
1458
51.6217
1492
51.6215
1488
51.6213
1537
51.6211
1538
51.621
1559
51.6208
1534
51.6206
1574
51.6204
1506
51.6202
1498
51.62
1513
51.6198
1574
51.6196
1570
51.6194
1519
51.6192
1492
51.619
1533
51.6188
1582
51.6186
1555
51.6184
1624
51.6182
1535
51.618
1646
51.6178
1603
51.6177
1587
51.6175
1620
51.6173
1607
51.6171
1680
51.6169
1644
51.6167
1672
51.6165
1643
51.6163
1676
51.6161
1646
51.6159
1710
51.6157
1740
51.6155
1802
51.6153
1706
51.6151
1847
51.6149
1855
51.6147
1843
51.6145
1884
51.6144
1909
51.6142
1909
51.614
1923
51.6138
1927
51.6136
1963
51.6134
1947
51.6132
2007
51.613
1927
51.6128
1886
51.6126
2041
51.6124
2128
51.6122
2145
51.612
2099
51.6118
2070
51.6116
2184
51.6114
2262
51.6112
2226
51.6111
2236
51.6109
2270
51.6107
2379
51.6105
2336
51.6103
2467
51.6101
2368
51.6099
2433
51.6097
2464
51.6095
2484
51.6093
2363
51.6091
2521
51.6089
2419
51.6087
2489
51.6085
2497
51.6083
2430
51.6081
2336
51.6079
2454
51.6078
2272
51.6076
2369
51.6074
2295
51.6072
2376
51.607
2235
51.6068
2203
51.6066
2200
51.6064
2227
51.6062
2058
51.606
2096
51.6058
1934
51.6056
1958
51.6054
1828
51.6052
1874
51.605
1784
51.6048
1622
51.6046
1671
51.6045
1677
51.6043
1584
51.6041
1645
51.6039
1534
51.6037
1521
51.6035
1503
51.6033
1429
51.6031
1488
51.6029
1433
51.6027
1375
51.6025
1443
51.6023
1382
51.6021
1370
51.6019
1359
51.6017
1347
51.6015
1358
51.6013
1302
51.6011
1373
51.601
1466
51.6008
1341
51.6006
1370
51.6004
1294
51.6002
1381
51.6
1339
51.5998
1364
51.5996
1310
51.5994
1353
51.5992
1356
51.599
1368
51.5988
1318
51.5986
1370
51.5984
1367
51.5982
1361
51.598
1355
51.5978
1307
51.5977
1324
51.5975
1384
51.5973
1338
51.5971
1316
51.5969
1417
51.5967
1329
51.5965
1375
51.5963
1392
51.5961
1389
51.5959
1385
51.5957
1397
51.5955
1409
51.5953
1406
51.5951
1441
51.5949
1395
51.5947
1408
51.5945
1410
51.5943
1436
51.5942
1433
51.594
1408
51.5938
1397
51.5936
1408
51.5934
1393
51.5932
1463
51.593
1372
51.5928
1390
51.5926
1422
51.5924
1444
51.5922
1430
51.592
1428
51.5918
1420
51.5916
1503
51.5914
1461
51.5912
1516
51.591
1451
51.5908
1492
51.5907
1471
51.5905
1485
51.5903
1507
51.5901
1474
51.5899
1465
51.5897
1402
51.5895
1458
51.5893
1566
51.5891
1505
51.5889
1436
51.5887
1548
51.5885
1493
51.5883
1515
51.5881
1512
51.5879
1508
51.5877
1521
51.5875
1467
51.5873
1517
51.5872
1554
51.587
1560
51.5868
1482
51.5866
1594
51.5864
1531
51.5862
1580
51.586
1515
51.5858
1402
51.5856
1471
51.5854
1504
51.5852
1477
51.585
1445
51.5848
1470
51.5846
1468
51.5844
1469
51.5842
1477
51.584
1444
51.5838
1448
51.5837
1396
51.5835
1454
51.5833
1414
51.5831
1408
51.5829
1472
51.5827
1377
51.5825
1390
51.5823
1381
51.5821
1381
51.5819
1385
51.5817
1363
51.5815
1318
51.5813
1392
51.5811
1319
51.5809
1368
51.5807
1289
51.5805
1347
51.5803
1317
51.5802
1319
51.58
1349
51.5798
1316
51.5796
1277
51.5794
1235
51.5792
Sr 3d 5
400C 0mVb
2023
5
12
0
0
0
0
16
Casa Info Follows
0
0
1
CASA region (*Sr 3d*) (*Shirley*) 1349.0814 1356.7323 7.82 6 0 0 1034.7 -450 0 0 (*Sr 3d*) 87.6165 0 5.05
4
CASA comp (*Sr 3d bulk 5/2*) (*GL(30)*) Area 30210.632 1e-020 268011.43 -1 1 MFWHM 1.2 1.2 1.3 -1 1 Position 1353.6434 1349.0814 1356.241 -1 1 RSF 7.82 MASS 87.6165 INDEX -1 (*Sr 3d*) CONST (**) UNCORRECTEDRSF 5.05
CASA comp (*Sr 3d bulk 3/2*) (*GL(30)*) Area 20140.422 1e-020 268011.43 0 0.66666667 MFWHM 1.2 0.2 5 0 1 Position 1351.9034 0 0 0 -1.74 RSF 7.82 MASS 87.6165 INDEX -1 (*Sr 3d*) CONST (**) UNCORRECTEDRSF 5.05
CASA comp (*Sr 3d surf 5/2*) (*GL(0)*) Area 11339.708 1e-020 179938.2 -1 1 MFWHM 1.7680442 1.7 2.2 -1 1 Position 1352.8694 1349.0814 1356.241 -1 1 RSF 7.82 MASS 87.6165 INDEX -1 (*Sr 3d*) CONST (**) UNCORRECTEDRSF 5.05
CASA comp (*Sr 3d surf 3/2*) (*GL(0)*) Area 7559.8056 1e-020 179938.2 2 0.66666667 MFWHM 1.7680442 0.23251515 5.8128787 2 1 Position 1351.1294 0 0 2 -1.74 RSF 7.82 MASS 87.6165 INDEX -1 (*Sr 3d*) CONST (**) UNCORRECTEDRSF 5.05
AN004_STF100_b_hotcold_118_400C voltage sweep_20230512_204620.vms Dir:C:\Users\anenn\ownCloud\Messdaten\XPS\ELSA\2022-05-12_STFO100b\AN005_STFO100b_newheater\AN005_STFO100b_newheater\
AN004_STF100_b_hotcold.(sample: unk).(3, 400C voltage sweep).(acq: unk)
( 0.026759 m , -0.034114 m , 0.163037 m ) Angle: 45.0062 degrees , -0.1 degrees
AN004_STF100_b_hotcold
1
3
XPS
11
0
Al
1486.6
49.61
200
200
1e+037
1e+037
FAT
27
1e+037
4.55
1e+037
1e+037
1e+037
1e+037
1e+037
Sr
3d
-1
Kinetic Energy
eV
1346.6
0.05
2
Intensity
d
Transmission
d
pulse counting
0.72
1
1e+037
1e+037
1e+037
1e+037
4
PHI_AtomicNumber
d
38
ESCAPE DEPTH TYPE
d
1
MFP Exponent
d
-0.7
PROPAGATION_CONVERGED
d
1
482
0
1
0
1
2074
22.7753
2048
22.7751
2009
22.775
1997
22.7748
1961
22.7746
2040
22.7744
1964
22.7742
1986
22.774
1853
22.7738
1905
22.7736
1931
22.7735
1939
22.7733
1898
22.7731
1975
22.7729
1984
22.7727
1932
22.7725
1935
22.7723
1858
22.7721
1868
22.7719
1892
22.7718
1862
22.7716
1815
22.7714
1817
22.7712
1852
22.771
1752
22.7708
1796
22.7706
1736
22.7704
1806
22.7703
1776
22.7701
1791
22.7699
1773
22.7697
1724
22.7695
1676
22.7693
1742
22.7691
1684
22.7689
1659
22.7687
1700
22.7686
1690
22.7684
1645
22.7682
1612
22.768
1665
22.7678
1692
22.7676
1623
22.7674
1632
22.7672
1564
22.7671
1530
22.7669
1619
22.7667
1592
22.7665
1645
22.7663
1518
22.7661
1572
22.7659
1614
22.7657
1692
22.7656
1587
22.7654
1682
22.7652
1684
22.765
1653
22.7648
1672
22.7646
1690
22.7644
1784
22.7642
1809
22.764
1803
22.7639
1988
22.7637
1943
22.7635
2066
22.7633
2137
22.7631
2316
22.7629
2346
22.7627
2392
22.7625
2447
22.7624
2610
22.7622
2709
22.762
2840
22.7618
3027
22.7616
3205
22.7614
3408
22.7612
3501
22.761
3656
22.7609
4070
22.7607
4220
22.7605
4575
22.7603
4710
22.7601
5203
22.7599
5320
22.7597
5608
22.7595
6130
22.7593
6380
22.7592
6851
22.759
7269
22.7588
7585
22.7586
8282
22.7584
8745
22.7582
9490
22.758
10137
22.7578
10837
22.7577
11131
22.7575
12040
22.7573
12599
22.7571
13243
22.7569
13601
22.7567
14525
22.7565
14926
22.7563
15320
22.7562
15715
22.756
16019
22.7558
16287
22.7556
16375
22.7554
16277
22.7552
16344
22.755
16150
22.7548
15907
22.7547
15556
22.7545
15149
22.7543
14826
22.7541
14481
22.7539
13972
22.7537
13540
22.7535
13318
22.7533
12987
22.7531
12739
22.753
12603
22.7528
12530
22.7526
12547
22.7524
12670
22.7522
12834
22.752
12971
22.7518
13184
22.7516
14020
22.7515
14517
22.7513
15115
22.7511
15829
22.7509
16495
22.7507
16951
22.7505
18008
22.7503
18489
22.7501
18939
22.75
19668
22.7498
19963
22.7496
20344
22.7494
20784
22.7492
20366
22.749
20317
22.7488
20060
22.7486
19768
22.7485
19227
22.7483
18435
22.7481
17635
22.7479
16572
22.7477
15804
22.7475
14780
22.7473
13400
22.7471
12574
22.747
11113
22.7468
10207
22.7466
9149
22.7464
8200
22.7462
7342
22.746
6480
22.7458
5707
22.7456
5017
22.7455
4437
22.7453
3868
22.7451
3441
22.7449
3113
22.7447
2635
22.7445
2378
22.7443
2239
22.7441
1982
22.7439
1861
22.7438
1711
22.7436
1554
22.7434
1470
22.7432
1434
22.743
1430
22.7428
1390
22.7426
1310
22.7424
1190
22.7423
1243
22.7421
1214
22.7419
1202
22.7417
1146
22.7415
1165
22.7413
1094
22.7411
1119
22.7409
1079
22.7408
1116
22.7406
1128
22.7404
1078
22.7402
1136
22.74
1083
22.7398
1105
22.7396
1034
22.7394
1074
22.7393
1016
22.7391
1033
22.7389
1077
22.7387
971
22.7385
1128
22.7383
1032
22.7381
1077
22.7379
1033
22.7378
1100
22.7376
1093
22.7374
1059
22.7372
986
22.737
1061
22.7368
1052
22.7366
1082
22.7364
1005
22.7363
1041
22.7361
1048
22.7359
1049
22.7357
1003
22.7355
999
22.7353
1044
22.7351
1049
22.7349
1040
22.7348
1047
22.7346
1018
22.7344
999
22.7342
1030
22.734
1050
22.7338
956
22.7336
1051
22.7334
1007
22.7333
999
22.7331
1028
22.7329
976
22.7327
1016
22.7325
985
22.7323
1002
22.7321
992
22.7319
1091
22.7318
954
22.7316
1074
22.7314
961
22.7312
974
22.731
1026
22.7308
1022
22.7306
1037
22.7304
1032
22.7303
FErmi 6
400C 0mVb
2023
5
12
0
0
0
0
15
Casa Info Follows
0
0
1
CASA region (*FE*) (*Linear*) 1481.0964 1487.2413 2.93 6 99 0 1135.0842 -450 0 0 (*O 1s*) 15.9994 0 2.93
3
CASA comp (*VBM*) (*SB(0)LA(2,600)*) Area 783716.36 0 4009760.5 -1 1 MFWHM 8.6296516 0.41 10.25 -1 1 Position 1483.8605 1482.7106 1487.2389 -1 1 RSF 1 MASS 0 INDEX -1 (*NoTag*) CONST (**) UNCORRECTEDRSF 0
CASA comp (*Fe3d eg*) (*LA(8,15,10)*) Area 34.121653 1e-020 63642.824 -1 1 MFWHM 1.3185939 1 1.5 -1 1 Position 1485.0428 0 0 0 1.18229 RSF 1 MASS 0 INDEX -1 (*NoTag*) CONST (**) UNCORRECTEDRSF 0
CASA comp (*Fermi edge*) (*SB(0)GL(0)*) Area 6720.5331 0 4009760.5 -1 1 MFWHM 0.41 0.41 10.25 -1 1 Position 1486.701 1486.2 1486.8 -1 1 RSF 1 MASS 0 INDEX -1 (*NoTag*) CONST (**) UNCORRECTEDRSF 0
AN004_STF100_b_hotcold_118_400C voltage sweep_20230512_204620.vms Dir:C:\Users\anenn\ownCloud\Messdaten\XPS\ELSA\2022-05-12_STFO100b\AN005_STFO100b_newheater\AN005_STFO100b_newheater\
AN004_STF100_b_hotcold.(sample: unk).(3, 400C voltage sweep).(acq: unk)
( 0.026759 m , -0.034114 m , 0.163037 m ) Angle: 45.0062 degrees , -0.1 degrees
AN004_STF100_b_hotcold
1
3
XPS
11
0
Al
1486.6
49.61
200
200
1e+037
1e+037
FAT
55
1e+037
4.55
1e+037
1e+037
1e+037
1e+037
1e+037
VB
edge
-1
Kinetic Energy
eV
1477.6
0.05
2
Intensity
d
Transmission
d
pulse counting
0.72
1
1e+037
1e+037
1e+037
1e+037
4
PHI_AtomicNumber
d
118
ESCAPE DEPTH TYPE
d
1
MFP Exponent
d
-0.7
PROPAGATION_CONVERGED
d
1
402
0
1
0
1
201
51.4268
207
51.4266
247
51.4265
200
51.4263
233
51.4261
210
51.4259
256
51.4257
249
51.4255
232
51.4253
244
51.4251
244
51.4249
273
51.4247
257
51.4245
332
51.4243
328
51.4241
306
51.4239
348
51.4237
333
51.4235
364
51.4233
399
51.4231
372
51.4229
433
51.4227
474
51.4225
467
51.4223
473
51.4221
547
51.4219
505
51.4217
582
51.4216
528
51.4214
593
51.4212
610
51.421
667
51.4208
720
51.4206
715
51.4204
746
51.4202
790
51.42
784
51.4198
798
51.4196
831
51.4194
851
51.4192
874
51.419
922
51.4188
925
51.4186
928
51.4184
964
51.4182
1014
51.418
1047
51.4178
1052
51.4176
1065
51.4174
1105
51.4172
1055
51.417
1062
51.4168
1108
51.4166
1177
51.4165
1031
51.4163
1132
51.4161
1198
51.4159
1206
51.4157
1159
51.4155
1239
51.4153
1256
51.4151
1190
51.4149
1176
51.4147
1138
51.4145
1201
51.4143
1227
51.4141
1200
51.4139
1212
51.4137
1185
51.4135
1157
51.4133
1020
51.4131
1149
51.4129
1121
51.4127
1131
51.4125
1052
51.4123
1042
51.4121
1023
51.4119
1039
51.4117
1017
51.4115
989
51.4114
890
51.4112
931
51.411
955
51.4108
874
51.4106
901
51.4104
902
51.4102
879
51.41
968
51.4098
902
51.4096
898
51.4094
873
51.4092
869
51.409
857
51.4088
962
51.4086
910
51.4084
930
51.4082
886
51.408
950
51.4078
870
51.4076
978
51.4074
879
51.4072
934
51.407
940
51.4068
927
51.4066
850
51.4064
910
51.4062
896
51.4061
860
51.4059
861
51.4057
828
51.4055
852
51.4053
765
51.4051
847
51.4049
801
51.4047
753
51.4045
756
51.4043
733
51.4041
689
51.4039
630
51.4037
666
51.4035
659
51.4033
577
51.4031
525
51.4029
509
51.4027
514
51.4025
456
51.4023
471
51.4021
461
51.4019
443
51.4017
421
51.4015
363
51.4013
371
51.4011
370
51.401
367
51.4008
332
51.4006
311
51.4004
311
51.4002
289
51.4
266
51.3998
245
51.3996
220
51.3994
200
51.3992
220
51.399
207
51.3988
198
51.3986
154
51.3984
161
51.3982
159
51.398
157
51.3978
139
51.3976
135
51.3974
114
51.3972
108
51.397
111
51.3968
83
51.3966
80
51.3964
74
51.3962
91
51.396
95
51.3958
86
51.3956
88
51.3955
79
51.3953
81
51.3951
77
51.3949
75
51.3947
75
51.3945
73
51.3943
84
51.3941
57
51.3939
52
51.3937
61
51.3935
76
51.3933
48
51.3931
55
51.3929
63
51.3927
67
51.3925
45
51.3923
58
51.3921
50
51.3919
49
51.3917
39
51.3915
41
51.3913
29
51.3911
29
51.3909
22
51.3907
31
51.3905
12
51.3903
16
51.3902
17
51.39
4
51.3898
8
51.3896
9
51.3894
9
51.3892
8
51.389
5
51.3888
8
51.3886
6
51.3884
6
51.3882
2
51.388
1
51.3878
4
51.3876
O 1s 1
400C -100mVb
2023
5
12
0
0
0
0
14
Casa Info Follows
0
0
1
CASA region (*O 1s*) (*Shirley*) 952.66337 961.07082 2.88 2 0 0 1034.698 -450 0 0 (*O 1s*) 15.9994 0 2.93
2
CASA comp (*O 1s bulk*) (*LA(5,7,10)*) Area 105114.03 1e-020 402987.1 -1 1 MFWHM 1.3790636 0.31 7.75 -1 1 Position 957.03368 955.6 959.874 -1 1 RSF 2.88 MASS 15.9994 INDEX -1 (*O 1s*) CONST (**) UNCORRECTEDRSF 2.93
CASA comp (*O 1s CO3*) (*GL(30)*) Area 1754.1664 1e-020 265470.6 -1 1 MFWHM 2 2 3 -1 1 Position 953.81137 953.6 955.6 -1 -3.26818 RSF 2.88 MASS 15.9994 INDEX -1 (*O 1s*) CONST (**) UNCORRECTEDRSF 2.93
AN004_STF100_b_hotcold_120_400C voltage sweep_20230512_214124.vms Dir:C:\Users\anenn\ownCloud\Messdaten\XPS\ELSA\2022-05-12_STFO100b\AN005_STFO100b_newheater\AN005_STFO100b_newheater\
AN004_STF100_b_hotcold.(sample: unk).(3, 400C voltage sweep).(acq: unk)
( 0.026759 m , -0.034114 m , 0.163037 m ) Angle: 45.0062 degrees , -0.1 degrees
AN004_STF100_b_hotcold
1
3
XPS
13
0
Al
1486.6
49.61
200
200
1e+037
1e+037
FAT
55
1e+037
4.55
1e+037
1e+037
1e+037
1e+037
1e+037
O
1s
-1
Kinetic Energy
eV
951.1
0.05
2
Intensity
d
Transmission
d
pulse counting
0.48
1
1e+037
1e+037
1e+037
1e+037
4
PHI_AtomicNumber
d
8
ESCAPE DEPTH TYPE
d
1
MFP Exponent
d
-0.7
PROPAGATION_CONVERGED
d
1
502
0
1
0
1
7704
53.3299
7836
53.3297
7688
53.3296
7898
53.3294
7789
53.3292
7700
53.3291
7829
53.3289
7747
53.3288
7784
53.3286
7879
53.3284
7750
53.3283
7811
53.3281
7724
53.328
7788
53.3278
7729
53.3277
7728
53.3275
7708
53.3273
7756
53.3272
7689
53.327
7700
53.3269
7836
53.3267
7559
53.3265
7707
53.3264
7683
53.3262
7569
53.3261
7595
53.3259
7819
53.3257
7529
53.3256
7640
53.3254
7592
53.3253
7644
53.3251
7541
53.3249
7693
53.3248
7668
53.3246
7702
53.3245
7619
53.3243
7776
53.3241
7877
53.324
7826
53.3238
7691
53.3237
7898
53.3235
7943
53.3233
7911
53.3232
7815
53.323
7865
53.3229
7903
53.3227
8084
53.3225
7789
53.3224
8153
53.3222
7957
53.3221
7900
53.3219
8248
53.3218
8213
53.3216
8124
53.3214
8247
53.3213
8200
53.3211
8295
53.321
8325
53.3208
8260
53.3206
8284
53.3205
8306
53.3203
8270
53.3202
8049
53.32
8224
53.3198
8178
53.3197
8189
53.3195
8268
53.3194
8281
53.3192
8101
53.319
8346
53.3189
8197
53.3187
8228
53.3186
8160
53.3184
8254
53.3182
8347
53.3181
8382
53.3179
8548
53.3178
8888
53.3176
8678
53.3174
8709
53.3173
8898
53.3171
9075
53.317
8964
53.3168
9494
53.3166
9737
53.3165
9942
53.3163
10321
53.3162
10540
53.316
10913
53.3158
11489
53.3157
11942
53.3155
12169
53.3154
12950
53.3152
13618
53.315
14392
53.3149
14960
53.3147
15936
53.3146
16651
53.3144
17838
53.3142
18661
53.3141
20055
53.3139
21271
53.3138
22164
53.3136
23600
53.3134
24755
53.3133
26538
53.3131
27377
53.313
28509
53.3128
29968
53.3126
31180
53.3125
32684
53.3123
33757
53.3122
34564
53.312
35633
53.3119
36438
53.3117
37118
53.3115
37473
53.3114
38193
53.3112
37958
53.3111
37953
53.3109
37365
53.3107
37124
53.3106
36017
53.3104
35510
53.3103
34496
53.3101
33525
53.3099
31839
53.3098
30259
53.3096
28656
53.3095
27365
53.3093
25577
53.3091
24142
53.309
22378
53.3088
21037
53.3087
19795
53.3085
18228
53.3083
16918
53.3082
15820
53.308
14721
53.3079
13622
53.3077
12640
53.3075
11883
53.3074
11430
53.3072
10611
53.3071
9982
53.3069
9505
53.3067
9153
53.3066
8696
53.3064
8400
53.3063
8403
53.3061
8059
53.3059
7927
53.3058
7665
53.3056
7615
53.3055
7511
53.3053
7370
53.3051
7229
53.305
7240
53.3048
7223
53.3047
7024
53.3045
7116
53.3043
6899
53.3042
7042
53.304
7047
53.3039
7048
53.3037
6896
53.3035
6953
53.3034
6811
53.3032
6968
53.303
6832
53.3029
6956
53.3027
6840
53.3026
6786
53.3024
6879
53.3022
6679
53.3021
6685
53.3019
6688
53.3018
6665
53.3016
6752
53.3014
6757
53.3013
6720
53.3011
6677
53.301
6678
53.3008
6601
53.3006
6579
53.3005
6763
53.3003
6859
53.3002
6768
53.3
6520
53.2998
6524
53.2997
6705
53.2995
6595
53.2994
6654
53.2992
6483
53.299
6911
53.2989
6562
53.2987
6527
53.2986
6527
53.2984
6741
53.2982
6471
53.2981
6727
53.2979
6687
53.2978
6632
53.2976
6566
53.2974
6622
53.2973
6599
53.2971
6544
53.297
6576
53.2968
6550
53.2966
6591
53.2965
6570
53.2963
6569
53.2962
6551
53.296
6524
53.2958
6797
53.2957
6533
53.2955
6547
53.2954
6576
53.2952
6623
53.295
6507
53.2949
6652
53.2947
6711
53.2946
6634
53.2944
6547
53.2942
6550
53.2941
6623
53.2939
6649
53.2938
6648
53.2936
6541
53.2934
6677
53.2933
6619
53.2931
6673
53.2929
6484
53.2928
6604
53.2926
6591
53.2925
6635
53.2923
6576
53.2921
6704
53.292
6673
53.2918
6847
53.2917
6624
53.2915
6514
53.2913
6738
53.2912
6628
53.291
6683
53.2909
6580
53.2907
6538
53.2905
6514
53.2904
6635
53.2902
6498
53.2901
6579
53.2899
Ti 2p3 2
400C -100mVb
2023
5
12
0
0
0
0
14
Casa Info Follows
0
0
1
CASA region (*Ti 2 region*) (*Shirley*) 1025.5043 1031.1904 4.76 6 0 0 1034.698 -450 0 0 (*Ti 2p*) 47.8784 0 7.81
2
CASA comp (*Ti 2p 3/2*) (*LA(5,5,5)*) Area 18522.47 1e-020 231495 -1 1 MFWHM 1.1562149 1.15 1.17 -1 1 Position 1028.3768 1027.3093 1030.6088 -1 1 RSF 4.76 MASS 47.8784 INDEX -1 (*Ti 2p*) CONST (**) UNCORRECTEDRSF 7.81
CASA comp (*Ti 2p 3/2 3+*) (*LA(6,8,10)*) Area 1e-020 1e-020 158171 -1 1 MFWHM 1.1562149 0.22 5.5 0 1 Position 1029.1768 0 0 0 0.8 RSF 4.76 MASS 47.8784 INDEX -1 (*Ti 2p*) CONST (**) UNCORRECTEDRSF 7.81
AN004_STF100_b_hotcold_120_400C voltage sweep_20230512_214124.vms Dir:C:\Users\anenn\ownCloud\Messdaten\XPS\ELSA\2022-05-12_STFO100b\AN005_STFO100b_newheater\AN005_STFO100b_newheater\
AN004_STF100_b_hotcold.(sample: unk).(3, 400C voltage sweep).(acq: unk)
( 0.026759 m , -0.034114 m , 0.163037 m ) Angle: 45.0062 degrees , -0.1 degrees
AN004_STF100_b_hotcold
1
3
XPS
13
0
Al
1486.6
49.61
200
200
1e+037
1e+037
FAT
27
1e+037
4.55
1e+037
1e+037
1e+037
1e+037
1e+037
Ti
2p3
-1
Kinetic Energy
eV
1022.6
0.05
2
Intensity
d
Transmission
d
pulse counting
0.72
1
1e+037
1e+037
1e+037
1e+037
4
PHI_AtomicNumber
d
22
ESCAPE DEPTH TYPE
d
1
MFP Exponent
d
-0.7
PROPAGATION_CONVERGED
d
1
482
0
1
0
1
7458
24.0475
7658
24.0473
7329
24.0471
7443
24.0469
7315
24.0467
7176
24.0465
7108
24.0463
7010
24.0461
6848
24.0459
6824
24.0457
6930
24.0455
6621
24.0453
6497
24.0451
6453
24.0449
6261
24.0447
6308
24.0445
6164
24.0443
6022
24.0441
6005
24.0439
5764
24.0437
5799
24.0435
5969
24.0433
5769
24.0431
5577
24.0429
5655
24.0427
5529
24.0425
5430
24.0423
5232
24.0421
5375
24.0419
5197
24.0417
5318
24.0415
5085
24.0413
5170
24.0411
5045
24.0409
4980
24.0407
4953
24.0405
4807
24.0403
4860
24.0401
4898
24.0399
4658
24.0397
4716
24.0394
4835
24.0392
4531
24.039
4670
24.0388
4576
24.0386
4594
24.0384
4458
24.0382
4529
24.038
4451
24.0378
4466
24.0376
4541
24.0374
4402
24.0372
4405
24.037
4327
24.0368
4386
24.0366
4455
24.0364
4470
24.0362
4314
24.036
4476
24.0358
4442
24.0356
4328
24.0354
4302
24.0352
4293
24.035
4350
24.0348
4387
24.0346
4322
24.0344
4322
24.0342
4344
24.034
4330
24.0338
4515
24.0336
4368
24.0334
4398
24.0332
4405
24.033
4417
24.0328
4411
24.0326
4465
24.0324
4460
24.0322
4416
24.032
4400
24.0318
4560
24.0316
4524
24.0314
4628
24.0312
4511
24.031
4692
24.0307
4679
24.0305
4684
24.0303
4701
24.0301
4777
24.0299
4811
24.0297
4982
24.0295
5193
24.0293
5195
24.0291
5345
24.0289
5482
24.0287
5669
24.0285
5866
24.0283
6127
24.0281
6444
24.0279
6702
24.0277
7017
24.0275
7640
24.0273
7909
24.0271
8400
24.0269
8786
24.0267
9486
24.0265
10048
24.0263
10570
24.0261
11239
24.0259
11900
24.0257
12513
24.0255
12912
24.0253
13388
24.0251
13926
24.0249
14139
24.0247
14326
24.0245
14411
24.0243
14231
24.0241
14051
24.0239
14235
24.0237
13686
24.0235
13303
24.0233
12751
24.0231
12121
24.0229
11675
24.0227
10924
24.0225
10436
24.0223
9697
24.022
9219
24.0218
8464
24.0216
7941
24.0214
7360
24.0212
6922
24.021
6489
24.0208
6167
24.0206
5896
24.0204
5614
24.0202
5327
24.02
5095
24.0198
4941
24.0196
4614
24.0194
4733
24.0192
4519
24.019
4444
24.0188
4201
24.0186
4251
24.0184
4169
24.0182
4095
24.018
3977
24.0178
3989
24.0176
3974
24.0174
4001
24.0172
4064
24.017
3977
24.0168
3888
24.0166
4042
24.0164
3937
24.0162
3880
24.016
3803
24.0158
3899
24.0156
3875
24.0154
3753
24.0152
3798
24.015
3713
24.0148
3753
24.0146
3900
24.0144
3763
24.0142
3884
24.014
3726
24.0138
3834
24.0136
3810
24.0134
3704
24.0131
3773
24.0129
3839
24.0127
3834
24.0125
3710
24.0123
3738
24.0121
3716
24.0119
3725
24.0117
3764
24.0115
3687
24.0113
3708
24.0111
3808
24.0109
3767
24.0107
3654
24.0105
3826
24.0103
3824
24.0101
3735
24.0099
3818
24.0097
3699
24.0095
3823
24.0093
3692
24.0091
3625
24.0089
3837
24.0087
3725
24.0085
3718
24.0083
3817
24.0081
3644
24.0079
3834
24.0077
3693
24.0075
3686
24.0073
3655
24.0071
3714
24.0069
3631
24.0067
3778
24.0065
3748
24.0063
3724
24.0061
3796
24.0059
3779
24.0057
3631
24.0055
3849
24.0053
3787
24.0051
3743
24.0049
3748
24.0047
3697
24.0045
3780
24.0043
3672
24.0041
3778
24.0038
3795
24.0036
3726
24.0034
3732
24.0032
3663
24.003
3680
24.0028
3768
24.0026
3804
24.0024
3780
24.0022
3745
24.002
3744
24.0018
3731
24.0016
3883
24.0014
3771
24.0012
3823
24.001
3749
24.0008
3731
24.0006
3743
24.0004
3794
24.0002
3813
24
3824
23.9998
3697
23.9996
3773
23.9994
3764
23.9992
3601
23.999
Fe 2p 3
400C -100mVb
2023
5
12
0
0
0
0
24
Casa Info Follows
0
0
1
CASA region (*Fe 2p*) (*Shirley*) 756.76787 783.04914 14.5 6 1.9 0 1034.7 -450 0 0 (*Fe 2p3/2*) 55.8458 0 10.82
12
CASA comp (*Fe3+ 3/2*) (*GL(30)*) Area 9136.7191 0.001 10000000 -1 1 MFWHM 1.71 1.7 1.71 -1 1 Position 776.29778 775.6 777.1 -1 1 RSF 15.7 MASS 55.8458 INDEX -1 (*Fe 2p*) CONST (**) UNCORRECTEDRSF 0
CASA comp (*Fe3+ 3/2 2nd*) (*LF(1,4,5,0)*) Area 18273.438 100 100000 0 2 MFWHM 2.2357498 1 3 -1 1.19544 Position 775.29778 0 0 0 -1 RSF 15.7 MASS 55.8458 INDEX -1 (*Fe 2p*) CONST (**) UNCORRECTEDRSF 0
CASA comp (*Fe3+ 1/2*) (*LA(1.53,243)*) Area 4568.3595 1e-020 112930.87 0 0.5 MFWHM 1.71 0.42890835 10.722709 0 1 Position 762.79778 0 0 0 -13.5 RSF 15.7 MASS 55.8458 INDEX -1 (*Fe 2p*) CONST (**) UNCORRECTEDRSF 16.42
CASA comp (*Fe3+ 1/2 2nd*) (*LF(0.8,2,5,0)*) Area 9136.7191 100 100000 0 1 MFWHM 2.2357498 1 3 1 1 Position 761.79778 0 0 0 -14.5 RSF 15.7 MASS 55.8458 INDEX -1 (*Fe 2p*) CONST (**) UNCORRECTEDRSF 16.42
CASA comp (*Fe3+ 3rd*) (*GL(50)*) Area 7309.3752 1e-020 112930.87 0 0.8 MFWHM 5 5 5 -1 1 Position 767.29778 0 0 0 -9 RSF 15.7 MASS 55.8458 INDEX -1 (*Fe 2p*) CONST (**) UNCORRECTEDRSF 16.42
CASA comp (*Fe2+ 3/2*) (*LA(2,5,5)*) Area 184.50415 1e-020 143416.5 -1 1 MFWHM 1.2975163 0.53851418 13.462855 -1 1 Position 777.84363 0 0 0 1.54585 RSF 15.7 MASS 55.8458 INDEX -1 (*Fe 2p3/2*) CONST (**) UNCORRECTEDRSF 10.82
CASA comp (*Fe2+ 1/2*) (*LA(2,5,5)*) Area 92.252076 1e-020 143416.5 5 0.5 MFWHM 1.2975163 0.53851418 13.462855 5 1 Position 764.34363 0 0 0 -11.95415 RSF 15.7 MASS 55.8458 INDEX -1 (*Fe 2p3/2*) CONST (**) UNCORRECTEDRSF 10.82
CASA comp (*Fe2+ 3rd*) (*LA(1.53,243)*) Area 45.001854 1e-020 143416.5 5 0.243907 MFWHM 5 5 5 -1 1 Position 771.29778 0 0 0 -5 RSF 15.7 MASS 55.8458 INDEX -1 (*Fe 2p3/2*) CONST (**) UNCORRECTEDRSF 10.82
CASA comp (*Fe0 3/2*) (*LF(4,8,10,1)*) Area 137.76986 1e-020 200652 -1 1 MFWHM 1.5 1.5 1.5 -1 1 Position 779.4 779.4 779.4 -1 1 RSF 15.7 MASS 55.8458 INDEX -1 (*Fe 2p*) CONST (**) UNCORRECTEDRSF 16.42
CASA comp (*Fe0 1/2*) (*LF(4,8,10,1)*) Area 68.884932 1e-020 200652 8 0.5 MFWHM 1.5 0.56096527 14.024132 8 1 Position 766.2 0 0 8 -13.2 RSF 15.7 MASS 55.8458 INDEX -1 (*Fe 2p*) CONST (**) UNCORRECTEDRSF 16.42
CASA comp (*Fe2+ 3rd*) (*LA(1.53,243)*) Area 22.500927 1e-020 143416.5 5 0.1219535 MFWHM 5 5 5 -1 1 Position 757.89778 0 0 0 -18.4 RSF 15.7 MASS 55.8458 INDEX -1 (*Fe 2p3/2*) CONST (**) UNCORRECTEDRSF 10.82
CASA comp (*Fe3+ 3rd*) (*GL(50)*) Area 3654.6876 1e-020 112930.87 0 0.4 MFWHM 5 5 5 -1 1 Position 753.79778 0 0 0 -22.5 RSF 15.7 MASS 55.8458 INDEX -1 (*Fe 2p*) CONST (**) UNCORRECTEDRSF 16.42
AN004_STF100_b_hotcold_120_400C voltage sweep_20230512_214124.vms Dir:C:\Users\anenn\ownCloud\Messdaten\XPS\ELSA\2022-05-12_STFO100b\AN005_STFO100b_newheater\AN005_STFO100b_newheater\
AN004_STF100_b_hotcold.(sample: unk).(3, 400C voltage sweep).(acq: unk)
( 0.026759 m , -0.034114 m , 0.163037 m ) Angle: 45.0062 degrees , -0.1 degrees
AN004_STF100_b_hotcold
1
3
XPS
13
0
Al
1486.6
49.61
200
200
1e+037
1e+037
FAT
55
1e+037
4.55
1e+037
1e+037
1e+037
1e+037
1e+037
Fe
2p
-1
Kinetic Energy
eV
754.6
0.05
2
Intensity
d
Transmission
d
pulse counting
0.72
1
1e+037
1e+037
1e+037
1e+037
4
PHI_AtomicNumber
d
26
ESCAPE DEPTH TYPE
d
1
MFP Exponent
d
-0.7
PROPAGATION_CONVERGED
d
1
1202
0
1
0
1
13701
53.9109
13607
53.9107
13628
53.9106
13432
53.9105
13678
53.9103
13626
53.9102
13373
53.9101
13531
53.9099
13694
53.9098
13336
53.9096
13564
53.9095
13452
53.9094
13605
53.9092
13583
53.9091
13448
53.909
13566
53.9088
13357
53.9087
13559
53.9086
13664
53.9084
13607
53.9083
13639
53.9082
13375
53.908
13492
53.9079
13492
53.9078
13707
53.9076
13625
53.9075
13603
53.9073
13512
53.9072
13685
53.9071
13584
53.9069
13599
53.9068
13517
53.9067
13319
53.9065
13633
53.9064
13627
53.9063
13531
53.9061
13439
53.906
13413
53.9059
13620
53.9057
13474
53.9056
13462
53.9054
13439
53.9053
13366
53.9052
13406
53.905
13569
53.9049
13638
53.9048
13463
53.9046
13473
53.9045
13550
53.9044
13432
53.9042
13409
53.9041
13645
53.904
13811
53.9038
13655
53.9037
13666
53.9035
13613
53.9034
13286
53.9033
13588
53.9031
13522
53.903
13617
53.9029
13394
53.9027
13488
53.9026
13557
53.9025
13594
53.9023
13632
53.9022
13818
53.902
13633
53.9019
13627
53.9018
13482
53.9016
13699
53.9015
13546
53.9014
13629
53.9012
13866
53.9011
13526
53.901
13613
53.9008
13555
53.9007
13638
53.9006
13819
53.9004
13658
53.9003
13766
53.9001
13738
53.9
13642
53.8999
13643
53.8997
13726
53.8996
13958
53.8995
13707
53.8993
13576
53.8992
13768
53.8991
13796
53.8989
13677
53.8988
13702
53.8986
13790
53.8985
14046
53.8984
14003
53.8982
13908
53.8981
14012
53.898
14075
53.8978
14106
53.8977
13977
53.8976
14022
53.8974
14003
53.8973
13910
53.8972
14166
53.897
14250
53.8969
14155
53.8967
14146
53.8966
14041
53.8965
14086
53.8963
14148
53.8962
14145
53.8961
14527
53.8959
14300
53.8958
14445
53.8957
14204
53.8955
14397
53.8954
14479
53.8952
14399
53.8951
14473
53.895
14515
53.8948
14593
53.8947
14597
53.8946
14649
53.8944
14584
53.8943
14783
53.8942
14858
53.894
14809
53.8939
14886
53.8937
14872
53.8936
15016
53.8935
14766
53.8933
15117
53.8932
15083
53.8931
15004
53.8929
15110
53.8928
15044
53.8927
15295
53.8925
15061
53.8924
15017
53.8922
15200
53.8921
15349
53.892
15548
53.8918
15442
53.8917
15315
53.8916
15337
53.8914
15301
53.8913
15341
53.8912
15467
53.891
15358
53.8909
15379
53.8907
15581
53.8906
15482
53.8905
15444
53.8903
15641
53.8902
15735
53.8901
15504
53.8899
15359
53.8898
15725
53.8897
15701
53.8895
15614
53.8894
15507
53.8892
15435
53.8891
15309
53.889
15509
53.8888
15655
53.8887
15443
53.8886
15432
53.8884
15326
53.8883
15357
53.8882
15296
53.888
15238
53.8879
15051
53.8877
15455
53.8876
15121
53.8875
15032
53.8873
14896
53.8872
14984
53.8871
15050
53.8869
14797
53.8868
14599
53.8867
14412
53.8865
14418
53.8864
14415
53.8862
14455
53.8861
14434
53.886
14301
53.8858
14047
53.8857
14288
53.8856
14159
53.8854
14146
53.8853
14112
53.8851
14006
53.885
14000
53.8849
13906
53.8847
14055
53.8846
13831
53.8845
13900
53.8843
13915
53.8842
13899
53.8841
13657
53.8839
13540
53.8838
13759
53.8836
13587
53.8835
13593
53.8834
13415
53.8832
13838
53.8831
13546
53.883
13421
53.8828
13911
53.8827
13446
53.8825
13483
53.8824
13449
53.8823
13626
53.8821
13729
53.882
13437
53.8819
13521
53.8817
13465
53.8816
13517
53.8815
13640
53.8813
13451
53.8812
13516
53.881
13555
53.8809
13582
53.8808
13428
53.8806
13552
53.8805
13780
53.8804
13381
53.8802
13438
53.8801
13600
53.8799
13616
53.8798
13433
53.8797
13599
53.8795
13523
53.8794
13474
53.8793
13637
53.8791
13638
53.879
13616
53.8789
13606
53.8787
13436
53.8786
13552
53.8784
13750
53.8783
13541
53.8782
13595
53.878
13559
53.8779
13693
53.8778
13564
53.8776
13418
53.8775
13633
53.8773
13623
53.8772
13512
53.8771
13673
53.8769
13598
53.8768
13621
53.8767
13749
53.8765
13574
53.8764
13761
53.8762
13808
53.8761
13689
53.876
13721
53.8758
13574
53.8757
13661
53.8756
13890
53.8754
13666
53.8753
13570
53.8751
13890
53.875
13781
53.8749
13645
53.8747
13700
53.8746
13650
53.8745
13680
53.8743
13661
53.8742
13673
53.8741
13503
53.8739
13526
53.8738
13600
53.8736
13508
53.8735
13483
53.8734
13705
53.8732
13381
53.8731
13370
53.873
13566
53.8728
13405
53.8727
13464
53.8725
13388
53.8724
13569
53.8723
13387
53.8721
13412
53.872
13476
53.8719
13400
53.8717
13367
53.8716
13220
53.8714
13320
53.8713
13194
53.8712
13474
53.871
13039
53.8709
13355
53.8708
13424
53.8706
13452
53.8705
13308
53.8703
13257
53.8702
13189
53.8701
13220
53.8699
13202
53.8698
13286
53.8697
12996
53.8695
13061
53.8694
13219
53.8692
13198
53.8691
13008
53.869
13109
53.8688
13055
53.8687
13188
53.8686
13022
53.8684
12893
53.8683
12994
53.8681
13152
53.868
13012
53.8679
12965
53.8677
12962
53.8676
13021
53.8675
12958
53.8673
13086
53.8672
13090
53.867
13150
53.8669
12989
53.8668
13124
53.8666
12921
53.8665
13078
53.8664
13031
53.8662
13048
53.8661
12971
53.8659
13093
53.8658
13037
53.8657
13098
53.8655
13111
53.8654
13146
53.8653
13236
53.8651
13117
53.865
13196
53.8648
13203
53.8647
13165
53.8646
13194
53.8644
13316
53.8643
13057
53.8642
13093
53.864
13269
53.8639
13185
53.8637
13073
53.8636
13229
53.8635
13312
53.8633
13356
53.8632
13270
53.863
13403
53.8629
13357
53.8628
13476
53.8626
13338
53.8625
13488
53.8624
13383
53.8622
13404
53.8621
13468
53.8619
13564
53.8618
13397
53.8617
13528
53.8615
13629
53.8614
13525
53.8613
13597
53.8611
13530
53.861
13551
53.8608
13785
53.8607
13658
53.8606
13676
53.8604
13699
53.8603
13670
53.8602
13928
53.86
13772
53.8599
14022
53.8597
13895
53.8596
14015
53.8595
13955
53.8593
14061
53.8592
14124
53.8591
14078
53.8589
14157
53.8588
14356
53.8586
14139
53.8585
14332
53.8584
14578
53.8582
14827
53.8581
14514
53.8579
14604
53.8578
14559
53.8577
14742
53.8575
14832
53.8574
14831
53.8573
14884
53.8571
15181
53.857
14919
53.8568
15264
53.8567
15225
53.8566
15347
53.8564
15281
53.8563
15605
53.8562
15470
53.856
15509
53.8559
15664
53.8557
15868
53.8556
15827
53.8555
16031
53.8553
15961
53.8552
16156
53.855
16213
53.8549
16471
53.8548
16655
53.8546
16693
53.8545
16659
53.8544
16536
53.8542
16548
53.8541
16959
53.8539
16544
53.8538
16449
53.8537
16990
53.8535
16805
53.8534
17008
53.8532
16786
53.8531
17134
53.853
17190
53.8528
16911
53.8527
17130
53.8526
17070
53.8524
17144
53.8523
17293
53.8521
17202
53.852
16999
53.8519
17194
53.8517
16995
53.8516
17020
53.8515
16989
53.8513
16904
53.8512
16664
53.851
16473
53.8509
16340
53.8508
16040
53.8506
16011
53.8505
15917
53.8503
15482
53.8502
14928
53.8501
15227
53.8499
14855
53.8498
14441
53.8497
14305
53.8495
13998
53.8494
13698
53.8492
13386
53.8491
13261
53.849
13460
53.8488
12990
53.8487
12701
53.8485
12492
53.8484
12430
53.8483
12381
53.8481
12338
53.848
12158
53.8479
12158
53.8477
12161
53.8476
12072
53.8474
11804
53.8473
11809
53.8472
11750
53.847
11735
53.8469
11520
53.8467
11792
53.8466
11644
53.8465
11584
53.8463
11488
53.8462
11622
53.8461
11409
53.8459
11531
53.8458
11485
53.8456
11396
53.8455
11405
53.8454
11376
53.8452
11490
53.8451
11499
53.8449
11412
53.8448
11276
53.8447
11089
53.8445
11219
53.8444
11322
53.8442
11367
53.8441
11270
53.844
11153
53.8438
11333
53.8437
11182
53.8436
11474
53.8434
10919
53.8433
11297
53.8431
11215
53.843
11293
53.8429
11288
53.8427
11277
53.8426
11260
53.8424
11370
53.8423
11175
53.8422
11162
53.842
11390
53.8419
11351
53.8417
11196
53.8416
11118
53.8415
11405
53.8413
11324
53.8412
11235
53.8411
11295
53.8409
11323
53.8408
11218
53.8406
11233
53.8405
11162
53.8404
11197
53.8402
11228
53.8401
11286
53.8399
11262
53.8398
11102
53.8397
11373
53.8395
11285
53.8394
11331
53.8393
11263
53.8391
11105
53.839
11082
53.8388
11259
53.8387
11227
53.8386
11119
53.8384
11267
53.8383
11268
53.8381
11338
53.838
11259
53.8379
11129
53.8377
11227
53.8376
11200
53.8374
11069
53.8373
11299
53.8372
11235
53.837
11187
53.8369
11025
53.8367
11128
53.8366
10969
53.8365
11339
53.8363
11300
53.8362
11253
53.8361
11262
53.8359
11174
53.8358
11516
53.8356
11050
53.8355
11100
53.8354
11380
53.8352
11338
53.8351
11249
53.8349
11351
53.8348
11045
53.8347
11250
53.8345
11145
53.8344
11288
53.8342
11198
53.8341
11166
53.834
11240
53.8338
11405
53.8337
11073
53.8335
11414
53.8334
11117
53.8333
11168
53.8331
11380
53.833
11352
53.8329
11301
53.8327
11356
53.8326
11215
53.8324
11231
53.8323
11279
53.8322
11337
53.832
11155
53.8319
11152
53.8317
11109
53.8316
11128
53.8315
11149
53.8313
11182
53.8312
11354
53.831
11416
53.8309
11209
53.8308
11141
53.8306
11309
53.8305
11412
53.8303
11252
53.8302
11361
53.8301
11198
53.8299
11296
53.8298
11235
53.8296
11174
53.8295
11207
53.8294
11216
53.8292
11014
53.8291
11013
53.829
11175
53.8288
11168
53.8287
11088
53.8285
11364
53.8284
Fe 3p 4
400C -100mVb
2023
5
12
0
0
0
0
14
Casa Info Follows
0
0
1
CASA region (*FeTi3ps region*) (*Tougaard*) 1420.7135 1434.0795 0.37 11 0 2 1034.7 -450 0 0 (*Fe 3p*) 55.8458 0 1.669
2
CASA comp (*Fe 3p peak*) (*LA(1.6,5,5)*) Area 5735.3594 1e-020 49008.002 -1 1 MFWHM 1.5262713 0.38 9.5 -1 1 Position 1431.0497 1428.4624 1434.0795 -1 1 RSF 1.52 MASS 55.8458 INDEX -1 (*Fe 3p*) CONST (**) UNCORRECTEDRSF 1.669
CASA comp (*Ti3s peak*) (*LA(3,8,5)*) Area 3634.9992 1e-020 33212 -1 1 MFWHM 2.0951997 0.38 9.5 -1 1 Position 1425.016 1421.9242 1427.9775 -1 1 RSF 0.37 MASS 55.8458 INDEX -1 (*Fe 3p*) CONST (**) UNCORRECTEDRSF 1.669
AN004_STF100_b_hotcold_120_400C voltage sweep_20230512_214124.vms Dir:C:\Users\anenn\ownCloud\Messdaten\XPS\ELSA\2022-05-12_STFO100b\AN005_STFO100b_newheater\AN005_STFO100b_newheater\
AN004_STF100_b_hotcold.(sample: unk).(3, 400C voltage sweep).(acq: unk)
( 0.026759 m , -0.034114 m , 0.163037 m ) Angle: 45.0062 degrees , -0.1 degrees
AN004_STF100_b_hotcold
1
3
XPS
13
0
Al
1486.6
49.61
200
200
1e+037
1e+037
FAT
55
1e+037
4.55
1e+037
1e+037
1e+037
1e+037
1e+037
Fe
3p
-1
Kinetic Energy
eV
1418.6
0.05
2
Intensity
d
Transmission
d
pulse counting
0.48
1
1e+037
1e+037
1e+037
1e+037
4
PHI_AtomicNumber
d
26
ESCAPE DEPTH TYPE
d
1
MFP Exponent
d
-0.7
PROPAGATION_CONVERGED
d
1
802
0
1
0
1
1563
51.6568
1498
51.6566
1523
51.6564
1609
51.6562
1474
51.656
1465
51.6559
1520
51.6557
1489
51.6555
1497
51.6553
1534
51.6551
1533
51.6549
1391
51.6547
1515
51.6545
1530
51.6543
1592
51.6541
1530
51.6539
1529
51.6537
1564
51.6535
1587
51.6533
1577
51.6531
1513
51.6529
1486
51.6528
1574
51.6526
1583
51.6524
1466
51.6522
1534
51.652
1599
51.6518
1547
51.6516
1586
51.6514
1475
51.6512
1543
51.651
1645
51.6508
1534
51.6506
1607
51.6504
1524
51.6502
1496
51.65
1542
51.6498
1567
51.6497
1522
51.6495
1527
51.6493
1524
51.6491
1444
51.6489
1553
51.6487
1554
51.6485
1552
51.6483
1558
51.6481
1569
51.6479
1545
51.6477
1552
51.6475
1571
51.6473
1503
51.6471
1522
51.6469
1501
51.6467
1530
51.6466
1532
51.6464
1541
51.6462
1501
51.646
1620
51.6458
1553
51.6456
1589
51.6454
1572
51.6452
1615
51.645
1590
51.6448
1590
51.6446
1571
51.6444
1585
51.6442
1551
51.644
1561
51.6438
1575
51.6436
1518
51.6435
1539
51.6433
1559
51.6431
1578
51.6429
1537
51.6427
1574
51.6425
1607
51.6423
1569
51.6421
1620
51.6419
1636
51.6417
1679
51.6415
1661
51.6413
1647
51.6411
1655
51.6409
1664
51.6407
1659
51.6405
1691
51.6404
1648
51.6402
1686
51.64
1703
51.6398
1750
51.6396
1758
51.6394
1757
51.6392
1683
51.639
1773
51.6388
1762
51.6386
1729
51.6384
1697
51.6382
1717
51.638
1728
51.6378
1783
51.6376
1770
51.6374
1761
51.6372
1764
51.6371
1812
51.6369
1827
51.6367
1833
51.6365
1781
51.6363
1850
51.6361
1824
51.6359
1898
51.6357
1907
51.6355
1834
51.6353
1900
51.6351
1962
51.6349
2027
51.6347
1942
51.6345
1914
51.6343
1977
51.6341
2030
51.634
1974
51.6338
1917
51.6336
1991
51.6334
1981
51.6332
2038
51.633
2024
51.6328
2022
51.6326
1993
51.6324
2066
51.6322
2040
51.632
2028
51.6318
1975
51.6316
1976
51.6314
1890
51.6312
1892
51.631
1920
51.6308
1997
51.6307
1817
51.6305
1918
51.6303
1853
51.6301
1856
51.6299
1912
51.6297
1794
51.6295
1820
51.6293
1781
51.6291
1764
51.6289
1764
51.6287
1707
51.6285
1723
51.6283
1746
51.6281
1634
51.6279
1714
51.6277
1618
51.6276
1634
51.6274
1667
51.6272
1671
51.627
1619
51.6268
1603
51.6266
1591
51.6264
1541
51.6262
1587
51.626
1610
51.6258
1575
51.6256
1452
51.6254
1502
51.6252
1475
51.625
1503
51.6248
1490
51.6246
1460
51.6244
1477
51.6243
1512
51.6241
1499
51.6239
1510
51.6237
1446
51.6235
1478
51.6233
1520
51.6231
1401
51.6229
1453
51.6227
1497
51.6225
1494
51.6223
1436
51.6221
1420
51.6219
1488
51.6217
1463
51.6215
1475
51.6213
1454
51.6211
1474
51.621
1500
51.6208
1505
51.6206
1488
51.6204
1463
51.6202
1488
51.62
1539
51.6198
1515
51.6196
1461
51.6194
1452
51.6192
1516
51.619
1608
51.6188
1548
51.6186
1498
51.6184
1612
51.6182
1576
51.618
1577
51.6178
1543
51.6177
1596
51.6175
1563
51.6173
1607
51.6171
1632
51.6169
1642
51.6167
1592
51.6165
1678
51.6163
1670
51.6161
1692
51.6159
1668
51.6157
1728
51.6155
1757
51.6153
1725
51.6151
1745
51.6149
1788
51.6147
1824
51.6145
1814
51.6144
1826
51.6142
1834
51.614
1835
51.6138
1867
51.6136
1850
51.6134
1878
51.6132
1940
51.613
1919
51.6128
2022
51.6126
1990
51.6124
1981
51.6122
2017
51.612
2117
51.6118
2047
51.6116
2175
51.6114
2197
51.6112
2185
51.6111
2274
51.6109
2314
51.6107
2275
51.6105
2343
51.6103
2335
51.6101
2331
51.6099
2323
51.6097
2393
51.6095
2402
51.6093
2312
51.6091
2225
51.6089
2349
51.6087
2375
51.6085
2286
51.6083
2302
51.6081
2348
51.6079
2310
51.6078
2234
51.6076
2142
51.6074
2213
51.6072
2186
51.607
2080
51.6068
2054
51.6066
1988
51.6064
2001
51.6062
1910
51.606
1781
51.6058
1905
51.6056
1753
51.6054
1777
51.6052
1692
51.605
1696
51.6048
1634
51.6046
1631
51.6045
1522
51.6043
1546
51.6041
1484
51.6039
1476
51.6037
1408
51.6035
1431
51.6033
1396
51.6031
1378
51.6029
1411
51.6027
1338
51.6025
1371
51.6023
1351
51.6021
1292
51.6019
1296
51.6017
1267
51.6015
1337
51.6013
1309
51.6011
1310
51.601
1296
51.6008
1279
51.6006
1330
51.6004
1362
51.6002
1260
51.6
1260
51.5998
1310
51.5996
1265
51.5994
1356
51.5992
1277
51.599
1339
51.5988
1325
51.5986
1314
51.5984
1328
51.5982
1356
51.598
1285
51.5978
1349
51.5977
1327
51.5975
1346
51.5973
1324
51.5971
1355
51.5969
1263
51.5967
1289
51.5965
1394
51.5963
1349
51.5961
1272
51.5959
1341
51.5957
1261
51.5955
1301
51.5953
1344
51.5951
1382
51.5949
1322
51.5947
1387
51.5945
1369
51.5943
1358
51.5942
1346
51.594
1365
51.5938
1422
51.5936
1460
51.5934
1369
51.5932
1305
51.593
1387
51.5928
1373
51.5926
1402
51.5924
1399
51.5922
1515
51.592
1369
51.5918
1433
51.5916
1416
51.5914
1463
51.5912
1336
51.591
1430
51.5908
1427
51.5907
1419
51.5905
1411
51.5903
1406
51.5901
1417
51.5899
1486
51.5897
1450
51.5895
1508
51.5893
1407
51.5891
1488
51.5889
1482
51.5887
1506
51.5885
1449
51.5883
1472
51.5881
1406
51.5879
1468
51.5877
1408
51.5875
1439
51.5873
1400
51.5872
1435
51.587
1424
51.5868
1453
51.5866
1431
51.5864
1470
51.5862
1448
51.586
1412
51.5858
1421
51.5856
1456
51.5854
1409
51.5852
1478
51.585
1424
51.5848
1427
51.5846
1393
51.5844
1410
51.5842
1398
51.584
1474
51.5838
1414
51.5837
1384
51.5835
1401
51.5833
1426
51.5831
1394
51.5829
1352
51.5827
1417
51.5825
1357
51.5823
1368
51.5821
1277
51.5819
1362
51.5817
1305
51.5815
1355
51.5813
1221
51.5811
1283
51.5809
1247
51.5807
1411
51.5805
1238
51.5803
1297
51.5802
1227
51.58
1195
51.5798
1192
51.5796
1233
51.5794
1272
51.5792
Sr 3d 5
400C -100mVb
2023
5
12
0
0
0
0
16
Casa Info Follows
0
0
1
CASA region (*Sr 3d*) (*Shirley*) 1349.0814 1356.7323 7.82 6 0 0 1034.7 -450 0 0 (*Sr 3d*) 87.6165 0 5.05
4
CASA comp (*Sr 3d bulk 5/2*) (*GL(30)*) Area 29214.017 1e-020 268011.43 -1 1 MFWHM 1.2 1.2 1.3 -1 1 Position 1353.5385 1349.0814 1356.241 -1 1 RSF 7.82 MASS 87.6165 INDEX -1 (*Sr 3d*) CONST (**) UNCORRECTEDRSF 5.05
CASA comp (*Sr 3d bulk 3/2*) (*GL(30)*) Area 19476.011 1e-020 268011.43 0 0.66666667 MFWHM 1.2 0.2 5 0 1 Position 1351.7985 0 0 0 -1.74 RSF 7.82 MASS 87.6165 INDEX -1 (*Sr 3d*) CONST (**) UNCORRECTEDRSF 5.05
CASA comp (*Sr 3d surf 5/2*) (*GL(0)*) Area 10989.414 1e-020 179938.2 -1 1 MFWHM 1.7938185 1.7 2.2 -1 1 Position 1352.7678 1349.0814 1356.241 -1 1 RSF 7.82 MASS 87.6165 INDEX -1 (*Sr 3d*) CONST (**) UNCORRECTEDRSF 5.05
CASA comp (*Sr 3d surf 3/2*) (*GL(0)*) Area 7326.276 1e-020 179938.2 2 0.66666667 MFWHM 1.7938185 0.23251515 5.8128787 2 1 Position 1351.0278 0 0 2 -1.74 RSF 7.82 MASS 87.6165 INDEX -1 (*Sr 3d*) CONST (**) UNCORRECTEDRSF 5.05
AN004_STF100_b_hotcold_120_400C voltage sweep_20230512_214124.vms Dir:C:\Users\anenn\ownCloud\Messdaten\XPS\ELSA\2022-05-12_STFO100b\AN005_STFO100b_newheater\AN005_STFO100b_newheater\
AN004_STF100_b_hotcold.(sample: unk).(3, 400C voltage sweep).(acq: unk)
( 0.026759 m , -0.034114 m , 0.163037 m ) Angle: 45.0062 degrees , -0.1 degrees
AN004_STF100_b_hotcold
1
3
XPS
13
0
Al
1486.6
49.61
200
200
1e+037
1e+037
FAT
27
1e+037
4.55
1e+037
1e+037
1e+037
1e+037
1e+037
Sr
3d
-1
Kinetic Energy
eV
1346.6
0.05
2
Intensity
d
Transmission
d
pulse counting
0.72
1
1e+037
1e+037
1e+037
1e+037
4
PHI_AtomicNumber
d
38
ESCAPE DEPTH TYPE
d
1
MFP Exponent
d
-0.7
PROPAGATION_CONVERGED
d
1
482
0
1
0
1
2002
22.7753
1956
22.7751
1969
22.775
1908
22.7748
1929
22.7746
1959
22.7744
1916
22.7742
1983
22.774
1892
22.7738
1875
22.7736
1880
22.7735
1874
22.7733
1771
22.7731
1789
22.7729
1873
22.7727
1860
22.7725
1823
22.7723
1846
22.7721
1831
22.7719
1849
22.7718
1788
22.7716
1686
22.7714
1843
22.7712
1731
22.771
1740
22.7708
1698
22.7706
1702
22.7704
1694
22.7703
1736
22.7701
1740
22.7699
1724
22.7697
1668
22.7695
1628
22.7693
1592
22.7691
1671
22.7689
1563
22.7687
1581
22.7686
1534
22.7684
1659
22.7682
1551
22.768
1548
22.7678
1500
22.7676
1524
22.7674
1509
22.7672
1536
22.7671
1522
22.7669
1531
22.7667
1558
22.7665
1529
22.7663
1578
22.7661
1581
22.7659
1580
22.7657
1606
22.7656
1622
22.7654
1623
22.7652
1663
22.765
1647
22.7648
1743
22.7646
1775
22.7644
1794
22.7642
1978
22.764
1966
22.7639
1982
22.7637
2101
22.7635
2068
22.7633
2243
22.7631
2454
22.7629
2463
22.7627
2651
22.7625
2682
22.7624
2941
22.7622
2916
22.762
3089
22.7618
3292
22.7616
3493
22.7614
3675
22.7612
3884
22.761
3922
22.7609
4270
22.7607
4670
22.7605
4972
22.7603
5224
22.7601
5376
22.7599
5713
22.7597
6065
22.7595
6582
22.7593
7066
22.7592
7538
22.759
7955
22.7588
8656
22.7586
9207
22.7584
9606
22.7582
10345
22.758
10946
22.7578
11568
22.7577
12366
22.7575
12776
22.7573
13469
22.7571
13897
22.7569
14618
22.7567
14944
22.7565
15133
22.7563
15605
22.7562
15951
22.756
15781
22.7558
15815
22.7556
15909
22.7554
15609
22.7552
15426
22.755
15053
22.7548
14825
22.7547
14248
22.7545
13949
22.7543
13374
22.7541
13212
22.7539
12757
22.7537
12610
22.7535
12301
22.7533
12217
22.7531
12128
22.753
11989
22.7528
12126
22.7526
12480
22.7524
12461
22.7522
13009
22.752
13558
22.7518
14205
22.7516
14658
22.7515
15125
22.7513
15785
22.7511
16746
22.7509
17231
22.7507
17902
22.7505
18635
22.7503
19209
22.7501
19146
22.75
19533
22.7498
19963
22.7496
19937
22.7494
19769
22.7492
19374
22.749
18693
22.7488
18600
22.7486
17896
22.7485
16988
22.7483
16110
22.7481
15070
22.7479
13909
22.7477
12762
22.7475
11707
22.7473
10688
22.7471
9916
22.747
8817
22.7468
7948
22.7466
6945
22.7464
6125
22.7462
5477
22.746
4722
22.7458
4267
22.7456
3712
22.7455
3430
22.7453
2927
22.7451
2561
22.7449
2415
22.7447
2108
22.7445
1894
22.7443
1756
22.7441
1666
22.7439
1531
22.7438
1452
22.7436
1361
22.7434
1358
22.7432
1318
22.743
1247
22.7428
1195
22.7426
1239
22.7424
1170
22.7423
1154
22.7421
1132
22.7419
1117
22.7417
1099
22.7415
1111
22.7413
1081
22.7411
1005
22.7409
1113
22.7408
1011
22.7406
1075
22.7404
1022
22.7402
1081
22.74
1012
22.7398
1032
22.7396
975
22.7394
1065
22.7393
1019
22.7391
1055
22.7389
1090
22.7387
985
22.7385
988
22.7383
1028
22.7381
993
22.7379
963
22.7378
1054
22.7376
974
22.7374
988
22.7372
1017
22.737
960
22.7368
972
22.7366
976
22.7364
977
22.7363
972
22.7361
964
22.7359
997
22.7357
974
22.7355
940
22.7353
985
22.7351
1039
22.7349
980
22.7348
959
22.7346
995
22.7344
963
22.7342
1010
22.734
970
22.7338
968
22.7336
968
22.7334
979
22.7333
942
22.7331
1015
22.7329
909
22.7327
930
22.7325
993
22.7323
947
22.7321
973
22.7319
993
22.7318
978
22.7316
1017
22.7314
1043
22.7312
945
22.731
917
22.7308
913
22.7306
944
22.7304
952
22.7303
FErmi 6
400C -100mVb
2023
5
12
0
0
0
0
15
Casa Info Follows
0
0
1
CASA region (*FE*) (*Linear*) 1481.0964 1487.2413 2.93 6 99 0 1135.0842 -450 0 0 (*O 1s*) 15.9994 0 2.93
3
CASA comp (*VBM*) (*SB(0)LA(2,600)*) Area 724585.73 0 4009760.5 -1 1 MFWHM 8.4740752 0.41 10.25 -1 1 Position 1483.7986 1482.7106 1487.2389 -1 1 RSF 1 MASS 0 INDEX -1 (*NoTag*) CONST (**) UNCORRECTEDRSF 0
CASA comp (*Fe3d eg*) (*LA(8,15,10)*) Area 17.599379 1e-020 63642.824 -1 1 MFWHM 1.1362903 1 1.5 -1 1 Position 1484.9809 0 0 0 1.18229 RSF 1 MASS 0 INDEX -1 (*NoTag*) CONST (**) UNCORRECTEDRSF 0
CASA comp (*Fermi edge*) (*SB(0)GL(0)*) Area 9244.6609 0 4009760.5 -1 1 MFWHM 0.43950983 0.41 10.25 -1 1 Position 1486.6869 1486.2 1486.8 -1 1 RSF 1 MASS 0 INDEX -1 (*NoTag*) CONST (**) UNCORRECTEDRSF 0
AN004_STF100_b_hotcold_120_400C voltage sweep_20230512_214124.vms Dir:C:\Users\anenn\ownCloud\Messdaten\XPS\ELSA\2022-05-12_STFO100b\AN005_STFO100b_newheater\AN005_STFO100b_newheater\
AN004_STF100_b_hotcold.(sample: unk).(3, 400C voltage sweep).(acq: unk)
( 0.026759 m , -0.034114 m , 0.163037 m ) Angle: 45.0062 degrees , -0.1 degrees
AN004_STF100_b_hotcold
1
3
XPS
13
0
Al
1486.6
49.61
200
200
1e+037
1e+037
FAT
55
1e+037
4.55
1e+037
1e+037
1e+037
1e+037
1e+037
VB
edge
-1
Kinetic Energy
eV
1477.6
0.05
2
Intensity
d
Transmission
d
pulse counting
0.72
1
1e+037
1e+037
1e+037
1e+037
4
PHI_AtomicNumber
d
118
ESCAPE DEPTH TYPE
d
1
MFP Exponent
d
-0.7
PROPAGATION_CONVERGED
d
1
402
0
1
0
1
214
51.4268
212
51.4266
208
51.4265
208
51.4263
226
51.4261
241
51.4259
238
51.4257
269
51.4255
259
51.4253
245
51.4251
271
51.4249
292
51.4247
314
51.4245
325
51.4243
287
51.4241
339
51.4239
361
51.4237
324
51.4235
365
51.4233
410
51.4231
427
51.4229
483
51.4227
509
51.4225
520
51.4223
476
51.4221
572
51.4219
578
51.4217
613
51.4216
657
51.4214
642
51.4212
684
51.421
708
51.4208
773
51.4206
767
51.4204
775
51.4202
810
51.42
839
51.4198
823
51.4196
890
51.4194
926
51.4192
859
51.419
858
51.4188
924
51.4186
932
51.4184
1016
51.4182
992
51.418
1037
51.4178
1038
51.4176
1073
51.4174
1059
51.4172
1082
51.417
1085
51.4168
1077
51.4166
1106
51.4165
1201
51.4163
1176
51.4161
1129
51.4159
1180
51.4157
1182
51.4155
1182
51.4153
1175
51.4151
1139
51.4149
1211
51.4147
1169
51.4145
1162
51.4143
1089
51.4141
1136
51.4139
1126
51.4137
1108
51.4135
1042
51.4133
1068
51.4131
1020
51.4129
1039
51.4127
989
51.4125
982
51.4123
931
51.4121
943
51.4119
910
51.4117
898
51.4115
909
51.4114
914
51.4112
886
51.411
870
51.4108
881
51.4106
898
51.4104
913
51.4102
886
51.41
862
51.4098
898
51.4096
915
51.4094
902
51.4092
921
51.409
890
51.4088
854
51.4086
909
51.4084
850
51.4082
896
51.408
900
51.4078
885
51.4076
899
51.4074
869
51.4072
891
51.407
849
51.4068
862
51.4066
843
51.4064
828
51.4062
839
51.4061
807
51.4059
785
51.4057
796
51.4055
780
51.4053
727
51.4051
716
51.4049
790
51.4047
666
51.4045
662
51.4043
703
51.4041
648
51.4039
540
51.4037
568
51.4035
594
51.4033
558
51.4031
516
51.4029
458
51.4027
482
51.4025
458
51.4023
407
51.4021
429
51.4019
405
51.4017
378
51.4015
331
51.4013
384
51.4011
335
51.401
320
51.4008
264
51.4006
310
51.4004
254
51.4002
237
51.4
229
51.3998
241
51.3996
201
51.3994
200
51.3992
177
51.399
180
51.3988
164
51.3986
188
51.3984
141
51.3982
130
51.398
121
51.3978
107
51.3976
121
51.3974
114
51.3972
121
51.397
93
51.3968
95
51.3966
97
51.3964
95
51.3962
94
51.396
80
51.3958
71
51.3956
65
51.3955
91
51.3953
86
51.3951
67
51.3949
59
51.3947
73
51.3945
65
51.3943
76
51.3941
65
51.3939
68
51.3937
55
51.3935
55
51.3933
63
51.3931
65
51.3929
62
51.3927
46
51.3925
44
51.3923
62
51.3921
42
51.3919
29
51.3917
40
51.3915
39
51.3913
29
51.3911
34
51.3909
27
51.3907
15
51.3905
9
51.3903
13
51.3902
11
51.39
8
51.3898
4
51.3896
8
51.3894
3
51.3892
3
51.389
4
51.3888
5
51.3886
4
51.3884
3
51.3882
9
51.388
6
51.3878
1
51.3876
O 1s 1
400C -200mVb
2023
5
12
0
0
0
0
14
Casa Info Follows
0
0
1
CASA region (*O 1s*) (*Shirley*) 952.66337 961.07082 2.88 2 0 0 1034.698 -450 0 0 (*O 1s*) 15.9994 0 2.93
2
CASA comp (*O 1s bulk*) (*LA(5,7,10)*) Area 89379.977 1e-020 402987.1 -1 1 MFWHM 1.3781721 0.31 7.75 -1 1 Position 956.91781 955.6 959.874 -1 1 RSF 2.88 MASS 15.9994 INDEX -1 (*O 1s*) CONST (**) UNCORRECTEDRSF 2.93
CASA comp (*O 1s CO3*) (*GL(30)*) Area 1439.9858 1e-020 265470.6 -1 1 MFWHM 2 2 3 -1 1 Position 953.77248 953.6 955.6 -1 -3.26818 RSF 2.88 MASS 15.9994 INDEX -1 (*O 1s*) CONST (**) UNCORRECTEDRSF 2.93
AN004_STF100_b_hotcold_122_400C voltage sweep_20230512_223630.vms Dir:C:\Users\anenn\ownCloud\Messdaten\XPS\ELSA\2022-05-12_STFO100b\AN005_STFO100b_newheater\AN005_STFO100b_newheater\
AN004_STF100_b_hotcold.(sample: unk).(3, 400C voltage sweep).(acq: unk)
( 0.026759 m , -0.034114 m , 0.163037 m ) Angle: 45.0062 degrees , -0.1 degrees
AN004_STF100_b_hotcold
1
3
XPS
15
0
Al
1486.6
49.61
200
200
1e+037
1e+037
FAT
55
1e+037
4.55
1e+037
1e+037
1e+037
1e+037
1e+037
O
1s
-1
Kinetic Energy
eV
951.1
0.05
2
Intensity
d
Transmission
d
pulse counting
0.48
1
1e+037
1e+037
1e+037
1e+037
4
PHI_AtomicNumber
d
8
ESCAPE DEPTH TYPE
d
1
MFP Exponent
d
-0.7
PROPAGATION_CONVERGED
d
1
502
0
1
0
1
6575
53.3299
6625
53.3297
6582
53.3296
6747
53.3294
6700
53.3292
6693
53.3291
6523
53.3289
6692
53.3288
6552
53.3286
6794
53.3284
6625
53.3283
6744
53.3281
6543
53.328
6574
53.3278
6503
53.3277
6478
53.3275
6471
53.3273
6591
53.3272
6601
53.327
6516
53.3269
6559
53.3267
6527
53.3265
6552
53.3264
6386
53.3262
6353
53.3261
6553
53.3259
6578
53.3257
6375
53.3256
6497
53.3254
6461
53.3253
6557
53.3251
6446
53.3249
6465
53.3248
6578
53.3246
6555
53.3245
6637
53.3243
6591
53.3241
6552
53.324
6490
53.3238
6674
53.3237
6662
53.3235
6571
53.3233
6737
53.3232
6748
53.323
6807
53.3229
6801
53.3227
6853
53.3225
6969
53.3224
6847
53.3222
7034
53.3221
6977
53.3219
6943
53.3218
6940
53.3216
6860
53.3214
6886
53.3213
6992
53.3211
7121
53.321
7057
53.3208
6912
53.3206
7012
53.3205
6939
53.3203
6951
53.3202
6761
53.32
7001
53.3198
6999
53.3197
6975
53.3195
7143
53.3194
7101
53.3192
7075
53.319
6970
53.3189
7058
53.3187
7053
53.3186
7149
53.3184
7353
53.3182
7276
53.3181
7370
53.3179
7336
53.3178
7467
53.3176
7704
53.3174
7704
53.3173
8016
53.3171
8143
53.317
8396
53.3168
8444
53.3166
8976
53.3165
9065
53.3163
9615
53.3162
9752
53.316
10316
53.3158
10580
53.3157
11343
53.3155
11729
53.3154
12444
53.3152
13067
53.315
13970
53.3149
14731
53.3147
15629
53.3146
16248
53.3144
17323
53.3142
18236
53.3141
19282
53.3139
20119
53.3138
21342
53.3136
22460
53.3134
23567
53.3133
24518
53.3131
26048
53.313
26950
53.3128
28053
53.3126
28996
53.3125
30004
53.3123
30485
53.3122
31274
53.312
31696
53.3119
31877
53.3117
32220
53.3115
32314
53.3114
32372
53.3112
32016
53.3111
31327
53.3109
30516
53.3107
29822
53.3106
28968
53.3104
27923
53.3103
26744
53.3101
25745
53.3099
24165
53.3098
22801
53.3096
21646
53.3095
20003
53.3093
18520
53.3091
17438
53.309
16412
53.3088
15210
53.3087
13784
53.3085
12967
53.3083
12261
53.3082
11298
53.308
10519
53.3079
10016
53.3077
9265
53.3075
8945
53.3074
8570
53.3072
7971
53.3071
7574
53.3069
7370
53.3067
7223
53.3066
6842
53.3064
6782
53.3063
6505
53.3061
6478
53.3059
6408
53.3058
6310
53.3056
6227
53.3055
6236
53.3053
6238
53.3051
6234
53.305
6098
53.3048
6074
53.3047
6066
53.3045
5911
53.3043
6027
53.3042
6000
53.304
5958
53.3039
5754
53.3037
5749
53.3035
5931
53.3034
5806
53.3032
5708
53.303
5870
53.3029
5899
53.3027
5786
53.3026
5732
53.3024
5706
53.3022
5659
53.3021
5832
53.3019
5750
53.3018
5696
53.3016
5867
53.3014
5740
53.3013
5798
53.3011
5629
53.301
5731
53.3008
5660
53.3006
5523
53.3005
5708
53.3003
5627
53.3002
5766
53.3
5689
53.2998
5647
53.2997
5665
53.2995
5826
53.2994
5759
53.2992
5699
53.299
5635
53.2989
5588
53.2987
5594
53.2986
5645
53.2984
5607
53.2982
5714
53.2981
5702
53.2979
5687
53.2978
5539
53.2976
5561
53.2974
5687
53.2973
5614
53.2971
5547
53.297
5625
53.2968
5771
53.2966
5623
53.2965
5559
53.2963
5698
53.2962
5718
53.296
5734
53.2958
5735
53.2957
5788
53.2955
5538
53.2954
5586
53.2952
5723
53.295
5647
53.2949
5670
53.2947
5656
53.2946
5608
53.2944
5621
53.2942
5626
53.2941
5665
53.2939
5699
53.2938
5710
53.2936
5603
53.2934
5699
53.2933
5640
53.2931
5596
53.2929
5582
53.2928
5618
53.2926
5614
53.2925
5631
53.2923
5736
53.2921
5647
53.292
5635
53.2918
5744
53.2917
5593
53.2915
5677
53.2913
5756
53.2912
5652
53.291
5568
53.2909
5562
53.2907
5617
53.2905
5694
53.2904
5766
53.2902
5716
53.2901
5772
53.2899
Ti 2p3 2
400C -200mVb
2023
5
12
0
0
0
0
14
Casa Info Follows
0
0
1
CASA region (*Ti 2 region*) (*Shirley*) 1025.5043 1031.1904 4.76 6 0 0 1034.698 -450 0 0 (*Ti 2p*) 47.8784 0 7.81
2
CASA comp (*Ti 2p 3/2*) (*LA(5,5,5)*) Area 15958.213 1e-020 231495 -1 1 MFWHM 1.15 1.15 1.17 -1 1 Position 1028.2635 1027.3093 1030.6088 -1 1 RSF 4.76 MASS 47.8784 INDEX -1 (*Ti 2p*) CONST (**) UNCORRECTEDRSF 7.81
CASA comp (*Ti 2p 3/2 3+*) (*LA(6,8,10)*) Area 1e-020 1e-020 158171 -1 1 MFWHM 1.15 0.22 5.5 0 1 Position 1029.0635 0 0 0 0.8 RSF 4.76 MASS 47.8784 INDEX -1 (*Ti 2p*) CONST (**) UNCORRECTEDRSF 7.81
AN004_STF100_b_hotcold_122_400C voltage sweep_20230512_223630.vms Dir:C:\Users\anenn\ownCloud\Messdaten\XPS\ELSA\2022-05-12_STFO100b\AN005_STFO100b_newheater\AN005_STFO100b_newheater\
AN004_STF100_b_hotcold.(sample: unk).(3, 400C voltage sweep).(acq: unk)
( 0.026759 m , -0.034114 m , 0.163037 m ) Angle: 45.0062 degrees , -0.1 degrees
AN004_STF100_b_hotcold
1
3
XPS
15
0
Al
1486.6
49.61
200
200
1e+037
1e+037
FAT
27
1e+037
4.55
1e+037
1e+037
1e+037
1e+037
1e+037
Ti
2p3
-1
Kinetic Energy
eV
1022.6
0.05
2
Intensity
d
Transmission
d
pulse counting
0.72
1
1e+037
1e+037
1e+037
1e+037
4
PHI_AtomicNumber
d
22
ESCAPE DEPTH TYPE
d
1
MFP Exponent
d
-0.7
PROPAGATION_CONVERGED
d
1
482
0
1
0
1
6353
24.0475
6508
24.0473
6151
24.0471
6368
24.0469
6078
24.0467
6150
24.0465
5935
24.0463
5877
24.0461
6102
24.0459
5704
24.0457
5774
24.0455
5674
24.0453
5713
24.0451
5381
24.0449
5467
24.0447
5339
24.0445
5258
24.0443
5167
24.0441
5212
24.0439
5038
24.0437
5049
24.0435
4937
24.0433
4776
24.0431
4665
24.0429
4814
24.0427
4644
24.0425
4618
24.0423
4652
24.0421
4499
24.0419
4392
24.0417
4317
24.0415
4489
24.0413
4226
24.0411
4363
24.0409
4322
24.0407
4258
24.0405
4173
24.0403
4167
24.0401
4143
24.0399
4079
24.0397
4032
24.0394
4001
24.0392
3916
24.039
4034
24.0388
3834
24.0386
3844
24.0384
3943
24.0382
3909
24.038
3792
24.0378
3837
24.0376
3743
24.0374
3882
24.0372
3664
24.037
3807
24.0368
3717
24.0366
3761
24.0364
3799
24.0362
3764
24.036
3741
24.0358
3679
24.0356
3691
24.0354
3703
24.0352
3693
24.035
3892
24.0348
3775
24.0346
3836
24.0344
3687
24.0342
3770
24.034
3638
24.0338
3819
24.0336
3741
24.0334
3801
24.0332
3812
24.033
3900
24.0328
3776
24.0326
3960
24.0324
3867
24.0322
3781
24.032
3873
24.0318
3857
24.0316
3908
24.0314
3958
24.0312
4001
24.031
4037
24.0307
4047
24.0305
4177
24.0303
4285
24.0301
4357
24.0299
4522
24.0297
4582
24.0295
4479
24.0293
4809
24.0291
4987
24.0289
4995
24.0287
5277
24.0285
5575
24.0283
5881
24.0281
6170
24.0279
6531
24.0277
6844
24.0275
7416
24.0273
7891
24.0271
8091
24.0269
8748
24.0267
9374
24.0265
9684
24.0263
10312
24.0261
10575
24.0259
11581
24.0257
11802
24.0255
12112
24.0253
12088
24.0251
12531
24.0249
12373
24.0247
12418
24.0245
12167
24.0243
12192
24.0241
11884
24.0239
11401
24.0237
10932
24.0235
10526
24.0233
9855
24.0231
9273
24.0229
8827
24.0227
8203
24.0225
7658
24.0223
7209
24.022
6794
24.0218
6441
24.0216
6027
24.0214
5687
24.0212
5278
24.021
5019
24.0208
4641
24.0206
4466
24.0204
4289
24.0202
4187
24.02
3975
24.0198
3949
24.0196
3800
24.0194
3740
24.0192
3744
24.019
3567
24.0188
3545
24.0186
3526
24.0184
3436
24.0182
3464
24.018
3473
24.0178
3414
24.0176
3416
24.0174
3337
24.0172
3293
24.017
3347
24.0168
3291
24.0166
3330
24.0164
3358
24.0162
3404
24.016
3292
24.0158
3327
24.0156
3356
24.0154
3226
24.0152
3416
24.015
3248
24.0148
3309
24.0146
3284
24.0144
3254
24.0142
3342
24.014
3269
24.0138
3348
24.0136
3265
24.0134
3238
24.0131
3306
24.0129
3297
24.0127
3327
24.0125
3285
24.0123
3485
24.0121
3286
24.0119
3210
24.0117
3193
24.0115
3237
24.0113
3252
24.0111
3183
24.0109
3199
24.0107
3221
24.0105
3126
24.0103
3222
24.0101
3241
24.0099
3143
24.0097
3249
24.0095
3295
24.0093
3221
24.0091
3261
24.0089
3245
24.0087
3189
24.0085
3184
24.0083
3143
24.0081
3217
24.0079
3164
24.0077
3100
24.0075
3211
24.0073
3246
24.0071
3144
24.0069
3303
24.0067
3227
24.0065
3219
24.0063
3135
24.0061
3238
24.0059
3275
24.0057
3196
24.0055
3335
24.0053
3251
24.0051
3287
24.0049
3291
24.0047
3309
24.0045
3297
24.0043
3329
24.0041
3289
24.0038
3249
24.0036
3239
24.0034
3352
24.0032
3294
24.003
3156
24.0028
3333
24.0026
3242
24.0024
3294
24.0022
3238
24.002
3252
24.0018
3254
24.0016
3244
24.0014
3311
24.0012
3263
24.001
3309
24.0008
3240
24.0006
3197
24.0004
3289
24.0002
3296
24
3303
23.9998
3205
23.9996
3296
23.9994
3142
23.9992
3265
23.999
Fe 2p 3
400C -200mVb
2023
5
12
0
0
0
0
24
Casa Info Follows
0
0
1
CASA region (*Fe 2p*) (*Shirley*) 756.76787 783.04914 14.5 6 1.9 0 1034.7 -450 0 0 (*Fe 2p3/2*) 55.8458 0 10.82
12
CASA comp (*Fe3+ 3/2*) (*GL(30)*) Area 7451.6524 0.001 10000000 -1 1 MFWHM 1.7 1.7 1.71 -1 1 Position 776.28492 775.6 777.1 -1 1 RSF 15.7 MASS 55.8458 INDEX -1 (*Fe 2p*) CONST (**) UNCORRECTEDRSF 0
CASA comp (*Fe3+ 3/2 2nd*) (*LF(1,4,5,0)*) Area 14903.305 100 100000 0 2 MFWHM 2.0181706 1 3 -1 1.19544 Position 775.28492 0 0 0 -1 RSF 15.7 MASS 55.8458 INDEX -1 (*Fe 2p*) CONST (**) UNCORRECTEDRSF 0
CASA comp (*Fe3+ 1/2*) (*LA(1.53,243)*) Area 3725.8262 1e-020 112930.87 0 0.5 MFWHM 1.7 0.42890835 10.722709 0 1 Position 762.78492 0 0 0 -13.5 RSF 15.7 MASS 55.8458 INDEX -1 (*Fe 2p*) CONST (**) UNCORRECTEDRSF 16.42
CASA comp (*Fe3+ 1/2 2nd*) (*LF(0.8,2,5,0)*) Area 7451.6524 100 100000 0 1 MFWHM 2.0181706 1 3 1 1 Position 761.78492 0 0 0 -14.5 RSF 15.7 MASS 55.8458 INDEX -1 (*Fe 2p*) CONST (**) UNCORRECTEDRSF 16.42
CASA comp (*Fe3+ 3rd*) (*GL(50)*) Area 5961.3219 1e-020 112930.87 0 0.8 MFWHM 5 5 5 -1 1 Position 767.28492 0 0 0 -9 RSF 15.7 MASS 55.8458 INDEX -1 (*Fe 2p*) CONST (**) UNCORRECTEDRSF 16.42
CASA comp (*Fe2+ 3/2*) (*LA(2,5,5)*) Area 801.34415 1e-020 143416.5 -1 1 MFWHM 1.230758 0.53851418 13.462855 -1 1 Position 777.83077 0 0 0 1.54585 RSF 15.7 MASS 55.8458 INDEX -1 (*Fe 2p3/2*) CONST (**) UNCORRECTEDRSF 10.82
CASA comp (*Fe2+ 1/2*) (*LA(2,5,5)*) Area 400.67207 1e-020 143416.5 5 0.5 MFWHM 1.230758 0.53851418 13.462855 5 1 Position 764.33077 0 0 0 -11.95415 RSF 15.7 MASS 55.8458 INDEX -1 (*Fe 2p3/2*) CONST (**) UNCORRECTEDRSF 10.82
CASA comp (*Fe2+ 3rd*) (*LA(1.53,243)*) Area 195.45345 1e-020 143416.5 5 0.243907 MFWHM 5 5 5 -1 1 Position 771.28492 0 0 0 -5 RSF 15.7 MASS 55.8458 INDEX -1 (*Fe 2p3/2*) CONST (**) UNCORRECTEDRSF 10.82
CASA comp (*Fe0 3/2*) (*LF(4,8,10,1)*) Area 1e-020 1e-020 200652 -1 1 MFWHM 1.5 1.5 1.5 -1 1 Position 779.4 779.4 779.4 -1 1 RSF 15.7 MASS 55.8458 INDEX -1 (*Fe 2p*) CONST (**) UNCORRECTEDRSF 16.42
CASA comp (*Fe0 1/2*) (*LF(4,8,10,1)*) Area 5e-021 1e-020 200652 8 0.5 MFWHM 1.5 0.56096527 14.024132 8 1 Position 766.2 0 0 8 -13.2 RSF 15.7 MASS 55.8458 INDEX -1 (*Fe 2p*) CONST (**) UNCORRECTEDRSF 16.42
CASA comp (*Fe2+ 3rd*) (*LA(1.53,243)*) Area 97.726724 1e-020 143416.5 5 0.1219535 MFWHM 5 5 5 -1 1 Position 757.88492 0 0 0 -18.4 RSF 15.7 MASS 55.8458 INDEX -1 (*Fe 2p3/2*) CONST (**) UNCORRECTEDRSF 10.82
CASA comp (*Fe3+ 3rd*) (*GL(50)*) Area 2980.661 1e-020 112930.87 0 0.4 MFWHM 5 5 5 -1 1 Position 753.78492 0 0 0 -22.5 RSF 15.7 MASS 55.8458 INDEX -1 (*Fe 2p*) CONST (**) UNCORRECTEDRSF 16.42
AN004_STF100_b_hotcold_122_400C voltage sweep_20230512_223630.vms Dir:C:\Users\anenn\ownCloud\Messdaten\XPS\ELSA\2022-05-12_STFO100b\AN005_STFO100b_newheater\AN005_STFO100b_newheater\
AN004_STF100_b_hotcold.(sample: unk).(3, 400C voltage sweep).(acq: unk)
( 0.026759 m , -0.034114 m , 0.163037 m ) Angle: 45.0062 degrees , -0.1 degrees
AN004_STF100_b_hotcold
1
3
XPS
15
0
Al
1486.6
49.61
200
200
1e+037
1e+037
FAT
55
1e+037
4.55
1e+037
1e+037
1e+037
1e+037
1e+037
Fe
2p
-1
Kinetic Energy
eV
754.6
0.05
2
Intensity
d
Transmission
d
pulse counting
0.72
1
1e+037
1e+037
1e+037
1e+037
4
PHI_AtomicNumber
d
26
ESCAPE DEPTH TYPE
d
1
MFP Exponent
d
-0.7
PROPAGATION_CONVERGED
d
1
1202
0
1
0
1
12370
53.9109
12189
53.9107
12032
53.9106
12060
53.9105
12239
53.9103
12376
53.9102
11919
53.9101
12155
53.9099
12299
53.9098
12191
53.9096
12203
53.9095
12224
53.9094
12383
53.9092
12051
53.9091
11958
53.909
12241
53.9088
12140
53.9087
12118
53.9086
12112
53.9084
12197
53.9083
12227
53.9082
12156
53.908
12147
53.9079
12257
53.9078
12064
53.9076
12345
53.9075
12269
53.9073
12153
53.9072
12180
53.9071
12272
53.9069
12286
53.9068
12189
53.9067
12441
53.9065
12188
53.9064
12088
53.9063
12100
53.9061
12161
53.906
12453
53.9059
12213
53.9057
12107
53.9056
12289
53.9054
12136
53.9053
12166
53.9052
12199
53.905
12140
53.9049
12168
53.9048
12080
53.9046
12086
53.9045
12150
53.9044
12085
53.9042
12179
53.9041
12101
53.904
12157
53.9038
12129
53.9037
12132
53.9035
12232
53.9034
12125
53.9033
12121
53.9031
12091
53.903
12163
53.9029
12185
53.9027
12038
53.9026
12177
53.9025
12416
53.9023
12177
53.9022
12141
53.902
12364
53.9019
12014
53.9018
12024
53.9016
12235
53.9015
12223
53.9014
12403
53.9012
12319
53.9011
12177
53.901
12427
53.9008
12373
53.9007
12282
53.9006
12270
53.9004
12409
53.9003
12365
53.9001
12253
53.9
12213
53.8999
12285
53.8997
12415
53.8996
12490
53.8995
12427
53.8993
12583
53.8992
12376
53.8991
12425
53.8989
12266
53.8988
12460
53.8986
12342
53.8985
12585
53.8984
12301
53.8982
12526
53.8981
12587
53.898
12550
53.8978
12405
53.8977
12585
53.8976
12435
53.8974
12720
53.8973
12659
53.8972
12548
53.897
12470
53.8969
12664
53.8967
12472
53.8966
12685
53.8965
12748
53.8963
12624
53.8962
12952
53.8961
12720
53.8959
12949
53.8958
12808
53.8957
12832
53.8955
12926
53.8954
12796
53.8952
13085
53.8951
12878
53.895
12998
53.8948
13131
53.8947
13051
53.8946
12882
53.8944
13281
53.8943
13212
53.8942
13146
53.894
13160
53.8939
13259
53.8937
13222
53.8936
13226
53.8935
13159
53.8933
13445
53.8932
13406
53.8931
13353
53.8929
13381
53.8928
13507
53.8927
13441
53.8925
13427
53.8924
13633
53.8922
13679
53.8921
13603
53.892
13614
53.8918
13593
53.8917
13678
53.8916
13639
53.8914
13688
53.8913
13919
53.8912
13859
53.891
13667
53.8909
13725
53.8907
13980
53.8906
13822
53.8905
13670
53.8903
13704
53.8902
13845
53.8901
14038
53.8899
13763
53.8898
13905
53.8897
13803
53.8895
13802
53.8894
13992
53.8892
13788
53.8891
13869
53.889
13803
53.8888
13776
53.8887
13690
53.8886
13810
53.8884
13782
53.8883
13814
53.8882
13514
53.888
13664
53.8879
13364
53.8877
13531
53.8876
13348
53.8875
13434
53.8873
13081
53.8872
13396
53.8871
13237
53.8869
13127
53.8868
13177
53.8867
13034
53.8865
13080
53.8864
12806
53.8862
12799
53.8861
12680
53.886
12703
53.8858
12773
53.8857
12725
53.8856
12673
53.8854
12472
53.8853
12656
53.8851
12579
53.885
12382
53.8849
12474
53.8847
12196
53.8846
12361
53.8845
12416
53.8843
12285
53.8842
12117
53.8841
12110
53.8839
12305
53.8838
12127
53.8836
11981
53.8835
12135
53.8834
12210
53.8832
11832
53.8831
11981
53.883
12128
53.8828
12089
53.8827
12029
53.8825
11906
53.8824
11820
53.8823
11866
53.8821
11759
53.882
11717
53.8819
11933
53.8817
12022
53.8816
11892
53.8815
11941
53.8813
11854
53.8812
11849
53.881
11790
53.8809
11931
53.8808
11895
53.8806
11928
53.8805
11726
53.8804
12022
53.8802
12012
53.8801
12139
53.8799
11883
53.8798
12054
53.8797
11944
53.8795
12103
53.8794
11820
53.8793
12016
53.8791
11797
53.879
12078
53.8789
12020
53.8787
12138
53.8786
12125
53.8784
12228
53.8783
11858
53.8782
12230
53.878
12120
53.8779
12274
53.8778
12007
53.8776
12154
53.8775
12148
53.8773
12085
53.8772
12035
53.8771
12075
53.8769
12098
53.8768
12326
53.8767
12057
53.8765
12273
53.8764
12141
53.8762
12156
53.8761
12338
53.876
12261
53.8758
12375
53.8757
12138
53.8756
11932
53.8754
12029
53.8753
12330
53.8751
12028
53.875
12330
53.8749
12121
53.8747
12163
53.8746
12203
53.8745
12091
53.8743
12259
53.8742
12119
53.8741
12223
53.8739
11921
53.8738
12143
53.8736
12283
53.8735
12004
53.8734
12035
53.8732
11863
53.8731
11911
53.873
11867
53.8728
11887
53.8727
11921
53.8725
12058
53.8724
12026
53.8723
12015
53.8721
11781
53.872
11942
53.8719
11814
53.8717
11875
53.8716
11630
53.8714
12068
53.8713
11963
53.8712
11859
53.871
11606
53.8709
11768
53.8708
11813
53.8706
11973
53.8705
11856
53.8703
11990
53.8702
11648
53.8701
11892
53.8699
11671
53.8698
11772
53.8697
11565
53.8695
11726
53.8694
11617
53.8692
11858
53.8691
11756
53.869
11776
53.8688
11825
53.8687
11903
53.8686
11675
53.8684
11640
53.8683
11806
53.8681
11556
53.868
11703
53.8679
11611
53.8677
11706
53.8676
11725
53.8675
11806
53.8673
11641
53.8672
11779
53.867
11723
53.8669
11827
53.8668
11845
53.8666
11766
53.8665
11687
53.8664
11902
53.8662
11712
53.8661
11819
53.8659
11749
53.8658
12009
53.8657
11730
53.8655
11815
53.8654
11838
53.8653
11881
53.8651
11944
53.865
11707
53.8648
11901
53.8647
11896
53.8646
11926
53.8644
11990
53.8643
11909
53.8642
11895
53.864
11908
53.8639
11884
53.8637
11793
53.8636
12120
53.8635
12260
53.8633
12044
53.8632
12037
53.863
12049
53.8629
11952
53.8628
12307
53.8626
12112
53.8625
12186
53.8624
12155
53.8622
12332
53.8621
12150
53.8619
12388
53.8618
12133
53.8617
12397
53.8615
12355
53.8614
12392
53.8613
12575
53.8611
12369
53.861
12461
53.8608
12546
53.8607
12535
53.8606
12394
53.8604
12485
53.8603
12485
53.8602
12670
53.86
12520
53.8599
12675
53.8597
12562
53.8596
12709
53.8595
12806
53.8593
12625
53.8592
12920
53.8591
12856
53.8589
13016
53.8588
12936
53.8586
12945
53.8585
12969
53.8584
13049
53.8582
12938
53.8581
13180
53.8579
13258
53.8578
13125
53.8577
13225
53.8575
13585
53.8574
13467
53.8573
13565
53.8571
13673
53.857
13630
53.8568
13935
53.8567
13932
53.8566
13664
53.8564
14068
53.8563
14196
53.8562
14069
53.856
14266
53.8559
14338
53.8557
14371
53.8556
14577
53.8555
14475
53.8553
14577
53.8552
14571
53.855
14786
53.8549
14786
53.8548
14731
53.8546
14696
53.8545
14928
53.8544
15014
53.8542
14969
53.8541
15070
53.8539
15346
53.8538
15196
53.8537
15257
53.8535
15368
53.8534
15278
53.8532
15508
53.8531
15454
53.853
15549
53.8528
15353
53.8527
15533
53.8526
15507
53.8524
15341
53.8523
15426
53.8521
15467
53.852
15254
53.8519
15568
53.8517
15260
53.8516
15297
53.8515
15302
53.8513
14811
53.8512
14742
53.851
14508
53.8509
14437
53.8508
14273
53.8506
13984
53.8505
13973
53.8503
13659
53.8502
13647
53.8501
13407
53.8499
12988
53.8498
12914
53.8497
12561
53.8495
12394
53.8494
12314
53.8492
12371
53.8491
11917
53.849
11834
53.8488
11738
53.8487
11676
53.8485
11575
53.8484
11311
53.8483
11489
53.8481
11438
53.848
11141
53.8479
11227
53.8477
11287
53.8476
11169
53.8474
10952
53.8473
10898
53.8472
10980
53.847
11048
53.8469
10931
53.8467
10930
53.8466
10899
53.8465
10729
53.8463
10789
53.8462
10651
53.8461
10722
53.8459
10439
53.8458
10690
53.8456
10473
53.8455
10611
53.8454
10482
53.8452
10476
53.8451
10395
53.8449
10306
53.8448
10422
53.8447
10494
53.8445
10246
53.8444
10342
53.8442
10346
53.8441
10261
53.844
10323
53.8438
10434
53.8437
10235
53.8436
10315
53.8434
10275
53.8433
10211
53.8431
10469
53.843
10300
53.8429
10388
53.8427
10237
53.8426
10463
53.8424
10220
53.8423
10188
53.8422
10381
53.842
10157
53.8419
10329
53.8417
10289
53.8416
10183
53.8415
10494
53.8413
10375
53.8412
10302
53.8411
10172
53.8409
10379
53.8408
10387
53.8406
10385
53.8405
10151
53.8404
10274
53.8402
10348
53.8401
10255
53.8399
10332
53.8398
10179
53.8397
10260
53.8395
10364
53.8394
10228
53.8393
10249
53.8391
10255
53.839
10204
53.8388
10231
53.8387
10298
53.8386
10336
53.8384
10238
53.8383
10434
53.8381
10303
53.838
10326
53.8379
10168
53.8377
10233
53.8376
10383
53.8374
10242
53.8373
10388
53.8372
10681
53.837
10129
53.8369
10370
53.8367
10145
53.8366
10383
53.8365
10258
53.8363
10149
53.8362
10305
53.8361
10328
53.8359
10310
53.8358
10278
53.8356
10334
53.8355
10433
53.8354
10322
53.8352
10217
53.8351
10260
53.8349
10315
53.8348
10229
53.8347
10236
53.8345
10365
53.8344
10491
53.8342
10184
53.8341
10308
53.834
10295
53.8338
10236
53.8337
10289
53.8335
10291
53.8334
10109
53.8333
10290
53.8331
10269
53.833
10268
53.8329
10321
53.8327
10258
53.8326
10395
53.8324
10310
53.8323
10117
53.8322
10373
53.832
10395
53.8319
10241
53.8317
10292
53.8316
10292
53.8315
10313
53.8313
10178
53.8312
10164
53.831
10294
53.8309
10373
53.8308
10574
53.8306
10346
53.8305
10205
53.8303
10403
53.8302
10424
53.8301
10166
53.8299
10358
53.8298
10377
53.8296
10351
53.8295
10193
53.8294
10186
53.8292
10222
53.8291
10349
53.829
10178
53.8288
10305
53.8287
10180
53.8285
10445
53.8284
Fe 3p 4
400C -200mVb
2023
5
12
0
0
0
0
14
Casa Info Follows
0
0
1
CASA region (*FeTi3ps region*) (*Tougaard*) 1420.7135 1434.0795 0.37 11 0 2 1034.7 -450 0 0 (*Fe 3p*) 55.8458 0 1.669
2
CASA comp (*Fe 3p peak*) (*LA(1.6,5,5)*) Area 5116.954 1e-020 49008.002 -1 1 MFWHM 1.5241754 0.38 9.5 -1 1 Position 1430.9764 1428.4624 1434.0795 -1 1 RSF 1.52 MASS 55.8458 INDEX -1 (*Fe 3p*) CONST (**) UNCORRECTEDRSF 1.669
CASA comp (*Ti3s peak*) (*LA(3,8,5)*) Area 3351.2243 1e-020 33212 -1 1 MFWHM 2.0525807 0.38 9.5 -1 1 Position 1424.895 1421.9242 1427.9775 -1 1 RSF 0.37 MASS 55.8458 INDEX -1 (*Fe 3p*) CONST (**) UNCORRECTEDRSF 1.669
AN004_STF100_b_hotcold_122_400C voltage sweep_20230512_223630.vms Dir:C:\Users\anenn\ownCloud\Messdaten\XPS\ELSA\2022-05-12_STFO100b\AN005_STFO100b_newheater\AN005_STFO100b_newheater\
AN004_STF100_b_hotcold.(sample: unk).(3, 400C voltage sweep).(acq: unk)
( 0.026759 m , -0.034114 m , 0.163037 m ) Angle: 45.0062 degrees , -0.1 degrees
AN004_STF100_b_hotcold
1
3
XPS
15
0
Al
1486.6
49.61
200
200
1e+037
1e+037
FAT
55
1e+037
4.55
1e+037
1e+037
1e+037
1e+037
1e+037
Fe
3p
-1
Kinetic Energy
eV
1418.6
0.05
2
Intensity
d
Transmission
d
pulse counting
0.48
1
1e+037
1e+037
1e+037
1e+037
4
PHI_AtomicNumber
d
26
ESCAPE DEPTH TYPE
d
1
MFP Exponent
d
-0.7
PROPAGATION_CONVERGED
d
1
802
0
1
0
1
1518
51.6568
1372
51.6566
1396
51.6564
1399
51.6562
1411
51.656
1452
51.6559
1428
51.6557
1444
51.6555
1451
51.6553
1414
51.6551
1441
51.6549
1401
51.6547
1480
51.6545
1316
51.6543
1421
51.6541
1402
51.6539
1431
51.6537
1438
51.6535
1435
51.6533
1395
51.6531
1482
51.6529
1433
51.6528
1400
51.6526
1371
51.6524
1449
51.6522
1390
51.652
1379
51.6518
1422
51.6516
1433
51.6514
1408
51.6512
1410
51.651
1416
51.6508
1473
51.6506
1347
51.6504
1408
51.6502
1440
51.65
1367
51.6498
1430
51.6497
1385
51.6495
1421
51.6493
1371
51.6491
1398
51.6489
1378
51.6487
1390
51.6485
1458
51.6483
1454
51.6481
1382
51.6479
1401
51.6477
1395
51.6475
1371
51.6473
1445
51.6471
1424
51.6469
1417
51.6467
1405
51.6466
1374
51.6464
1392
51.6462
1420
51.646
1452
51.6458
1438
51.6456
1413
51.6454
1417
51.6452
1464
51.645
1400
51.6448
1423
51.6446
1448
51.6444
1459
51.6442
1491
51.644
1434
51.6438
1468
51.6436
1477
51.6435
1447
51.6433
1387
51.6431
1421
51.6429
1468
51.6427
1495
51.6425
1364
51.6423
1533
51.6421
1446
51.6419
1476
51.6417
1442
51.6415
1492
51.6413
1462
51.6411
1551
51.6409
1468
51.6407
1505
51.6405
1592
51.6404
1564
51.6402
1570
51.64
1566
51.6398
1561
51.6396
1559
51.6394
1531
51.6392
1669
51.639
1620
51.6388
1619
51.6386
1557
51.6384
1604
51.6382
1643
51.638
1570
51.6378
1597
51.6376
1707
51.6374
1653
51.6372
1658
51.6371
1656
51.6369
1739
51.6367
1719
51.6365
1714
51.6363
1726
51.6361
1770
51.6359
1800
51.6357
1758
51.6355
1740
51.6353
1838
51.6351
1809
51.6349
1886
51.6347
1826
51.6345
1845
51.6343
1826
51.6341
1896
51.634
1807
51.6338
1917
51.6336
1862
51.6334
1875
51.6332
1829
51.633
1895
51.6328
1819
51.6326
1814
51.6324
1840
51.6322
1787
51.632
1827
51.6318
1754
51.6316
1827
51.6314
1712
51.6312
1754
51.631
1727
51.6308
1705
51.6307
1694
51.6305
1744
51.6303
1703
51.6301
1648
51.6299
1618
51.6297
1591
51.6295
1630
51.6293
1647
51.6291
1612
51.6289
1628
51.6287
1471
51.6285
1593
51.6283
1547
51.6281
1458
51.6279
1509
51.6277
1501
51.6276
1496
51.6274
1514
51.6272
1547
51.627
1487
51.6268
1410
51.6266
1441
51.6264
1502
51.6262
1384
51.626
1388
51.6258
1442
51.6256
1378
51.6254
1421
51.6252
1386
51.625
1303
51.6248
1380
51.6246
1321
51.6244
1343
51.6243
1272
51.6241
1327
51.6239
1309
51.6237
1349
51.6235
1357
51.6233
1296
51.6231
1309
51.6229
1335
51.6227
1298
51.6225
1385
51.6223
1283
51.6221
1360
51.6219
1362
51.6217
1439
51.6215
1253
51.6213
1396
51.6211
1332
51.621
1399
51.6208
1325
51.6206
1380
51.6204
1338
51.6202
1441
51.62
1421
51.6198
1386
51.6196
1412
51.6194
1437
51.6192
1386
51.619
1434
51.6188
1431
51.6186
1476
51.6184
1504
51.6182
1367
51.618
1417
51.6178
1438
51.6177
1485
51.6175
1499
51.6173
1557
51.6171
1480
51.6169
1492
51.6167
1498
51.6165
1542
51.6163
1532
51.6161
1551
51.6159
1554
51.6157
1531
51.6155
1485
51.6153
1593
51.6151
1600
51.6149
1587
51.6147
1569
51.6145
1730
51.6144
1638
51.6142
1705
51.614
1648
51.6138
1770
51.6136
1721
51.6134
1838
51.6132
1798
51.613
1858
51.6128
1808
51.6126
1861
51.6124
1920
51.6122
1880
51.612
1969
51.6118
1972
51.6116
1969
51.6114
1973
51.6112
2085
51.6111
2010
51.6109
2095
51.6107
2154
51.6105
2112
51.6103
2161
51.6101
2166
51.6099
2126
51.6097
2121
51.6095
2173
51.6093
2132
51.6091
2211
51.6089
2150
51.6087
2133
51.6085
2129
51.6083
2113
51.6081
2000
51.6079
1962
51.6078
2070
51.6076
1899
51.6074
1924
51.6072
1839
51.607
1815
51.6068
1777
51.6066
1725
51.6064
1723
51.6062
1696
51.606
1650
51.6058
1635
51.6056
1623
51.6054
1583
51.6052
1501
51.605
1443
51.6048
1434
51.6046
1441
51.6045
1448
51.6043
1310
51.6041
1359
51.6039
1399
51.6037
1319
51.6035
1301
51.6033
1280
51.6031
1280
51.6029
1264
51.6027
1320
51.6025
1262
51.6023
1259
51.6021
1242
51.6019
1308
51.6017
1207
51.6015
1205
51.6013
1225
51.6011
1309
51.601
1284
51.6008
1186
51.6006
1203
51.6004
1207
51.6002
1213
51.6
1207
51.5998
1223
51.5996
1189
51.5994
1147
51.5992
1260
51.599
1270
51.5988
1186
51.5986
1232
51.5984
1175
51.5982
1215
51.598
1180
51.5978
1189
51.5977
1257
51.5975
1270
51.5973
1165
51.5971
1224
51.5969
1210
51.5967
1169
51.5965
1180
51.5963
1278
51.5961
1226
51.5959
1226
51.5957
1224
51.5955
1239
51.5953
1291
51.5951
1276
51.5949
1276
51.5947
1265
51.5945
1291
51.5943
1253
51.5942
1245
51.594
1290
51.5938
1280
51.5936
1278
51.5934
1229
51.5932
1368
51.593
1281
51.5928
1272
51.5926
1293
51.5924
1243
51.5922
1371
51.592
1287
51.5918
1257
51.5916
1273
51.5914
1393
51.5912
1321
51.591
1365
51.5908
1293
51.5907
1304
51.5905
1317
51.5903
1283
51.5901
1346
51.5899
1289
51.5897
1275
51.5895
1253
51.5893
1393
51.5891
1344
51.5889
1347
51.5887
1359
51.5885
1280
51.5883
1373
51.5881
1295
51.5879
1319
51.5877
1299
51.5875
1326
51.5873
1330
51.5872
1373
51.587
1420
51.5868
1333
51.5866
1302
51.5864
1334
51.5862
1345
51.586
1351
51.5858
1327
51.5856
1269
51.5854
1307
51.5852
1291
51.585
1287
51.5848
1275
51.5846
1302
51.5844
1262
51.5842
1326
51.584
1284
51.5838
1273
51.5837
1271
51.5835
1254
51.5833
1231
51.5831
1326
51.5829
1188
51.5827
1197
51.5825
1226
51.5823
1274
51.5821
1166
51.5819
1209
51.5817
1209
51.5815
1157
51.5813
1172
51.5811
1142
51.5809
1158
51.5807
1171
51.5805
1131
51.5803
1153
51.5802
1166
51.58
1108
51.5798
1084
51.5796
1103
51.5794
1112
51.5792
Sr 3d 5
400C -200mVb
2023
5
12
0
0
0
0
16
Casa Info Follows
0
0
1
CASA region (*Sr 3d*) (*Shirley*) 1348.6611 1356.719 7.82 6 0 0 1034.7 -450 0 0 (*Sr 3d*) 87.6165 0 5.05
4
CASA comp (*Sr 3d bulk 5/2*) (*GL(30)*) Area 26627.927 1e-020 268011.43 -1 1 MFWHM 1.2 1.2 1.3 -1 1 Position 1353.4334 1349.0814 1356.241 -1 1 RSF 7.82 MASS 87.6165 INDEX -1 (*Sr 3d*) CONST (**) UNCORRECTEDRSF 5.05
CASA comp (*Sr 3d bulk 3/2*) (*GL(30)*) Area 17751.951 1e-020 268011.43 0 0.66666667 MFWHM 1.2 0.2 5 0 1 Position 1351.6934 0 0 0 -1.74 RSF 7.82 MASS 87.6165 INDEX -1 (*Sr 3d*) CONST (**) UNCORRECTEDRSF 5.05
CASA comp (*Sr 3d surf 5/2*) (*GL(0)*) Area 8462.99 1e-020 179938.2 -1 1 MFWHM 1.7176767 1.7 2.2 -1 1 Position 1352.6134 1349.0814 1356.241 -1 1 RSF 7.82 MASS 87.6165 INDEX -1 (*Sr 3d*) CONST (**) UNCORRECTEDRSF 5.05
CASA comp (*Sr 3d surf 3/2*) (*GL(0)*) Area 5641.9933 1e-020 179938.2 2 0.66666667 MFWHM 1.7176767 0.23251515 5.8128787 2 1 Position 1350.8734 0 0 2 -1.74 RSF 7.82 MASS 87.6165 INDEX -1 (*Sr 3d*) CONST (**) UNCORRECTEDRSF 5.05
AN004_STF100_b_hotcold_122_400C voltage sweep_20230512_223630.vms Dir:C:\Users\anenn\ownCloud\Messdaten\XPS\ELSA\2022-05-12_STFO100b\AN005_STFO100b_newheater\AN005_STFO100b_newheater\
AN004_STF100_b_hotcold.(sample: unk).(3, 400C voltage sweep).(acq: unk)
( 0.026759 m , -0.034114 m , 0.163037 m ) Angle: 45.0062 degrees , -0.1 degrees
AN004_STF100_b_hotcold
1
3
XPS
15
0
Al
1486.6
49.61
200
200
1e+037
1e+037
FAT
27
1e+037
4.55
1e+037
1e+037
1e+037
1e+037
1e+037
Sr
3d
-1
Kinetic Energy
eV
1346.6
0.05
2
Intensity
d
Transmission
d
pulse counting
0.72
1
1e+037
1e+037
1e+037
1e+037
4
PHI_AtomicNumber
d
38
ESCAPE DEPTH TYPE
d
1
MFP Exponent
d
-0.7
PROPAGATION_CONVERGED
d
1
482
0
1
0
1
1723
22.7753
1720
22.7751
1698
22.775
1634
22.7748
1646
22.7746
1685
22.7744
1611
22.7742
1787
22.774
1609
22.7738
1589
22.7736
1600
22.7735
1601
22.7733
1637
22.7731
1624
22.7729
1547
22.7727
1578
22.7725
1626
22.7723
1617
22.7721
1568
22.7719
1494
22.7718
1588
22.7716
1551
22.7714
1513
22.7712
1542
22.771
1413
22.7708
1455
22.7706
1491
22.7704
1402
22.7703
1508
22.7701
1434
22.7699
1456
22.7697
1413
22.7695
1411
22.7693
1437
22.7691
1391
22.7689
1380
22.7687
1408
22.7686
1351
22.7684
1313
22.7682
1325
22.768
1313
22.7678
1311
22.7676
1411
22.7674
1373
22.7672
1377
22.7671
1413
22.7669
1411
22.7667
1422
22.7665
1337
22.7663
1311
22.7661
1422
22.7659
1384
22.7657
1495
22.7656
1461
22.7654
1517
22.7652
1525
22.765
1533
22.7648
1655
22.7646
1593
22.7644
1716
22.7642
1727
22.764
1820
22.7639
1953
22.7637
2064
22.7635
2036
22.7633
2198
22.7631
2240
22.7629
2317
22.7627
2472
22.7625
2526
22.7624
2691
22.7622
2838
22.762
3074
22.7618
3092
22.7616
3345
22.7614
3564
22.7612
3750
22.761
3880
22.7609
4216
22.7607
4441
22.7605
4785
22.7603
5110
22.7601
5569
22.7599
5678
22.7597
6098
22.7595
6600
22.7593
7017
22.7592
7511
22.759
8206
22.7588
8439
22.7586
8873
22.7584
9516
22.7582
10084
22.758
10648
22.7578
11379
22.7577
11493
22.7575
12325
22.7573
12363
22.7571
13049
22.7569
13130
22.7567
13589
22.7565
13881
22.7563
13864
22.7562
13900
22.756
13674
22.7558
13470
22.7556
13406
22.7554
13067
22.7552
12870
22.755
12432
22.7548
12053
22.7547
11707
22.7545
11254
22.7543
11076
22.7541
10772
22.7539
10629
22.7537
10400
22.7535
10344
22.7533
10380
22.7531
10571
22.753
10610
22.7528
11103
22.7526
11431
22.7524
11692
22.7522
12137
22.752
12791
22.7518
13481
22.7516
13940
22.7515
14676
22.7513
15087
22.7511
15724
22.7509
16307
22.7507
16791
22.7505
16960
22.7503
17321
22.7501
17569
22.75
17632
22.7498
17695
22.7496
17278
22.7494
17102
22.7492
16193
22.749
15859
22.7488
14959
22.7486
14107
22.7485
13194
22.7483
12435
22.7481
11390
22.7479
10407
22.7477
9423
22.7475
8414
22.7473
7411
22.7471
6794
22.747
5950
22.7468
5398
22.7466
4714
22.7464
4097
22.7462
3658
22.746
3151
22.7458
2878
22.7456
2439
22.7455
2213
22.7453
2011
22.7451
1812
22.7449
1639
22.7447
1481
22.7445
1417
22.7443
1264
22.7441
1260
22.7439
1226
22.7438
1151
22.7436
1111
22.7434
1053
22.7432
1038
22.743
1022
22.7428
1027
22.7426
966
22.7424
1006
22.7423
953
22.7421
945
22.7419
985
22.7417
867
22.7415
934
22.7413
884
22.7411
905
22.7409
936
22.7408
949
22.7406
990
22.7404
943
22.7402
885
22.74
895
22.7398
889
22.7396
904
22.7394
882
22.7393
856
22.7391
915
22.7389
841
22.7387
855
22.7385
879
22.7383
856
22.7381
876
22.7379
860
22.7378
910
22.7376
853
22.7374
885
22.7372
852
22.737
847
22.7368
866
22.7366
804
22.7364
796
22.7363
833
22.7361
850
22.7359
832
22.7357
883
22.7355
885
22.7353
870
22.7351
875
22.7349
839
22.7348
857
22.7346
832
22.7344
833
22.7342
850
22.734
811
22.7338
855
22.7336
852
22.7334
814
22.7333
843
22.7331
844
22.7329
791
22.7327
874
22.7325
780
22.7323
847
22.7321
805
22.7319
861
22.7318
823
22.7316
852
22.7314
800
22.7312
816
22.731
819
22.7308
835
22.7306
792
22.7304
796
22.7303
FErmi 6
400C -200mVb
2023
5
12
0
0
0
0
15
Casa Info Follows
0
0
1
CASA region (*FE*) (*Linear*) 1481.0964 1487.2413 2.93 6 99 0 1135.0842 -450 0 0 (*O 1s*) 15.9994 0 2.93
3
CASA comp (*VBM*) (*SB(0)LA(2,600)*) Area 611297.78 0 4009760.5 -1 1 MFWHM 8.6263248 0.41 10.25 -1 1 Position 1483.7057 1482.7106 1487.2389 -1 1 RSF 1 MASS 0 INDEX -1 (*NoTag*) CONST (**) UNCORRECTEDRSF 0
CASA comp (*Fe3d eg*) (*LA(8,15,10)*) Area 13.366945 1e-020 63642.824 -1 1 MFWHM 1.3154084 1 1.5 -1 1 Position 1484.888 0 0 0 1.18229 RSF 1 MASS 0 INDEX -1 (*NoTag*) CONST (**) UNCORRECTEDRSF 0
CASA comp (*Fermi edge*) (*SB(0)GL(0)*) Area 12339.319 0 4009760.5 -1 1 MFWHM 0.59972749 0.41 10.25 -1 1 Position 1486.6078 1486.2 1486.8 -1 1 RSF 1 MASS 0 INDEX -1 (*NoTag*) CONST (**) UNCORRECTEDRSF 0
AN004_STF100_b_hotcold_122_400C voltage sweep_20230512_223630.vms Dir:C:\Users\anenn\ownCloud\Messdaten\XPS\ELSA\2022-05-12_STFO100b\AN005_STFO100b_newheater\AN005_STFO100b_newheater\
AN004_STF100_b_hotcold.(sample: unk).(3, 400C voltage sweep).(acq: unk)
( 0.026759 m , -0.034114 m , 0.163037 m ) Angle: 45.0062 degrees , -0.1 degrees
AN004_STF100_b_hotcold
1
3
XPS
15
0
Al
1486.6
49.61
200
200
1e+037
1e+037
FAT
55
1e+037
4.55
1e+037
1e+037
1e+037
1e+037
1e+037
VB
edge
-1
Kinetic Energy
eV
1477.6
0.05
2
Intensity
d
Transmission
d
pulse counting
0.72
1
1e+037
1e+037
1e+037
1e+037
4
PHI_AtomicNumber
d
118
ESCAPE DEPTH TYPE
d
1
MFP Exponent
d
-0.7
PROPAGATION_CONVERGED
d
1
402
0
1
0
1
178
51.4268
188
51.4266
195
51.4265
220
51.4263
197
51.4261
217
51.4259
233
51.4257
243
51.4255
242
51.4253
262
51.4251
245
51.4249
259
51.4247
252
51.4245
286
51.4243
315
51.4241
320
51.4239
304
51.4237
323
51.4235
357
51.4233
379
51.4231
362
51.4229
413
51.4227
442
51.4225
440
51.4223
469
51.4221
492
51.4219
508
51.4217
514
51.4216
532
51.4214
576
51.4212
591
51.421
638
51.4208
622
51.4206
656
51.4204
690
51.4202
689
51.42
702
51.4198
779
51.4196
760
51.4194
714
51.4192
773
51.419
844
51.4188
790
51.4186
817
51.4184
865
51.4182
940
51.418
810
51.4178
872
51.4176
944
51.4174
932
51.4172
930
51.417
925
51.4168
954
51.4166
998
51.4165
996
51.4163
910
51.4161
1029
51.4159
974
51.4157
1016
51.4155
1001
51.4153
1047
51.4151
955
51.4149
1001
51.4147
944
51.4145
895
51.4143
903
51.4141
897
51.4139
881
51.4137
853
51.4135
881
51.4133
888
51.4131
818
51.4129
813
51.4127
836
51.4125
841
51.4123
785
51.4121
777
51.4119
792
51.4117
778
51.4115
740
51.4114
739
51.4112
739
51.411
690
51.4108
744
51.4106
767
51.4104
706
51.4102
723
51.41
705
51.4098
764
51.4096
771
51.4094
788
51.4092
769
51.409
722
51.4088
751
51.4086
771
51.4084
734
51.4082
735
51.408
709
51.4078
730
51.4076
729
51.4074
703
51.4072
710
51.407
708
51.4068
681
51.4066
726
51.4064
695
51.4062
685
51.4061
639
51.4059
679
51.4057
659
51.4055
635
51.4053
622
51.4051
585
51.4049
574
51.4047
600
51.4045
577
51.4043
482
51.4041
464
51.4039
460
51.4037
495
51.4035
444
51.4033
397
51.4031
382
51.4029
382
51.4027
325
51.4025
323
51.4023
342
51.4021
296
51.4019
291
51.4017
289
51.4015
292
51.4013
255
51.4011
271
51.401
228
51.4008
253
51.4006
221
51.4004
201
51.4002
191
51.4
181
51.3998
177
51.3996
164
51.3994
162
51.3992
170
51.399
144
51.3988
147
51.3986
132
51.3984
115
51.3982
97
51.398
106
51.3978
109
51.3976
92
51.3974
84
51.3972
95
51.397
79
51.3968
86
51.3966
92
51.3964
79
51.3962
89
51.396
87
51.3958
71
51.3956
71
51.3955
80
51.3953
74
51.3951
72
51.3949
62
51.3947
67
51.3945
59
51.3943
62
51.3941
54
51.3939
72
51.3937
60
51.3935
57
51.3933
54
51.3931
53
51.3929
55
51.3927
46
51.3925
56
51.3923
33
51.3921
41
51.3919
20
51.3917
34
51.3915
30
51.3913
23
51.3911
20
51.3909
16
51.3907
17
51.3905
8
51.3903
8
51.3902
6
51.39
6
51.3898
3
51.3896
4
51.3894
4
51.3892
5
51.389
5
51.3888
8
51.3886
2
51.3884
3
51.3882
1
51.388
4
51.3878
5
51.3876
O 1s 1
400C -400mVb
2023
5
12
0
0
0
0
14
Casa Info Follows
0
0
1
CASA region (*O 1s*) (*Shirley*) 952.66337 961.07082 2.88 2 0 0 1034.698 -450 0 0 (*O 1s*) 15.9994 0 2.93
2
CASA comp (*O 1s bulk*) (*LA(5,7,10)*) Area 90563.199 1e-020 402987.1 -1 1 MFWHM 1.3683736 0.31 7.75 -1 1 Position 956.43612 955.6 959.874 -1 1 RSF 2.88 MASS 15.9994 INDEX -1 (*O 1s*) CONST (**) UNCORRECTEDRSF 2.93
CASA comp (*O 1s CO3*) (*GL(30)*) Area 367.75832 1e-020 265470.6 -1 1 MFWHM 2 2 3 -1 1 Position 953.6 953.6 955.6 -1 -3.26818 RSF 2.88 MASS 15.9994 INDEX -1 (*O 1s*) CONST (**) UNCORRECTEDRSF 2.93
AN004_STF100_b_hotcold_124_400C voltage sweep_20230512_233138.vms Dir:C:\Users\anenn\ownCloud\Messdaten\XPS\ELSA\2022-05-12_STFO100b\AN005_STFO100b_newheater\AN005_STFO100b_newheater\
AN004_STF100_b_hotcold.(sample: unk).(3, 400C voltage sweep).(acq: unk)
( 0.026759 m , -0.034114 m , 0.163037 m ) Angle: 45.0062 degrees , -0.1 degrees
AN004_STF100_b_hotcold
1
3
XPS
17
0
Al
1486.6
49.61
200
200
1e+037
1e+037
FAT
55
1e+037
4.55
1e+037
1e+037
1e+037
1e+037
1e+037
O
1s
-1
Kinetic Energy
eV
951.1
0.05
2
Intensity
d
Transmission
d
pulse counting
0.48
1
1e+037
1e+037
1e+037
1e+037
4
PHI_AtomicNumber
d
8
ESCAPE DEPTH TYPE
d
1
MFP Exponent
d
-0.7
PROPAGATION_CONVERGED
d
1
502
0
1
0
1
6896
53.3299
6891
53.3297
6982
53.3296
6691
53.3294
6714
53.3292
6748
53.3291
6747
53.3289
6710
53.3288
6749
53.3286
6731
53.3284
6815
53.3283
6648
53.3281
6879
53.328
6675
53.3278
6816
53.3277
6705
53.3275
6760
53.3273
6635
53.3272
6735
53.327
6662
53.3269
6762
53.3267
6805
53.3265
6772
53.3264
6691
53.3262
6681
53.3261
6808
53.3259
6785
53.3257
6823
53.3256
6710
53.3254
6797
53.3253
6933
53.3251
6909
53.3249
6846
53.3248
6885
53.3246
6885
53.3245
7046
53.3243
6930
53.3241
6923
53.324
6968
53.3238
7056
53.3237
7018
53.3235
7059
53.3233
7022
53.3232
7122
53.323
7176
53.3229
7145
53.3227
7141
53.3225
7104
53.3224
7087
53.3222
7162
53.3221
7083
53.3219
7043
53.3218
7139
53.3216
7197
53.3214
7137
53.3213
7167
53.3211
7419
53.321
7191
53.3208
7302
53.3206
7151
53.3205
7561
53.3203
7379
53.3202
7599
53.32
7536
53.3198
7629
53.3197
7589
53.3195
7535
53.3194
7690
53.3192
8021
53.319
7962
53.3189
8161
53.3187
8421
53.3186
8629
53.3184
8740
53.3182
9035
53.3181
9208
53.3179
9548
53.3178
9904
53.3176
10404
53.3174
10806
53.3173
11468
53.3171
11809
53.317
12248
53.3168
13228
53.3166
14081
53.3165
14844
53.3163
15603
53.3162
16293
53.316
17336
53.3158
18387
53.3157
19228
53.3155
20505
53.3154
21639
53.3152
22591
53.315
23584
53.3149
25283
53.3147
26024
53.3146
27371
53.3144
28048
53.3142
29346
53.3141
30461
53.3139
30967
53.3138
31982
53.3136
32374
53.3134
32649
53.3133
33154
53.3131
32987
53.313
32831
53.3128
32662
53.3126
32619
53.3125
31710
53.3123
30866
53.3122
29935
53.312
28940
53.3119
27808
53.3117
26360
53.3115
25359
53.3114
23589
53.3112
22276
53.3111
20760
53.3109
19745
53.3107
18344
53.3106
16978
53.3104
15670
53.3103
14794
53.3101
13543
53.3099
12732
53.3098
11702
53.3096
10972
53.3095
10330
53.3093
9608
53.3091
9098
53.309
8639
53.3088
8217
53.3087
8053
53.3085
7765
53.3083
7442
53.3082
7257
53.308
7112
53.3079
6798
53.3077
6876
53.3075
6741
53.3074
6636
53.3072
6374
53.3071
6408
53.3069
6446
53.3067
6380
53.3066
6300
53.3064
6245
53.3063
6328
53.3061
6231
53.3059
6150
53.3058
6243
53.3056
6003
53.3055
6072
53.3053
6071
53.3051
6154
53.305
6104
53.3048
6098
53.3047
5950
53.3045
5991
53.3043
6103
53.3042
5980
53.304
6103
53.3039
5923
53.3037
6018
53.3035
5902
53.3034
5838
53.3032
6016
53.303
5918
53.3029
5840
53.3027
5786
53.3026
5892
53.3024
5807
53.3022
5949
53.3021
5855
53.3019
5873
53.3018
5868
53.3016
5858
53.3014
5923
53.3013
5797
53.3011
5908
53.301
5879
53.3008
5924
53.3006
5854
53.3005
5987
53.3003
5944
53.3002
5889
53.3
5894
53.2998
5894
53.2997
5888
53.2995
5914
53.2994
5849
53.2992
5980
53.299
5721
53.2989
5942
53.2987
5926
53.2986
5693
53.2984
5795
53.2982
5738
53.2981
5911
53.2979
5773
53.2978
5900
53.2976
5895
53.2974
5890
53.2973
5897
53.2971
5874
53.297
5987
53.2968
5963
53.2966
5969
53.2965
5891
53.2963
6013
53.2962
5997
53.296
5923
53.2958
5996
53.2957
5696
53.2955
5964
53.2954
5984
53.2952
6075
53.295
6024
53.2949
5804
53.2947
5732
53.2946
5941
53.2944
6003
53.2942
5923
53.2941
5807
53.2939
5889
53.2938
5900
53.2936
5981
53.2934
5874
53.2933
5845
53.2931
5880
53.2929
5876
53.2928
5904
53.2926
6040
53.2925
5933
53.2923
5874
53.2921
5983
53.292
5778
53.2918
5947
53.2917
6011
53.2915
5934
53.2913
6003
53.2912
5946
53.291
5954
53.2909
5900
53.2907
5949
53.2905
5913
53.2904
6023
53.2902
5927
53.2901
5958
53.2899
Ti 2p3 2
400C -400mVb
2023
5
12
0
0
0
0
14
Casa Info Follows
0
0
1
CASA region (*Ti 2 region*) (*Shirley*) 1025.5043 1031.1904 4.76 6 0 0 1034.698 -450 0 0 (*Ti 2p*) 47.8784 0 7.81
2
CASA comp (*Ti 2p 3/2*) (*LA(5,5,5)*) Area 17169.736 1e-020 231495 -1 1 MFWHM 1.17 1.15 1.17 -1 1 Position 1027.8292 1027.3093 1030.6088 -1 1 RSF 4.76 MASS 47.8784 INDEX -1 (*Ti 2p*) CONST (**) UNCORRECTEDRSF 7.81
CASA comp (*Ti 2p 3/2 3+*) (*LA(6,8,10)*) Area 727.76561 1e-020 158171 -1 1 MFWHM 1.17 0.22 5.5 0 1 Position 1028.6292 0 0 0 0.8 RSF 4.76 MASS 47.8784 INDEX -1 (*Ti 2p*) CONST (**) UNCORRECTEDRSF 7.81
AN004_STF100_b_hotcold_124_400C voltage sweep_20230512_233138.vms Dir:C:\Users\anenn\ownCloud\Messdaten\XPS\ELSA\2022-05-12_STFO100b\AN005_STFO100b_newheater\AN005_STFO100b_newheater\
AN004_STF100_b_hotcold.(sample: unk).(3, 400C voltage sweep).(acq: unk)
( 0.026759 m , -0.034114 m , 0.163037 m ) Angle: 45.0062 degrees , -0.1 degrees
AN004_STF100_b_hotcold
1
3
XPS
17
0
Al
1486.6
49.61
200
200
1e+037
1e+037
FAT
27
1e+037
4.55
1e+037
1e+037
1e+037
1e+037
1e+037
Ti
2p3
-1
Kinetic Energy
eV
1022.6
0.05
2
Intensity
d
Transmission
d
pulse counting
0.72
1
1e+037
1e+037
1e+037
1e+037
4
PHI_AtomicNumber
d
22
ESCAPE DEPTH TYPE
d
1
MFP Exponent
d
-0.7
PROPAGATION_CONVERGED
d
1
482
0
1
0
1
6575
24.0475
6480
24.0473
6348
24.0471
6119
24.0469
5968
24.0467
6187
24.0465
6074
24.0463
5920
24.0461
5933
24.0459
5767
24.0457
5781
24.0455
5571
24.0453
5530
24.0451
5547
24.0449
5490
24.0447
5393
24.0445
5205
24.0443
5244
24.0441
5110
24.0439
5079
24.0437
4998
24.0435
4983
24.0433
4999
24.0431
4872
24.0429
4828
24.0427
4763
24.0425
5050
24.0423
4730
24.0421
4675
24.0419
4667
24.0417
4691
24.0415
4650
24.0413
4550
24.0411
4599
24.0409
4327
24.0407
4451
24.0405
4304
24.0403
4390
24.0401
4338
24.0399
4367
24.0397
4391
24.0394
4428
24.0392
4368
24.039
4343
24.0388
4308
24.0386
4250
24.0384
4309
24.0382
4352
24.038
4315
24.0378
4317
24.0376
4271
24.0374
4475
24.0372
4292
24.037
4287
24.0368
4318
24.0366
4335
24.0364
4355
24.0362
4226
24.036
4304
24.0358
4344
24.0356
4348
24.0354
4349
24.0352
4404
24.035
4316
24.0348
4292
24.0346
4299
24.0344
4386
24.0342
4465
24.034
4338
24.0338
4492
24.0336
4490
24.0334
4503
24.0332
4569
24.033
4615
24.0328
4714
24.0326
4686
24.0324
4797
24.0322
4795
24.032
4862
24.0318
4880
24.0316
5013
24.0314
5198
24.0312
5470
24.031
5537
24.0307
5905
24.0305
5981
24.0303
6262
24.0301
6498
24.0299
7093
24.0297
7260
24.0295
7777
24.0293
8207
24.0291
8647
24.0289
9007
24.0287
9665
24.0285
10349
24.0283
10641
24.0281
11167
24.0279
11763
24.0277
12114
24.0275
12585
24.0273
12952
24.0271
13313
24.0269
13331
24.0267
13431
24.0265
13534
24.0263
13436
24.0261
13385
24.0259
13106
24.0257
12893
24.0255
12240
24.0253
11847
24.0251
11397
24.0249
10708
24.0247
10152
24.0245
9713
24.0243
9116
24.0241
8590
24.0239
7930
24.0237
7500
24.0235
7105
24.0233
6705
24.0231
6288
24.0229
6104
24.0227
5674
24.0225
5538
24.0223
5289
24.022
5230
24.0218
4861
24.0216
4770
24.0214
4525
24.0212
4470
24.021
4441
24.0208
4420
24.0206
4130
24.0204
4152
24.0202
3995
24.02
4089
24.0198
3945
24.0196
3873
24.0194
3986
24.0192
3909
24.019
3868
24.0188
3807
24.0186
3895
24.0184
3775
24.0182
3715
24.018
3810
24.0178
3784
24.0176
3670
24.0174
3723
24.0172
3739
24.017
3607
24.0168
3780
24.0166
3623
24.0164
3687
24.0162
3724
24.016
3703
24.0158
3737
24.0156
3760
24.0154
3732
24.0152
3794
24.015
3608
24.0148
3727
24.0146
3593
24.0144
3673
24.0142
3675
24.014
3706
24.0138
3645
24.0136
3762
24.0134
3825
24.0131
3699
24.0129
3592
24.0127
3653
24.0125
3681
24.0123
3662
24.0121
3704
24.0119
3622
24.0117
3700
24.0115
3736
24.0113
3601
24.0111
3656
24.0109
3691
24.0107
3713
24.0105
3610
24.0103
3763
24.0101
3602
24.0099
3654
24.0097
3730
24.0095
3618
24.0093
3712
24.0091
3640
24.0089
3668
24.0087
3537
24.0085
3668
24.0083
3676
24.0081
3689
24.0079
3581
24.0077
3617
24.0075
3622
24.0073
3691
24.0071
3758
24.0069
3654
24.0067
3693
24.0065
3651
24.0063
3703
24.0061
3615
24.0059
3655
24.0057
3714
24.0055
3684
24.0053
3631
24.0051
3693
24.0049
3614
24.0047
3645
24.0045
3786
24.0043
3619
24.0041
3650
24.0038
3716
24.0036
3655
24.0034
3570
24.0032
3603
24.003
3653
24.0028
3572
24.0026
3634
24.0024
3641
24.0022
3763
24.002
3770
24.0018
3584
24.0016
3700
24.0014
3690
24.0012
3708
24.001
3607
24.0008
3694
24.0006
3662
24.0004
3740
24.0002
3663
24
3747
23.9998
3581
23.9996
3600
23.9994
3657
23.9992
3607
23.999
Fe 2p 3
400C -400mVb
2023
5
12
0
0
0
0
24
Casa Info Follows
0
0
1
CASA region (*Fe 2p*) (*Shirley*) 756.76787 783.04914 14.5 6 1.9 0 1034.7 -450 0 0 (*Fe 2p3/2*) 55.8458 0 10.82
12
CASA comp (*Fe3+ 3/2*) (*GL(30)*) Area 6746.8869 0.001 10000000 -1 1 MFWHM 1.71 1.7 1.71 -1 1 Position 775.81427 775.6 777.1 -1 1 RSF 15.7 MASS 55.8458 INDEX -1 (*Fe 2p*) CONST (**) UNCORRECTEDRSF 0
CASA comp (*Fe3+ 3/2 2nd*) (*LF(1,4,5,0)*) Area 13493.774 100 100000 0 2 MFWHM 2.4744273 1 3 -1 1.19544 Position 774.81427 0 0 0 -1 RSF 15.7 MASS 55.8458 INDEX -1 (*Fe 2p*) CONST (**) UNCORRECTEDRSF 0
CASA comp (*Fe3+ 1/2*) (*LA(1.53,243)*) Area 3373.4434 1e-020 112930.87 0 0.5 MFWHM 1.71 0.42890835 10.722709 0 1 Position 762.31427 0 0 0 -13.5 RSF 15.7 MASS 55.8458 INDEX -1 (*Fe 2p*) CONST (**) UNCORRECTEDRSF 16.42
CASA comp (*Fe3+ 1/2 2nd*) (*LF(0.8,2,5,0)*) Area 6746.8869 100 100000 0 1 MFWHM 2.4744273 1 3 1 1 Position 761.31427 0 0 0 -14.5 RSF 15.7 MASS 55.8458 INDEX -1 (*Fe 2p*) CONST (**) UNCORRECTEDRSF 16.42
CASA comp (*Fe3+ 3rd*) (*GL(50)*) Area 5397.5095 1e-020 112930.87 0 0.8 MFWHM 5 5 5 -1 1 Position 766.81427 0 0 0 -9 RSF 15.7 MASS 55.8458 INDEX -1 (*Fe 2p*) CONST (**) UNCORRECTEDRSF 16.42
CASA comp (*Fe2+ 3/2*) (*LA(2,5,5)*) Area 8172.6659 1e-020 143416.5 -1 1 MFWHM 1.5457155 0.53851418 13.462855 -1 1 Position 777.36012 0 0 0 1.54585 RSF 15.7 MASS 55.8458 INDEX -1 (*Fe 2p3/2*) CONST (**) UNCORRECTEDRSF 10.82
CASA comp (*Fe2+ 1/2*) (*LA(2,5,5)*) Area 4086.333 1e-020 143416.5 5 0.5 MFWHM 1.5457155 0.53851418 13.462855 5 1 Position 763.86012 0 0 0 -11.95415 RSF 15.7 MASS 55.8458 INDEX -1 (*Fe 2p3/2*) CONST (**) UNCORRECTEDRSF 10.82
CASA comp (*Fe2+ 3rd*) (*LA(1.53,243)*) Area 1993.3704 1e-020 143416.5 5 0.243907 MFWHM 5 5 5 -1 1 Position 770.81427 0 0 0 -5 RSF 15.7 MASS 55.8458 INDEX -1 (*Fe 2p3/2*) CONST (**) UNCORRECTEDRSF 10.82
CASA comp (*Fe0 3/2*) (*LF(4,8,10,1)*) Area 356.40942 1e-020 200652 -1 1 MFWHM 1.5 1.5 1.5 -1 1 Position 779.4 779.4 779.4 -1 1 RSF 15.7 MASS 55.8458 INDEX -1 (*Fe 2p*) CONST (**) UNCORRECTEDRSF 16.42
CASA comp (*Fe0 1/2*) (*LF(4,8,10,1)*) Area 178.20471 1e-020 200652 8 0.5 MFWHM 1.5 0.56096527 14.024132 8 1 Position 766.2 0 0 8 -13.2 RSF 15.7 MASS 55.8458 INDEX -1 (*Fe 2p*) CONST (**) UNCORRECTEDRSF 16.42
CASA comp (*Fe2+ 3rd*) (*LA(1.53,243)*) Area 996.68521 1e-020 143416.5 5 0.1219535 MFWHM 5 5 5 -1 1 Position 757.41427 0 0 0 -18.4 RSF 15.7 MASS 55.8458 INDEX -1 (*Fe 2p3/2*) CONST (**) UNCORRECTEDRSF 10.82
CASA comp (*Fe3+ 3rd*) (*GL(50)*) Area 2698.7547 1e-020 112930.87 0 0.4 MFWHM 5 5 5 -1 1 Position 753.31427 0 0 0 -22.5 RSF 15.7 MASS 55.8458 INDEX -1 (*Fe 2p*) CONST (**) UNCORRECTEDRSF 16.42
AN004_STF100_b_hotcold_124_400C voltage sweep_20230512_233138.vms Dir:C:\Users\anenn\ownCloud\Messdaten\XPS\ELSA\2022-05-12_STFO100b\AN005_STFO100b_newheater\AN005_STFO100b_newheater\
AN004_STF100_b_hotcold.(sample: unk).(3, 400C voltage sweep).(acq: unk)
( 0.026759 m , -0.034114 m , 0.163037 m ) Angle: 45.0062 degrees , -0.1 degrees
AN004_STF100_b_hotcold
1
3
XPS
17
0
Al
1486.6
49.61
200
200
1e+037
1e+037
FAT
55
1e+037
4.55
1e+037
1e+037
1e+037
1e+037
1e+037
Fe
2p
-1
Kinetic Energy
eV
754.6
0.05
2
Intensity
d
Transmission
d
pulse counting
0.72
1
1e+037
1e+037
1e+037
1e+037
4
PHI_AtomicNumber
d
26
ESCAPE DEPTH TYPE
d
1
MFP Exponent
d
-0.7
PROPAGATION_CONVERGED
d
1
1202
0
1
0
1
12850
53.9109
12851
53.9107
12952
53.9106
12805
53.9105
13001
53.9103
12933
53.9102
13022
53.9101
12841
53.9099
13090
53.9098
12737
53.9096
12930
53.9095
12861
53.9094
13150
53.9092
12823
53.9091
12995
53.909
13111
53.9088
13068
53.9087
12889
53.9086
12986
53.9084
13004
53.9083
13025
53.9082
12935
53.908
12943
53.9079
12902
53.9078
12728
53.9076
12879
53.9075
12790
53.9073
13037
53.9072
12856
53.9071
13000
53.9069
12991
53.9068
12766
53.9067
13042
53.9065
13175
53.9064
12983
53.9063
12758
53.9061
12805
53.906
13099
53.9059
12994
53.9057
12743
53.9056
12877
53.9054
12931
53.9053
12778
53.9052
12831
53.905
12813
53.9049
13019
53.9048
12909
53.9046
12911
53.9045
12795
53.9044
12852
53.9042
13072
53.9041
12870
53.904
12933
53.9038
12881
53.9037
12659
53.9035
12970
53.9034
12999
53.9033
12939
53.9031
12985
53.903
12885
53.9029
12986
53.9027
12982
53.9026
12911
53.9025
12831
53.9023
13126
53.9022
12878
53.902
12822
53.9019
13051
53.9018
12966
53.9016
12968
53.9015
12866
53.9014
12835
53.9012
12987
53.9011
12784
53.901
13118
53.9008
13054
53.9007
13086
53.9006
12956
53.9004
12898
53.9003
13011
53.9001
13297
53.9
13119
53.8999
13019
53.8997
13243
53.8996
13085
53.8995
13102
53.8993
13016
53.8992
13178
53.8991
12963
53.8989
13026
53.8988
13165
53.8986
13187
53.8985
12990
53.8984
13082
53.8982
13241
53.8981
13224
53.898
13362
53.8978
13297
53.8977
13268
53.8976
13234
53.8974
13524
53.8973
13452
53.8972
13315
53.897
13228
53.8969
13328
53.8967
13316
53.8966
13651
53.8965
13321
53.8963
13389
53.8962
13675
53.8961
13698
53.8959
13557
53.8958
13462
53.8957
13700
53.8955
13599
53.8954
13796
53.8952
13727
53.8951
13687
53.895
13681
53.8948
13726
53.8947
13827
53.8946
13805
53.8944
13948
53.8943
13611
53.8942
13699
53.894
13933
53.8939
13828
53.8937
14028
53.8936
14028
53.8935
14136
53.8933
13991
53.8932
14158
53.8931
14015
53.8929
14127
53.8928
14329
53.8927
14134
53.8925
14073
53.8924
14397
53.8922
14528
53.8921
14283
53.892
14454
53.8918
14637
53.8917
14427
53.8916
14468
53.8914
14467
53.8913
14654
53.8912
14344
53.891
14276
53.8909
14526
53.8907
14679
53.8906
14479
53.8905
14523
53.8903
14541
53.8902
14892
53.8901
14779
53.8899
14720
53.8898
14738
53.8897
14787
53.8895
14785
53.8894
14455
53.8892
14771
53.8891
14726
53.889
14525
53.8888
14646
53.8887
14645
53.8886
14573
53.8884
14477
53.8883
14820
53.8882
14556
53.888
14666
53.8879
14408
53.8877
14469
53.8876
14418
53.8875
14347
53.8873
14177
53.8872
14460
53.8871
14472
53.8869
14377
53.8868
14315
53.8867
14283
53.8865
14321
53.8864
14129
53.8862
14197
53.8861
14063
53.886
14199
53.8858
13990
53.8857
13900
53.8856
13934
53.8854
14173
53.8853
13849
53.8851
13797
53.885
13648
53.8849
13806
53.8847
13703
53.8846
13869
53.8845
13471
53.8843
13601
53.8842
13431
53.8841
13639
53.8839
13480
53.8838
13335
53.8836
13040
53.8835
13347
53.8834
13437
53.8832
13231
53.8831
13063
53.883
13227
53.8828
13060
53.8827
13169
53.8825
13162
53.8824
13151
53.8823
13074
53.8821
12928
53.882
13117
53.8819
13072
53.8817
13020
53.8816
13095
53.8815
13080
53.8813
13082
53.8812
12950
53.881
12794
53.8809
12932
53.8808
12863
53.8806
13034
53.8805
12860
53.8804
13006
53.8802
13030
53.8801
12743
53.8799
12913
53.8798
12703
53.8797
12828
53.8795
12851
53.8794
12941
53.8793
12763
53.8791
12834
53.879
12971
53.8789
12755
53.8787
12846
53.8786
12909
53.8784
12885
53.8783
12842
53.8782
12893
53.878
13072
53.8779
12873
53.8778
13032
53.8776
12748
53.8775
12840
53.8773
13116
53.8772
12984
53.8771
13029
53.8769
13039
53.8768
13000
53.8767
13016
53.8765
12884
53.8764
12861
53.8762
13035
53.8761
13040
53.876
13013
53.8758
12893
53.8757
12910
53.8756
12988
53.8754
12890
53.8753
13199
53.8751
12848
53.875
12933
53.8749
12938
53.8747
12968
53.8746
13024
53.8745
12994
53.8743
12842
53.8742
12774
53.8741
12888
53.8739
12785
53.8738
12771
53.8736
13068
53.8735
12836
53.8734
12840
53.8732
12703
53.8731
12832
53.873
12698
53.8728
12797
53.8727
12819
53.8725
12854
53.8724
12980
53.8723
12732
53.8721
12603
53.872
12911
53.8719
12983
53.8717
12927
53.8716
12758
53.8714
12747
53.8713
12848
53.8712
12715
53.871
12665
53.8709
12815
53.8708
12775
53.8706
12838
53.8705
12713
53.8703
12579
53.8702
12704
53.8701
12944
53.8699
12646
53.8698
12722
53.8697
12732
53.8695
12797
53.8694
12992
53.8692
12998
53.8691
12801
53.869
12627
53.8688
12763
53.8687
12803
53.8686
12767
53.8684
12706
53.8683
12826
53.8681
12865
53.868
12703
53.8679
12634
53.8677
12864
53.8676
12916
53.8675
12765
53.8673
12822
53.8672
12577
53.867
12763
53.8669
12831
53.8668
12652
53.8666
12774
53.8665
12892
53.8664
12860
53.8662
12534
53.8661
12897
53.8659
12894
53.8658
12729
53.8657
12661
53.8655
12840
53.8654
12955
53.8653
12806
53.8651
12720
53.865
12672
53.8648
12969
53.8647
12844
53.8646
12946
53.8644
12901
53.8643
12765
53.8642
12803
53.864
12848
53.8639
12740
53.8637
12814
53.8636
13009
53.8635
12965
53.8633
12970
53.8632
12695
53.863
12954
53.8629
12874
53.8628
12954
53.8626
13002
53.8625
12838
53.8624
13204
53.8622
13056
53.8621
13224
53.8619
13017
53.8618
13233
53.8617
13139
53.8615
13270
53.8614
13208
53.8613
13255
53.8611
13364
53.861
13471
53.8608
13310
53.8607
13415
53.8606
13507
53.8604
13403
53.8603
13529
53.8602
13476
53.86
13572
53.8599
13496
53.8597
13603
53.8596
13535
53.8595
13813
53.8593
13656
53.8592
13767
53.8591
13767
53.8589
13607
53.8588
13766
53.8586
13731
53.8585
13932
53.8584
14111
53.8582
14033
53.8581
14068
53.8579
14262
53.8578
14326
53.8577
14291
53.8575
14240
53.8574
14495
53.8573
14548
53.8571
14635
53.857
14450
53.8568
14649
53.8567
14759
53.8566
14757
53.8564
14824
53.8563
14944
53.8562
14728
53.856
14868
53.8559
15231
53.8557
15135
53.8556
14855
53.8555
15405
53.8553
15053
53.8552
15480
53.855
15163
53.8549
15515
53.8548
15370
53.8546
15856
53.8545
15527
53.8544
15772
53.8542
15752
53.8541
15962
53.8539
15913
53.8538
15920
53.8537
16031
53.8535
15811
53.8534
16017
53.8532
15966
53.8531
16116
53.853
16156
53.8528
16119
53.8527
16049
53.8526
16214
53.8524
16003
53.8523
15896
53.8521
15823
53.852
15921
53.8519
15599
53.8517
15675
53.8516
15589
53.8515
15448
53.8513
15320
53.8512
15334
53.851
15064
53.8509
14916
53.8508
14810
53.8506
14826
53.8505
14755
53.8503
14463
53.8502
14770
53.8501
14458
53.8499
14319
53.8498
14498
53.8497
14361
53.8495
14222
53.8494
14057
53.8492
14265
53.8491
14117
53.849
13799
53.8488
13792
53.8487
13808
53.8485
13566
53.8484
13387
53.8483
13595
53.8481
13464
53.848
13521
53.8479
13253
53.8477
13060
53.8476
13136
53.8474
12961
53.8473
12788
53.8472
12675
53.847
12518
53.8469
12362
53.8467
12175
53.8466
12047
53.8465
11970
53.8463
11839
53.8462
11886
53.8461
11656
53.8459
11549
53.8458
11701
53.8456
11524
53.8455
11336
53.8454
11349
53.8452
11190
53.8451
11296
53.8449
11167
53.8448
11262
53.8447
11106
53.8445
11061
53.8444
10885
53.8442
11122
53.8441
10938
53.844
10903
53.8438
10718
53.8437
10885
53.8436
10959
53.8434
10879
53.8433
10694
53.8431
10981
53.843
10868
53.8429
10684
53.8427
10818
53.8426
10849
53.8424
10724
53.8423
10764
53.8422
10802
53.842
10943
53.8419
10538
53.8417
10892
53.8416
10692
53.8415
10734
53.8413
10635
53.8412
10752
53.8411
10869
53.8409
10467
53.8408
10612
53.8406
10721
53.8405
10667
53.8404
10765
53.8402
10936
53.8401
10610
53.8399
10772
53.8398
10664
53.8397
10574
53.8395
10756
53.8394
10734
53.8393
10590
53.8391
10504
53.839
10556
53.8388
10697
53.8387
10656
53.8386
10679
53.8384
10681
53.8383
10778
53.8381
10510
53.838
10751
53.8379
10679
53.8377
10643
53.8376
10753
53.8374
10725
53.8373
10826
53.8372
10767
53.837
10642
53.8369
10530
53.8367
10713
53.8366
10587
53.8365
10526
53.8363
10702
53.8362
10729
53.8361
10539
53.8359
10622
53.8358
10529
53.8356
10731
53.8355
10470
53.8354
10832
53.8352
10560
53.8351
10604
53.8349
10543
53.8348
10626
53.8347
10712
53.8345
10614
53.8344
10523
53.8342
10733
53.8341
10668
53.834
10456
53.8338
10660
53.8337
10812
53.8335
10625
53.8334
10667
53.8333
10447
53.8331
10692
53.833
10738
53.8329
10646
53.8327
10817
53.8326
10628
53.8324
10762
53.8323
10579
53.8322
10745
53.832
10909
53.8319
10624
53.8317
10825
53.8316
10787
53.8315
10596
53.8313
10756
53.8312
10680
53.831
10581
53.8309
10684
53.8308
10597
53.8306
10658
53.8305
10597
53.8303
10610
53.8302
10701
53.8301
10634
53.8299
10585
53.8298
10484
53.8296
10539
53.8295
10791
53.8294
10623
53.8292
10716
53.8291
10628
53.829
10601
53.8288
10726
53.8287
10429
53.8285
10626
53.8284
Fe 3p 4
400C -400mVb
2023
5
12
0
0
0
0
14
Casa Info Follows
0
0
1
CASA region (*FeTi3ps region*) (*Tougaard*) 1420.7135 1434.0795 0.37 11 0 2 1034.7 -450 0 0 (*Fe 3p*) 55.8458 0 1.669
2
CASA comp (*Fe 3p peak*) (*LA(1.6,5,5)*) Area 5635.7264 1e-020 49008.002 -1 1 MFWHM 2.099382 0.38 9.5 -1 1 Position 1431.1774 1428.4624 1434.0795 -1 1 RSF 1.52 MASS 55.8458 INDEX -1 (*Fe 3p*) CONST (**) UNCORRECTEDRSF 1.669
CASA comp (*Ti3s peak*) (*LA(3,8,5)*) Area 3545.0069 1e-020 33212 -1 1 MFWHM 2.1146509 0.38 9.5 -1 1 Position 1424.5107 1421.9242 1427.9775 -1 1 RSF 0.37 MASS 55.8458 INDEX -1 (*Fe 3p*) CONST (**) UNCORRECTEDRSF 1.669
AN004_STF100_b_hotcold_124_400C voltage sweep_20230512_233138.vms Dir:C:\Users\anenn\ownCloud\Messdaten\XPS\ELSA\2022-05-12_STFO100b\AN005_STFO100b_newheater\AN005_STFO100b_newheater\
AN004_STF100_b_hotcold.(sample: unk).(3, 400C voltage sweep).(acq: unk)
( 0.026759 m , -0.034114 m , 0.163037 m ) Angle: 45.0062 degrees , -0.1 degrees
AN004_STF100_b_hotcold
1
3
XPS
17
0
Al
1486.6
49.61
200
200
1e+037
1e+037
FAT
55
1e+037
4.55
1e+037
1e+037
1e+037
1e+037
1e+037
Fe
3p
-1
Kinetic Energy
eV
1418.6
0.05
2
Intensity
d
Transmission
d
pulse counting
0.48
1
1e+037
1e+037
1e+037
1e+037
4
PHI_AtomicNumber
d
26
ESCAPE DEPTH TYPE
d
1
MFP Exponent
d
-0.7
PROPAGATION_CONVERGED
d
1
802
0
1
0
1
1555
51.6568
1521
51.6566
1535
51.6564
1432
51.6562
1458
51.656
1462
51.6559
1559
51.6557
1419
51.6555
1468
51.6553
1489
51.6551
1457
51.6549
1475
51.6547
1500
51.6545
1464
51.6543
1463
51.6541
1521
51.6539
1507
51.6537
1470
51.6535
1500
51.6533
1491
51.6531
1515
51.6529
1438
51.6528
1477
51.6526
1443
51.6524
1528
51.6522
1471
51.652
1526
51.6518
1400
51.6516
1535
51.6514
1410
51.6512
1467
51.651
1431
51.6508
1529
51.6506
1414
51.6504
1500
51.6502
1455
51.65
1459
51.6498
1452
51.6497
1436
51.6495
1438
51.6493
1428
51.6491
1436
51.6489
1404
51.6487
1500
51.6485
1446
51.6483
1352
51.6481
1489
51.6479
1449
51.6477
1464
51.6475
1437
51.6473
1409
51.6471
1478
51.6469
1446
51.6467
1449
51.6466
1444
51.6464
1502
51.6462
1419
51.646
1485
51.6458
1485
51.6456
1480
51.6454
1405
51.6452
1473
51.645
1497
51.6448
1516
51.6446
1508
51.6444
1479
51.6442
1474
51.644
1533
51.6438
1453
51.6436
1481
51.6435
1419
51.6433
1582
51.6431
1487
51.6429
1541
51.6427
1502
51.6425
1573
51.6423
1585
51.6421
1608
51.6419
1523
51.6417
1563
51.6415
1602
51.6413
1672
51.6411
1641
51.6409
1616
51.6407
1643
51.6405
1619
51.6404
1631
51.6402
1646
51.64
1584
51.6398
1632
51.6396
1719
51.6394
1739
51.6392
1637
51.639
1653
51.6388
1647
51.6386
1760
51.6384
1767
51.6382
1804
51.638
1770
51.6378
1716
51.6376
1818
51.6374
1832
51.6372
1758
51.6371
1834
51.6369
1855
51.6367
1892
51.6365
1811
51.6363
1822
51.6361
1920
51.6359
1932
51.6357
1930
51.6355
1930
51.6353
1871
51.6351
1877
51.6349
1927
51.6347
1901
51.6345
1884
51.6343
1879
51.6341
1928
51.634
1937
51.6338
1846
51.6336
1925
51.6334
1873
51.6332
1876
51.633
1866
51.6328
1829
51.6326
1869
51.6324
1833
51.6322
1757
51.632
1778
51.6318
1815
51.6316
1751
51.6314
1686
51.6312
1691
51.631
1699
51.6308
1718
51.6307
1720
51.6305
1693
51.6303
1563
51.6301
1619
51.6299
1683
51.6297
1668
51.6295
1584
51.6293
1508
51.6291
1637
51.6289
1549
51.6287
1503
51.6285
1552
51.6283
1486
51.6281
1477
51.6279
1524
51.6277
1526
51.6276
1498
51.6274
1529
51.6272
1480
51.627
1580
51.6268
1438
51.6266
1473
51.6264
1449
51.6262
1376
51.626
1448
51.6258
1417
51.6256
1375
51.6254
1370
51.6252
1391
51.625
1328
51.6248
1390
51.6246
1308
51.6244
1369
51.6243
1308
51.6241
1358
51.6239
1427
51.6237
1339
51.6235
1385
51.6233
1436
51.6231
1387
51.6229
1398
51.6227
1374
51.6225
1375
51.6223
1460
51.6221
1378
51.6219
1377
51.6217
1378
51.6215
1359
51.6213
1354
51.6211
1448
51.621
1449
51.6208
1405
51.6206
1408
51.6204
1433
51.6202
1410
51.62
1448
51.6198
1500
51.6196
1415
51.6194
1491
51.6192
1416
51.619
1478
51.6188
1477
51.6186
1543
51.6184
1449
51.6182
1591
51.618
1532
51.6178
1514
51.6177
1552
51.6175
1497
51.6173
1527
51.6171
1546
51.6169
1540
51.6167
1546
51.6165
1572
51.6163
1615
51.6161
1560
51.6159
1625
51.6157
1679
51.6155
1677
51.6153
1707
51.6151
1755
51.6149
1763
51.6147
1824
51.6145
1798
51.6144
1802
51.6142
1800
51.614
1826
51.6138
1844
51.6136
1807
51.6134
1793
51.6132
1979
51.613
1889
51.6128
1898
51.6126
1900
51.6124
2002
51.6122
1975
51.612
1929
51.6118
2026
51.6116
2048
51.6114
2027
51.6112
2106
51.6111
2033
51.6109
2037
51.6107
2027
51.6105
2041
51.6103
1974
51.6101
2010
51.6099
2031
51.6097
2106
51.6095
2074
51.6093
2032
51.6091
1986
51.6089
2005
51.6087
2033
51.6085
1930
51.6083
1935
51.6081
1975
51.6079
1880
51.6078
2061
51.6076
1914
51.6074
1926
51.6072
1884
51.607
1860
51.6068
1907
51.6066
1915
51.6064
1853
51.6062
1853
51.606
1836
51.6058
1901
51.6056
1792
51.6054
1789
51.6052
1781
51.605
1770
51.6048
1751
51.6046
1707
51.6045
1676
51.6043
1716
51.6041
1672
51.6039
1611
51.6037
1611
51.6035
1619
51.6033
1718
51.6031
1634
51.6029
1575
51.6027
1590
51.6025
1573
51.6023
1541
51.6021
1506
51.6019
1542
51.6017
1474
51.6015
1411
51.6013
1481
51.6011
1418
51.601
1421
51.6008
1349
51.6006
1322
51.6004
1409
51.6002
1314
51.6
1330
51.5998
1308
51.5996
1255
51.5994
1274
51.5992
1284
51.599
1268
51.5988
1301
51.5986
1361
51.5984
1328
51.5982
1292
51.598
1338
51.5978
1277
51.5977
1314
51.5975
1275
51.5973
1323
51.5971
1245
51.5969
1326
51.5967
1330
51.5965
1382
51.5963
1290
51.5961
1327
51.5959
1308
51.5957
1279
51.5955
1361
51.5953
1334
51.5951
1294
51.5949
1340
51.5947
1326
51.5945
1279
51.5943
1370
51.5942
1263
51.594
1289
51.5938
1307
51.5936
1361
51.5934
1334
51.5932
1367
51.593
1323
51.5928
1342
51.5926
1361
51.5924
1288
51.5922
1368
51.592
1360
51.5918
1475
51.5916
1368
51.5914
1303
51.5912
1397
51.591
1326
51.5908
1313
51.5907
1389
51.5905
1292
51.5903
1365
51.5901
1364
51.5899
1391
51.5897
1436
51.5895
1368
51.5893
1358
51.5891
1386
51.5889
1389
51.5887
1337
51.5885
1347
51.5883
1381
51.5881
1407
51.5879
1348
51.5877
1402
51.5875
1331
51.5873
1361
51.5872
1378
51.587
1314
51.5868
1364
51.5866
1375
51.5864
1291
51.5862
1356
51.586
1337
51.5858
1371
51.5856
1263
51.5854
1391
51.5852
1291
51.585
1290
51.5848
1271
51.5846
1310
51.5844
1290
51.5842
1277
51.584
1308
51.5838
1282
51.5837
1254
51.5835
1209
51.5833
1224
51.5831
1220
51.5829
1281
51.5827
1219
51.5825
1179
51.5823
1204
51.5821
1234
51.5819
1237
51.5817
1188
51.5815
1170
51.5813
1136
51.5811
1207
51.5809
1162
51.5807
1167
51.5805
1101
51.5803
1195
51.5802
1132
51.58
1097
51.5798
1088
51.5796
1148
51.5794
1107
51.5792
Sr 3d 5
400C -400mVb
2023
5
12
0
0
0
0
16
Casa Info Follows
0
0
1
CASA region (*Sr 3d*) (*Shirley*) 1348.6611 1356.719 7.82 6 0 0 1034.7 -450 0 0 (*Sr 3d*) 87.6165 0 5.05
4
CASA comp (*Sr 3d bulk 5/2*) (*GL(30)*) Area 29067.501 1e-020 268011.43 -1 1 MFWHM 1.2 1.2 1.3 -1 1 Position 1353.1156 1349.0814 1356.241 -1 1 RSF 7.82 MASS 87.6165 INDEX -1 (*Sr 3d*) CONST (**) UNCORRECTEDRSF 5.05
CASA comp (*Sr 3d bulk 3/2*) (*GL(30)*) Area 19378.334 1e-020 268011.43 0 0.66666667 MFWHM 1.2 0.2 5 0 1 Position 1351.3756 0 0 0 -1.74 RSF 7.82 MASS 87.6165 INDEX -1 (*Sr 3d*) CONST (**) UNCORRECTEDRSF 5.05
CASA comp (*Sr 3d surf 5/2*) (*GL(0)*) Area 8842.6974 1e-020 179938.2 -1 1 MFWHM 1.7193328 1.7 2.2 -1 1 Position 1352.2838 1349.0814 1356.241 -1 1 RSF 7.82 MASS 87.6165 INDEX -1 (*Sr 3d*) CONST (**) UNCORRECTEDRSF 5.05
CASA comp (*Sr 3d surf 3/2*) (*GL(0)*) Area 5895.1317 1e-020 179938.2 2 0.66666667 MFWHM 1.7193328 0.23251515 5.8128787 2 1 Position 1350.5438 0 0 2 -1.74 RSF 7.82 MASS 87.6165 INDEX -1 (*Sr 3d*) CONST (**) UNCORRECTEDRSF 5.05
AN004_STF100_b_hotcold_124_400C voltage sweep_20230512_233138.vms Dir:C:\Users\anenn\ownCloud\Messdaten\XPS\ELSA\2022-05-12_STFO100b\AN005_STFO100b_newheater\AN005_STFO100b_newheater\
AN004_STF100_b_hotcold.(sample: unk).(3, 400C voltage sweep).(acq: unk)
( 0.026759 m , -0.034114 m , 0.163037 m ) Angle: 45.0062 degrees , -0.1 degrees
AN004_STF100_b_hotcold
1
3
XPS
17
0
Al
1486.6
49.61
200
200
1e+037
1e+037
FAT
27
1e+037
4.55
1e+037
1e+037
1e+037
1e+037
1e+037
Sr
3d
-1
Kinetic Energy
eV
1346.6
0.05
2
Intensity
d
Transmission
d
pulse counting
0.72
1
1e+037
1e+037
1e+037
1e+037
4
PHI_AtomicNumber
d
38
ESCAPE DEPTH TYPE
d
1
MFP Exponent
d
-0.7
PROPAGATION_CONVERGED
d
1
482
0
1
0
1
1791
22.7753
1735
22.7751
1824
22.775
1726
22.7748
1724
22.7746
1702
22.7744
1664
22.7742
1740
22.774
1664
22.7738
1717
22.7736
1688
22.7735
1679
22.7733
1666
22.7731
1602
22.7729
1693
22.7727
1623
22.7725
1602
22.7723
1707
22.7721
1632
22.7719
1590
22.7718
1541
22.7716
1525
22.7714
1519
22.7712
1600
22.771
1528
22.7708
1594
22.7706
1446
22.7704
1562
22.7703
1488
22.7701
1567
22.7699
1530
22.7697
1595
22.7695
1433
22.7693
1503
22.7691
1537
22.7689
1463
22.7687
1509
22.7686
1446
22.7684
1458
22.7682
1467
22.768
1483
22.7678
1502
22.7676
1490
22.7674
1446
22.7672
1571
22.7671
1561
22.7669
1531
22.7667
1534
22.7665
1586
22.7663
1536
22.7661
1746
22.7659
1742
22.7657
1855
22.7656
1831
22.7654
1905
22.7652
1912
22.765
2082
22.7648
2097
22.7646
2233
22.7644
2155
22.7642
2358
22.764
2421
22.7639
2611
22.7637
2706
22.7635
2892
22.7633
3073
22.7631
3205
22.7629
3513
22.7627
3633
22.7625
3906
22.7624
4098
22.7622
4444
22.762
4541
22.7618
4972
22.7616
5089
22.7614
5554
22.7612
5826
22.761
6375
22.7609
6566
22.7607
7226
22.7605
7610
22.7603
8152
22.7601
8889
22.7599
9441
22.7597
10142
22.7595
10538
22.7593
10962
22.7592
11707
22.759
12233
22.7588
12837
22.7586
13461
22.7584
13835
22.7582
14324
22.758
14669
22.7578
15056
22.7577
15092
22.7575
15109
22.7573
15093
22.7571
15189
22.7569
14707
22.7567
14543
22.7565
14068
22.7563
13577
22.7562
13332
22.756
12774
22.7558
12416
22.7556
12057
22.7554
11773
22.7552
11488
22.755
11582
22.7548
11261
22.7547
11113
22.7545
11206
22.7543
11397
22.7541
11680
22.7539
11884
22.7537
12379
22.7535
12744
22.7533
13569
22.7531
13979
22.753
14736
22.7528
15354
22.7526
15874
22.7524
16572
22.7522
17149
22.752
17877
22.7518
18358
22.7516
18682
22.7515
18783
22.7513
18943
22.7511
18802
22.7509
18899
22.7507
18601
22.7505
18177
22.7503
17502
22.7501
16766
22.75
15780
22.7498
15080
22.7496
14110
22.7494
13018
22.7492
11864
22.749
10951
22.7488
9886
22.7486
8931
22.7485
7931
22.7483
7053
22.7481
6372
22.7479
5406
22.7477
4948
22.7475
4174
22.7473
3701
22.7471
3369
22.747
2847
22.7468
2600
22.7466
2406
22.7464
2053
22.7462
1846
22.746
1699
22.7458
1570
22.7456
1513
22.7455
1321
22.7453
1293
22.7451
1287
22.7449
1166
22.7447
1121
22.7445
1147
22.7443
1084
22.7441
1131
22.7439
1059
22.7438
1116
22.7436
1060
22.7434
1050
22.7432
1017
22.743
1032
22.7428
983
22.7426
1043
22.7424
1029
22.7423
1009
22.7421
1007
22.7419
942
22.7417
1015
22.7415
968
22.7413
925
22.7411
978
22.7409
919
22.7408
933
22.7406
910
22.7404
934
22.7402
977
22.74
906
22.7398
944
22.7396
932
22.7394
921
22.7393
952
22.7391
974
22.7389
916
22.7387
980
22.7385
945
22.7383
896
22.7381
924
22.7379
984
22.7378
953
22.7376
927
22.7374
858
22.7372
961
22.737
931
22.7368
902
22.7366
927
22.7364
914
22.7363
933
22.7361
910
22.7359
912
22.7357
915
22.7355
921
22.7353
899
22.7351
935
22.7349
911
22.7348
914
22.7346
950
22.7344
934
22.7342
906
22.734
902
22.7338
927
22.7336
981
22.7334
897
22.7333
918
22.7331
911
22.7329
889
22.7327
949
22.7325
949
22.7323
913
22.7321
915
22.7319
954
22.7318
942
22.7316
851
22.7314
965
22.7312
931
22.731
923
22.7308
969
22.7306
887
22.7304
914
22.7303
FErmi 6
400C -400mVb
2023
5
12
0
0
0
0
15
Casa Info Follows
0
0
1
CASA region (*FE*) (*Linear*) 1481.0964 1487.2413 2.93 6 99 0 1135.0842 -450 0 0 (*O 1s*) 15.9994 0 2.93
3
CASA comp (*VBM*) (*SB(0)LA(2,600)*) Area 529976.59 0 4009760.5 -1 1 MFWHM 6.7986407 0.41 10.25 -1 1 Position 1483.3617 1482.7106 1487.2389 -1 1 RSF 1 MASS 0 INDEX -1 (*NoTag*) CONST (**) UNCORRECTEDRSF 0
CASA comp (*Fe3d eg*) (*LA(8,15,10)*) Area 245.00457 1e-020 63642.824 -1 1 MFWHM 1.3278502 1 1.5 -1 1 Position 1484.544 0 0 0 1.18229 RSF 1 MASS 0 INDEX -1 (*NoTag*) CONST (**) UNCORRECTEDRSF 0
[truncated: 739,166 more chars]
